# Supplementary material for: Automated reconstruction of whole-embryo cell lineages by learning from sparse annotations
Source: Nat Biotechnol. 2022 Sep 5;41(1):44–9. doi: 10.1038/s41587-022-01427-7 (PMC7614077; doi:10.1038/s41587-022-01427-7)
Supplement: Supplementary file 3 — Statistical source data for Supplementary Figs 1–7. [file 41587_2022_1427_MOESM3_ESM.zip]

Archive with 82 entries (75 files):
- supplementary_data/
- supplementary_data/supplementary_figure_4/
- supplementary_data/supplementary_figure_4/linajea_160328_setup111_simple_eval_side_1_400000_te_best_effort.csv
- supplementary_data/supplementary_figure_4/linajea_120828_setup211_simple_eval_side_2_400000_te_best_effort.csv
- supplementary_data/supplementary_figure_4/linajea_140521_setup11_simple_middle_early_400000_te_best_effort.csv
- supplementary_data/supplementary_figure_4/linajea_120828_setup211_simple_eval_side_1_400000_te_best_effort.csv
- supplementary_data/supplementary_figure_4/linajea_160328_setup111_simple_eval_side_2_400000_te_best_effort.csv
- supplementary_data/supplementary_figure_4/linajea_140521_setup11_simple_late_early_400000_te_best_effort.csv
- supplementary_data/supplementary_figure_4/linajea_140521_setup11_simple_middle_late_400000_te_best_effort.csv
- supplementary_data/supplementary_figure_4/linajea_140521_setup11_simple_early_middle_400000_te_best_effort.csv
- supplementary_data/supplementary_figure_4/linajea_140521_setup11_simple_early_late_400000_te_best_effort.csv
- supplementary_data/supplementary_figure_4/linajea_140521_setup11_simple_late_middle_400000_te_best_effort.csv
- supplementary_data/supplementary_figure_3/
- supplementary_data/supplementary_figure_3/mouse_segments_early_2_ours.csv
- supplementary_data/supplementary_figure_3/mouse_segments_early_1_tgmm.csv
- supplementary_data/supplementary_figure_3/drosophila_segments_eval_side_1_greedy.csv
- supplementary_data/supplementary_figure_3/mouse_segments_middle_2_ours.csv
- supplementary_data/supplementary_figure_3/mouse_segments_middle_1_tgmm.csv
- supplementary_data/supplementary_figure_3/zebrafish_segments_eval_side_2_greedy.csv
- supplementary_data/supplementary_figure_3/mouse_segments_late_1_tgmm.csv
- supplementary_data/supplementary_figure_3/mouse_segments_late_2_greedy.csv
- supplementary_data/supplementary_figure_3/mouse_segments_late_2_ours.csv
- supplementary_data/supplementary_figure_3/zebrafish_segments_eval_side_1_ours.csv
- supplementary_data/supplementary_figure_3/mouse_segments_middle_1_greedy.csv
- supplementary_data/supplementary_figure_3/zebrafish_segments_eval_side_2_tgmm.csv
- supplementary_data/supplementary_figure_3/mouse_segments_early_2_greedy.csv
- supplementary_data/supplementary_figure_3/drosophila_segments_eval_side_1_ours.csv
- supplementary_data/supplementary_figure_3/drosophila_segments_eval_side_2_tgmm.csv
- supplementary_data/supplementary_figure_3/mouse_segments_early_1_greedy.csv
- supplementary_data/supplementary_figure_3/mouse_segments_middle_1_ours.csv
- supplementary_data/supplementary_figure_3/mouse_segments_middle_2_tgmm.csv
- supplementary_data/supplementary_figure_3/mouse_segments_early_1_ours.csv
- supplementary_data/supplementary_figure_3/mouse_segments_early_2_tgmm.csv
- supplementary_data/supplementary_figure_3/mouse_segments_late_1_greedy.csv
- supplementary_data/supplementary_figure_3/mouse_segments_middle_2_greedy.csv
- supplementary_data/supplementary_figure_3/drosophila_segments_eval_side_2_ours.csv
- supplementary_data/supplementary_figure_3/drosophila_segments_eval_side_1_tgmm.csv
- supplementary_data/supplementary_figure_3/zebrafish_segments_eval_side_1_greedy.csv
- supplementary_data/supplementary_figure_3/zebrafish_segments_eval_side_2_ours.csv
- supplementary_data/supplementary_figure_3/zebrafish_segments_eval_side_1_tgmm.csv
- supplementary_data/supplementary_figure_3/mouse_segments_late_2_tgmm.csv
- supplementary_data/supplementary_figure_3/drosophila_segments_eval_side_2_greedy.csv
- supplementary_data/supplementary_figure_3/mouse_segments_late_1_ours.csv
- supplementary_data/supplementary_figure_2/
- supplementary_data/supplementary_figure_2/mouse_early_late.csv
- supplementary_data/supplementary_figure_2/mouse_late_early.csv
- supplementary_data/supplementary_figure_2/mouse_late_middle.csv
- supplementary_data/supplementary_figure_2/mouse_middle_early.csv
- supplementary_data/supplementary_figure_2/zebrafish_eval_side_1.csv
- supplementary_data/supplementary_figure_2/drosophila_eval_side_1.csv
- supplementary_data/supplementary_figure_2/mouse_early_middle.csv
- supplementary_data/supplementary_figure_2/mouse_middle_late.csv
- supplementary_data/supplementary_figure_2/zebrafish_eval_side_2.csv
- supplementary_data/supplementary_figure_2/drosophila_eval_side_2.csv
- supplementary_data/supplementary_figure_5/
- supplementary_data/supplementary_figure_5/movement_distances_dros_es1_baseline.txt
- supplementary_data/supplementary_figure_5/movement_distances_mouse_late_1.txt
- supplementary_data/supplementary_figure_5/movement_distances_zebra_es1_baseline.txt
- supplementary_data/supplementary_figure_5/movement_distances_mouse_late_2.txt
- supplementary_data/supplementary_figure_5/movement_distances_mouse_late_2_baseline.txt
- supplementary_data/supplementary_figure_5/movement_distances_mouse_middle_2_baseline.txt
- supplementary_data/supplementary_figure_5/movement_distances_dros_es1.txt
- supplementary_data/supplementary_figure_5/movement_distances_mouse_early_2_baseline.txt
- supplementary_data/supplementary_figure_5/movement_distances_dros_es2.txt
- supplementary_data/supplementary_figure_5/movement_distances_mouse_middle_2.txt
- supplementary_data/supplementary_figure_5/movement_distances_mouse_middle_1.txt
- supplementary_data/supplementary_figure_5/movement_distances_mouse_early_1_baseline.txt
- supplementary_data/supplementary_figure_5/movement_distances_zebra_es1.txt
- supplementary_data/supplementary_figure_5/cell_recall.csv
- supplementary_data/supplementary_figure_5/movement_distances_zebra_es2.txt
- supplementary_data/supplementary_figure_5/movement_distances_dros_es2_baseline.txt
- supplementary_data/supplementary_figure_5/movement_distances_mouse_early_1.txt
- supplementary_data/supplementary_figure_5/movement_distances_mouse_early_2.txt
- supplementary_data/supplementary_figure_5/movement_distances_zebra_es2_baseline.txt
- supplementary_data/supplementary_figure_5/movement_distances_mouse_late_1_baseline.txt
- supplementary_data/supplementary_figure_5/movement_distances_mouse_middle_1_baseline.txt
- supplementary_data/supplementary_figure_7/
- supplementary_data/supplementary_figure_7/sparse_gt_mouse.csv
- supplementary_data/supplementary_figure_7/sparse_gt_droso.csv
- supplementary_data/supplementary_figure_6/
- supplementary_data/supplementary_figure_6/mouse_ablation_late_2.csv
- supplementary_data/supplementary_figure_6/mouse_retraining_late_2.csv
