# Supplementary material for: Automated reconstruction of whole-embryo cell lineages by learning from sparse annotations
Source: Nat Biotechnol. 2022 Sep 5;41(1):44–9. doi: 10.1038/s41587-022-01427-7 (PMC7614077; doi:10.1038/s41587-022-01427-7)
Supplement: Supplementary file 3 — Statistical source data for Supplementary Figs 1–7. [file 41587_2022_1427_MOESM3_ESM.zip › supplementary_data/supplementary_figure_4/linajea_160328_setup111_simple_eval_side_1_400000_te_best_effort.csv]

time	correct	total	percent
1	13650	14513	0.9405360711086612
2	13343	14456	0.9230077476480354
3	13065	14399	0.9073546774081533
4	12806	14342	0.8929019662529634
5	12561	14285	0.8793139656982849
6	12329	14228	0.8665307843688501
7	12109	14172	0.8544312729325431
8	11898	14116	0.8428733352224426
9	11698	14060	0.8320056899004268
10	11504	14004	0.821479577263639
11	11317	13948	0.8113708058503011
12	11132	13892	0.8013245033112583
13	10951	13836	0.7914859786065337
14	10774	13780	0.7818577648766328
15	10602	13724	0.7725153016613232
16	10433	13668	0.7633157740708224
17	10267	13612	0.75426094622392
18	10105	13556	0.7454263794629684
19	9946	13500	0.7367407407407407
20	9791	13444	0.7282802737280571
21	9642	13388	0.7201971915147893
22	9496	13333	0.7122178054451361
23	9353	13279	0.7043452067173733
24	9215	13226	0.6967337063360048
25	9081	13173	0.6893646094283762
26	8950	13121	0.6821126438533648
27	8820	13069	0.674879485806106
28	8691	13017	0.6676653606821848
29	8568	12965	0.6608561511762437
30	8448	12913	0.654224424998064
31	8332	12861	0.6478500894176191
32	8219	12809	0.6416582090717464
33	8110	12757	0.6357294034647645
34	8003	12705	0.629909484454939
35	7896	12653	0.6240417292341737
36	7791	12601	0.618284263153718
37	7688	12550	0.612589641434263
38	7587	12499	0.6070085606848548
39	7486	12448	0.6013817480719794
40	7388	12397	0.5959506332177139
41	7291	12347	0.590507815663724
42	7196	12297	0.5851833780596893
43	7101	12247	0.5798154650118397
44	7007	12198	0.574438432529923
45	6913	12150	0.5689711934156378
46	6821	12102	0.5636258469674434
47	6731	12055	0.5583575279966819
48	6644	12008	0.5532978014656895
49	6561	11962	0.5484868751044976
50	6479	11916	0.543722725746895
51	6398	11870	0.539005897219882
52	6318	11824	0.5343369418132612
53	6239	11778	0.5297164204448973
54	6160	11732	0.5250596658711217
55	6082	11686	0.5204518226938216
56	6005	11640	0.5158934707903781
57	5931	11594	0.5115577022597896
58	5858	11548	0.5072739868375477
59	5786	11502	0.5030429490523387
60	5715	11456	0.49886522346368717
61	5644	11410	0.4946538124452235
62	5573	11364	0.4904083069341781
63	5502	11318	0.4861282912175296
64	5431	11272	0.48181334279630944
65	5360	11226	0.47746303224657044
66	5290	11180	0.4731663685152057
67	5220	11134	0.4688342015448177
68	5151	11088	0.46455627705627706
69	5082	11042	0.4602427096540482
70	5014	10996	0.4559839941797017
71	4946	10950	0.451689497716895
72	4878	10904	0.44735876742479824
73	4810	10858	0.4429913427887272
74	4743	10812	0.4386792452830189
75	4677	10766	0.43442318409808656
76	4612	10720	0.43022388059701494
77	4547	10674	0.42598838298669667
78	4483	10628	0.42181031238238614
79	4419	10582	0.4175959175959176
80	4355	10536	0.4133447228549734
81	4292	10490	0.40915157292659676
82	4229	10444	0.40492148602068173
83	4168	10398	0.40084631659934605
84	4109	10352	0.39692812982998454
85	4051	10306	0.3930719968950126
86	3994	10260	0.38927875243664717
87	3938	10214	0.385549246132759
88	3884	10168	0.38198269079464986
89	3831	10122	0.3784825133372851
90	3778	10076	0.37495037713378326
91	3726	10030	0.3714855433698903
92	3676	9984	0.3681891025641026
93	3627	9938	0.36496276916884685
94	3578	9892	0.36170642943792963
95	3530	9846	0.3585212268941702
96	3482	9800	0.3553061224489796
97	3434	9754	0.35206069304900556
98	3386	9708	0.34878450762257934
99	3338	9662	0.3454771268888429
100	3290	9616	0.34213810316139764
101	3243	9570	0.33887147335423196
102	3197	9524	0.33567828643427133
103	3152	9478	0.332559611732433
104	3107	9432	0.3294105173876166
105	3062	9386	0.32623055614745367
106	3019	9340	0.32323340471092077
107	2977	9294	0.320314181192167
108	2935	9248	0.3173659169550173
109	2893	9202	0.3143881764833732
110	2852	9156	0.3114897335080821
111	2813	9110	0.308781558726674
112	2774	9064	0.3060458958517211
113	2735	9018	0.3032823242404081
114	2696	8972	0.3004904146232724
115	2658	8926	0.2977817611472104
116	2620	8880	0.29504504504504503
117	2582	8834	0.29227982793751417
118	2544	8788	0.28948566226672734
119	2508	8742	0.2868908716540837
120	2472	8696	0.2842686292548298
121	2437	8650	0.2817341040462428
122	2403	8604	0.2792887029288703
123	2370	8558	0.276933863052115
124	2337	8512	0.27455357142857145
125	2304	8466	0.2721474131821403
126	2271	8420	0.2697149643705463
127	2239	8374	0.26737520898017675
128	2207	8328	0.2650096061479347
129	2176	8282	0.2627384689688481
130	2145	8236	0.2604419621175328
131	2114	8190	0.25811965811965815
132	2083	8144	0.2557711198428291
133	2052	8098	0.2533959002222771
134	2021	8052	0.2509935419771485
135	1990	8006	0.24856357731701223
136	1959	7960	0.24610552763819096
137	1929	7914	0.24374526156178924
138	1899	7868	0.24135739705134723
139	1869	7822	0.23894144720020455
140	1839	7776	0.2364969135802469
141	1810	7730	0.23415265200517466
142	1782	7684	0.23191046330036438
143	1756	7638	0.2299031159989526
144	1730	7592	0.22787144362486828
145	1704	7546	0.2258150013252054
146	1678	7500	0.22373333333333334
147	1653	7454	0.22176012878991147
148	1628	7408	0.21976241900647947
149	1603	7362	0.21773974463461016
150	1579	7316	0.21582832148715145
151	1556	7270	0.2140302613480055
152	1533	7224	0.21220930232558138
153	1510	7178	0.21036500417943718
154	1488	7132	0.20863712843522153
155	1466	7086	0.2068868190798758
156	1445	7040	0.20525568181818182
157	1424	6994	0.20360308836145266
158	1403	6948	0.2019286125503742
159	1383	6902	0.20037670240509997
160	1363	6856	0.198803967327888
161	1343	6810	0.19720998531571218
162	1323	6764	0.19559432288586634
163	1303	6718	0.19395653468294136
164	1283	6672	0.19229616306954436
165	1263	6626	0.1906127376999698
166	1243	6580	0.18890577507598785
167	1224	6534	0.18732782369146006
168	1205	6488	0.18572749691738594
169	1186	6442	0.18410431542999067
170	1167	6396	0.1824577861163227
171	1148	6350	0.18078740157480314
172	1129	6304	0.17909263959390864
173	1110	6258	0.17737296260786195
174	1091	6212	0.17562781712813907
175	1072	6166	0.17385663314952968
176	1053	6120	0.17205882352941176
177	1035	6074	0.17039841949292064
178	1017	6028	0.16871267418712674
179	999	5982	0.1670010030090271
180	981	5936	0.16526280323450135
181	963	5890	0.1634974533106961
182	945	5844	0.16170431211498973
183	927	5798	0.1598827181786823
184	909	5752	0.15803198887343534
185	891	5706	0.15615141955835962
186	873	5660	0.15424028268551238
187	855	5614	0.15229782686141788
188	837	5568	0.15032327586206898
189	819	5522	0.14831582759869613
190	802	5476	0.1464572680788897
191	785	5430	0.1445672191528545
192	768	5384	0.1426448736998514
193	752	5338	0.1408767328587486
194	736	5292	0.13907785336356765
195	720	5247	0.137221269296741
196	704	5202	0.13533256439830835
197	688	5157	0.13341089780880358
198	672	5112	0.13145539906103287
199	656	5067	0.1294651667653444
200	640	5022	0.12743926722421345
