# Supplementary material for: Automated reconstruction of whole-embryo cell lineages by learning from sparse annotations
Source: Nat Biotechnol. 2022 Sep 5;41(1):44–9. doi: 10.1038/s41587-022-01427-7 (PMC7614077; doi:10.1038/s41587-022-01427-7)
Supplement: Supplementary file 3 — Statistical source data for Supplementary Figs 1–7. [file 41587_2022_1427_MOESM3_ESM.zip › supplementary_data/supplementary_figure_4/linajea_120828_setup211_simple_eval_side_2_400000_te_best_effort.csv]

time	correct	total	percent
1	36638	37490	0.977273939717258
2	36183	37241	0.9715904513842271
3	35754	36996	0.9664288031138502
4	35335	36751	0.9614704361786074
5	34925	36506	0.9566920506218156
6	34525	36261	0.9521248724524972
7	34134	36016	0.9477454464682363
8	33746	35771	0.943389896843812
9	33365	35527	0.9391448757283193
10	32989	35284	0.9349563541548577
11	32620	35043	0.9308563764517878
12	32262	34812	0.926749396759738
13	31915	34590	0.9226655102630819
14	31577	34373	0.9186570855031565
15	31247	34161	0.9146980474810457
16	30924	33954	0.9107616186605407
17	30607	33750	0.906874074074074
18	30293	33548	0.9029748420174079
19	29987	33351	0.8991334592665887
20	29691	33160	0.8953860072376357
21	29400	32973	0.8916386134109726
22	29114	32788	0.8879468098084665
23	28832	32607	0.8842273131536174
24	28558	32428	0.8806586900209695
25	28286	32251	0.8770580757185824
26	28017	32075	0.8734840218238503
27	27754	31900	0.8700313479623825
28	27494	31730	0.8664985817838008
29	27238	31560	0.8630544993662864
30	26986	31393	0.8596183862644539
31	26737	31226	0.8562415935438417
32	26488	31059	0.8528284877169259
33	26246	30895	0.8495225764686842
34	26007	30732	0.8462514642717689
35	25773	30571	0.843053874587027
36	25544	30412	0.8399316059450217
37	25318	30254	0.8368480200965162
38	25100	30100	0.8338870431893688
39	24884	29947	0.8309346512171503
40	24672	29796	0.8280306081353201
41	24464	29649	0.82512057742251
42	24260	29506	0.8222056530875076
43	24056	29364	0.8192344367252418
44	23856	29226	0.816259494970232
45	23662	29091	0.8133787081915369
46	23472	28958	0.8105532150010359
47	23286	28827	0.8077843688208971
48	23103	28697	0.8050667317141165
49	22921	28567	0.8023593657016838
50	22744	28439	0.7997468265410176
51	22572	28315	0.7971746424156807
52	22400	28191	0.7945798304423397
53	22230	28068	0.7920051303976058
54	22063	27948	0.7894303706884214
55	21896	27829	0.786805131337813
56	21731	27710	0.7842295200288705
57	21568	27592	0.7816758480719049
58	21407	27475	0.7791446769790719
59	21248	27361	0.7765798033697598
60	21091	27248	0.7740384615384616
61	20937	27136	0.7715580778301887
62	20785	27024	0.7691311426879811
63	20633	26912	0.7666840071343638
64	20482	26801	0.7642252154770345
65	20331	26690	0.76174597227426
66	20180	26579	0.7592460212950073
67	20031	26468	0.7568006649539066
68	19884	26357	0.7544105930113443
69	19738	26246	0.7520384058523204
70	19592	26136	0.7496173859810223
71	19446	26027	0.7471471932992662
72	19302	25918	0.7447333899220618
73	19162	25810	0.7424254165052305
74	19023	25702	0.7401369543226208
75	18885	25595	0.7378394217620629
76	18749	25490	0.7355433503334641
77	18617	25386	0.7333569684077839
78	18485	25282	0.7311525986868127
79	18355	25178	0.7290094526967988
80	18225	25074	0.7268485283560661
81	18096	24970	0.7247096515818983
82	17967	24867	0.7225238267583545
83	17839	24764	0.7203602002907447
84	17711	24661	0.7181785004663234
85	17584	24558	0.7160192198061731
86	17457	24456	0.7138125613346418
87	17332	24354	0.7116695409378336
88	17207	24252	0.7095084941448128
89	17082	24150	0.7073291925465839
90	16957	24048	0.7051314038589488
91	16833	23946	0.7029566524680532
92	16711	23844	0.7008471732930717
93	16589	23742	0.6987195686968242
94	16468	23640	0.6966159052453469
95	16347	23538	0.6944940096864645
96	16228	23437	0.6924094380680121
97	16109	23336	0.6903068220774768
98	15990	23235	0.6881859264041317
99	15872	23134	0.6860897380478949
100	15755	23033	0.6840185820344723
101	15638	22932	0.681929181929182
102	15523	22831	0.6799088957995708
103	15409	22730	0.677914650241971
104	15295	22629	0.6759026028547439
105	15181	22528	0.6738725142045454
106	15068	22427	0.6718687296562179
107	14955	22326	0.6698468153722118
108	14842	22226	0.6677764779987402
109	14729	22126	0.6656874265569918
110	14616	22026	0.6635794061563607
111	14505	21926	0.6615433731642798
112	14395	21826	0.6595345001374507
113	14288	21726	0.6576452177114978
114	14182	21626	0.6557847035975215
115	14076	21526	0.6539069032797548
116	13970	21426	0.6520115747223
117	13864	21326	0.6500984713495264
118	13758	21226	0.6481673419391313
119	13653	21126	0.6462652655495598
120	13548	21026	0.6443450965471321
121	13443	20926	0.6424065755519449
122	13340	20826	0.6405454720061462
123	13237	20726	0.6386664093409244
124	13134	20626	0.6367691263453893
125	13031	20526	0.6348533567183084
126	12928	20426	0.6329188289435034
127	12825	20326	0.6309652661615665
128	12723	20226	0.6290418273509344
129	12622	20126	0.6271489615422836
130	12523	20026	0.6253370618196344
131	12424	19926	0.6235069758104989
132	12325	19826	0.62165842832644
133	12227	19726	0.6198418331136571
134	12129	19626	0.6180067257719352
135	12034	19526	0.6163064631773021
136	11939	19426	0.614588695562648
137	11844	19326	0.6128531511952809
138	11749	19226	0.6110995526890669
139	11655	19126	0.6093799017044861
140	11562	19026	0.6076947335225481
141	11469	18926	0.6059917573708127
142	11376	18826	0.6042706894720068
143	11284	18727	0.6025524643562771
144	11193	18628	0.600869658578484
145	11103	18529	0.5992228398726321
146	11013	18430	0.59755832881172
147	10923	18331	0.5958758387431128
148	10833	18232	0.5941750767880649
149	10743	18133	0.5924557436717587
150	10653	18034	0.5907175335477431
151	10563	17935	0.5889601338165598
152	10473	17836	0.587183224938327
153	10384	17737	0.5854428595591137
154	10295	17638	0.5836829572513891
155	10206	17539	0.5819031871828496
156	10117	17440	0.5801032110091743
157	10028	17341	0.5782826826595928
158	9940	17242	0.576499246027143
159	9852	17143	0.5746952108732427
160	9765	17044	0.5729288899319409
161	9678	16945	0.5711419297727943
162	9591	16846	0.5693339665202422
163	9504	16747	0.5675046276945125
164	9417	16648	0.5656535319557905
165	9330	16549	0.5637802888392048
166	9243	16450	0.5618844984802431
167	9156	16351	0.5599657513301939
168	9070	16252	0.5580851587496923
169	8984	16153	0.5561815142697951
170	8898	16054	0.5542543914289274
171	8812	15955	0.552303353180821
172	8726	15856	0.5503279515640767
173	8640	15757	0.5483277273592689
174	8555	15658	0.546366074849917
175	8470	15559	0.5443794588341153
176	8385	15460	0.5423673997412678
177	8300	15361	0.5403294056376537
178	8216	15262	0.5383304940374787
179	8132	15163	0.536305480445822
180	8048	15064	0.5342538502389803
181	7964	14965	0.5321750751754093
182	7880	14866	0.5300686129422844
183	7796	14767	0.527933906683822
184	7712	14668	0.5257703845104991
185	7629	14569	0.5236460978790582
186	7548	14470	0.5216309606081548
187	7467	14371	0.5195880592860622
188	7386	14272	0.5175168161434978
189	7305	14173	0.5154166372680449
190	7224	14074	0.5132869120363791
191	7143	13975	0.5111270125223614
192	7063	13876	0.5090083597578553
193	6983	13777	0.5068592581839297
194	6903	13678	0.5046790466442462
195	6823	13579	0.5024670447013772
196	6743	13480	0.5002225519287834
197	6664	13381	0.49801958000149465
198	6586	13282	0.4958590573708779
199	6508	13183	0.49366608510961085
200	6431	13084	0.4915163558544787
