# Supplementary material for: Automated reconstruction of whole-embryo cell lineages by learning from sparse annotations
Source: Nat Biotechnol. 2022 Sep 5;41(1):44–9. doi: 10.1038/s41587-022-01427-7 (PMC7614077; doi:10.1038/s41587-022-01427-7)
Supplement: Supplementary file 3 — Statistical source data for Supplementary Figs 1–7. [file 41587_2022_1427_MOESM3_ESM.zip › supplementary_data/supplementary_figure_4/linajea_140521_setup11_simple_middle_early_400000_te_best_effort.csv]

time	correct	total	percent
1	301	301	1.0
2	290	290	1.0
3	279	279	1.0
4	268	268	1.0
5	257	257	1.0
6	246	246	1.0
7	237	237	1.0
8	228	228	1.0
9	219	219	1.0
10	210	210	1.0
11	201	201	1.0
12	192	192	1.0
13	184	184	1.0
14	178	178	1.0
15	172	172	1.0
16	167	167	1.0
17	162	162	1.0
18	157	157	1.0
19	152	152	1.0
20	147	147	1.0
21	142	142	1.0
22	137	137	1.0
23	132	132	1.0
24	127	127	1.0
25	122	122	1.0
26	117	117	1.0
27	112	112	1.0
28	107	107	1.0
29	102	102	1.0
30	97	97	1.0
31	92	92	1.0
32	87	87	1.0
33	82	82	1.0
34	77	77	1.0
35	72	72	1.0
36	67	67	1.0
37	62	62	1.0
38	57	57	1.0
39	52	52	1.0
40	47	47	1.0
41	42	42	1.0
42	37	37	1.0
43	32	32	1.0
44	27	27	1.0
45	22	22	1.0
46	17	17	1.0
47	12	12	1.0
48	8	8	1.0
49	4	4	1.0
50	0	0	0.0
