# Supplementary material for: Automated reconstruction of whole-embryo cell lineages by learning from sparse annotations
Source: Nat Biotechnol. 2022 Sep 5;41(1):44–9. doi: 10.1038/s41587-022-01427-7 (PMC7614077; doi:10.1038/s41587-022-01427-7)
Supplement: Supplementary file 3 — Statistical source data for Supplementary Figs 1–7. [file 41587_2022_1427_MOESM3_ESM.zip › supplementary_data/supplementary_figure_4/linajea_120828_setup211_simple_eval_side_1_400000_te_best_effort.csv]

time	correct	total	percent
1	37488	38046	0.9853335436051096
2	37063	37787	0.9808399714187419
3	36657	37529	0.9767646353486636
4	36267	37271	0.9730621662955112
5	35883	37013	0.9694701861508119
6	35507	36757	0.9659928721059934
7	35139	36504	0.9626068376068376
8	34775	36252	0.9592574202802604
9	34419	36003	0.9560036663611365
10	34068	35754	0.9528444369860715
11	33729	35515	0.9497113895537097
12	33403	35282	0.9467433818944504
13	33089	35056	0.9438897763578274
14	32780	34831	0.9411156728201889
15	32479	34613	0.9383468638950683
16	32190	34405	0.935619822700189
17	31909	34206	0.932848038355844
18	31638	34013	0.9301737570928763
19	31373	33825	0.9275092387287509
20	31113	33642	0.9248261102193687
21	30857	33459	0.9222331809079769
22	30608	33278	0.9197668129094296
23	30363	33100	0.9173111782477341
24	30120	32922	0.9148897393839985
25	29882	32746	0.9125389360532584
26	29645	32570	0.9101934295363832
27	29410	32395	0.9078561506405309
28	29185	32225	0.9056633048875097
29	28960	32055	0.9034472001247855
30	28737	31887	0.9012136607394863
31	28515	31719	0.8989879882720136
32	28295	31551	0.8968020031060823
33	28078	31387	0.8945741867652213
34	27862	31223	0.8923549947154341
35	27649	31062	0.8901229798467581
36	27441	30902	0.8880007766487606
37	27238	30745	0.8859326719791836
38	27035	30588	0.8838433372564405
39	26833	30431	0.8817653051164931
40	26631	30274	0.8796657197595297
41	26431	30118	0.8775815127166479
42	26234	29963	0.8755465073590762
43	26039	29809	0.8735281290885303
44	25847	29657	0.8715311730788684
45	25656	29505	0.8695475343162176
46	25468	29354	0.8676159978197179
47	25281	29203	0.8656987295825771
48	25100	29054	0.8639085840159703
49	24921	28909	0.8620498806600021
50	24747	28767	0.860256543956617
51	24575	28626	0.8584852930901977
52	24403	28485	0.8566965069334738
53	24235	28347	0.8549405580837478
54	24068	28210	0.8531726338177951
55	23901	28074	0.8513571275913657
56	23738	27939	0.8496367085436128
57	23576	27805	0.847905053048013
58	23414	27673	0.8460954721208398
59	23255	27542	0.8443468157722751
60	23097	27411	0.8426179271095545
61	22941	27283	0.8408532785983946
62	22785	27155	0.8390719941078991
63	22630	27027	0.8373108373108373
64	22475	26899	0.8355329194393843
65	22321	26774	0.8336819302308209
66	22170	26652	0.8318325078793336
67	22020	26530	0.8300037693177534
68	21872	26411	0.8281397902389156
69	21725	26292	0.8262969724631066
70	21578	26173	0.8244373973178466
71	21431	26054	0.8225608351884548
72	21286	25936	0.820712523133868
73	21143	25819	0.8188930632479957
74	21001	25702	0.8170959458407906
75	20861	25585	0.8153605628297831
76	20725	25469	0.8137343437119635
77	20590	25355	0.8120686255176494
78	20456	25241	0.810427479101462
79	20325	25127	0.808890834560433
80	20194	25013	0.8073401831047855
81	20064	24899	0.8058154945981766
82	19935	24785	0.8043171272947347
83	19811	24673	0.8029424877396344
84	19687	24561	0.8015553112658279
85	19563	24449	0.8001554255797784
86	19440	24337	0.7987837449151498
87	19318	24225	0.7974406604747162
88	19196	24113	0.796085099324016
89	19076	24003	0.7947339915843853
90	18956	23893	0.7933704432260494
91	18836	23783	0.7919942816297355
92	18717	23673	0.7906475731846407
93	18600	23563	0.7893731698001103
94	18483	23453	0.7880868119217158
95	18367	23344	0.7867974640164497
96	18251	23235	0.7854960189369485
97	18136	23126	0.7842255470033729
98	18021	23017	0.7829430420993179
99	17906	22908	0.7816483324602759
100	17791	22799	0.7803412430369753
101	17676	22691	0.7789872636728218
102	17564	22583	0.7777531771686667
103	17452	22475	0.7765072302558398
104	17340	22367	0.7752492511288952
105	17228	22259	0.7739790646480076
106	17117	22151	0.7727416369464133
107	17006	22043	0.7714920836546749
108	16895	21935	0.7702302256667426
109	16784	21828	0.7689206523730988
110	16673	21721	0.7675981768795175
111	16563	21614	0.766308873878042
112	16453	21507	0.7650067419909797
113	16343	21400	0.7636915887850467
114	16233	21293	0.7623632179589537
115	16123	21186	0.7610214292457284
116	16013	21079	0.7596660183120642
117	15903	20972	0.7582967766545871
118	15793	20865	0.7569134914929307
119	15684	20758	0.7555641198574043
120	15575	20651	0.7542007650961212
121	15467	20544	0.7528718847352025
122	15359	20437	0.7515290893966825
123	15251	20330	0.7501721593703886
124	15143	20223	0.7488008702961974
125	15035	20116	0.7474149930403658
126	14927	20009	0.7460142935678944
127	14819	19902	0.7445985328107728
128	14711	19795	0.7431674665319525
129	14604	19688	0.7417716375457131
130	14497	19581	0.7403605535978754
131	14390	19474	0.7389339632330286
132	14283	19367	0.737491609438736
133	14177	19260	0.7360851505711319
134	14071	19153	0.7346629770793087
135	13965	19046	0.7332248241100493
136	13859	18939	0.7317704208247532
137	13753	18832	0.7302994902293968
138	13647	18725	0.7288117489986649
139	13541	18618	0.7273069072940166
140	13435	18511	0.7257846685754417
141	13329	18404	0.7242447294066507
142	13224	18297	0.7227414330218068
143	13120	18190	0.7212754260582738
144	13016	18083	0.719792069899906
145	12912	17976	0.7182910547396528
146	12808	17869	0.7167720633499356
147	12704	17762	0.7152347708591374
148	12600	17655	0.713678844519966
149	12496	17548	0.7121039434693412
150	12392	17441	0.710509718479445
151	12288	17334	0.7088958116995501
152	12186	17227	0.7073779532129796
153	12084	17120	0.7058411214953271
154	11982	17013	0.7042849585611003
155	11880	16906	0.7027090973618834
156	11778	16799	0.7011131614977082
157	11677	16692	0.6995566738557393
158	11576	16585	0.6979801025022611
159	11476	16478	0.6964437431727152
160	11376	16371	0.6948873007146784
161	11276	16264	0.6933103787506149
162	11176	16157	0.6917125704029213
163	11076	16050	0.6900934579439252
164	10976	15943	0.6884526124317882
165	10877	15836	0.6868527405910584
166	10778	15729	0.685231101786509
167	10679	15623	0.6835434935671766
168	10580	15517	0.6818328285106657
169	10482	15411	0.6801635195639478
170	10384	15305	0.6784710878797778
171	10286	15199	0.6767550496743207
172	10188	15093	0.6750149075730472
173	10090	14987	0.6732501501301128
174	9993	14881	0.6715274511121564
175	9896	14775	0.6697800338409475
176	9800	14669	0.6680755334378622
177	9704	14563	0.666346219872279
178	9608	14457	0.6645915473473059
179	9513	14351	0.6628806354957842
180	9418	14245	0.6611442611442612
181	9323	14139	0.6593818516160973
182	9228	14033	0.6575928169315186
183	9135	13927	0.6559201550944209
184	9043	13821	0.6542941900007235
185	8951	13715	0.6526430915056507
186	8859	13609	0.6509662723197884
187	8768	13503	0.6493371843294082
188	8678	13397	0.6477569605135478
189	8588	13291	0.6461515311112783
190	8498	13185	0.644520288206295
191	8408	13079	0.642862604174631
192	8318	12973	0.641177830879519
193	8229	12867	0.6395430170202845
194	8140	12761	0.6378810438053444
195	8051	12655	0.6361912287633347
196	7963	12549	0.6345525539883656
197	7876	12443	0.6329663264486056
198	7790	12337	0.6314338980303154
199	7705	12232	0.6299051667756703
200	7620	12127	0.6283499628927187
