# Supplementary material for: Automated reconstruction of whole-embryo cell lineages by learning from sparse annotations
Source: Nat Biotechnol. 2022 Sep 5;41(1):44–9. doi: 10.1038/s41587-022-01427-7 (PMC7614077; doi:10.1038/s41587-022-01427-7)
Supplement: Supplementary file 3 — Statistical source data for Supplementary Figs 1–7. [file 41587_2022_1427_MOESM3_ESM.zip › supplementary_data/supplementary_figure_4/linajea_160328_setup111_simple_eval_side_2_400000_te_best_effort.csv]

time	correct	total	percent
1	13547	13976	0.9693045220377791
2	13317	13921	0.9566123123338841
3	13095	13866	0.9443963652098658
4	12890	13812	0.9332464523602665
5	12689	13758	0.9222997528710568
6	12493	13704	0.9116316403969644
7	12302	13650	0.9012454212454213
8	12115	13596	0.8910709032068256
9	11933	13542	0.8811844631516763
10	11755	13488	0.8715154211150652
11	11582	13434	0.862140836683043
12	11413	13380	0.8529895366218236
13	11249	13326	0.8441392766021312
14	11094	13272	0.8358951175406871
15	10940	13218	0.8276592525344227
16	10789	13164	0.8195837131570951
17	10644	13110	0.8118993135011442
18	10500	13056	0.8042279411764706
19	10361	13002	0.7968774034763882
20	10222	12949	0.7894045872268128
21	10087	12896	0.7821805210918115
22	9955	12843	0.7751304212411431
23	9825	12790	0.7681782642689601
24	9697	12738	0.7612655047888208
25	9569	12686	0.7542960744127385
26	9445	12634	0.7475858793731202
27	9323	12582	0.7409791766014941
28	9202	12530	0.7343974461292897
29	9082	12478	0.7278410001602821
30	8965	12426	0.7214711089650733
31	8850	12374	0.7152093098432196
32	8738	12323	0.7090805810273473
33	8626	12272	0.7029009126466753
34	8514	12221	0.6966696669666966
35	8402	12170	0.6903861955628595
36	8291	12119	0.6841323541546332
37	8181	12068	0.6779085183957574
38	8073	12017	0.6717982857618374
39	7966	11966	0.6657195386929634
40	7860	11915	0.6596726814939152
41	7757	11864	0.6538267026298045
42	7656	11813	0.6480995513417421
43	7557	11762	0.6424927733378677
44	7460	11712	0.6369535519125683
45	7364	11662	0.631452581032413
46	7270	11612	0.6260764726145367
47	7179	11562	0.6209133367929424
48	7089	11512	0.6157922168172342
49	7002	11462	0.6108881521549467
50	6915	11413	0.6058880224305616
51	6830	11364	0.6010207673354453
52	6745	11315	0.5961113566062749
53	6660	11266	0.5911592401917273
54	6575	11217	0.58616385842917
55	6491	11168	0.5812141833810889
56	6409	11119	0.5764007554636208
57	6328	11070	0.5716350496838302
58	6247	11021	0.5668269666999365
59	6166	10972	0.56197593875319
60	6087	10923	0.5572644877780829
61	6009	10874	0.552602538164429
62	5932	10825	0.5479907621247113
63	5855	10776	0.5433370452858204
64	5778	10727	0.5386408129020229
65	5702	10678	0.5339951301741899
66	5626	10629	0.5293066139806191
67	5551	10580	0.5246691871455577
68	5476	10532	0.5199392328142803
69	5401	10484	0.5151659671880962
70	5326	10436	0.5103487926408585
71	5251	10388	0.5054871005005775
72	5176	10340	0.5005802707930368
73	5101	10292	0.49562767197823554
74	5027	10245	0.49067837969741335
75	4953	10198	0.48568346734653856
76	4879	10151	0.48064230125110824
77	4807	10104	0.4757521773555028
78	4735	10057	0.4708163468231083
79	4665	10011	0.46598741384477077
80	4595	9965	0.4611138986452584
81	4525	9919	0.4561951809658232
82	4456	9873	0.4513319153246227
83	4388	9827	0.4465248804314643
84	4320	9781	0.44167263061036705
85	4252	9735	0.43677452491011814
86	4184	9689	0.43182991020745176
87	4116	9643	0.4268381209167272
88	4050	9597	0.4220068771491091
89	3986	9551	0.41733849858653543
90	3922	9505	0.41262493424513413
91	3858	9459	0.40786552489692357
92	3796	9413	0.40327207054074155
93	3734	9367	0.39863350058716773
94	3672	9321	0.3939491470872224
95	3612	9275	0.38943396226415095
96	3552	9229	0.38487376747209884
97	3493	9183	0.38037678318632256
98	3435	9137	0.37594396410200287
99	3377	9091	0.37146628533714665
100	3320	9045	0.36705362078496406
101	3264	8999	0.36270696744082676
102	3208	8953	0.3583156483860159
103	3153	8907	0.353991242842708
104	3099	8861	0.34973479291276377
105	3045	8815	0.34543391945547364
106	2991	8769	0.34108792336640437
107	2937	8723	0.33669609079445145
108	2883	8677	0.3322576927509508
109	2831	8631	0.32800370756575137
110	2779	8585	0.3237041351193943
111	2727	8539	0.3193582386696334
112	2675	8493	0.3149652655127752
113	2623	8447	0.3105244465490707
114	2571	8401	0.3060349958338293
115	2519	8355	0.30149611011370436
116	2469	8310	0.2971119133574007
117	2420	8265	0.2928009679370841
118	2373	8220	0.28868613138686133
119	2326	8175	0.28452599388379207
120	2280	8130	0.28044280442804426
121	2235	8085	0.2764378478664193
122	2191	8040	0.27251243781094525
123	2148	7995	0.26866791744840524
124	2106	7950	0.26490566037735847
125	2065	7905	0.2612270714737508
126	2024	7860	0.25750636132315524
127	1984	7815	0.25387076135636594
128	1945	7770	0.2503217503217503
129	1907	7725	0.2468608414239482
130	1870	7680	0.24348958333333334
131	1833	7635	0.2400785854616896
132	1796	7590	0.23662714097496707
133	1759	7545	0.23313452617627567
134	1722	7500	0.2296
135	1687	7455	0.22629107981220659
136	1653	7410	0.2230769230769231
137	1620	7366	0.21992940537605213
138	1587	7322	0.21674405900027316
139	1555	7278	0.2136575982412751
140	1524	7234	0.21067182748133811
141	1493	7190	0.20764951321279554
142	1462	7146	0.2045899804086202
143	1431	7102	0.20149253731343283
144	1400	7058	0.19835647492207426
145	1370	7014	0.19532363843741088
146	1341	6970	0.19239598278335723
147	1313	6926	0.18957551256136299
148	1286	6882	0.18686428363847718
149	1259	6838	0.18411816320561566
150	1232	6794	0.18133647335884603
151	1206	6750	0.17866666666666667
152	1181	6706	0.17611094542201014
153	1158	6662	0.17382167517262084
154	1135	6618	0.17150196433967965
155	1112	6574	0.16915120170368117
156	1089	6530	0.1667687595712098
157	1066	6486	0.16435399321615787
158	1043	6442	0.1619062402980441
159	1020	6398	0.1594248202563301
160	998	6354	0.15706641485678313
161	976	6310	0.15467511885895405
162	954	6266	0.15225023938716883
163	933	6222	0.14995178399228543
164	912	6178	0.1476205891874393
165	891	6134	0.14525595044016953
166	870	6090	0.14285714285714285
167	851	6046	0.1407542176645716
168	832	6002	0.13862045984671775
169	813	5958	0.1364551863041289
170	795	5914	0.13442678390260399
171	777	5870	0.1323679727427598
172	759	5826	0.13027806385169927
173	742	5782	0.12832929782082325
174	725	5738	0.12635064482398048
175	708	5694	0.12434141201264488
176	691	5650	0.12230088495575221
177	674	5606	0.12022832679272208
178	657	5562	0.11812297734627832
179	641	5518	0.11616527727437477
180	625	5474	0.11417610522469858
181	609	5430	0.11215469613259668
182	593	5386	0.11010025993316004
183	577	5342	0.10801198053163609
184	561	5298	0.10588901472253681
185	545	5254	0.10373049105443471
186	529	5210	0.10153550863723608
187	514	5166	0.09949670925280682
188	499	5122	0.09742288168684107
189	485	5078	0.09551004332414337
190	471	5034	0.0935637663885578
191	457	4990	0.09158316633266533
192	443	4946	0.08956732713303679
193	430	4903	0.08770140730165205
194	419	4861	0.0861962559144209
195	408	4819	0.08466486822992322
196	397	4777	0.0831065522294327
197	388	4737	0.08190838083175005
198	379	4697	0.08068980200127741
199	370	4657	0.07945028988619283
200	361	4617	0.07818930041152264
