# Supplementary material for: Automated reconstruction of whole-embryo cell lineages by learning from sparse annotations
Source: Nat Biotechnol. 2022 Sep 5;41(1):44–9. doi: 10.1038/s41587-022-01427-7 (PMC7614077; doi:10.1038/s41587-022-01427-7)
Supplement: Supplementary file 3 — Statistical source data for Supplementary Figs 1–7. [file 41587_2022_1427_MOESM3_ESM.zip › supplementary_data/supplementary_figure_4/linajea_140521_setup11_simple_middle_late_400000_te_best_effort.csv]

time	correct	total	percent
1	6215	6287	0.9885477970415142
2	6025	6126	0.9835128958537381
3	5842	5971	0.9783955786300452
4	5663	5817	0.97352587244284
5	5486	5665	0.9684024713150927
6	5312	5514	0.9633659775117882
7	5143	5365	0.9586206896551724
8	4979	5217	0.9543799118267203
9	4817	5070	0.9500986193293885
10	4658	4925	0.9457868020304568
11	4501	4782	0.9412379757423672
12	4346	4640	0.9366379310344828
13	4193	4499	0.9319848855301178
14	4043	4359	0.9275063087864189
15	3895	4220	0.9229857819905213
16	3751	4083	0.9186872397746755
17	3608	3946	0.9143436391282311
18	3467	3811	0.9097349776961428
19	3329	3677	0.9053576285014958
20	3193	3544	0.9009593679458239
21	3059	3411	0.8968044561712107
22	2927	3280	0.8923780487804878
23	2797	3149	0.8882184820577961
24	2668	3018	0.8840291583830351
25	2544	2889	0.8805815160955348
26	2421	2761	0.8768562115175661
27	2300	2633	0.8735282947208507
28	2182	2507	0.8703629836457918
29	2067	2383	0.8673940411246328
30	1953	2259	0.8645418326693227
31	1841	2136	0.8618913857677902
32	1730	2014	0.858987090367428
33	1620	1893	0.8557844690966719
34	1511	1773	0.8522278623801467
35	1405	1655	0.8489425981873112
36	1301	1538	0.8459037711313394
37	1200	1423	0.8432888264230499
38	1099	1308	0.8402140672782875
39	999	1193	0.837384744341995
40	901	1081	0.8334875115633672
41	804	969	0.8297213622291022
42	709	859	0.8253783469150174
43	616	750	0.8213333333333334
44	525	641	0.8190327613104524
45	435	533	0.8161350844277674
46	345	425	0.8117647058823529
47	258	318	0.8113207547169812
48	172	212	0.8113207547169812
49	86	106	0.8113207547169812
50	0	0	0.0
