# Supplementary material for: Automated reconstruction of whole-embryo cell lineages by learning from sparse annotations
Source: Nat Biotechnol. 2022 Sep 5;41(1):44–9. doi: 10.1038/s41587-022-01427-7 (PMC7614077; doi:10.1038/s41587-022-01427-7)
Supplement: Supplementary file 3 — Statistical source data for Supplementary Figs 1–7. [file 41587_2022_1427_MOESM3_ESM.zip › supplementary_data/supplementary_figure_4/linajea_140521_setup11_simple_early_middle_400000_te_best_effort.csv]

time	correct	total	percent
1	3079	3107	0.9909880914065015
2	2983	3024	0.986441798941799
3	2889	2941	0.9823189391363482
4	2799	2861	0.9783292555050681
5	2712	2782	0.9748382458662832
6	2625	2703	0.9711431742508324
7	2540	2626	0.9672505712109672
8	2455	2549	0.9631227932522558
9	2371	2473	0.9587545491306106
10	2288	2398	0.9541284403669725
11	2208	2323	0.9504950495049505
12	2131	2248	0.9479537366548043
13	2056	2174	0.9457221711131555
14	1984	2102	0.9438629876308278
15	1913	2031	0.9419005416051206
16	1843	1961	0.9398266190719021
17	1774	1891	0.938127974616605
18	1706	1822	0.9363336992316136
19	1640	1755	0.9344729344729344
20	1575	1689	0.9325044404973357
21	1510	1623	0.9303758471965496
22	1446	1558	0.9281129653401797
23	1382	1493	0.9256530475552579
24	1318	1428	0.9229691876750701
25	1255	1364	0.9200879765395894
26	1193	1300	0.9176923076923077
27	1131	1236	0.9150485436893204
28	1070	1174	0.9114139693356048
29	1009	1112	0.9073741007194245
30	948	1050	0.9028571428571428
31	887	988	0.8977732793522267
32	828	928	0.8922413793103449
33	771	870	0.8862068965517241
34	715	812	0.8805418719211823
35	664	758	0.8759894459102903
36	613	704	0.8707386363636364
37	564	651	0.8663594470046083
38	515	598	0.8612040133779264
39	469	546	0.8589743589743589
40	423	494	0.8562753036437247
41	377	442	0.8529411764705882
42	331	390	0.8487179487179487
43	285	338	0.8431952662721893
44	240	287	0.8362369337979094
45	197	237	0.8312236286919831
46	156	188	0.8297872340425532
47	116	140	0.8285714285714286
48	76	93	0.8172043010752689
49	38	46	0.8260869565217391
50	0	0	0.0
