# Supplementary material for: Automated reconstruction of whole-embryo cell lineages by learning from sparse annotations
Source: Nat Biotechnol. 2022 Sep 5;41(1):44–9. doi: 10.1038/s41587-022-01427-7 (PMC7614077; doi:10.1038/s41587-022-01427-7)
Supplement: Supplementary file 3 — Statistical source data for Supplementary Figs 1–7. [file 41587_2022_1427_MOESM3_ESM.zip › supplementary_data/supplementary_figure_4/linajea_140521_setup11_simple_early_late_400000_te_best_effort.csv]

time	correct	total	percent
1	6207	6287	0.9872753300461269
2	6014	6126	0.9817172706496898
3	5828	5971	0.9760509127449338
4	5646	5817	0.9706034038164002
5	5468	5665	0.96522506619594
6	5291	5514	0.9595574900253899
7	5116	5365	0.9535880708294502
8	4943	5217	0.947479394287905
9	4774	5070	0.9416173570019724
10	4611	4925	0.9362436548223351
11	4451	4782	0.9307820995399414
12	4292	4640	0.925
13	4137	4499	0.9195376750388975
14	3985	4359	0.9142005047029135
15	3835	4220	0.9087677725118484
16	3688	4083	0.9032574087680627
17	3541	3946	0.8973644196654841
18	3397	3811	0.8913670952505904
19	3256	3677	0.885504487353821
20	3117	3544	0.8795146726862303
21	2979	3411	0.8733509234828496
22	2844	3280	0.8670731707317073
23	2711	3149	0.8609082248332804
24	2581	3018	0.8552021206096753
25	2456	2889	0.8501211491865698
26	2335	2761	0.845708076783774
27	2214	2633	0.8408659323965059
28	2097	2507	0.8364579178300758
29	1981	2383	0.8313050776332355
30	1869	2259	0.8273572377158035
31	1759	2136	0.8235018726591761
32	1651	2014	0.8197616683217478
33	1544	1893	0.8156365557316428
34	1438	1773	0.8110547095318669
35	1335	1655	0.8066465256797583
36	1233	1538	0.8016905071521456
37	1134	1423	0.7969079409697821
38	1036	1308	0.7920489296636085
39	941	1193	0.7887678122380554
40	849	1081	0.7853839037927844
41	758	969	0.782249742002064
42	670	859	0.779976717112922
43	584	750	0.7786666666666666
44	498	641	0.7769110764430577
45	413	533	0.774859287054409
46	328	425	0.7717647058823529
47	245	318	0.7704402515723271
48	163	212	0.7688679245283019
49	81	106	0.7641509433962265
50	0	0	0.0
