# Supplementary material for: Automated reconstruction of whole-embryo cell lineages by learning from sparse annotations
Source: Nat Biotechnol. 2022 Sep 5;41(1):44–9. doi: 10.1038/s41587-022-01427-7 (PMC7614077; doi:10.1038/s41587-022-01427-7)
Supplement: Supplementary file 3 — Statistical source data for Supplementary Figs 1–7. [file 41587_2022_1427_MOESM3_ESM.zip › supplementary_data/supplementary_figure_4/linajea_140521_setup11_simple_late_middle_400000_te_best_effort.csv]

time	correct	total	percent
1	3079	3107	0.9909880914065015
2	2982	3024	0.9861111111111112
3	2885	2941	0.9809588575314518
4	2792	2861	0.975882558545963
5	2701	2782	0.9708842559309849
6	2612	2703	0.9663337032926378
7	2525	2626	0.9615384615384616
8	2438	2549	0.9564535111808552
9	2352	2473	0.9510715729882734
10	2270	2398	0.9466221851542952
11	2190	2323	0.9427464485578992
12	2113	2248	0.9399466192170819
13	2039	2174	0.937902483900644
14	1967	2102	0.9357754519505234
15	1896	2031	0.9335302806499262
16	1827	1961	0.9316675165731769
17	1758	1891	0.9296668429402433
18	1690	1822	0.9275521405049396
19	1624	1755	0.9253561253561253
20	1559	1689	0.9230313795145056
21	1495	1623	0.9211337030191005
22	1432	1558	0.9191270860077022
23	1369	1493	0.9169457468184863
24	1306	1428	0.9145658263305322
25	1244	1364	0.9120234604105572
26	1182	1300	0.9092307692307692
27	1120	1236	0.9061488673139159
28	1060	1174	0.9028960817717206
29	1000	1112	0.8992805755395683
30	940	1050	0.8952380952380953
31	880	988	0.8906882591093117
32	822	928	0.8857758620689655
33	765	870	0.8793103448275862
34	708	812	0.8719211822660099
35	656	758	0.8654353562005277
36	604	704	0.8579545454545454
37	554	651	0.8509984639016898
38	504	598	0.842809364548495
39	457	546	0.836996336996337
40	410	494	0.8299595141700404
41	366	442	0.8280542986425339
42	322	390	0.8256410256410256
43	279	338	0.8254437869822485
44	236	287	0.8222996515679443
45	194	237	0.8185654008438819
46	153	188	0.8138297872340425
47	113	140	0.8071428571428572
48	75	93	0.8064516129032258
49	37	46	0.8043478260869565
50	0	0	0.0
