# Supplementary material for: Automated reconstruction of whole-embryo cell lineages by learning from sparse annotations
Source: Nat Biotechnol. 2022 Sep 5;41(1):44–9. doi: 10.1038/s41587-022-01427-7 (PMC7614077; doi:10.1038/s41587-022-01427-7)
Supplement: Supplementary file 3 — Statistical source data for Supplementary Figs 1–7. [file 41587_2022_1427_MOESM3_ESM.zip › supplementary_data/supplementary_figure_3/mouse_segments_early_2_ours.csv]

time	correct	total	percent
1	293	301	0.973421926910299
2	275	290	0.9482758620689655
3	260	279	0.931899641577061
4	246	268	0.917910447761194
5	233	257	0.9066147859922179
6	220	246	0.8943089430894309
7	208	237	0.8776371308016878
8	197	228	0.8640350877192983
9	187	219	0.8538812785388128
10	177	210	0.8428571428571429
11	167	201	0.8308457711442786
12	158	192	0.8229166666666666
13	150	184	0.8152173913043478
14	144	178	0.8089887640449438
15	138	172	0.8023255813953488
16	133	167	0.7964071856287425
17	128	162	0.7901234567901234
18	123	157	0.7834394904458599
19	118	152	0.7763157894736842
20	113	147	0.7687074829931972
21	108	142	0.7605633802816901
22	103	137	0.7518248175182481
23	98	132	0.7424242424242424
24	93	127	0.7322834645669292
25	88	122	0.7213114754098361
26	83	117	0.7094017094017094
27	78	112	0.6964285714285714
28	73	107	0.6822429906542056
29	68	102	0.6666666666666666
30	63	97	0.6494845360824743
31	58	92	0.6304347826086957
32	53	87	0.6091954022988506
33	48	82	0.5853658536585366
34	43	77	0.5584415584415584
35	38	72	0.5277777777777778
36	33	67	0.4925373134328358
37	28	62	0.45161290322580644
38	23	57	0.40350877192982454
39	18	52	0.34615384615384615
40	15	47	0.3191489361702128
41	12	42	0.2857142857142857
42	10	37	0.2702702702702703
43	8	32	0.25
44	6	27	0.2222222222222222
45	4	22	0.18181818181818182
46	2	17	0.11764705882352941
47	1	12	0.08333333333333333
48	0	8	0.0
49	0	4	0.0
