# Supplementary material for: Automated reconstruction of whole-embryo cell lineages by learning from sparse annotations
Source: Nat Biotechnol. 2022 Sep 5;41(1):44–9. doi: 10.1038/s41587-022-01427-7 (PMC7614077; doi:10.1038/s41587-022-01427-7)
Supplement: Supplementary file 3 — Statistical source data for Supplementary Figs 1–7. [file 41587_2022_1427_MOESM3_ESM.zip › supplementary_data/supplementary_figure_3/mouse_segments_early_1_tgmm.csv]

time	correct	total	percent
1	269	301	0.893687707641196
2	234	290	0.8068965517241379
3	205	279	0.7347670250896058
4	181	268	0.6753731343283582
5	160	257	0.622568093385214
6	144	246	0.5853658536585366
7	128	237	0.540084388185654
8	112	228	0.49122807017543857
9	97	219	0.4429223744292237
10	84	210	0.4
11	73	201	0.36318407960199006
12	63	192	0.328125
13	55	184	0.29891304347826086
14	48	178	0.2696629213483146
15	42	172	0.2441860465116279
16	36	167	0.2155688622754491
17	30	162	0.18518518518518517
18	24	157	0.15286624203821655
19	20	152	0.13157894736842105
20	17	147	0.11564625850340136
21	14	142	0.09859154929577464
22	11	137	0.08029197080291971
23	9	132	0.06818181818181818
24	7	127	0.05511811023622047
25	5	122	0.040983606557377046
26	3	117	0.02564102564102564
27	1	112	0.008928571428571428
28	0	107	0.0
29	0	102	0.0
30	0	97	0.0
31	0	92	0.0
32	0	87	0.0
33	0	82	0.0
34	0	77	0.0
35	0	72	0.0
36	0	67	0.0
37	0	62	0.0
38	0	57	0.0
39	0	52	0.0
40	0	47	0.0
41	0	42	0.0
42	0	37	0.0
43	0	32	0.0
44	0	27	0.0
45	0	22	0.0
46	0	17	0.0
47	0	12	0.0
48	0	8	0.0
49	0	4	0.0
