# Supplementary material for: Automated reconstruction of whole-embryo cell lineages by learning from sparse annotations
Source: Nat Biotechnol. 2022 Sep 5;41(1):44–9. doi: 10.1038/s41587-022-01427-7 (PMC7614077; doi:10.1038/s41587-022-01427-7)
Supplement: Supplementary file 3 — Statistical source data for Supplementary Figs 1–7. [file 41587_2022_1427_MOESM3_ESM.zip › supplementary_data/supplementary_figure_3/drosophila_segments_eval_side_1_greedy.csv]

time	correct	total	percent
1	37159	38046	0.9766861168059717
2	34186	37787	0.9047026755233282
3	31778	37529	0.8467585067547763
4	29701	37271	0.7968930267500202
5	27893	37013	0.75360008645611
6	26280	36757	0.7149658568435944
7	24825	36504	0.6800624589086127
8	23493	36252	0.6480470043032108
9	22273	36003	0.6186428908702053
10	21162	35754	0.5918778318509818
11	20128	35515	0.5667464451640152
12	19177	35282	0.5435349469984695
13	18281	35056	0.5214799178457326
14	17443	34831	0.5007895265711578
15	16660	34613	0.48132204662987893
16	15919	34405	0.4626943758174684
17	15229	34206	0.4452142898906625
18	14577	34013	0.42857142857142855
19	13962	33825	0.41277161862527717
20	13387	33642	0.3979252125319541
21	12846	33459	0.38393257419528376
22	12338	33278	0.37075545405372917
23	11856	33100	0.35818731117824776
24	11387	32922	0.34587813620071683
25	10943	32746	0.3341782202406401
26	10526	32570	0.32318084126496777
27	10127	32395	0.3126099706744868
28	9746	32225	0.3024359968968192
29	9392	32055	0.2929964124161597
30	9055	31887	0.2839715244456989
31	8731	31719	0.27526088464327375
32	8415	31551	0.26671103926975376
33	8114	31387	0.2585146716793577
34	7828	31223	0.2507126156999648
35	7550	31062	0.24306226257163094
36	7286	30902	0.23577761957154877
37	7036	30745	0.22885021954789397
38	6796	30588	0.22217863214332417
39	6569	30431	0.21586540041405147
40	6353	30274	0.20985003633480875
41	6150	30118	0.20419682581844745
42	5956	29963	0.1987784934752862
43	5771	29809	0.1935992485490959
44	5597	29657	0.18872441582088545
45	5431	29505	0.18407049652601254
46	5272	29354	0.17960073584519998
47	5118	29203	0.1752559668527206
48	4969	29054	0.1710263647002134
49	4826	28909	0.16693763187934554
50	4688	28767	0.16296450794312928
51	4558	28626	0.15922587857192763
52	4431	28485	0.15555555555555556
53	4312	28347	0.15211486224291812
54	4199	28210	0.1488479262672811
55	4091	28074	0.14572202037472395
56	3989	27939	0.1427753319732274
57	3888	27805	0.1398309656536594
58	3788	27673	0.13688432768402414
59	3690	27542	0.133977198460533
60	3596	27411	0.13118820911312976
61	3505	27283	0.12846827694901586
62	3417	27155	0.12583317989320567
63	3330	27027	0.12321012321012322
64	3246	26899	0.12067363098999963
65	3163	26774	0.11813699858071264
66	3083	26652	0.11567612186702686
67	3005	26530	0.1132679984922729
68	2932	26411	0.11101435008140548
69	2860	26292	0.10877833561539632
70	2790	26173	0.10659840293432163
71	2722	26054	0.10447532048821678
72	2655	25936	0.1023673658235657
73	2589	25819	0.10027499128548743
74	2525	25702	0.09824138199361918
75	2462	25585	0.0962282587453586
76	2400	25469	0.09423220385566768
77	2339	25355	0.09225004929994084
78	2284	25241	0.09048769858563448
79	2230	25127	0.08874915429617543
80	2177	25013	0.08703474193419422
81	2126	24899	0.08538495521908511
82	2075	24785	0.08371999193060319
83	2025	24673	0.0820735216633567
84	1976	24561	0.08045275029518342
85	1929	24449	0.07889893247167573
86	1882	24337	0.0773308131651395
87	1838	24225	0.07587203302373581
88	1796	24113	0.07448264421681251
89	1756	24003	0.07315752197641961
90	1718	23893	0.07190390490938768
91	1681	23783	0.07068073834251357
92	1646	23673	0.06953068897055717
93	1612	23563	0.06841234138267623
94	1579	23453	0.06732614164499211
95	1546	23344	0.06622686771761481
96	1514	23235	0.06516031848504411
97	1482	23126	0.06408371529879789
98	1450	23017	0.06299691532345658
99	1421	22908	0.06203073162214073
100	1392	22799	0.06105530944339664
101	1364	22691	0.06011193865409193
102	1337	22583	0.059203825886728956
103	1310	22475	0.05828698553948832
104	1284	22367	0.05740599991058255
105	1259	22259	0.0565613908980637
106	1234	22151	0.05570854588957609
107	1209	22043	0.0548473438279726
108	1184	21935	0.05397766127193982
109	1159	21828	0.05309693971046363
110	1135	21721	0.05225357948529073
111	1111	21614	0.0514018691588785
112	1087	21507	0.05054168410285023
113	1065	21400	0.049766355140186916
114	1043	21293	0.048983233926642555
115	1022	21186	0.0482394033795903
116	1001	21079	0.04748802125338014
117	981	20972	0.04677665458706847
118	962	20865	0.04610591900311527
119	943	20758	0.045428268619327486
120	924	20651	0.04474359595176989
121	906	20544	0.04410046728971963
122	888	20437	0.04345060429612957
123	870	20330	0.04279390063944909
124	852	20223	0.04213024773772437
125	834	20116	0.04145953469874727
126	816	20009	0.04078164825828377
127	798	19902	0.040096472716309915
128	781	19795	0.03945440767870675
129	764	19688	0.03880536367330353
130	748	19581	0.03820029620550534
131	732	19474	0.03758857964465441
132	717	19367	0.03702173800795167
133	702	19260	0.03644859813084112
134	688	19153	0.03592126559807863
135	675	19046	0.035440512443557705
136	662	18939	0.03495432705000264
137	649	18832	0.0344626168224299
138	636	18725	0.0339652870493992
139	623	18618	0.03346224084219573
140	611	18511	0.03300740100480795
141	599	18404	0.032547272332101716
142	587	18297	0.03208176203749249
143	575	18190	0.03161077515118197
144	563	18083	0.031134214455566002
145	551	17976	0.03065198041833556
146	539	17869	0.03016397112317421
147	528	17762	0.0297263821641707
148	517	17655	0.029283489096573207
149	506	17548	0.028835194894005014
150	496	17441	0.028438736310991343
151	486	17334	0.028037383177570093
152	476	17227	0.02763104429093864
153	466	17120	0.0272196261682243
154	456	17013	0.026803032974783987
155	447	16906	0.026440317047202178
156	438	16799	0.026072980534555628
157	429	16692	0.02570093457943925
158	420	16585	0.025324088031353633
159	412	16478	0.02500303434882874
160	404	16371	0.024677783886140125
161	396	16264	0.024348253812100346
162	388	16157	0.024014359101318314
163	380	16050	0.02367601246105919
164	372	15943	0.023333124255159005
165	364	15836	0.02298560242485476
166	356	15729	0.022633352406383114
167	348	15623	0.022274851180951162
168	340	15517	0.021911451955919314
169	332	15411	0.02154305366296801
170	324	15305	0.02116955243384515
171	317	15199	0.020856635304954272
172	310	15093	0.02053932286490426
173	304	14987	0.02028424634683392
174	298	14881	0.020025535918285063
175	292	14775	0.01976311336717428
176	286	14669	0.01949689822073761
177	280	14563	0.0192268076632562
178	274	14457	0.01895275645016255
179	268	14351	0.018674656818340185
180	262	14245	0.018392418392418394
181	256	14139	0.01810594808685197
182	250	14033	0.01781515000356303
183	244	13927	0.01751992532490845
184	239	13821	0.017292525866435135
185	234	13715	0.017061611374407582
186	229	13609	0.01682709971342494
187	224	13503	0.01658890616899948
188	219	13397	0.016346943345525118
189	214	13291	0.01610112105936348
190	209	13185	0.01585134622677285
191	204	13079	0.015597522746387338
192	199	12973	0.015339551375934634
193	195	12867	0.015155047796689206
194	191	12761	0.01496747903769297
195	187	12655	0.014776768075859344
196	183	12549	0.014582835285680135
197	179	12443	0.014385598328377401
198	175	12337	0.014184972035340845
199	171	12232	0.013979725310660562
200	167	12127	0.013770924383606827
