# Supplementary material for: Automated reconstruction of whole-embryo cell lineages by learning from sparse annotations
Source: Nat Biotechnol. 2022 Sep 5;41(1):44–9. doi: 10.1038/s41587-022-01427-7 (PMC7614077; doi:10.1038/s41587-022-01427-7)
Supplement: Supplementary file 3 — Statistical source data for Supplementary Figs 1–7. [file 41587_2022_1427_MOESM3_ESM.zip › supplementary_data/supplementary_figure_3/mouse_segments_middle_2_ours.csv]

time	correct	total	percent
1	2999	3107	0.9652397811393627
2	2819	3024	0.9322089947089947
3	2656	2941	0.9030941856511391
4	2504	2861	0.8752184550856343
5	2368	2782	0.8511861969805895
6	2239	2703	0.8283388827229005
7	2121	2626	0.8076923076923077
8	2008	2549	0.7877599058454295
9	1898	2473	0.7674888799029519
10	1796	2398	0.7489574645537949
11	1703	2323	0.7331037451571244
12	1617	2248	0.719306049822064
13	1536	2174	0.7065317387304508
14	1460	2102	0.6945765937202664
15	1386	2031	0.6824224519940916
16	1315	1961	0.6705762366139725
17	1246	1891	0.6589106292966684
18	1183	1822	0.6492864983534578
19	1123	1755	0.6398860398860399
20	1063	1689	0.6293664890467733
21	1005	1623	0.6192236598890942
22	947	1558	0.6078305519897305
23	893	1493	0.5981245813797723
24	841	1428	0.5889355742296919
25	790	1364	0.5791788856304986
26	739	1300	0.5684615384615385
27	690	1236	0.558252427184466
28	643	1174	0.5477001703577513
29	596	1112	0.5359712230215827
30	551	1050	0.5247619047619048
31	508	988	0.5141700404858299
32	465	928	0.5010775862068966
33	425	870	0.4885057471264368
34	388	812	0.47783251231527096
35	354	758	0.46701846965699206
36	321	704	0.4559659090909091
37	288	651	0.4423963133640553
38	257	598	0.4297658862876254
39	229	546	0.4194139194139194
40	202	494	0.4089068825910931
41	177	442	0.4004524886877828
42	152	390	0.38974358974358975
43	129	338	0.3816568047337278
44	107	287	0.37282229965156793
45	86	237	0.3628691983122363
46	67	188	0.35638297872340424
47	50	140	0.35714285714285715
48	33	93	0.3548387096774194
49	16	46	0.34782608695652173
