# Supplementary material for: Automated reconstruction of whole-embryo cell lineages by learning from sparse annotations
Source: Nat Biotechnol. 2022 Sep 5;41(1):44–9. doi: 10.1038/s41587-022-01427-7 (PMC7614077; doi:10.1038/s41587-022-01427-7)
Supplement: Supplementary file 3 — Statistical source data for Supplementary Figs 1–7. [file 41587_2022_1427_MOESM3_ESM.zip › supplementary_data/supplementary_figure_3/mouse_segments_middle_1_tgmm.csv]

time	correct	total	percent
1	2819	3107	0.9073060830383006
2	2383	3024	0.7880291005291006
3	2034	2941	0.6916014960897654
4	1749	2861	0.6113247116392869
5	1515	2782	0.5445722501797268
6	1331	2703	0.4924158342582316
7	1175	2626	0.4474485910129474
8	1045	2549	0.4099646920360926
9	935	2473	0.37808329963606957
10	845	2398	0.3523769808173478
11	775	2323	0.3336203185535945
12	712	2248	0.3167259786476868
13	656	2174	0.3017479300827967
14	604	2102	0.2873453853472883
15	558	2031	0.27474150664697194
16	513	1961	0.2616012238653748
17	472	1891	0.24960338445267055
18	432	1822	0.23710208562019758
19	397	1755	0.22621082621082622
20	365	1689	0.21610420367081112
21	335	1623	0.20640788662969808
22	307	1558	0.1970474967907574
23	283	1493	0.18955123911587407
24	262	1428	0.18347338935574228
25	244	1364	0.17888563049853373
26	227	1300	0.17461538461538462
27	210	1236	0.16990291262135923
28	195	1174	0.16609880749574105
29	181	1112	0.16276978417266186
30	168	1050	0.16
31	156	988	0.15789473684210525
32	144	928	0.15517241379310345
33	132	870	0.15172413793103448
34	121	812	0.14901477832512317
35	110	758	0.14511873350923482
36	99	704	0.140625
37	88	651	0.13517665130568357
38	77	598	0.12876254180602006
39	68	546	0.12454212454212454
40	60	494	0.1214574898785425
41	52	442	0.11764705882352941
42	44	390	0.11282051282051282
43	37	338	0.10946745562130178
44	30	287	0.10452961672473868
45	24	237	0.10126582278481013
46	18	188	0.09574468085106383
47	12	140	0.08571428571428572
48	8	93	0.08602150537634409
49	4	46	0.08695652173913043
