# Supplementary material for: Automated reconstruction of whole-embryo cell lineages by learning from sparse annotations
Source: Nat Biotechnol. 2022 Sep 5;41(1):44–9. doi: 10.1038/s41587-022-01427-7 (PMC7614077; doi:10.1038/s41587-022-01427-7)
Supplement: Supplementary file 3 — Statistical source data for Supplementary Figs 1–7. [file 41587_2022_1427_MOESM3_ESM.zip › supplementary_data/supplementary_figure_3/zebrafish_segments_eval_side_2_greedy.csv]

time	correct	total	percent
1	13259	13976	0.9486977676016027
2	10833	13921	0.7781768551109834
3	9001	13866	0.6491417856627723
4	7587	13812	0.5493049522154648
5	6481	13758	0.4710713766535834
6	5604	13704	0.4089316987740806
7	4899	13650	0.3589010989010989
8	4306	13596	0.3167107972933216
9	3811	13542	0.2814207650273224
10	3383	13488	0.25081553973902726
11	3013	13434	0.22428167336608604
12	2692	13380	0.20119581464872946
13	2402	13326	0.18024913702536394
14	2154	13272	0.16229656419529837
15	1934	13218	0.14631563020124072
16	1736	13164	0.1318748100881191
17	1562	13110	0.11914569031273836
18	1406	13056	0.10768995098039216
19	1267	13002	0.09744654668512537
20	1144	12949	0.08834659047030659
21	1029	12896	0.07979218362282878
22	921	12843	0.0717122167717823
23	822	12790	0.06426896012509774
24	730	12738	0.05730883969225938
25	650	12686	0.05123758473908245
26	587	12634	0.046461928130441664
27	531	12582	0.04220314735336195
28	479	12530	0.038228252194732644
29	431	12478	0.03454079179355666
30	386	12426	0.031063898277804602
31	346	12374	0.02796185550347503
32	307	12323	0.024912764748843626
33	273	12272	0.022245762711864406
34	241	12221	0.019720153833565176
35	213	12170	0.01750205423171734
36	188	12119	0.01551283109167423
37	165	12068	0.01367252237321843
38	144	12017	0.011983024049263543
39	126	11966	0.010529834531171654
40	110	11915	0.009232060428031893
41	97	11864	0.008175994605529332
42	85	11813	0.007195462625920596
43	73	11762	0.006206427478320013
44	61	11712	0.005208333333333333
45	50	11662	0.004287429257417253
46	41	11612	0.0035308301756803305
47	34	11562	0.002940667704549386
48	29	11512	0.002519110493398193
49	24	11462	0.0020938754144128424
50	19	11413	0.001664768246736178
51	15	11364	0.0013199577613516368
52	12	11315	0.0010605391073795847
53	9	11266	0.0007988638380969288
54	6	11217	0.0005349023803155924
55	4	11168	0.00035816618911174784
56	2	11119	0.00017987229067362173
57	0	11070	0.0
58	0	11021	0.0
59	0	10972	0.0
60	0	10923	0.0
61	0	10874	0.0
62	0	10825	0.0
63	0	10776	0.0
64	0	10727	0.0
65	0	10678	0.0
66	0	10629	0.0
67	0	10580	0.0
68	0	10532	0.0
69	0	10484	0.0
70	0	10436	0.0
71	0	10388	0.0
72	0	10340	0.0
73	0	10292	0.0
74	0	10245	0.0
75	0	10198	0.0
76	0	10151	0.0
77	0	10104	0.0
78	0	10057	0.0
79	0	10011	0.0
80	0	9965	0.0
81	0	9919	0.0
82	0	9873	0.0
83	0	9827	0.0
84	0	9781	0.0
85	0	9735	0.0
86	0	9689	0.0
87	0	9643	0.0
88	0	9597	0.0
89	0	9551	0.0
90	0	9505	0.0
91	0	9459	0.0
92	0	9413	0.0
93	0	9367	0.0
94	0	9321	0.0
95	0	9275	0.0
96	0	9229	0.0
97	0	9183	0.0
98	0	9137	0.0
99	0	9091	0.0
100	0	9045	0.0
101	0	8999	0.0
102	0	8953	0.0
103	0	8907	0.0
104	0	8861	0.0
105	0	8815	0.0
106	0	8769	0.0
107	0	8723	0.0
108	0	8677	0.0
109	0	8631	0.0
110	0	8585	0.0
111	0	8539	0.0
112	0	8493	0.0
113	0	8447	0.0
114	0	8401	0.0
115	0	8355	0.0
116	0	8310	0.0
117	0	8265	0.0
118	0	8220	0.0
119	0	8175	0.0
120	0	8130	0.0
121	0	8085	0.0
122	0	8040	0.0
123	0	7995	0.0
124	0	7950	0.0
125	0	7905	0.0
126	0	7860	0.0
127	0	7815	0.0
128	0	7770	0.0
129	0	7725	0.0
130	0	7680	0.0
131	0	7635	0.0
132	0	7590	0.0
133	0	7545	0.0
134	0	7500	0.0
135	0	7455	0.0
136	0	7410	0.0
137	0	7366	0.0
138	0	7322	0.0
139	0	7278	0.0
140	0	7234	0.0
141	0	7190	0.0
142	0	7146	0.0
143	0	7102	0.0
144	0	7058	0.0
145	0	7014	0.0
146	0	6970	0.0
147	0	6926	0.0
148	0	6882	0.0
149	0	6838	0.0
150	0	6794	0.0
151	0	6750	0.0
152	0	6706	0.0
153	0	6662	0.0
154	0	6618	0.0
155	0	6574	0.0
156	0	6530	0.0
157	0	6486	0.0
158	0	6442	0.0
159	0	6398	0.0
160	0	6354	0.0
161	0	6310	0.0
162	0	6266	0.0
163	0	6222	0.0
164	0	6178	0.0
165	0	6134	0.0
166	0	6090	0.0
167	0	6046	0.0
168	0	6002	0.0
169	0	5958	0.0
170	0	5914	0.0
171	0	5870	0.0
172	0	5826	0.0
173	0	5782	0.0
174	0	5738	0.0
175	0	5694	0.0
176	0	5650	0.0
177	0	5606	0.0
178	0	5562	0.0
179	0	5518	0.0
180	0	5474	0.0
181	0	5430	0.0
182	0	5386	0.0
183	0	5342	0.0
184	0	5298	0.0
185	0	5254	0.0
186	0	5210	0.0
187	0	5166	0.0
188	0	5122	0.0
189	0	5078	0.0
190	0	5034	0.0
191	0	4990	0.0
192	0	4946	0.0
193	0	4903	0.0
194	0	4861	0.0
195	0	4819	0.0
196	0	4777	0.0
197	0	4737	0.0
198	0	4697	0.0
199	0	4657	0.0
200	0	4617	0.0
