# Supplementary material for: Automated reconstruction of whole-embryo cell lineages by learning from sparse annotations
Source: Nat Biotechnol. 2022 Sep 5;41(1):44–9. doi: 10.1038/s41587-022-01427-7 (PMC7614077; doi:10.1038/s41587-022-01427-7)
Supplement: Supplementary file 3 — Statistical source data for Supplementary Figs 1–7. [file 41587_2022_1427_MOESM3_ESM.zip › supplementary_data/supplementary_figure_3/mouse_segments_late_1_tgmm.csv]

time	correct	total	percent
1	5889	6287	0.9366947669794815
2	4971	6126	0.8114593535749265
3	4268	5971	0.7147881426896667
4	3703	5817	0.6365824308062575
5	3240	5665	0.5719329214474845
6	2849	5514	0.5166848023213638
7	2524	5365	0.47045666356011184
8	2244	5217	0.43013225991949394
9	1998	5070	0.3940828402366864
10	1788	4925	0.3630456852791878
11	1602	4782	0.33500627352572143
12	1440	4640	0.3103448275862069
13	1296	4499	0.2880640142253834
14	1168	4359	0.26795136499197064
15	1058	4220	0.25071090047393363
16	955	4083	0.23389664462405094
17	865	3946	0.2192093258996452
18	781	3811	0.20493308842823407
19	707	3677	0.1922763122110416
20	644	3544	0.18171557562076748
21	587	3411	0.1720902961008502
22	538	3280	0.16402439024390245
23	496	3149	0.15751032073674182
24	457	3018	0.15142478462557984
25	419	2889	0.14503288335064035
26	383	2761	0.13871785584932994
27	347	2633	0.131788834029624
28	313	2507	0.12485041882728361
29	283	2383	0.11875786823331934
30	256	2259	0.1133244798583444
31	231	2136	0.10814606741573034
32	210	2014	0.10427010923535253
33	190	1893	0.10036978341257263
34	171	1773	0.09644670050761421
35	152	1655	0.09184290030211481
36	134	1538	0.08712613784135241
37	117	1423	0.08222066057624737
38	103	1308	0.07874617737003058
39	90	1193	0.07544006705783739
40	77	1081	0.07123034227567067
41	64	969	0.06604747162022703
42	54	859	0.06286379511059371
43	45	750	0.06
44	36	641	0.056162246489859596
45	28	533	0.0525328330206379
46	21	425	0.04941176470588235
47	15	318	0.04716981132075472
48	10	212	0.04716981132075472
49	5	106	0.04716981132075472
