# Supplementary material for: Automated reconstruction of whole-embryo cell lineages by learning from sparse annotations
Source: Nat Biotechnol. 2022 Sep 5;41(1):44–9. doi: 10.1038/s41587-022-01427-7 (PMC7614077; doi:10.1038/s41587-022-01427-7)
Supplement: Supplementary file 3 — Statistical source data for Supplementary Figs 1–7. [file 41587_2022_1427_MOESM3_ESM.zip › supplementary_data/supplementary_figure_3/mouse_segments_late_2_greedy.csv]

time	correct	total	percent
1	6003	6287	0.9548274216637506
2	5111	6126	0.8343127652628143
3	4403	5971	0.7373974208675264
4	3825	5817	0.6575554409489428
5	3349	5665	0.5911738746690203
6	2943	5514	0.5337323177366703
7	2593	5365	0.4833178005591799
8	2282	5217	0.4374161395437991
9	2021	5070	0.39861932938856015
10	1804	4925	0.36629441624365483
11	1615	4782	0.33772480133835214
12	1450	4640	0.3125
13	1300	4499	0.288953100689042
14	1156	4359	0.2651984400091764
15	1028	4220	0.24360189573459715
16	915	4083	0.22409992652461425
17	815	3946	0.2065382665990877
18	720	3811	0.18892679086853845
19	641	3677	0.17432689692684253
20	572	3544	0.1613995485327314
21	511	3411	0.14980944004690708
22	455	3280	0.13871951219512196
23	408	3149	0.12956494125119086
24	363	3018	0.12027833001988071
25	325	2889	0.1124956732433368
26	289	2761	0.10467222021006882
27	257	2633	0.09760729206228637
28	227	2507	0.0905464698843239
29	200	2383	0.0839278220730172
30	176	2259	0.07791057990261177
31	155	2136	0.07256554307116105
32	134	2014	0.06653426017874876
33	117	1893	0.061806656101426306
34	102	1773	0.05752961082910321
35	89	1655	0.05377643504531722
36	77	1538	0.05006501950585176
37	66	1423	0.046380885453267746
38	55	1308	0.04204892966360856
39	48	1193	0.040234702430846606
40	42	1081	0.03885291396854764
41	36	969	0.03715170278637771
42	30	859	0.034924330616996506
43	24	750	0.032
44	20	641	0.031201248049921998
45	16	533	0.0300187617260788
46	12	425	0.02823529411764706
47	8	318	0.025157232704402517
48	4	212	0.018867924528301886
49	0	106	0.0
