# Supplementary material for: Automated reconstruction of whole-embryo cell lineages by learning from sparse annotations
Source: Nat Biotechnol. 2022 Sep 5;41(1):44–9. doi: 10.1038/s41587-022-01427-7 (PMC7614077; doi:10.1038/s41587-022-01427-7)
Supplement: Supplementary file 3 — Statistical source data for Supplementary Figs 1–7. [file 41587_2022_1427_MOESM3_ESM.zip › supplementary_data/supplementary_figure_3/mouse_segments_late_2_ours.csv]

time	correct	total	percent
1	6028	6287	0.9588038810243359
2	5666	6126	0.9249102187397976
3	5345	5971	0.8951599397085915
4	5053	5817	0.8686608217294138
5	4778	5665	0.8434245366284201
6	4521	5514	0.8199129488574538
7	4272	5365	0.7962721342031687
8	4037	5217	0.7738163695610504
9	3813	5070	0.7520710059171598
10	3605	4925	0.7319796954314721
11	3405	4782	0.7120451693851945
12	3213	4640	0.6924568965517242
13	3032	4499	0.6739275394532118
14	2863	4359	0.656802018811654
15	2698	4220	0.6393364928909953
16	2540	4083	0.6220915993142297
17	2389	3946	0.6054232133806386
18	2244	3811	0.5888218315402781
19	2105	3677	0.5724775632308947
20	1970	3544	0.5558690744920993
21	1843	3411	0.5403107593081208
22	1723	3280	0.5253048780487805
23	1609	3149	0.510955859002858
24	1505	3018	0.49867461895294896
25	1407	2889	0.48701973001038423
26	1312	2761	0.4751901484969214
27	1221	2633	0.4637295860235473
28	1137	2507	0.4535301156761069
29	1058	2383	0.443978178766261
30	980	2259	0.43382027445772464
31	906	2136	0.4241573033707865
32	836	2014	0.41509433962264153
33	768	1893	0.40570522979397783
34	703	1773	0.3965031020868584
35	640	1655	0.3867069486404834
36	580	1538	0.37711313394018203
37	523	1423	0.3675333801827126
38	472	1308	0.36085626911314983
39	422	1193	0.3537300922045264
40	372	1081	0.3441258094357077
41	325	969	0.33539731682146545
42	284	859	0.33061699650756693
43	243	750	0.324
44	204	641	0.31825273010920435
45	166	533	0.31144465290806755
46	130	425	0.3058823529411765
47	96	318	0.3018867924528302
48	63	212	0.2971698113207547
49	31	106	0.29245283018867924
