# Supplementary material for: Automated reconstruction of whole-embryo cell lineages by learning from sparse annotations
Source: Nat Biotechnol. 2022 Sep 5;41(1):44–9. doi: 10.1038/s41587-022-01427-7 (PMC7614077; doi:10.1038/s41587-022-01427-7)
Supplement: Supplementary file 3 — Statistical source data for Supplementary Figs 1–7. [file 41587_2022_1427_MOESM3_ESM.zip › supplementary_data/supplementary_figure_3/zebrafish_segments_eval_side_1_ours.csv]

time	correct	total	percent
1	13437	14513	0.9258595741748777
2	12851	14456	0.8889734366353071
3	12366	14399	0.8588096395583027
4	11947	14342	0.8330079486821922
5	11578	14285	0.8105005250262514
6	11241	14228	0.7900618498734889
7	10934	14172	0.771521309624612
8	10649	14116	0.7543921790875602
9	10390	14060	0.7389758179231863
10	10146	14004	0.7245072836332477
11	9914	13948	0.7107829079437912
12	9698	13892	0.6980996256838469
13	9490	13836	0.6858918762648164
14	9290	13780	0.6741654571843251
15	9095	13724	0.6627076654036724
16	8906	13668	0.6515949663447469
17	8722	13612	0.6407581545694975
18	8547	13556	0.6304957214517557
19	8379	13500	0.6206666666666667
20	8219	13444	0.6113507884558167
21	8067	13388	0.6025545264415895
22	7917	13333	0.5937898447461186
23	7772	13279	0.5852850365238347
24	7633	13226	0.577120822622108
25	7501	13173	0.5694223031959311
26	7374	13121	0.5619998475725936
27	7251	13069	0.5548243936031831
28	7130	13017	0.5477452562034263
29	7013	12965	0.5409178557655225
30	6898	12913	0.534190350809262
31	6785	12861	0.5275639530363113
32	6676	12809	0.5211960340385666
33	6568	12757	0.514854589637062
34	6461	12705	0.5085399449035812
35	6354	12653	0.5021733976132142
36	6254	12601	0.49630981668121577
37	6156	12550	0.4905179282868526
38	6059	12499	0.4847587807024562
39	5963	12448	0.4790327763496144
40	5868	12397	0.4733403242720013
41	5776	12347	0.46780594476391024
42	5687	12297	0.46247052126534927
43	5598	12247	0.45709153262023355
44	5510	12198	0.4517133956386293
45	5424	12150	0.44641975308641973
46	5340	12102	0.44124938026772437
47	5257	12055	0.4360846121941103
48	5177	12008	0.4311292471685543
49	5098	11962	0.4261829125564287
50	5020	11916	0.42128230949983214
51	4944	11870	0.4165122156697557
52	4868	11824	0.4117050067658999
53	4792	11778	0.4068602479198506
54	4716	11732	0.40197749744289124
55	4642	11686	0.3972274516515489
56	4569	11640	0.3925257731958763
57	4499	11594	0.38804554079696396
58	4430	11548	0.38361621059923795
59	4361	11502	0.379151451921405
60	4294	11456	0.3748254189944134
61	4227	11410	0.37046450482033305
62	4163	11364	0.36633227736712426
63	4099	11318	0.36216646050538964
64	4035	11272	0.3579666430092264
65	3971	11226	0.3537324069125245
66	3907	11180	0.3494633273703041
67	3843	11134	0.34515897251661576
68	3780	11088	0.3409090909090909
69	3718	11042	0.3367143633399746
70	3657	10996	0.33257548199345216
71	3596	10950	0.3284018264840183
72	3535	10904	0.3241929567131328
73	3475	10858	0.32004052311659603
74	3415	10812	0.31585275619681835
75	3355	10766	0.3116292030466283
76	3296	10720	0.3074626865671642
77	3237	10674	0.3032602585722316
78	3179	10628	0.29911554384644334
79	3121	10582	0.2949347949347949
80	3064	10536	0.29081245254365984
81	3008	10490	0.2867492850333651
82	2953	10444	0.2827460743010341
83	2900	10398	0.27889978842085017
84	2848	10352	0.2751159196290572
85	2797	10306	0.2713953037065787
86	2747	10260	0.26773879142300194
87	2699	10214	0.2642451537105933
88	2653	10168	0.2609166011014949
89	2607	10122	0.2575577949021932
90	2561	10076	0.25416832076220724
91	2517	10030	0.25094715852442673
92	2475	9984	0.2478966346153846
93	2433	9938	0.2448178707989535
94	2392	9892	0.24181156490093003
95	2352	9846	0.238878732480195
96	2313	9800	0.2360204081632653
97	2275	9754	0.23323764609391018
98	2238	9708	0.23053152039555005
99	2201	9662	0.22779962740633408
100	2164	9616	0.22504159733777038
101	2127	9570	0.22225705329153606
102	2091	9524	0.21955060898782025
103	2056	9478	0.21692340156151085
104	2021	9432	0.21427056827820187
105	1986	9386	0.21159173236735562
106	1953	9340	0.20910064239828693
107	1920	9294	0.2065848934796643
108	1887	9248	0.20404411764705882
109	1854	9202	0.20147793957835253
110	1822	9156	0.19899519440803845
111	1793	9110	0.19681668496158067
112	1765	9064	0.19472639011473963
113	1737	9018	0.19261477045908185
114	1709	8972	0.19048149799375835
115	1681	8926	0.18832623795653147
116	1654	8880	0.18626126126126127
117	1628	8834	0.18428797826579127
118	1603	8788	0.182407828857533
119	1579	8742	0.18062228323038207
120	1555	8696	0.17881784728610856
121	1533	8650	0.17722543352601156
122	1511	8604	0.17561599256159927
123	1489	8558	0.1739892498247254
124	1467	8512	0.17234492481203006
125	1445	8466	0.1706827309236948
126	1423	8420	0.16900237529691212
127	1402	8374	0.16742297587771673
128	1381	8328	0.16582612872238234
129	1362	8282	0.16445303066892056
130	1343	8236	0.1630645944633317
131	1324	8190	0.16166056166056167
132	1305	8144	0.16024066797642436
133	1286	8098	0.15880464312175846
134	1267	8052	0.15735221063089916
135	1248	8006	0.1558830876842368
136	1229	7960	0.15439698492462312
137	1211	7914	0.15301996461966136
138	1193	7868	0.1516268429079817
139	1175	7822	0.15021733571976476
140	1158	7776	0.14891975308641975
141	1142	7730	0.14773609314359637
142	1127	7684	0.14666840187402394
143	1112	7638	0.14558785022257134
144	1097	7592	0.1444942044257113
145	1082	7546	0.14338722501987808
146	1067	7500	0.14226666666666668
147	1052	7454	0.1411322779715589
148	1037	7408	0.13998380129589633
149	1022	7362	0.13882097256180387
150	1007	7316	0.13764352104975397
151	992	7270	0.13645116918844566
152	978	7224	0.13538205980066445
153	964	7178	0.13429924770130955
154	951	7132	0.1333426808749299
155	938	7086	0.13237369460908835
156	926	7040	0.1315340909090909
157	914	6994	0.13068344295110093
158	902	6948	0.12982153137593552
159	891	6902	0.1290930165169516
160	880	6856	0.12835472578763127
161	869	6810	0.12760646108663729
162	858	6764	0.12684801892371378
163	847	6718	0.12607919023518904
164	836	6672	0.12529976019184652
165	825	6626	0.12450950799879264
166	814	6580	0.1237082066869301
167	803	6534	0.12289562289562289
168	792	6488	0.1220715166461159
169	781	6442	0.12123564110524682
170	770	6396	0.12038774233896185
171	759	6350	0.11952755905511811
172	748	6304	0.11865482233502538
173	737	6258	0.11776925535314797
174	726	6212	0.11687057308435286
175	715	6166	0.11595848199805385
176	704	6120	0.11503267973856209
177	693	6074	0.11409285479091208
178	682	6028	0.11313868613138686
179	671	5982	0.1121698428619191
180	660	5936	0.11118598382749326
181	649	5890	0.1101867572156197
182	638	5844	0.10917180013689254
183	627	5798	0.10814073818558123
184	616	5752	0.1070931849791377
185	605	5706	0.10602874167542937
186	594	5660	0.10494699646643109
187	583	5614	0.1038475240470253
188	572	5568	0.10272988505747127
189	561	5522	0.10159362549800798
190	551	5476	0.1006208911614317
191	541	5430	0.0996316758747698
192	531	5384	0.09862555720653789
193	521	5338	0.09760209816410641
194	511	5292	0.09656084656084656
195	501	5247	0.09548313321898227
196	491	5202	0.09438677431757017
197	481	5157	0.09327128175295715
198	471	5112	0.09213615023474178
199	461	5067	0.0909808565225972
200	451	5022	0.08980485862206292
