# Supplementary material for: Automated reconstruction of whole-embryo cell lineages by learning from sparse annotations
Source: Nat Biotechnol. 2022 Sep 5;41(1):44–9. doi: 10.1038/s41587-022-01427-7 (PMC7614077; doi:10.1038/s41587-022-01427-7)
Supplement: Supplementary file 3 — Statistical source data for Supplementary Figs 1–7. [file 41587_2022_1427_MOESM3_ESM.zip › supplementary_data/supplementary_figure_3/mouse_segments_middle_1_greedy.csv]

time	correct	total	percent
1	2997	3107	0.9645960733826843
2	2629	3024	0.8693783068783069
3	2318	2941	0.7881672900374023
4	2059	2861	0.7196784341139462
5	1837	2782	0.6603163191948239
6	1644	2703	0.6082130965593785
7	1484	2626	0.5651180502665651
8	1343	2549	0.5268732836406433
9	1220	2473	0.4933279417711282
10	1109	2398	0.46246872393661387
11	1012	2323	0.43564356435643564
12	926	2248	0.41192170818505336
13	850	2174	0.39098436062557496
14	776	2102	0.3691722169362512
15	706	2031	0.3476120137863122
16	644	1961	0.3284038755736869
17	584	1891	0.30883130618720256
18	529	1822	0.2903402854006586
19	479	1755	0.2729344729344729
20	436	1689	0.2581409117821196
21	397	1623	0.24460874922982132
22	363	1558	0.23299101412066753
23	332	1493	0.22237106496985934
24	302	1428	0.211484593837535
25	274	1364	0.20087976539589442
26	247	1300	0.19
27	221	1236	0.17880258899676377
28	198	1174	0.1686541737649063
29	179	1112	0.16097122302158273
30	160	1050	0.1523809523809524
31	144	988	0.145748987854251
32	130	928	0.1400862068965517
33	117	870	0.13448275862068965
34	106	812	0.13054187192118227
35	96	758	0.1266490765171504
36	86	704	0.12215909090909091
37	77	651	0.11827956989247312
38	70	598	0.11705685618729098
39	63	546	0.11538461538461539
40	56	494	0.11336032388663968
41	49	442	0.11085972850678733
42	42	390	0.1076923076923077
43	35	338	0.10355029585798817
44	28	287	0.0975609756097561
45	22	237	0.09282700421940929
46	16	188	0.0851063829787234
47	10	140	0.07142857142857142
48	4	93	0.043010752688172046
49	0	46	0.0
