# Supplementary material for: Automated reconstruction of whole-embryo cell lineages by learning from sparse annotations
Source: Nat Biotechnol. 2022 Sep 5;41(1):44–9. doi: 10.1038/s41587-022-01427-7 (PMC7614077; doi:10.1038/s41587-022-01427-7)
Supplement: Supplementary file 3 — Statistical source data for Supplementary Figs 1–7. [file 41587_2022_1427_MOESM3_ESM.zip › supplementary_data/supplementary_figure_3/zebrafish_segments_eval_side_2_tgmm.csv]

time	correct	total	percent
1	12333	13976	0.8824413279908414
2	11741	13921	0.8434020544501113
3	11229	13866	0.8098225876244051
4	10768	13812	0.7796119316536345
5	10349	13758	0.7522168919901149
6	9964	13704	0.727086981903094
7	9607	13650	0.7038095238095238
8	9288	13596	0.6831421006178288
9	8986	13542	0.6635652045488111
10	8704	13488	0.6453143534994069
11	8444	13434	0.6285544141729938
12	8194	13380	0.612406576980568
13	7955	13326	0.5969533243283807
14	7729	13272	0.5823538276069922
15	7512	13218	0.5683159328188834
16	7310	13164	0.5553023397143725
17	7118	13110	0.5429443173150267
18	6934	13056	0.5310968137254902
19	6759	13002	0.5198431010613752
20	6588	12949	0.5087651556104719
21	6420	12896	0.4978287841191067
22	6254	12843	0.4869578758856965
23	6093	12790	0.47638780297107114
24	5940	12738	0.46632124352331605
25	5791	12686	0.4564874664985023
26	5646	12634	0.44688934620864335
27	5504	12582	0.437450325862343
28	5368	12530	0.4284118116520351
29	5235	12478	0.4195383875621093
30	5110	12426	0.4112345082890713
31	4991	12374	0.4033457249070632
32	4877	12323	0.39576401850198817
33	4764	12272	0.3882007822685789
34	4655	12221	0.38090172653629
35	4546	12170	0.3735414954806902
36	4439	12119	0.366284346893308
37	4339	12068	0.3595459065296652
38	4242	12017	0.3529999167845552
39	4147	11966	0.3465652682600702
40	4053	11915	0.3401594628619387
41	3960	11864	0.3337828725556305
42	3871	11813	0.32768983323457207
43	3784	11762	0.3217139942186703
44	3697	11712	0.3156591530054645
45	3614	11662	0.309895386726119
46	3533	11612	0.304254219772649
47	3455	11562	0.29882373291818026
48	3377	11512	0.29334607366226545
49	3301	11462	0.2879951142906997
50	3226	11413	0.2826601244195216
51	3153	11364	0.27745512143611406
52	3081	11315	0.27229341581970834
53	3010	11266	0.26717557251908397
54	2940	11217	0.2621021663546403
55	2872	11168	0.25716332378223494
56	2807	11119	0.2524507599604281
57	2744	11070	0.24787714543812106
58	2681	11021	0.2432628618092732
59	2621	10972	0.2388807874589865
60	2562	10923	0.2345509475418841
61	2504	10874	0.23027404818833916
62	2446	10825	0.22595842956120094
63	2390	10776	0.22178916109873795
64	2334	10727	0.21758180292719306
65	2278	10678	0.2133358306799026
66	2222	10629	0.2090507103208204
67	2167	10580	0.204820415879017
68	2114	10532	0.20072161033042157
69	2062	10484	0.19668065623807707
70	2012	10436	0.1927941740130318
71	1964	10388	0.18906430496726992
72	1918	10340	0.18549323017408123
73	1872	10292	0.18188884570540226
74	1827	10245	0.17833089311859443
75	1783	10198	0.17483820356932733
76	1740	10151	0.17141168357797262
77	1697	10104	0.1679532858273951
78	1654	10057	0.1644625633886845
79	1611	10011	0.16092298471681152
80	1570	9965	0.15755143000501756
81	1530	9919	0.15424942030446617
82	1490	9873	0.15091664134508254
83	1450	9827	0.14755266103592143
84	1413	9781	0.1444637562621409
85	1376	9735	0.14134565998972778
86	1341	9689	0.1384043760966044
87	1309	9643	0.13574613709426528
88	1279	9597	0.1332708137959779
89	1250	9551	0.13087634802638468
90	1221	9505	0.1284587059442399
91	1192	9459	0.12601754942382914
92	1164	9413	0.12365876978646553
93	1136	9367	0.12127682288886517
94	1108	9321	0.11887136573329042
95	1082	9275	0.11665768194070081
96	1057	9229	0.11453028497128616
97	1033	9183	0.11249047152346728
98	1011	9137	0.11064900952172485
99	989	9091	0.10878891211087889
100	967	9045	0.10690989496959646
101	945	8999	0.10501166796310701
102	923	8953	0.10309393499385681
103	902	8907	0.1012686650948692
104	881	8861	0.0994244441936576
105	861	8815	0.09767441860465116
106	841	8769	0.09590603261489337
107	821	8723	0.09411899575834003
108	801	8677	0.09231301140947332
109	781	8631	0.09048777661916348
110	761	8585	0.08864298194525334
111	741	8539	0.08677831127766718
112	722	8493	0.08501118568232663
113	704	8447	0.08334319876879366
114	686	8401	0.08165694560171408
115	670	8355	0.08019150209455415
116	654	8310	0.07870036101083032
117	638	8265	0.07719298245614035
118	623	8220	0.07579075425790754
119	608	8175	0.07437308868501528
120	593	8130	0.07293972939729397
121	578	8085	0.07149041434755721
122	564	8040	0.07014925373134329
123	551	7995	0.06891807379612258
124	538	7950	0.06767295597484277
125	525	7905	0.06641366223908918
126	512	7860	0.06513994910941476
127	499	7815	0.06385156749840051
128	487	7770	0.06267696267696268
129	475	7725	0.061488673139158574
130	463	7680	0.060286458333333334
131	451	7635	0.059070072036673214
132	439	7590	0.05783926218708827
133	427	7545	0.05659377070907886
134	416	7500	0.055466666666666664
135	405	7455	0.05432595573440644
136	394	7410	0.05317139001349527
137	383	7366	0.05199565571544936
138	373	7322	0.05094236547391423
139	363	7278	0.04987633965375103
140	353	7234	0.048797345866740394
141	343	7190	0.047705146036161335
142	333	7146	0.04659949622166247
143	323	7102	0.04548014643762321
144	313	7058	0.044346840464720885
145	304	7014	0.043341887653264896
146	295	6970	0.04232424677187949
147	286	6926	0.0412936760034652
148	277	6882	0.04024992734670154
149	269	6838	0.03933898800818953
150	261	6794	0.03841624963202826
151	254	6750	0.03762962962962963
152	247	6706	0.036832687145839545
153	240	6662	0.03602521765235665
154	233	6618	0.03520701118162587
155	226	6574	0.0343778521448129
156	219	6530	0.0335375191424196
157	212	6486	0.032685784767190876
158	205	6442	0.031822415398944426
159	198	6398	0.030947170990934667
160	191	6354	0.03005980484734026
161	184	6310	0.029160063391442156
162	177	6266	0.028247685924034472
163	170	6222	0.0273224043715847
164	163	6178	0.026383943023632242
165	156	6134	0.025432018258884904
166	149	6090	0.02446633825944171
167	142	6046	0.023486602712537216
168	135	6002	0.022492502499166945
169	128	5958	0.021483719368915744
170	121	5914	0.020459925600270545
171	114	5870	0.019420783645655876
172	107	5826	0.018365945760384483
173	101	5782	0.017468004150812868
174	95	5738	0.016556291390728478
175	89	5694	0.01563048823322796
176	84	5650	0.014867256637168142
177	79	5606	0.01409204423831609
178	75	5562	0.01348435814455232
179	71	5518	0.012866980790141355
180	67	5474	0.012239678480087687
181	63	5430	0.011602209944751382
182	59	5386	0.010954326030449314
183	55	5342	0.010295769374766004
184	51	5298	0.009626274065685165
185	47	5254	0.008945565283593453
186	43	5210	0.008253358925143953
187	40	5166	0.007742934572202865
188	37	5122	0.007223740726278798
189	34	5078	0.00669554942890902
190	32	5034	0.006356773937226857
191	30	4990	0.006012024048096192
192	28	4946	0.005661140315406389
193	26	4903	0.005302875790332449
194	24	4861	0.004937255708701913
195	22	4819	0.004565262502593899
196	20	4777	0.004186728072011723
197	19	4737	0.004010977411864049
198	18	4697	0.0038322333404300617
199	17	4657	0.0036504187245007514
200	16	4617	0.0034654537578514186
