# Supplementary material for: Automated reconstruction of whole-embryo cell lineages by learning from sparse annotations
Source: Nat Biotechnol. 2022 Sep 5;41(1):44–9. doi: 10.1038/s41587-022-01427-7 (PMC7614077; doi:10.1038/s41587-022-01427-7)
Supplement: Supplementary file 3 — Statistical source data for Supplementary Figs 1–7. [file 41587_2022_1427_MOESM3_ESM.zip › supplementary_data/supplementary_figure_3/mouse_segments_early_2_greedy.csv]

time	correct	total	percent
1	289	301	0.9601328903654485
2	248	290	0.8551724137931035
3	211	279	0.7562724014336918
4	181	268	0.6753731343283582
5	155	257	0.603112840466926
6	136	246	0.5528455284552846
7	120	237	0.5063291139240507
8	104	228	0.45614035087719296
9	91	219	0.4155251141552511
10	79	210	0.3761904761904762
11	69	201	0.34328358208955223
12	61	192	0.3177083333333333
13	55	184	0.29891304347826086
14	51	178	0.28651685393258425
15	47	172	0.27325581395348836
16	43	167	0.25748502994011974
17	39	162	0.24074074074074073
18	35	157	0.2229299363057325
19	31	152	0.20394736842105263
20	28	147	0.19047619047619047
21	25	142	0.176056338028169
22	23	137	0.1678832116788321
23	21	132	0.1590909090909091
24	19	127	0.14960629921259844
25	17	122	0.13934426229508196
26	15	117	0.1282051282051282
27	13	112	0.11607142857142858
28	11	107	0.102803738317757
29	9	102	0.08823529411764706
30	7	97	0.07216494845360824
31	5	92	0.05434782608695652
32	3	87	0.034482758620689655
33	1	82	0.012195121951219513
34	0	77	0.0
35	0	72	0.0
36	0	67	0.0
37	0	62	0.0
38	0	57	0.0
39	0	52	0.0
40	0	47	0.0
41	0	42	0.0
42	0	37	0.0
43	0	32	0.0
44	0	27	0.0
45	0	22	0.0
46	0	17	0.0
47	0	12	0.0
48	0	8	0.0
49	0	4	0.0
