# Supplementary material for: Automated reconstruction of whole-embryo cell lineages by learning from sparse annotations
Source: Nat Biotechnol. 2022 Sep 5;41(1):44–9. doi: 10.1038/s41587-022-01427-7 (PMC7614077; doi:10.1038/s41587-022-01427-7)
Supplement: Supplementary file 3 — Statistical source data for Supplementary Figs 1–7. [file 41587_2022_1427_MOESM3_ESM.zip › supplementary_data/supplementary_figure_3/drosophila_segments_eval_side_1_ours.csv]

time	correct	total	percent
1	37076	38046	0.9745045471271618
2	35800	37787	0.9474157779130389
3	34741	37529	0.9257107836606357
4	33790	37271	0.9066029889189987
5	32923	37013	0.8894982843865669
6	32116	36757	0.8737383355551324
7	31367	36504	0.8592756958141573
8	30656	36252	0.8456361028357056
9	29974	36003	0.8325417326333917
10	29324	35754	0.8201599820999049
11	28690	35515	0.8078276784457271
12	28090	35282	0.7961566804602914
13	27511	35056	0.7847729347329986
14	26952	34831	0.7737934598489851
15	26413	34613	0.7630947909744894
16	25894	34405	0.7526231652376109
17	25396	34206	0.7424428462842776
18	24910	34013	0.7323670361332432
19	24436	33825	0.7224242424242424
20	23976	33642	0.7126805778491172
21	23528	33459	0.7031889775546191
22	23092	33278	0.6939118937436144
23	22673	33100	0.6849848942598187
24	22267	32922	0.6763562359516433
25	21874	32746	0.6679899835094363
26	21490	32570	0.6598096407737182
27	21119	32395	0.651921592838401
28	20762	32225	0.6442823894491854
29	20412	32055	0.6367805334581189
30	20072	31887	0.6294728259165177
31	19742	31719	0.6224029761341783
32	19419	31551	0.6154796995340877
33	19103	31387	0.608627775830758
34	18792	31223	0.6018640105050764
35	18490	31062	0.5952610907217822
36	18199	30902	0.5889262830884733
37	17912	30745	0.582598796552285
38	17632	30588	0.576435203347718
39	17358	30431	0.5704051789293813
40	17089	30274	0.5644777697033758
41	16823	30118	0.5585696261371937
42	16564	29963	0.5528151386710276
43	16306	29809	0.5470160018786273
44	16054	29657	0.5413224533836868
45	15808	29505	0.5357735976953059
46	15571	29354	0.5304558152210942
47	15339	29203	0.5252542546998596
48	15110	29054	0.5200660838438769
49	14887	28909	0.5149607388702481
50	14667	28767	0.5098550422358953
51	14451	28626	0.5048207922867324
52	14240	28485	0.49991223450939093
53	14029	28347	0.49490245881398387
54	13820	28210	0.4898971995746189
55	13617	28074	0.48503953836289804
56	13418	27939	0.48026056766527075
57	13223	27805	0.4755619492896961
58	13032	27673	0.47092834170491094
59	12842	27542	0.4662696971897466
60	12660	27411	0.4618583780234213
61	12479	27283	0.45739104937140346
62	12301	27155	0.45299208248941264
63	12124	27027	0.4485884485884486
64	11949	26899	0.44421725714710586
65	11777	26774	0.4398670351833869
66	11606	26652	0.4354645054780129
67	11436	26530	0.43105917828872975
68	11268	26411	0.4266404149786074
69	11102	26292	0.4222577209797657
70	10936	26173	0.41783517365223705
71	10773	26054	0.41348737238044064
72	10612	25936	0.40916101172115976
73	10453	25819	0.4048568883380456
74	10296	25702	0.4005913936658626
75	10145	25585	0.3965213992573774
76	9999	25469	0.39259491931367546
77	9853	25355	0.3886018536777756
78	9713	25241	0.38481042747910144
79	9577	25127	0.3811437895490906
80	9443	25013	0.37752368768240513
81	9311	24899	0.37395076107474196
82	9184	24785	0.37054670163405284
83	9060	24673	0.36720301544198114
84	8938	24561	0.36391026424005535
85	8820	24449	0.36075095095913945
86	8706	24337	0.3577269178616921
87	8593	24225	0.35471620227038186
88	8480	24113	0.3516775183510969
89	8370	24003	0.34870641169853767
90	8261	23893	0.3457498011970033
91	8152	23783	0.3427658411470378
92	8044	23673	0.3397963925146792
93	7940	23563	0.3369689767856385
94	7837	23453	0.33415767705624017
95	7737	23344	0.3314342015078821
96	7637	23235	0.3286851732300409
97	7538	23126	0.32595347228227967
98	7439	23017	0.3231958986835817
99	7341	22908	0.320455735987428
100	7246	22799	0.3178209570595202
101	7151	22691	0.315146974571416
102	7058	22583	0.312535978390825
103	6966	22475	0.309944382647386
104	6875	22367	0.30737246836857873
105	6784	22259	0.3047755963879779
106	6693	22151	0.3021534016522956
107	6603	22043	0.2995508778296965
108	6515	21935	0.29701390471848643
109	6428	21828	0.2944841487997068
110	6342	21721	0.29197550757331614
111	6256	21614	0.289442028314981
112	6170	21507	0.28688334030780677
113	6084	21400	0.28429906542056077
114	6000	21293	0.281782745503217
115	5916	21186	0.2792410082129708
116	5832	21079	0.27667346648322977
117	5749	20972	0.2741274079725348
118	5666	20865	0.27155523604121734
119	5584	20758	0.26900472107139417
120	5503	20651	0.26647619969977243
121	5424	20544	0.26401869158878505
122	5345	20437	0.2615354504085727
123	5266	20330	0.25902606984751597
124	5187	20223	0.2564901349948079
125	5110	20116	0.2540266454563532
126	5035	20009	0.2516367634564446
127	4960	19902	0.24922118380062305
128	4885	19795	0.24677948977014397
129	4810	19688	0.2443112555871597
130	4736	19581	0.24186711608191613
131	4662	19474	0.2393961179007908
132	4591	19367	0.23705271854184953
133	4522	19260	0.2347871235721703
134	4454	19153	0.23254842583407298
135	4387	19046	0.2303370786516854
136	4320	18939	0.2281007444954855
137	4253	18832	0.225838997451147
138	4187	18725	0.22360480640854472
139	4121	18618	0.22134493500913094
140	4056	18511	0.21911295986170384
141	3992	18404	0.21690936752879808
142	3930	18297	0.21478930972290539
143	3868	18190	0.2126443100604728
144	3806	18083	0.21047392578665045
145	3746	17976	0.20838896306186025
146	3687	17869	0.20633499356427332
147	3630	17762	0.20436887737867357
148	3574	17655	0.20243557065986972
149	3519	17548	0.20053567358103488
150	3465	17441	0.19866980104351814
151	3411	17334	0.1967808930425753
152	3357	17227	0.19486852034596855
153	3303	17120	0.1929322429906542
154	3249	17013	0.1909716099453359
155	3196	16906	0.1890453093576245
156	3144	16799	0.18715399726174178
157	3094	16692	0.1853582554517134
158	3044	16585	0.18353934277962014
159	2994	16478	0.18169680786503217
160	2944	16371	0.17983018752672408
161	2895	16264	0.1780004918839154
162	2847	16157	0.17620845453982795
163	2800	16050	0.17445482866043613
164	2754	15943	0.17274038763093522
165	2708	15836	0.171002778479414
166	2662	15729	0.16924152838705575
167	2617	15623	0.1675094412084747
168	2572	15517	0.1657536895018367
169	2527	15411	0.16397378495879567
170	2482	15305	0.16216922574322118
171	2437	15199	0.16033949601947498
172	2393	15093	0.158550321341019
173	2350	14987	0.1568025622205912
174	2307	14881	0.15502990390430751
175	2265	14775	0.1532994923857868
176	2223	14669	0.15154407253391505
177	2182	14563	0.14983176543294652
178	2142	14457	0.14816351940236563
179	2102	14351	0.1464706292244443
180	2062	14245	0.14475254475254476
181	2022	14139	0.14300869934224486
182	1982	14033	0.1412385092282477
183	1944	13927	0.13958497881812307
184	1907	13821	0.1379784386079155
185	1870	13715	0.13634706525701787
186	1833	13609	0.1346902784921743
187	1796	13503	0.13300747981929942
188	1759	13397	0.1312980518026424
189	1723	13291	0.12963659619291248
190	1687	13185	0.1279484262419416
191	1652	13079	0.12630935086780334
192	1617	12973	0.12464349032606183
193	1582	12867	0.12295018263775549
194	1549	12761	0.12138547135804403
195	1517	12655	0.11987356775977874
196	1486	12549	0.11841581002470317
197	1455	12443	0.11693321546250904
198	1424	12337	0.11542514387614493
199	1396	12232	0.11412688031393067
200	1368	12127	0.11280613507050384
