# Supplementary material for: Automated reconstruction of whole-embryo cell lineages by learning from sparse annotations
Source: Nat Biotechnol. 2022 Sep 5;41(1):44–9. doi: 10.1038/s41587-022-01427-7 (PMC7614077; doi:10.1038/s41587-022-01427-7)
Supplement: Supplementary file 3 — Statistical source data for Supplementary Figs 1–7. [file 41587_2022_1427_MOESM3_ESM.zip › supplementary_data/supplementary_figure_3/drosophila_segments_eval_side_2_tgmm.csv]

time	correct	total	percent
1	32007	37490	0.8537476660442784
2	30352	37241	0.8150157084933273
3	29048	36996	0.7851659638879879
4	27916	36751	0.7595983782754211
5	26901	36506	0.7368925656056539
6	25967	36261	0.7161137310057638
7	25099	36016	0.6968847179031542
8	24285	35771	0.6789019037768025
9	23535	35527	0.6624539082950995
10	22840	35284	0.6473188980841175
11	22177	35043	0.6328510686870417
12	21547	34812	0.6189532345168333
13	20953	34590	0.6057531078346343
14	20399	34373	0.593459983126291
15	19874	34161	0.5817745382160944
16	19382	33954	0.570831124462508
17	18916	33750	0.5604740740740741
18	18473	33548	0.550643853582926
19	18054	33351	0.541333093460466
20	17649	33160	0.5322376357056695
21	17257	32973	0.523367603797046
22	16882	32788	0.5148834939612054
23	16522	32607	0.5067010151194529
24	16174	32428	0.49876649808807205
25	15843	32251	0.49124058168738954
26	15528	32075	0.4841153546375682
27	15223	31900	0.47721003134796236
28	14926	31730	0.4704065553104318
29	14638	31560	0.4638149556400507
30	14362	31393	0.4574905233650814
31	14095	31226	0.4513866649586883
32	13837	31059	0.4455069384075469
33	13589	30895	0.4398446350542159
34	13348	30732	0.4343355460106729
35	13114	30571	0.42896863040136074
36	12892	30412	0.42391161383664344
37	12676	30254	0.41898591921729356
38	12469	30100	0.41425249169435213
39	12272	29947	0.4097906301132
40	12078	29796	0.40535642368103103
41	11890	29649	0.4010253296907147
42	11709	29506	0.396834542127025
43	11531	29364	0.39269173137174773
44	11358	29226	0.3886265653869842
45	11190	29091	0.38465504795297517
46	11023	28958	0.3806547413495407
47	10861	28827	0.3767648385194436
48	10701	28697	0.3728961215458062
49	10543	28567	0.36906220464171946
50	10386	28439	0.365202714582088
51	10232	28315	0.36136323503443407
52	10082	28191	0.35763186832677096
53	9936	28068	0.3539974348011971
54	9793	27948	0.35040074423930156
55	9653	27829	0.3468683747170218
56	9513	27710	0.343305665824612
57	9375	27592	0.33977239779646273
58	9238	27475	0.3362329390354868
59	9102	27361	0.3326632798508826
60	8968	27248	0.32912507339988256
61	8837	27136	0.32565595518867924
62	8708	27024	0.3222320899940793
63	8581	26912	0.3188540428061831
64	8457	26801	0.3155479273161449
65	8334	26690	0.31225177969276885
66	8214	26579	0.30904097219609467
67	8095	26468	0.30584101556596643
68	7976	26357	0.3026141063095193
69	7860	26246	0.29947420559323323
70	7745	26136	0.29633455769819406
71	7631	26027	0.2931955277212126
72	7520	25918	0.29014584458677367
73	7412	25810	0.28717551336691205
74	7307	25702	0.2842969418722278
75	7202	25595	0.28138308263332684
76	7097	25490	0.27842291094546884
77	6992	25386	0.27542740092964624
78	6889	25282	0.2724863539276956
79	6789	25178	0.2696401620462308
80	6690	25074	0.26681024168461354
81	6592	24970	0.26399679615538646
82	6496	24867	0.26122974222865647
83	6403	24764	0.25856081408496207
84	6311	24661	0.2559101415189976
85	6220	24558	0.2532779542308006
86	6129	24456	0.25061334641805694
87	6039	24354	0.24796747967479674
88	5949	24252	0.24529935675408213
89	5859	24150	0.2426086956521739
90	5769	24048	0.23989520958083832
91	5683	23946	0.23732564937776665
92	5597	23844	0.23473410501593692
93	5511	23742	0.2321202931513773
94	5428	23640	0.2296108291032149
95	5347	23538	0.22716458492650182
96	5266	23437	0.22468745999914666
97	5185	23336	0.22218889269797737
98	5106	23235	0.2197546804389929
99	5028	23134	0.21734243969914413
100	4950	23033	0.2149090435462163
101	4873	22932	0.2124978196406768
102	4798	22831	0.21015286233629715
103	4725	22730	0.20787505499340078
104	4653	22629	0.20562110566087763
105	4581	22528	0.20334694602272727
106	4509	22427	0.20105230302760066
107	4439	22326	0.198826480336827
108	4370	22226	0.19661657518221903
109	4302	22126	0.194431890084064
110	4236	22026	0.19231816943612096
111	4171	21926	0.19023077624737755
112	4107	21826	0.18817007239072667
113	4043	21726	0.18609039860075485
114	3980	21626	0.18403773235919726
115	3918	21526	0.18201245006039207
116	3856	21426	0.17996826285820966
117	3795	21326	0.1779517959298509
118	3735	21226	0.17596344106284745
119	3675	21126	0.17395626242544732
120	3615	21026	0.17192999143917054
121	3555	20926	0.16988435439166588
122	3496	20826	0.16786708921540383
123	3438	20726	0.16587860658110587
124	3380	20626	0.16387084262581209
125	3322	20526	0.16184351554126475
126	3266	20426	0.15989425242338196
127	3210	20326	0.15792580930827513
128	3154	20226	0.15593790171066943
129	3099	20126	0.15397992646328132
130	3047	20026	0.1521522021372216
131	2996	19926	0.1503563183779986
132	2945	19826	0.14854231816806215
133	2895	19726	0.1467606205008618
134	2846	19626	0.1450117191480689
135	2797	19526	0.1432449042302571
136	2749	19426	0.141511376505714
137	2704	19326	0.1399151402256028
138	2660	19226	0.1383543118693436
139	2616	19126	0.13677716197845866
140	2575	19026	0.1353411121623042
141	2535	18926	0.13394272429462115
142	2495	18826	0.13252948050568364
143	2455	18727	0.13109414214770118
144	2415	18628	0.12964354734807818
145	2375	18529	0.12817745156241567
146	2335	18430	0.12669560499186108
147	2296	18331	0.12525230483879768
148	2258	18232	0.12384817902588854
149	2220	18133	0.12242872111619699
150	2182	18034	0.12099367860707552
151	2144	17935	0.11954279342068581
152	2106	17836	0.11807580174927114
153	2068	17737	0.11659243389524722
154	2030	17638	0.1150924141059077
155	1992	17539	0.1135754604025315
156	1954	17440	0.11204128440366973
157	1917	17341	0.11054725794360187
158	1880	17242	0.10903607470131076
159	1844	17143	0.10756577028524762
160	1808	17044	0.10607838535555034
161	1774	16945	0.10469164945411626
162	1741	16846	0.10334797578060073
163	1708	16747	0.10198841583567206
164	1675	16648	0.10061268620855358
165	1644	16549	0.0993413499305094
166	1614	16450	0.09811550151975684
167	1585	16351	0.09693596721913032
168	1557	16252	0.09580359340388875
169	1529	16153	0.09465733919395777
170	1503	16054	0.09362152734520991
171	1477	15955	0.09257286117204638
172	1451	15856	0.09151109989909183
173	1425	15757	0.09043599669987942
174	1399	15658	0.08934729850555627
175	1374	15559	0.08830901728902886
176	1350	15460	0.08732212160413971
177	1326	15361	0.08632250504524445
178	1303	15262	0.0853754422749312
179	1280	15163	0.0844160126624019
180	1258	15064	0.08351035581518852
181	1236	14965	0.08259271633812229
182	1215	14866	0.08173012242701466
183	1194	14767	0.08085596261935396
184	1173	14668	0.07997000272702481
185	1152	14569	0.0790720021964445
186	1132	14470	0.07823082239115411
187	1112	14371	0.07737805302345001
188	1092	14272	0.0765134529147982
189	1072	14173	0.07563677414802794
190	1052	14074	0.07474776183032543
191	1032	13975	0.07384615384615385
192	1012	13876	0.07293168059959643
193	992	13777	0.07200406474559047
194	972	13678	0.0710630209094897
195	952	13579	0.07010825539435894
196	932	13480	0.06913946587537093
197	912	13381	0.06815634108063673
198	892	13282	0.06715856045776239
199	872	13183	0.06614579382538117
200	853	13084	0.06519413023540202
