# Supplementary material for: Automated reconstruction of whole-embryo cell lineages by learning from sparse annotations
Source: Nat Biotechnol. 2022 Sep 5;41(1):44–9. doi: 10.1038/s41587-022-01427-7 (PMC7614077; doi:10.1038/s41587-022-01427-7)
Supplement: Supplementary file 3 — Statistical source data for Supplementary Figs 1–7. [file 41587_2022_1427_MOESM3_ESM.zip › supplementary_data/supplementary_figure_3/mouse_segments_early_1_greedy.csv]

time	correct	total	percent
1	291	301	0.9667774086378738
2	252	290	0.8689655172413793
3	218	279	0.7813620071684588
4	188	268	0.7014925373134329
5	161	257	0.6264591439688716
6	140	246	0.5691056910569106
7	121	237	0.510548523206751
8	104	228	0.45614035087719296
9	91	219	0.4155251141552511
10	79	210	0.3761904761904762
11	69	201	0.34328358208955223
12	60	192	0.3125
13	52	184	0.2826086956521739
14	46	178	0.25842696629213485
15	40	172	0.23255813953488372
16	34	167	0.20359281437125748
17	28	162	0.1728395061728395
18	22	157	0.14012738853503184
19	18	152	0.11842105263157894
20	16	147	0.10884353741496598
21	14	142	0.09859154929577464
22	13	137	0.0948905109489051
23	12	132	0.09090909090909091
24	11	127	0.08661417322834646
25	10	122	0.08196721311475409
26	9	117	0.07692307692307693
27	8	112	0.07142857142857142
28	7	107	0.06542056074766354
29	6	102	0.058823529411764705
30	5	97	0.05154639175257732
31	4	92	0.043478260869565216
32	3	87	0.034482758620689655
33	2	82	0.024390243902439025
34	1	77	0.012987012987012988
35	0	72	0.0
36	0	67	0.0
37	0	62	0.0
38	0	57	0.0
39	0	52	0.0
40	0	47	0.0
41	0	42	0.0
42	0	37	0.0
43	0	32	0.0
44	0	27	0.0
45	0	22	0.0
46	0	17	0.0
47	0	12	0.0
48	0	8	0.0
49	0	4	0.0
