# Supplementary material for: Automated reconstruction of whole-embryo cell lineages by learning from sparse annotations
Source: Nat Biotechnol. 2022 Sep 5;41(1):44–9. doi: 10.1038/s41587-022-01427-7 (PMC7614077; doi:10.1038/s41587-022-01427-7)
Supplement: Supplementary file 3 — Statistical source data for Supplementary Figs 1–7. [file 41587_2022_1427_MOESM3_ESM.zip › supplementary_data/supplementary_figure_3/mouse_segments_middle_1_ours.csv]

time	correct	total	percent
1	3011	3107	0.9691020276794335
2	2833	3024	0.9368386243386243
3	2672	2941	0.9085345120707242
4	2527	2861	0.88325760223698
5	2391	2782	0.8594536304816679
6	2268	2703	0.8390677025527192
7	2152	2626	0.8194973343488196
8	2041	2549	0.8007061592781483
9	1934	2473	0.782046097856854
10	1834	2398	0.7648040033361134
11	1744	2323	0.7507533362031855
12	1662	2248	0.7393238434163701
13	1585	2174	0.7290708371665133
14	1513	2102	0.719790675547098
15	1443	2031	0.7104874446085672
16	1375	1961	0.7011728709841918
17	1308	1891	0.6916975145425701
18	1246	1822	0.6838638858397366
19	1187	1755	0.6763532763532764
20	1128	1689	0.6678507992895204
21	1073	1623	0.6611213801601972
22	1020	1558	0.6546854942233633
23	967	1493	0.6476892163429336
24	915	1428	0.6407563025210085
25	864	1364	0.6334310850439883
26	814	1300	0.6261538461538462
27	764	1236	0.6181229773462783
28	716	1174	0.6098807495741057
29	668	1112	0.6007194244604317
30	621	1050	0.5914285714285714
31	574	988	0.5809716599190283
32	529	928	0.5700431034482759
33	486	870	0.5586206896551724
34	447	812	0.5504926108374384
35	412	758	0.5435356200527705
36	377	704	0.5355113636363636
37	343	651	0.5268817204301075
38	310	598	0.5183946488294314
39	279	546	0.510989010989011
40	249	494	0.5040485829959515
41	222	442	0.502262443438914
42	195	390	0.5
43	168	338	0.4970414201183432
44	141	287	0.4912891986062718
45	114	237	0.4810126582278481
46	88	188	0.46808510638297873
47	63	140	0.45
48	41	93	0.44086021505376344
49	19	46	0.41304347826086957
