# Supplementary material for: Automated reconstruction of whole-embryo cell lineages by learning from sparse annotations
Source: Nat Biotechnol. 2022 Sep 5;41(1):44–9. doi: 10.1038/s41587-022-01427-7 (PMC7614077; doi:10.1038/s41587-022-01427-7)
Supplement: Supplementary file 3 — Statistical source data for Supplementary Figs 1–7. [file 41587_2022_1427_MOESM3_ESM.zip › supplementary_data/supplementary_figure_3/mouse_segments_early_1_ours.csv]

time	correct	total	percent
1	294	301	0.9767441860465116
2	276	290	0.9517241379310345
3	259	279	0.9283154121863799
4	242	268	0.9029850746268657
5	228	257	0.8871595330739299
6	215	246	0.8739837398373984
7	204	237	0.8607594936708861
8	195	228	0.8552631578947368
9	187	219	0.8538812785388128
10	179	210	0.8523809523809524
11	171	201	0.8507462686567164
12	165	192	0.859375
13	160	184	0.8695652173913043
14	155	178	0.8707865168539326
15	150	172	0.872093023255814
16	145	167	0.8682634730538922
17	140	162	0.8641975308641975
18	135	157	0.8598726114649682
19	130	152	0.8552631578947368
20	125	147	0.8503401360544217
21	120	142	0.8450704225352113
22	115	137	0.8394160583941606
23	110	132	0.8333333333333334
24	105	127	0.8267716535433071
25	100	122	0.819672131147541
26	95	117	0.811965811965812
27	90	112	0.8035714285714286
28	85	107	0.794392523364486
29	80	102	0.7843137254901961
30	75	97	0.7731958762886598
31	70	92	0.7608695652173914
32	65	87	0.7471264367816092
33	60	82	0.7317073170731707
34	55	77	0.7142857142857143
35	50	72	0.6944444444444444
36	45	67	0.6716417910447762
37	40	62	0.6451612903225806
38	35	57	0.6140350877192983
39	30	52	0.5769230769230769
40	27	47	0.574468085106383
41	24	42	0.5714285714285714
42	21	37	0.5675675675675675
43	18	32	0.5625
44	15	27	0.5555555555555556
45	12	22	0.5454545454545454
46	9	17	0.5294117647058824
47	6	12	0.5
48	4	8	0.5
49	2	4	0.5
