# Supplementary material for: Automated reconstruction of whole-embryo cell lineages by learning from sparse annotations
Source: Nat Biotechnol. 2022 Sep 5;41(1):44–9. doi: 10.1038/s41587-022-01427-7 (PMC7614077; doi:10.1038/s41587-022-01427-7)
Supplement: Supplementary file 3 — Statistical source data for Supplementary Figs 1–7. [file 41587_2022_1427_MOESM3_ESM.zip › supplementary_data/supplementary_figure_3/mouse_segments_late_1_greedy.csv]

time	correct	total	percent
1	6027	6287	0.9586448226499125
2	5360	6126	0.8749591903362717
3	4790	5971	0.8022106849773907
4	4305	5817	0.740072202166065
5	3874	5665	0.6838481906443071
6	3503	5514	0.6352919840406238
7	3174	5365	0.5916123019571295
8	2885	5217	0.5529998083189572
9	2636	5070	0.5199211045364891
10	2407	4925	0.4887309644670051
11	2196	4782	0.4592220828105395
12	2004	4640	0.43189655172413793
13	1829	4499	0.40653478550789063
14	1669	4359	0.38288598302362925
15	1527	4220	0.3618483412322275
16	1398	4083	0.3423952975753123
17	1280	3946	0.32437911809427267
18	1167	3811	0.30621884019942275
19	1069	3677	0.29072613543649717
20	980	3544	0.2765237020316027
21	898	3411	0.26326590442685427
22	819	3280	0.2496951219512195
23	744	3149	0.23626548110511272
24	675	3018	0.22365805168986083
25	614	2889	0.21253028729664245
26	557	2761	0.2017385005432814
27	503	2633	0.1910368401063426
28	452	2507	0.18029517351416036
29	404	2383	0.16953420058749474
30	362	2259	0.16024789729969013
31	327	2136	0.15308988764044945
32	295	2014	0.1464746772591857
33	264	1893	0.13946117274167988
34	237	1773	0.13367174280879865
35	210	1655	0.1268882175226586
36	184	1538	0.11963589076723016
37	161	1423	0.11314125087842586
38	139	1308	0.10626911314984709
39	120	1193	0.10058675607711651
40	102	1081	0.09435707678075855
41	87	969	0.08978328173374613
42	73	859	0.08498253783469151
43	59	750	0.07866666666666666
44	47	641	0.07332293291731669
45	36	533	0.0675422138836773
46	27	425	0.06352941176470588
47	18	318	0.05660377358490566
48	9	212	0.04245283018867924
49	0	106	0.0
