# Supplementary material for: Automated reconstruction of whole-embryo cell lineages by learning from sparse annotations
Source: Nat Biotechnol. 2022 Sep 5;41(1):44–9. doi: 10.1038/s41587-022-01427-7 (PMC7614077; doi:10.1038/s41587-022-01427-7)
Supplement: Supplementary file 3 — Statistical source data for Supplementary Figs 1–7. [file 41587_2022_1427_MOESM3_ESM.zip › supplementary_data/supplementary_figure_3/mouse_segments_middle_2_greedy.csv]

time	correct	total	percent
1	2988	3107	0.9616993884776311
2	2535	3024	0.8382936507936508
3	2170	2941	0.7378442706562394
4	1869	2861	0.6532680880810905
5	1619	2782	0.5819554277498202
6	1413	2703	0.5227524972253053
7	1241	2626	0.47258187357197257
8	1099	2549	0.4311494703805414
9	973	2473	0.39344925192074404
10	865	2398	0.36071726438698914
11	768	2323	0.33060697374085235
12	685	2248	0.3047153024911032
13	612	2174	0.281508739650414
14	550	2102	0.26165556612749763
15	494	2031	0.24322993599212211
16	441	1961	0.22488526262111166
17	389	1891	0.20571126388154415
18	341	1822	0.1871569703622393
19	299	1755	0.17037037037037037
20	266	1689	0.15748963883955003
21	239	1623	0.1472581638940234
22	217	1558	0.1392811296534018
23	196	1493	0.13127930341594105
24	177	1428	0.12394957983193278
25	158	1364	0.1158357771260997
26	141	1300	0.10846153846153846
27	126	1236	0.10194174757281553
28	114	1174	0.09710391822827939
29	103	1112	0.09262589928057553
30	94	1050	0.08952380952380952
31	87	988	0.08805668016194332
32	81	928	0.08728448275862069
33	75	870	0.08620689655172414
34	69	812	0.08497536945812807
35	63	758	0.08311345646437995
36	57	704	0.08096590909090909
37	51	651	0.07834101382488479
38	46	598	0.07692307692307693
39	41	546	0.07509157509157509
40	36	494	0.0728744939271255
41	32	442	0.07239819004524888
42	28	390	0.07179487179487179
43	24	338	0.07100591715976332
44	20	287	0.06968641114982578
45	16	237	0.06751054852320675
46	12	188	0.06382978723404255
47	8	140	0.05714285714285714
48	4	93	0.043010752688172046
49	0	46	0.0
