# Supplementary material for: Automated reconstruction of whole-embryo cell lineages by learning from sparse annotations
Source: Nat Biotechnol. 2022 Sep 5;41(1):44–9. doi: 10.1038/s41587-022-01427-7 (PMC7614077; doi:10.1038/s41587-022-01427-7)
Supplement: Supplementary file 3 — Statistical source data for Supplementary Figs 1–7. [file 41587_2022_1427_MOESM3_ESM.zip › supplementary_data/supplementary_figure_3/drosophila_segments_eval_side_2_ours.csv]

time	correct	total	percent
1	36336	37490	0.9692184582555348
2	34978	37241	0.9392336403426331
3	33834	36996	0.9145313006811547
4	32830	36751	0.8933090256047455
5	31938	36506	0.874869884402564
6	31120	36261	0.858222332533576
7	30350	36016	0.8426810306530431
8	29625	35771	0.8281848424701574
9	28942	35527	0.8146480141863934
10	28292	35284	0.8018365264709216
11	27681	35043	0.7899152469822789
12	27104	34812	0.7785820981270826
13	26550	34590	0.7675628794449263
14	26031	34373	0.7573095161900328
15	25529	34161	0.7473141886947103
16	25054	33954	0.7378806620722154
17	24593	33750	0.7286814814814815
18	24143	33548	0.7196554191009896
19	23711	33351	0.7109531948067525
20	23289	33160	0.7023220747889023
21	22881	32973	0.6939313984168866
22	22487	32788	0.6858301817738197
23	22105	32607	0.6779219186064342
24	21738	32428	0.6703466140372517
25	21380	32251	0.6629251806145546
26	21031	32075	0.6556819953234606
27	20690	31900	0.6485893416927899
28	20358	31730	0.6416010085092972
29	20039	31560	0.6349493029150823
30	19728	31393	0.6284203484853311
31	19422	31226	0.6219816819317235
32	19121	31059	0.6156347596509868
33	18829	30895	0.6094513675351999
34	18541	30732	0.6033125081348432
35	18270	30571	0.5976252003532759
36	18006	30412	0.5920689201630935
37	17756	30254	0.5868976003173134
38	17511	30100	0.5817607973421927
39	17272	29947	0.5767522623301166
40	17039	29796	0.5718552825882669
41	16814	29649	0.5671017572262134
42	16592	29506	0.5623263065139293
43	16373	29364	0.5575875221359488
44	16156	29226	0.5527954561007322
45	15946	29091	0.5481420370561342
46	15741	28958	0.5435803577595137
47	15539	28827	0.539043258056683
48	15341	28697	0.5345854967418197
49	15145	28567	0.5301571743620261
50	14955	28439	0.5258623720946587
51	14770	28315	0.5216316440049443
52	14589	28191	0.5175055868894328
53	14412	28068	0.5134672937152629
54	14238	27948	0.5094461142121082
55	14064	27829	0.5053720938589241
56	13894	27710	0.5014074341392999
57	13727	27592	0.49749927515221803
58	13565	27475	0.49372156505914466
59	13409	27361	0.4900771170644348
60	13254	27248	0.48642102172636525
61	13102	27136	0.48282724056603776
62	12952	27024	0.4792776791000592
63	12804	26912	0.4757728894173603
64	12658	26801	0.47229580985784114
65	12512	26690	0.46878980891719746
66	12367	26579	0.4652921479363407
67	12223	26468	0.4618029318422246
68	12081	26357	0.458360207914406
69	11939	26246	0.454888363941172
70	11798	26136	0.4514080195898378
71	11661	26027	0.44803473316171666
72	11527	25918	0.4447488232116676
73	11394	25810	0.44145679969004264
74	11264	25702	0.4382538323865847
75	11136	25595	0.43508497753467473
76	11010	25490	0.43193409180070613
77	10888	25386	0.4288978176947924
78	10768	25282	0.42591567122854207
79	10649	25178	0.42294860592580824
80	10531	25074	0.4199968094440456
81	10414	24970	0.4170604725670805
82	10299	24867	0.4141633490167692
83	10185	24764	0.4112825068648037
84	10071	24661	0.4083776002595191
85	9958	24558	0.40548904633927846
86	9845	24456	0.4025596990513575
87	9732	24354	0.39960581423996056
88	9619	24252	0.3966270823024905
89	9506	24150	0.3936231884057971
90	9396	24048	0.3907185628742515
91	9288	23946	0.38787271360561265
92	9181	23844	0.3850444556282503
93	9074	23742	0.3821918962176733
94	8967	23640	0.37931472081218276
95	8860	23538	0.3764126093975699
96	8753	23437	0.3734693006784145
97	8647	23336	0.37054336647240316
98	8541	23235	0.3675919948353777
99	8436	23134	0.36465807901789576
100	8334	23033	0.36182868058872053
101	8233	22932	0.3590179661608233
102	8133	22831	0.3562261836976041
103	8034	22730	0.3534535855697316
104	7935	22629	0.35065623757125813
105	7837	22528	0.3478781960227273
106	7739	22427	0.34507513265260625
107	7642	22326	0.342291498701066
108	7545	22226	0.3394672905606047
109	7449	22126	0.33666274970622795
110	7353	22026	0.3338327431217652
111	7257	21926	0.3309769223752623
112	7162	21826	0.3281407495647393
113	7068	21726	0.32532449599558133
114	6976	21626	0.32257467862757794
115	6886	21526	0.3198922233577999
116	6796	21426	0.31718472883412674
117	6707	21326	0.31449873393979183
118	6618	21226	0.3117874305097522
119	6529	21126	0.30905045914986273
120	6441	21026	0.30633501379244743
121	6354	20926	0.3036414030392813
122	6267	20826	0.30092192451743016
123	6181	20726	0.2982244523786548
124	6095	20626	0.29550082420246293
125	6010	20526	0.29279937640066256
126	5925	20426	0.29007147752864
127	5841	20326	0.287365935255338
128	5758	20226	0.2846830811826362
129	5677	20126	0.28207294047500747
130	5598	20026	0.27953660241685807
131	5520	19926	0.27702499247214696
132	5442	19826	0.27448804600020177
133	5366	19726	0.2720267667038426
134	5293	19626	0.26969326403750127
135	5222	19526	0.26743828741165626
136	5152	19426	0.26521157211983937
137	5082	19326	0.2629618131015213
138	5013	19226	0.26074066368459375
139	4944	19126	0.2584962877758026
140	4876	19026	0.2562808787974351
141	4808	18926	0.2540420585438022
142	4741	18826	0.2518325719749283
143	4675	18727	0.2496395578576387
144	4609	18628	0.2474232338415289
145	4546	18529	0.24534513465378596
146	4483	18430	0.2432447097124254
147	4420	18331	0.24112159729420107
148	4360	18232	0.23913997367266346
149	4300	18133	0.23713671207191309
150	4241	18034	0.2351669069535322
151	4183	17935	0.23323111235015334
152	4125	17836	0.23127382821260373
153	4067	17737	0.22929469470598185
154	4011	17638	0.22740673545753487
155	3956	17539	0.2255544785905696
156	3902	17440	0.22373853211009173
157	3848	17341	0.22190185110431923
158	3794	17242	0.22004407841317714
159	3740	17143	0.21816484862626145
160	3686	17044	0.21626378784322928
161	3632	16945	0.21434051342578933
162	3578	16846	0.21239463374094741
163	3525	16747	0.21048546008240282
164	3473	16648	0.20861364728495915
165	3422	16549	0.20677986585292163
166	3373	16450	0.20504559270516717
167	3324	16351	0.20329031863494587
168	3276	16252	0.20157519074575436
169	3229	16153	0.19990094719247198
170	3182	16054	0.19820605456584028
171	3135	15955	0.1964901284863679
172	3089	15856	0.19481584258324924
173	3043	15757	0.19312051786507584
174	2997	15658	0.19140375526887216
175	2953	15559	0.18979368854039463
176	2909	15460	0.18816300129366106
177	2866	15361	0.18657639476596577
178	2823	15262	0.18496920456034596
179	2780	15163	0.18334102750115414
180	2737	15064	0.18169144981412638
181	2694	14965	0.1800200467758102
182	2651	14866	0.17832638234898426
183	2609	14767	0.17667772736507076
184	2568	14668	0.17507499318243797
185	2527	14569	0.17345047704029104
186	2487	14470	0.1718728403593642
187	2447	14371	0.17027346739962423
188	2407	14272	0.1686519058295964
189	2367	14173	0.16700769067946095
190	2329	14074	0.16548244990763109
191	2291	13975	0.1639355992844365
192	2253	13876	0.16236667627558374
193	2215	13777	0.1607752050518981
194	2178	13678	0.1592338061120047
195	2143	13579	0.15781721776272184
196	2110	13480	0.15652818991097922
197	2078	13381	0.15529482101487183
198	2048	13282	0.15419364553531095
199	2019	13183	0.1531517863915649
200	1990	13084	0.15209416080709262
