# Supplementary material for: Automated reconstruction of whole-embryo cell lineages by learning from sparse annotations
Source: Nat Biotechnol. 2022 Sep 5;41(1):44–9. doi: 10.1038/s41587-022-01427-7 (PMC7614077; doi:10.1038/s41587-022-01427-7)
Supplement: Supplementary file 3 — Statistical source data for Supplementary Figs 1–7. [file 41587_2022_1427_MOESM3_ESM.zip › supplementary_data/supplementary_figure_3/drosophila_segments_eval_side_1_tgmm.csv]

time	correct	total	percent
1	34096	38046	0.8961783104662777
2	32785	37787	0.8676264323709212
3	31674	37529	0.8439873164752592
4	30694	37271	0.8235357248262725
5	29784	37013	0.8046902439683354
6	28933	36757	0.787142585085834
7	28139	36504	0.7708470304624151
8	27391	36252	0.7555721063665453
9	26686	36003	0.741216009776963
10	26017	35754	0.7276668344800582
11	25377	35515	0.71454315078136
12	24768	35282	0.7020010203503203
13	24186	35056	0.6899246919214971
14	23631	34831	0.6784473601102466
15	23097	34613	0.6672926357149048
16	22591	34405	0.656619677372475
17	22096	34206	0.6459685435303748
18	21619	34013	0.6356099138564666
19	21159	33825	0.6255432372505543
20	20715	33642	0.6157481719279472
21	20284	33459	0.6062344959502675
22	19868	33278	0.5970310715788208
23	19474	33100	0.5883383685800604
24	19093	32922	0.5799465403073932
25	18725	32746	0.5718255664814023
26	18371	32570	0.56404666871354
27	18029	32395	0.5565365025466893
28	17699	32225	0.5492319627618308
29	17375	32055	0.5420371236936515
30	17060	31887	0.5350142691378932
31	16753	31719	0.528169236104543
32	16450	31551	0.5213780862730183
33	16163	31387	0.5149584222767388
34	15882	31223	0.508663485251257
35	15610	31062	0.5025433004957827
36	15342	30902	0.496472720212284
37	15079	30745	0.4904537323141974
38	14826	30588	0.48469988230678696
39	14579	30431	0.4790838289901745
40	14338	30274	0.47360771619211206
41	14101	30118	0.4681917790025898
42	13872	29963	0.46297099756366183
43	13645	29809	0.45774766010265355
44	13421	29657	0.4525407155140439
45	13201	29505	0.4474156922555499
46	12990	29354	0.44252912720583226
47	12782	29203	0.4376947573879396
48	12579	29054	0.4329524333998761
49	12385	28909	0.42841329689716007
50	12194	28767	0.42388848333159523
51	12010	28626	0.41954866205547403
52	11830	28485	0.41530630156222575
53	11654	28347	0.41111934243482556
54	11483	28210	0.40705423608649416
55	11314	28074	0.4030063403861224
56	11146	27939	0.3989405490532947
57	10981	27805	0.3949289696097824
58	10817	27673	0.39088642358978065
59	10657	27542	0.3869363154455014
60	10498	27411	0.3829849330560724
61	10343	27283	0.37910053879705313
62	10192	27155	0.3753268274719205
63	10045	27027	0.37166537166537167
64	9900	26899	0.3680434216885386
65	9759	26774	0.3644954059908867
66	9622	26652	0.3610235629596278
67	9486	26530	0.3575574820957407
68	9354	26411	0.3541706107303775
69	9224	26292	0.35082914955119426
70	9094	26173	0.34745730332785696
71	8966	26054	0.3441314193597912
72	8839	25936	0.3408004318322023
73	8713	25819	0.33746465781013985
74	8591	25702	0.3342541436464088
75	8471	25585	0.3310924369747899
76	8355	25469	0.32804585967254307
77	8240	25355	0.324985210017748
78	8130	25241	0.32209500415989856
79	8022	25127	0.3192581685039997
80	7918	25013	0.3165553911965778
81	7815	24899	0.31386802682838666
82	7716	24785	0.31131732902965503
83	7618	24673	0.3087585619908402
84	7521	24561	0.3062171735678515
85	7425	24449	0.3036934025931531
86	7331	24337	0.301228581994494
87	7238	24225	0.29878224974200207
88	7145	24113	0.2963131920540787
89	7054	24003	0.29387993167520726
90	6963	23893	0.2914242665215754
91	6873	23783	0.28898793255686833
92	6783	23673	0.28652895703966547
93	6694	23563	0.28408946229257737
94	6605	23453	0.28162708395514435
95	6517	23344	0.2791723783413297
96	6429	23235	0.2766946417043254
97	6342	23126	0.2742367897604428
98	6256	23017	0.2717991050093409
99	6171	22908	0.26938187532739655
100	6086	22799	0.2669415325233563
101	6001	22691	0.2644660878762505
102	5916	22583	0.26196696630208566
103	5831	22475	0.25944382647385983
104	5750	22367	0.2570751553628113
105	5670	22259	0.2547284244575228
106	5591	22151	0.25240395467473253
107	5513	22043	0.2501020732205235
108	5435	21935	0.247777524504217
109	5357	21828	0.24541872823895913
110	5279	21721	0.24303669260162977
111	5201	21614	0.2406310724530397
112	5124	21507	0.23824801227507322
113	5048	21400	0.23588785046728972
114	4974	21293	0.2335978960221669
115	4901	21186	0.23133201170584347
116	4829	21079	0.2290905640685042
117	4757	20972	0.2268262445164982
118	4686	20865	0.22458662832494608
119	4616	20758	0.22237209750457654
120	4548	20651	0.22023146578858166
121	4480	20544	0.21806853582554517
122	4414	20437	0.21598081910260802
123	4349	20330	0.21392031480570586
124	4285	20223	0.2118874548781091
125	4221	20116	0.2098329687810698
126	4158	20009	0.20780648708081365
127	4098	19902	0.2059089538739825
128	4038	19795	0.2039909067946451
129	3978	19688	0.20205201137748882
130	3918	19581	0.20009192584648383
131	3859	19474	0.19816165143267947
132	3800	19367	0.19621004801982755
133	3741	19260	0.19423676012461058
134	3683	19153	0.19229363546180755
135	3626	19046	0.19038118240050406
136	3569	18939	0.18844711970008976
137	3512	18832	0.1864910790144435
138	3456	18725	0.18456608811748998
139	3400	18618	0.18261897088838758
140	3344	18511	0.1806493436335152
141	3290	18404	0.17876548576396437
142	3237	18297	0.17691424823741597
143	3185	18190	0.17509620670698187
144	3134	18083	0.17331195045069955
145	3083	17976	0.17150645304850912
146	3032	17869	0.16967933292293916
147	2981	17762	0.16783019930188042
148	2930	17655	0.16595865193996034
149	2879	17548	0.16406428082972419
150	2829	17441	0.16220400206410182
151	2780	17334	0.16037844698280834
152	2732	17227	0.15858826261101758
153	2684	17120	0.15677570093457943
154	2637	17013	0.1549991183212837
155	2590	16906	0.15320004732047793
156	2544	16799	0.1514375855705697
157	2499	16692	0.14971243709561466
158	2455	16585	0.14802532408803135
159	2411	16478	0.146316300521908
160	2367	16371	0.1445849367784497
161	2323	16264	0.1428307919331038
162	2280	16157	0.14111530605929318
163	2237	16050	0.13937694704049844
164	2197	15943	0.1378034247004955
165	2158	15836	0.1362717858044961
166	2119	15729	0.13471930828406128
167	2080	15623	0.13313704154131728
168	2042	15517	0.13159760262937423
169	2005	15411	0.13010187528388814
170	1968	15305	0.12858542959817054
171	1931	15199	0.12704783209421672
172	1895	15093	0.12555489299675346
173	1859	14987	0.12404083539067191
174	1824	14881	0.12257240776829514
175	1790	14775	0.12115059221658206
176	1757	14669	0.11977639920921672
177	1724	14563	0.11838220146947745
178	1691	14457	0.11696755896797399
179	1659	14351	0.11560170022994913
180	1627	14245	0.11421551421551422
181	1595	14139	0.11280854374425349
182	1563	14033	0.11138031782227606
183	1533	13927	0.11007395706182235
184	1504	13821	0.10881991172852905
185	1476	13715	0.10761939482318629
186	1449	13609	0.10647365713865824
187	1422	13503	0.10530993112641635
188	1396	13397	0.1042024333806076
189	1370	13291	0.10307727033330825
190	1344	13185	0.10193401592719
191	1318	13079	0.10077223029283584
192	1293	12973	0.09966854235720342
193	1268	12867	0.09854666977539442
194	1243	12761	0.09740615939189719
195	1218	12655	0.09624654286843146
196	1193	12549	0.09506733604271257
197	1169	12443	0.0939484047255485
198	1145	12337	0.09281024560265867
199	1122	12232	0.09172661870503597
200	1100	12127	0.09070668755669167
