# Supplementary material for: Automated reconstruction of whole-embryo cell lineages by learning from sparse annotations
Source: Nat Biotechnol. 2022 Sep 5;41(1):44–9. doi: 10.1038/s41587-022-01427-7 (PMC7614077; doi:10.1038/s41587-022-01427-7)
Supplement: Supplementary file 3 — Statistical source data for Supplementary Figs 1–7. [file 41587_2022_1427_MOESM3_ESM.zip › supplementary_data/supplementary_figure_3/zebrafish_segments_eval_side_1_greedy.csv]

time	correct	total	percent
1	13482	14513	0.9289602425411699
2	11930	14456	0.8252628666297731
3	10645	14399	0.7392874505173971
4	9553	14342	0.6660856226467717
5	8622	14285	0.6035701785089255
6	7826	14228	0.5500421703682878
7	7135	14172	0.503457521874118
8	6535	14116	0.462949844148484
9	5996	14060	0.42645803698435275
10	5506	14004	0.39317337903456157
11	5056	13948	0.36248924577000285
12	4651	13892	0.33479700547077457
13	4298	13836	0.31063891298063023
14	3977	13780	0.2886066763425254
15	3687	13724	0.2686534538035558
16	3417	13668	0.25
17	3168	13612	0.23273582133411697
18	2943	13556	0.21709943936264384
19	2742	13500	0.2031111111111111
20	2556	13444	0.19012198750371914
21	2380	13388	0.17777113833283537
22	2213	13333	0.16597914947873696
23	2054	13279	0.1546803223134272
24	1909	13226	0.14433691214274913
25	1784	13173	0.13542852804979882
26	1668	13121	0.12712445697736452
27	1563	13069	0.11959599051189838
28	1465	13017	0.11254513328723977
29	1371	12965	0.10574623987659082
30	1284	12913	0.09943467823123983
31	1201	12861	0.09338309618225643
32	1126	12809	0.0879069404325084
33	1057	12757	0.08285647095712158
34	996	12705	0.07839433293978748
35	940	12653	0.07429068205168735
36	886	12601	0.07031188000952306
37	835	12550	0.06653386454183267
38	788	12499	0.06304504360348828
39	743	12448	0.05968830334190232
40	700	12397	0.05646527385657821
41	660	12347	0.05345428039199806
42	623	12297	0.05066276327559567
43	589	12247	0.04809341063117498
44	559	12198	0.045827184784390886
45	531	12150	0.0437037037037037
46	503	12102	0.04156337795405718
47	476	12055	0.03948569058481958
48	450	12008	0.03747501665556296
49	426	11962	0.035612773783648216
50	403	11916	0.03382007385028533
51	381	11870	0.03209772535804549
52	359	11824	0.030361975642760487
53	338	11778	0.02869757174392936
54	317	11732	0.027020115922263895
55	297	11686	0.025415026527468767
56	277	11640	0.023797250859106528
57	260	11594	0.022425392444367778
58	244	11548	0.02112919986144787
59	228	11502	0.0198226395409494
60	212	11456	0.018505586592178772
61	197	11410	0.01726555652936021
62	184	11364	0.016191481872580078
63	171	11318	0.01510867644460152
64	158	11272	0.014017033356990774
65	145	11226	0.01291644396935685
66	133	11180	0.011896243291592128
67	121	11134	0.01086761271780133
68	109	11088	0.00983044733044733
69	98	11042	0.008875203767433436
70	89	10996	0.008093852309930883
71	80	10950	0.0073059360730593605
72	74	10904	0.006786500366837858
73	68	10858	0.006262663473936269
74	62	10812	0.0057343692193858676
75	57	10766	0.005294445476500093
76	53	10720	0.0049440298507462685
77	50	10674	0.00468427955780401
78	47	10628	0.004422280767783214
79	44	10582	0.004158004158004158
80	42	10536	0.003986332574031891
81	40	10490	0.0038131553860819827
82	38	10444	0.0036384527001148987
83	36	10398	0.003462204270051933
84	34	10352	0.0032843894899536323
85	32	10306	0.0031049873859887445
86	30	10260	0.0029239766081871343
87	28	10214	0.0027413354219698455
88	26	10168	0.0025570416994492528
89	24	10122	0.0023710729104919974
90	22	10076	0.002183406113537118
91	20	10030	0.0019940179461615153
92	18	9984	0.0018028846153846155
93	16	9938	0.0016099818877037633
94	14	9892	0.0014152850788515972
95	13	9846	0.0013203331302051595
96	12	9800	0.0012244897959183673
97	11	9754	0.0011277424646298955
98	10	9708	0.0010300782859497322
99	9	9662	0.0009314841647691989
100	8	9616	0.0008319467554076539
101	7	9570	0.0007314524555903867
102	6	9524	0.000629987400251995
103	5	9478	0.0005275374551593163
104	4	9432	0.00042408821034775233
105	3	9386	0.00031962497336458556
106	2	9340	0.00021413276231263382
107	1	9294	0.00010759629868732516
108	0	9248	0.0
109	0	9202	0.0
110	0	9156	0.0
111	0	9110	0.0
112	0	9064	0.0
113	0	9018	0.0
114	0	8972	0.0
115	0	8926	0.0
116	0	8880	0.0
117	0	8834	0.0
118	0	8788	0.0
119	0	8742	0.0
120	0	8696	0.0
121	0	8650	0.0
122	0	8604	0.0
123	0	8558	0.0
124	0	8512	0.0
125	0	8466	0.0
126	0	8420	0.0
127	0	8374	0.0
128	0	8328	0.0
129	0	8282	0.0
130	0	8236	0.0
131	0	8190	0.0
132	0	8144	0.0
133	0	8098	0.0
134	0	8052	0.0
135	0	8006	0.0
136	0	7960	0.0
137	0	7914	0.0
138	0	7868	0.0
139	0	7822	0.0
140	0	7776	0.0
141	0	7730	0.0
142	0	7684	0.0
143	0	7638	0.0
144	0	7592	0.0
145	0	7546	0.0
146	0	7500	0.0
147	0	7454	0.0
148	0	7408	0.0
149	0	7362	0.0
150	0	7316	0.0
151	0	7270	0.0
152	0	7224	0.0
153	0	7178	0.0
154	0	7132	0.0
155	0	7086	0.0
156	0	7040	0.0
157	0	6994	0.0
158	0	6948	0.0
159	0	6902	0.0
160	0	6856	0.0
161	0	6810	0.0
162	0	6764	0.0
163	0	6718	0.0
164	0	6672	0.0
165	0	6626	0.0
166	0	6580	0.0
167	0	6534	0.0
168	0	6488	0.0
169	0	6442	0.0
170	0	6396	0.0
171	0	6350	0.0
172	0	6304	0.0
173	0	6258	0.0
174	0	6212	0.0
175	0	6166	0.0
176	0	6120	0.0
177	0	6074	0.0
178	0	6028	0.0
179	0	5982	0.0
180	0	5936	0.0
181	0	5890	0.0
182	0	5844	0.0
183	0	5798	0.0
184	0	5752	0.0
185	0	5706	0.0
186	0	5660	0.0
187	0	5614	0.0
188	0	5568	0.0
189	0	5522	0.0
190	0	5476	0.0
191	0	5430	0.0
192	0	5384	0.0
193	0	5338	0.0
194	0	5292	0.0
195	0	5247	0.0
196	0	5202	0.0
197	0	5157	0.0
198	0	5112	0.0
199	0	5067	0.0
200	0	5022	0.0
