# Supplementary material for: Automated reconstruction of whole-embryo cell lineages by learning from sparse annotations
Source: Nat Biotechnol. 2022 Sep 5;41(1):44–9. doi: 10.1038/s41587-022-01427-7 (PMC7614077; doi:10.1038/s41587-022-01427-7)
Supplement: Supplementary file 3 — Statistical source data for Supplementary Figs 1–7. [file 41587_2022_1427_MOESM3_ESM.zip › supplementary_data/supplementary_figure_3/zebrafish_segments_eval_side_2_ours.csv]

time	correct	total	percent
1	13361	13976	0.9559959931310819
2	12739	13921	0.9150923065871704
3	12207	13866	0.88035482475119
4	11752	13812	0.8508543295684912
5	11340	13758	0.8242477104230266
6	10952	13704	0.7991827203736136
7	10591	13650	0.7758974358974359
8	10249	13596	0.7538246543100912
9	9931	13542	0.7333481022005612
10	9632	13488	0.7141162514827996
11	9345	13434	0.6956230460026798
12	9076	13380	0.6783258594917788
13	8821	13326	0.6619390664865676
14	8582	13272	0.6466244725738397
15	8352	13218	0.6318656377666818
16	8134	13164	0.6178972956548162
17	7927	13110	0.60465293668955
18	7726	13056	0.5917585784313726
19	7533	13002	0.5793724042455007
20	7346	12949	0.567302494401112
21	7167	12896	0.5557537220843672
22	6998	12843	0.5448882659814686
23	6834	12790	0.5343236903831118
24	6676	12738	0.5241011147746899
25	6521	12686	0.5140312155131641
26	6372	12634	0.5043533322779801
27	6227	12582	0.49491336830392624
28	6086	12530	0.4857142857142857
29	5948	12478	0.47667895496073087
30	5813	12426	0.4678094318364719
31	5680	12374	0.4590269920801681
32	5550	12323	0.4503773431794206
33	5421	12272	0.4417372881355932
34	5297	12221	0.4334342525161607
35	5173	12170	0.4250616269515201
36	5053	12119	0.41694859311824406
37	4936	12068	0.4090155783891283
38	4821	12017	0.40118165931596905
39	4708	11966	0.39344810295838206
40	4596	11915	0.38573227024758705
41	4489	11864	0.37837154416722857
42	4382	11813	0.3709472614915771
43	4280	11762	0.36388369324944736
44	4181	11712	0.35698428961748635
45	4084	11662	0.35019722174584117
46	3991	11612	0.3436961763692732
47	3900	11562	0.33731188375713544
48	3810	11512	0.33095899930507294
49	3722	11462	0.3247251788518583
50	3636	11413	0.3185840707964602
51	3554	11364	0.3127419922562478
52	3473	11315	0.3069376933274415
53	3392	11266	0.30108290431386475
54	3314	11217	0.29544441472764554
55	3237	11168	0.28984598853868193
56	3161	11119	0.2842881554096591
57	3089	11070	0.2790424570912376
58	3020	11021	0.2740223210235006
59	2953	10972	0.2691396281443675
60	2886	10923	0.26421312826146665
61	2820	10874	0.25933419164980687
62	2756	10825	0.2545958429561201
63	2693	10776	0.2499072011878248
64	2633	10727	0.24545539293371865
65	2574	10678	0.24105637759880127
66	2516	10629	0.23671088531376422
67	2459	10580	0.23241965973534973
68	2404	10532	0.22825674135966578
69	2349	10484	0.2240557039297978
70	2295	10436	0.21991184361824453
71	2243	10388	0.21592221794378127
72	2192	10340	0.21199226305609284
73	2142	10292	0.20812281383598913
74	2093	10245	0.20429477794045875
75	2045	10198	0.20052951559129242
76	1997	10151	0.19672938626736283
77	1951	10104	0.19309184481393507
78	1906	10057	0.18951973749627124
79	1862	10011	0.18599540505444012
80	1821	9965	0.18273958855995986
81	1781	9919	0.17955439056356487
82	1741	9873	0.1763395117998582
83	1701	9827	0.17309453546351888
84	1663	9781	0.1700235149780186
85	1626	9735	0.1670261941448382
86	1589	9689	0.1640004128393023
87	1553	9643	0.161049465933838
88	1518	9597	0.15817442950922164
89	1485	9551	0.155481101455345
90	1452	9505	0.1527617043661231
91	1419	9459	0.15001585791309863
92	1387	9413	0.14734941038988633
93	1356	9367	0.14476353154692004
94	1326	9321	0.14225941422594143
95	1296	9275	0.13973045822102426
96	1267	9229	0.13728464622385958
97	1239	9183	0.1349232277033649
98	1212	9137	0.13264747729013898
99	1186	9091	0.13045869541304586
100	1161	9045	0.12835820895522387
101	1137	8999	0.12634737193021447
102	1113	8953	0.12431587177482409
103	1089	8907	0.12226338834624453
104	1065	8861	0.12018959485385397
105	1041	8815	0.11809415768576291
106	1017	8769	0.11597673622990079
107	993	8723	0.1138369826894417
108	969	8677	0.1116745418923591
109	945	8631	0.10948905109489052
110	921	8585	0.10728013977868375
111	897	8539	0.10504742944138658
112	873	8493	0.10279053338043094
113	851	8447	0.10074582692080028
114	829	8401	0.0986787287227711
115	807	8355	0.09658886894075404
116	786	8310	0.09458483754512635
117	765	8265	0.0925589836660617
118	746	8220	0.09075425790754257
119	727	8175	0.08892966360856269
120	709	8130	0.08720787207872079
121	693	8085	0.08571428571428572
122	678	8040	0.08432835820895522
123	663	7995	0.08292682926829269
124	648	7950	0.08150943396226415
125	634	7905	0.08020240354206198
126	620	7860	0.07888040712468193
127	606	7815	0.07754318618042226
128	592	7770	0.0761904761904762
129	579	7725	0.0749514563106796
130	566	7680	0.07369791666666667
131	553	7635	0.07242960052390308
132	540	7590	0.07114624505928854
133	527	7545	0.06984758117958913
134	515	7500	0.06866666666666667
135	504	7455	0.0676056338028169
136	493	7410	0.06653171390013496
137	482	7366	0.06543578604398588
138	472	7322	0.06446326140398798
139	463	7278	0.06361637812585876
140	455	7234	0.06289742880840475
141	447	7190	0.06216968011126565
142	439	7146	0.0614329694934229
143	431	7102	0.060687130385806816
144	423	7058	0.059931992065741006
145	415	7014	0.059167379526660964
146	407	6970	0.05839311334289814
147	399	6926	0.05760900952930985
148	391	6882	0.056814879395524556
149	383	6838	0.05601052939455981
150	375	6794	0.055195760965557845
151	367	6750	0.05437037037037037
152	359	6706	0.053534148523710114
153	351	6662	0.0526868808165716
154	343	6618	0.05182834693260804
155	336	6574	0.05111043504715546
156	330	6530	0.05053598774885146
157	324	6486	0.04995374653098982
158	318	6442	0.04936355169202111
159	312	6398	0.04876523913723038
160	306	6354	0.04815864022662889
161	300	6310	0.04754358161648178
162	294	6266	0.04691988509415895
163	288	6222	0.04628736740597879
164	282	6178	0.045645840077695045
165	276	6134	0.044995109227257905
166	270	6090	0.04433497536945813
167	264	6046	0.04366523321204102
168	258	6002	0.04298567144285238
169	252	5958	0.04229607250755287
170	246	5914	0.041596212377409535
171	240	5870	0.04088586030664395
172	234	5826	0.04016477857878476
173	228	5782	0.03943272224143895
174	222	5738	0.03868943882886023
175	217	5694	0.03811029153494907
176	212	5650	0.03752212389380531
177	207	5606	0.036924723510524435
178	202	5562	0.03631787126932758
179	197	5518	0.03570134106560348
180	192	5474	0.0350748995250274
181	187	5430	0.03443830570902394
182	182	5386	0.0337913108057928
183	178	5342	0.03332085361287907
184	174	5298	0.03284258210645526
185	170	5254	0.03235629996193377
186	166	5210	0.031861804222648754
187	162	5166	0.0313588850174216
188	158	5122	0.03084732526356892
189	154	5078	0.030326900354470263
190	150	5034	0.029797377830750895
191	146	4990	0.029258517034068135
192	142	4946	0.028710068742418115
193	139	4903	0.02834998980216194
194	136	4861	0.02797778234931084
195	133	4819	0.02759908694749948
196	130	4777	0.027213732468076197
197	127	4737	0.026810217437196537
198	124	4697	0.026399829678518203
199	121	4657	0.025982392097917115
200	118	4617	0.025557721464154214
