# Supplementary material for: Automated reconstruction of whole-embryo cell lineages by learning from sparse annotations
Source: Nat Biotechnol. 2022 Sep 5;41(1):44–9. doi: 10.1038/s41587-022-01427-7 (PMC7614077; doi:10.1038/s41587-022-01427-7)
Supplement: Supplementary file 3 — Statistical source data for Supplementary Figs 1–7. [file 41587_2022_1427_MOESM3_ESM.zip › supplementary_data/supplementary_figure_3/zebrafish_segments_eval_side_1_tgmm.csv]

time	correct	total	percent
1	10700	14513	0.7372700337628333
2	9904	14456	0.6851134477033758
3	9262	14399	0.6432391138273491
4	8718	14342	0.607865011853298
5	8230	14285	0.576128806440322
6	7789	14228	0.5474416643238684
7	7387	14172	0.5212390629410104
8	7022	14116	0.49744970246528764
9	6686	14060	0.4755334281650071
10	6385	14004	0.4559411596686661
11	6100	13948	0.43733868655004304
12	5841	13892	0.42045781744889144
13	5608	13836	0.40531945649031514
14	5384	13780	0.390711175616836
15	5173	13724	0.3769309239288837
16	4973	13668	0.3638425519461516
17	4785	13612	0.3515280634734058
18	4616	13556	0.34051342578931837
19	4455	13500	0.33
20	4301	13444	0.3199196667658435
21	4152	13388	0.3101284732596355
22	4007	13333	0.3005325133128328
23	3868	13279	0.2912869945025981
24	3733	13226	0.28224708906698925
25	3606	13173	0.27374174447734
26	3482	13121	0.26537611462540966
27	3362	13069	0.2572499808707629
28	3243	13017	0.24913574556349388
29	3128	12965	0.24126494408021595
30	3020	12913	0.23387284132269806
31	2916	12861	0.22673198040587825
32	2818	12809	0.2200015614021391
33	2728	12757	0.21384338010504036
34	2643	12705	0.20802833530106257
35	2560	12653	0.20232355963012724
36	2480	12601	0.19680977700182525
37	2400	12550	0.19123505976095617
38	2322	12499	0.18577486198895912
39	2246	12448	0.18043059125964012
40	2172	12397	0.17520367830926836
41	2104	12347	0.17040576658297563
42	2036	12297	0.1655688379279499
43	1968	12247	0.16069241446884952
44	1902	12198	0.1559272011805214
45	1841	12150	0.15152263374485597
46	1781	12102	0.14716575772599572
47	1723	12055	0.14292824554126918
48	1668	12008	0.13890739506995337
49	1617	11962	0.13517806386891823
50	1567	11916	0.1315038603558241
51	1517	11870	0.1278011794439764
52	1468	11824	0.12415426251691475
53	1420	11778	0.12056376294786891
54	1374	11732	0.11711558131605865
55	1330	11686	0.1138113982543214
56	1286	11640	0.11048109965635738
57	1242	11594	0.10712437467655685
58	1198	11548	0.10374090751645307
59	1155	11502	0.10041731872717788
60	1113	11456	0.09715432960893855
61	1076	11410	0.09430324276950044
62	1040	11364	0.09151707145371347
63	1006	11318	0.08888496200742181
64	974	11272	0.08640880056777857
65	944	11226	0.08409050418670942
66	916	11180	0.08193202146690519
67	888	11134	0.07975570325130232
68	860	11088	0.07756132756132757
69	833	11042	0.0754392320231842
70	807	10996	0.07339032375409239
71	781	10950	0.07132420091324201
72	755	10904	0.06924064563462949
73	731	10858	0.06732363234481488
74	707	10812	0.06539030706622272
75	685	10766	0.06362623072636077
76	664	10720	0.06194029850746269
77	644	10674	0.06033352070451565
78	624	10628	0.05871283402333459
79	604	10582	0.057078057078057076
80	585	10536	0.05552391799544419
81	566	10490	0.05395614871306006
82	547	10444	0.0523745691306013
83	529	10398	0.05087516830159646
84	511	10352	0.04936244204018547
85	495	10306	0.04803027362701339
86	480	10260	0.04678362573099415
87	467	10214	0.045721558644997065
88	454	10168	0.04464988198269079
89	441	10122	0.043568464730290454
90	428	10076	0.042477173481540294
91	416	10030	0.04147557328015952
92	404	9984	0.04046474358974359
93	392	9938	0.0394445562487422
94	380	9892	0.03841488071168621
95	368	9846	0.0373755839934999
96	356	9800	0.036326530612244896
97	344	9754	0.035267582530244
98	334	9708	0.034404614750721055
99	324	9662	0.03353342993169116
100	314	9616	0.032653910149750415
101	304	9570	0.031765935214211075
102	294	9524	0.030869382612347753
103	284	9478	0.029964127453049168
104	275	9432	0.029156064461407973
105	266	9386	0.02834008097165992
106	257	9340	0.027516059957173447
107	249	9294	0.026791478373143964
108	242	9248	0.02616782006920415
109	235	9202	0.025537926537709192
110	228	9156	0.02490170380078637
111	221	9110	0.024259055982436883
112	214	9064	0.023609885260370698
113	207	9018	0.022954091816367265
114	200	8972	0.02229157378510923
115	193	8926	0.021622227201434013
116	187	8880	0.02105855855855856
117	182	8834	0.020602218700475437
118	177	8788	0.020141101502048248
119	172	8742	0.01967513154884466
120	167	8696	0.01920423183072677
121	162	8650	0.018728323699421966
122	157	8604	0.018247326824732683
123	152	8558	0.017761159149333957
124	148	8512	0.01738721804511278
125	144	8466	0.01700921332388377
126	140	8420	0.0166270783847981
127	137	8374	0.016360162407451636
128	134	8328	0.016090297790585975
129	131	8282	0.015817435402076793
130	128	8236	0.015541525012141816
131	125	8190	0.015262515262515262
132	122	8144	0.014980353634577602
133	119	8098	0.014694986416399112
134	116	8052	0.014406358668653751
135	113	8006	0.014114414189357981
136	110	7960	0.013819095477386936
137	107	7914	0.013520343694718221
138	104	7868	0.013218098627351297
139	101	7822	0.012912298644847865
140	98	7776	0.012602880658436214
141	95	7730	0.012289780077619664
142	92	7684	0.011972930765226444
143	89	7638	0.011652264990835296
144	87	7592	0.011459430979978926
145	85	7546	0.011264245958123508
146	83	7500	0.011066666666666667
147	81	7454	0.010866648779178964
148	79	7408	0.01066414686825054
149	77	7362	0.010459114371094811
150	75	7316	0.010251503553854565
151	73	7270	0.010041265474552957
152	71	7224	0.009828349944629014
153	69	7178	0.009612705488994148
154	67	7132	0.009394279304542905
155	65	7086	0.0091730172170477
156	63	7040	0.008948863636363637
157	61	6994	0.0087217615098656
158	59	6948	0.008491652274035694
159	57	6902	0.00825847580411475
160	55	6856	0.008022170361726954
161	53	6810	0.007782672540381791
162	51	6764	0.007539917208752218
163	49	6718	0.007293837451622507
164	47	6672	0.007044364508393285
165	45	6626	0.006791427709025053
166	43	6580	0.006534954407294833
167	41	6534	0.006274869911233548
168	39	6488	0.006011097410604192
169	37	6442	0.005743557901272896
170	35	6396	0.005472170106316448
171	33	6350	0.0051968503937007875
172	31	6304	0.00491751269035533
173	29	6258	0.004634068392457654
174	28	6212	0.004507405022537025
175	27	6166	0.0043788517677586765
176	26	6120	0.004248366013071895
177	25	6074	0.004115903852486006
178	24	6028	0.003981420039814201
179	23	5982	0.0038448679371447677
180	22	5936	0.003706199460916442
181	21	5890	0.003565365025466893
182	20	5844	0.0034223134839151265
183	19	5798	0.003276992066229734
184	18	5752	0.003129346314325452
185	17	5706	0.0029793200140203293
186	16	5660	0.0028268551236749115
187	15	5614	0.0026718916993231207
188	14	5568	0.002514367816091954
189	13	5522	0.0023542194856935894
190	12	5476	0.002191380569758948
191	11	5430	0.0020257826887661143
192	10	5384	0.0018573551263001485
193	9	5338	0.0016860247283626826
194	8	5292	0.0015117157974300832
195	7	5247	0.0013340956737183153
196	6	5202	0.0011534025374855825
197	5	5157	0.0009695559433779329
198	4	5112	0.000782472613458529
199	3	5067	0.0005920663114268798
200	2	5022	0.00039824771007566706
