# Supplementary material for: Automated reconstruction of whole-embryo cell lineages by learning from sparse annotations
Source: Nat Biotechnol. 2022 Sep 5;41(1):44–9. doi: 10.1038/s41587-022-01427-7 (PMC7614077; doi:10.1038/s41587-022-01427-7)
Supplement: Supplementary file 3 — Statistical source data for Supplementary Figs 1–7. [file 41587_2022_1427_MOESM3_ESM.zip › supplementary_data/supplementary_figure_3/drosophila_segments_eval_side_2_greedy.csv]

time	correct	total	percent
1	36470	37490	0.9727927447319286
2	33655	37241	0.903708278510244
3	31314	36996	0.846415828738242
4	29350	36751	0.7986177246877636
5	27680	36506	0.7582315235851641
6	26209	36261	0.7227875679104272
7	24903	36016	0.6914426921368281
8	23714	35771	0.6629392524670823
9	22621	35527	0.6367269963689588
10	21611	35284	0.6124872463439519
11	20682	35043	0.5901891961304683
12	19821	34812	0.5693726301275422
13	19009	34590	0.5495518936108702
14	18243	34373	0.5307363337503272
15	17525	34161	0.5130119141711308
16	16850	33954	0.49625964540260353
17	16208	33750	0.480237037037037
18	15601	33548	0.46503517348277096
19	15029	33351	0.45063116548229437
20	14486	33160	0.43685162846803377
21	13970	32973	0.42367998059017986
22	13489	32788	0.411400512382579
23	13037	32607	0.3998221240837857
24	12607	32428	0.3887689650918959
25	12197	32251	0.3781898235713621
26	11802	32075	0.367950116913484
27	11419	31900	0.35796238244514106
28	11056	31730	0.34843996218090134
29	10713	31560	0.3394486692015209
30	10383	31393	0.33074252221832895
31	10066	31226	0.3223595721514123
32	9761	31059	0.31427283557101
33	9466	30895	0.30639262016507524
34	9186	30732	0.29890667707926594
35	8922	30571	0.2918452127833568
36	8666	30412	0.2849533079047744
37	8420	30254	0.2783103060752297
38	8189	30100	0.27205980066445185
39	7969	29947	0.2661034494273216
40	7761	29796	0.2604712041884817
41	7559	29649	0.2549495767142231
42	7364	29506	0.24957635735104725
43	7175	29364	0.2443468192344367
44	6988	29226	0.23910216930130707
45	6805	29091	0.23392114399642502
46	6631	28958	0.2289868084812487
47	6463	28827	0.22419953515801158
48	6301	28697	0.21956998989441406
49	6145	28567	0.21510834179297791
50	5992	28439	0.2106965786420057
51	5844	28315	0.20639237153452233
52	5699	28191	0.20215671668262922
53	5555	28068	0.19791221319652272
54	5417	27948	0.19382424502647774
55	5283	27829	0.1898379388407776
56	5154	27710	0.18599783471670878
57	5025	27592	0.18211800521890403
58	4902	27475	0.1784167424931756
59	4782	27361	0.17477431380432001
60	4664	27248	0.17116852613035818
61	4549	27136	0.16763708726415094
62	4436	27024	0.16415038484310243
63	4324	26912	0.1606718192627824
64	4217	26801	0.1573448751912242
65	4111	26690	0.15402772573997753
66	4011	26579	0.15090861206215433
67	3912	26468	0.1478011183315702
68	3817	26357	0.1448192131122662
69	3726	26246	0.14196448982702126
70	3636	26136	0.13911845730027547
71	3549	26027	0.13635839704921812
72	3464	25918	0.13365228798518405
73	3382	25810	0.1310344827586207
74	3301	25702	0.12843358493502452
75	3221	25595	0.12584489158038678
76	3142	25490	0.12326402510788545
77	3066	25386	0.1207752304419759
78	2992	25282	0.11834506763705403
79	2921	25178	0.11601398045913099
80	2852	25074	0.11374331977347053
81	2788	24970	0.11165398478173809
82	2726	24867	0.10962319539952547
83	2666	24764	0.10765627523824907
84	2606	24661	0.10567292486111675
85	2548	24558	0.10375437739229579
86	2492	24456	0.10189728491985607
87	2436	24354	0.10002463661000247
88	2381	24252	0.09817746989938975
89	2326	24150	0.09631469979296066
90	2271	24048	0.09443612774451098
91	2217	23946	0.09258331245301929
92	2164	23844	0.09075658446569368
93	2111	23742	0.08891416055934631
94	2058	23640	0.08705583756345178
95	2006	23538	0.08522389327895319
96	1956	23437	0.08345778043264923
97	1907	23336	0.0817192320877614
98	1859	23235	0.08000860770389498
99	1812	23134	0.07832627301806865
100	1768	23033	0.07675943211913341
101	1725	22932	0.07522239665096808
102	1684	22831	0.073759362270597
103	1643	22730	0.07228332600087989
104	1602	22629	0.07079411374784568
105	1561	22528	0.06929154829545454
106	1523	22427	0.06790921656931377
107	1485	22326	0.06651437785541521
108	1449	22226	0.0651939170341042
109	1415	22126	0.06395191177799874
110	1381	22026	0.0626986288931263
111	1347	21926	0.06143391407461461
112	1314	21826	0.06020342710528727
113	1282	21726	0.05900764061493142
114	1251	21626	0.05784703597521502
115	1220	21526	0.05667564805351668
116	1189	21426	0.05549332586577056
117	1158	21326	0.05429991559598612
118	1130	21226	0.05323659662677848
119	1104	21126	0.052257881283726215
120	1078	21026	0.05126985636830591
121	1053	20926	0.050320175857784574
122	1029	20826	0.04940939210602132
123	1006	20726	0.048538068126990255
124	983	20626	0.04765829535537671
125	961	20526	0.04681866900516418
126	939	20426	0.04597082150200724
127	917	20326	0.04511463150644495
128	896	20226	0.0442994165925047
129	875	20126	0.04347610056643148
130	854	20026	0.042644562069309895
131	833	19926	0.04180467730603232
132	812	19826	0.040956319983859575
133	792	19726	0.04015005576396634
134	772	19626	0.03933557525731173
135	753	19526	0.0385639659940592
136	734	19426	0.03778441264284979
137	716	19326	0.037048535651454
138	698	19226	0.036305003640902944
139	681	19126	0.03560598138659417
140	664	19026	0.03489961105855146
141	648	18926	0.034238613547500796
142	632	18826	0.033570593859555936
143	616	18727	0.03289368291771239
144	600	18628	0.032209576980888985
145	585	18529	0.03157213017432133
146	571	18430	0.030982094411285948
147	557	18331	0.030385685450875565
148	543	18232	0.02978279947345327
149	529	18133	0.029173330392102795
150	516	18034	0.0286126206055229
151	503	17935	0.028045720657931417
152	490	17836	0.027472527472527472
153	477	17737	0.026892935671195807
154	464	17638	0.02630683750992176
155	451	17539	0.02571412281201893
156	438	17440	0.02511467889908257
157	427	17341	0.02462372412202295
158	416	17242	0.024127131423268763
159	406	17143	0.023683135973866884
160	397	17044	0.02329265430650082
161	388	16945	0.022897609914429035
162	379	16846	0.0224979223554553
163	370	16747	0.02209350928524512
164	361	16648	0.02168428640076886
165	352	16549	0.021270167381714906
166	343	16450	0.020851063829787235
167	334	16351	0.02042688520579781
168	325	16252	0.019997538764459758
169	316	16153	0.01956292948678264
170	307	16054	0.019122960009966362
171	299	15955	0.018740206831714196
172	292	15856	0.018415741675075682
173	285	15757	0.018087199339975883
174	278	15658	0.01775450249073956
175	271	15559	0.017417571823381967
176	264	15460	0.017076326002587322
177	257	15361	0.016730681596250244
178	250	15262	0.01638055300746953
179	243	15163	0.016025852403877862
180	236	15064	0.015666489644184812
181	229	14965	0.01530237220180421
182	222	14866	0.01493340508542984
183	216	14767	0.014627209318074085
184	210	14668	0.01431688028361058
185	204	14569	0.014002333722287048
186	198	14470	0.013683483068417416
187	192	14371	0.013360239370955396
188	186	14272	0.013032511210762331
189	181	14173	0.01277076130670994
190	176	14074	0.01250532897541566
191	171	13975	0.012236135957066189
192	166	13876	0.011963101758431825
193	161	13777	0.011686143572621035
194	156	13678	0.011405176195350197
195	152	13579	0.011193755062964873
196	148	13480	0.010979228486646885
197	144	13381	0.010761527539047903
198	140	13282	0.010540581237765396
199	136	13183	0.010316316468178715
200	132	13084	0.010088657902782024
