# Supplementary material for: Automated reconstruction of whole-embryo cell lineages by learning from sparse annotations
Source: Nat Biotechnol. 2022 Sep 5;41(1):44–9. doi: 10.1038/s41587-022-01427-7 (PMC7614077; doi:10.1038/s41587-022-01427-7)
Supplement: Supplementary file 3 — Statistical source data for Supplementary Figs 1–7. [file 41587_2022_1427_MOESM3_ESM.zip › supplementary_data/supplementary_figure_3/mouse_segments_late_1_ours.csv]

time	correct	total	percent
1	6023	6287	0.9580085891522189
2	5696	6126	0.9298073783872021
3	5399	5971	0.9042036509797354
4	5122	5817	0.880522606154375
5	4858	5665	0.8575463371579877
6	4607	5514	0.8355096118969895
7	4370	5365	0.8145386766076421
8	4145	5217	0.7945179221774966
9	3926	5070	0.7743589743589744
10	3715	4925	0.7543147208121828
11	3516	4782	0.7352572145545797
12	3320	4640	0.7155172413793104
13	3135	4499	0.6968215158924206
14	2958	4359	0.678596008258775
15	2790	4220	0.6611374407582938
16	2634	4083	0.6451138868479059
17	2481	3946	0.6287379624936644
18	2333	3811	0.6121752820781947
19	2192	3677	0.5961381561055208
20	2055	3544	0.5798532731376975
21	1923	3411	0.5637642919964819
22	1798	3280	0.5481707317073171
23	1679	3149	0.5331851381390917
24	1566	3018	0.5188866799204771
25	1459	2889	0.5050190377293181
26	1356	2761	0.4911264034770011
27	1256	2633	0.47702240789973416
28	1162	2507	0.4635021938571998
29	1077	2383	0.45195132186319764
30	996	2259	0.4409030544488712
31	923	2136	0.43211610486891383
32	854	2014	0.4240317775571003
33	787	1893	0.4157422081352351
34	722	1773	0.40721940214326
35	659	1655	0.39818731117824774
36	598	1538	0.38881664499349805
37	539	1423	0.3787772312016866
38	483	1308	0.36926605504587157
39	430	1193	0.36043587594300086
40	379	1081	0.3506012950971323
41	330	969	0.34055727554179566
42	287	859	0.3341094295692666
43	246	750	0.328
44	205	641	0.31981279251170047
45	168	533	0.3151969981238274
46	131	425	0.30823529411764705
47	96	318	0.3018867924528302
48	62	212	0.29245283018867924
49	31	106	0.29245283018867924
