# Supplementary material for: Automated reconstruction of whole-embryo cell lineages by learning from sparse annotations
Source: Nat Biotechnol. 2022 Sep 5;41(1):44–9. doi: 10.1038/s41587-022-01427-7 (PMC7614077; doi:10.1038/s41587-022-01427-7)
Supplement: Supplementary file 3 — Statistical source data for Supplementary Figs 1–7. [file 41587_2022_1427_MOESM3_ESM.zip › supplementary_data/supplementary_figure_2/mouse_early_late.csv]

model	gt_edges	fn_edges	identity_switches	fp_divisions	fn_divisions	sum
ours	6287	0.04119611897566407	0.013838078574836965	0.0	0.005726101479242882	0.06076029902974392
greedy	6287	0.0451725783362494	0.012565611579449657	0.09670749164943535	0.0025449339907746144	0.156990615555909
TGMM	6287	0.06330523302051853	0.054238905678383964	0.053761730555113726	0.004453634483855575	0.1757595037378718
