# Supplementary material for: Automated reconstruction of whole-embryo cell lineages by learning from sparse annotations
Source: Nat Biotechnol. 2022 Sep 5;41(1):44–9. doi: 10.1038/s41587-022-01427-7 (PMC7614077; doi:10.1038/s41587-022-01427-7)
Supplement: Supplementary file 3 — Statistical source data for Supplementary Figs 1–7. [file 41587_2022_1427_MOESM3_ESM.zip › supplementary_data/supplementary_figure_2/mouse_middle_early.csv]

model	gt_edges	fn_edges	identity_switches	fp_divisions	fn_divisions	sum
ours	301	0.026578073089700997	0.0033222591362126247	0.0	0.009966777408637873	0.03986710963455149
greedy	301	0.03986710963455149	0.0033222591362126247	0.09634551495016612	0.009966777408637873	0.14950166112956811
TGMM	301	0.10631229235880399	0.016611295681063124	0.016611295681063124	0.009966777408637873	0.14950166112956811
