# Supplementary material for: Automated reconstruction of whole-embryo cell lineages by learning from sparse annotations
Source: Nat Biotechnol. 2022 Sep 5;41(1):44–9. doi: 10.1038/s41587-022-01427-7 (PMC7614077; doi:10.1038/s41587-022-01427-7)
Supplement: Supplementary file 3 — Statistical source data for Supplementary Figs 1–7. [file 41587_2022_1427_MOESM3_ESM.zip › supplementary_data/supplementary_figure_2/zebrafish_eval_side_1.csv]

model	gt_edges	fn_edges	identity_switches	fp_divisions	fn_divisions	sum	aeftl
ours	14513	0.0741404258251223	0.012333769723695997	0.001446978570936402	0.0019293047612485357	0.08985047888100324	25.257518796992482
greedy	14513	0.07103975745883001	0.011506924826018053	0.07400261834217597	0.0012402673465169158	0.15778956797354096	9.048322147651007
TGMM	14513	0.26272996623716666	0.006201336732584579	0.0073727003376283335	0.0022049197271411837	0.2785089230345208	14.67764060356653
