# Supplementary material for: Automated reconstruction of whole-embryo cell lineages by learning from sparse annotations
Source: Nat Biotechnol. 2022 Sep 5;41(1):44–9. doi: 10.1038/s41587-022-01427-7 (PMC7614077; doi:10.1038/s41587-022-01427-7)
Supplement: Supplementary file 3 — Statistical source data for Supplementary Figs 1–7. [file 41587_2022_1427_MOESM3_ESM.zip › supplementary_data/supplementary_figure_2/drosophila_eval_side_1.csv]

model	gt_edges	fn_edges	identity_switches	fp_divisions	fn_divisions	sum	aeftl
ours	38046	0.025495452872838144	0.014824160227093519	0.002575829259317668	0.002917520895757767	0.0458129632550071	34.393320964749535
greedy	38046	0.02331388319402828	0.01561267938810913	0.05162172107448878	0.001498186405929664	0.09204647006255585	13.571585098612125
TGMM	38046	0.10382168953372234	0.004599695105924407	0.004074015665247332	0.0029700888398254744	0.11546548914471955	31.223443223443223
