# Supplementary material for: Automated reconstruction of whole-embryo cell lineages by learning from sparse annotations
Source: Nat Biotechnol. 2022 Sep 5;41(1):44–9. doi: 10.1038/s41587-022-01427-7 (PMC7614077; doi:10.1038/s41587-022-01427-7)
Supplement: Supplementary file 3 — Statistical source data for Supplementary Figs 1–7. [file 41587_2022_1427_MOESM3_ESM.zip › supplementary_data/supplementary_figure_2/mouse_early_middle.csv]

model	gt_edges	fn_edges	identity_switches	fp_divisions	fn_divisions	sum
ours	3107	0.03476021886063727	0.010943031863533955	0.0	0.0041841004184100415	0.04988735114258127
greedy	3107	0.03830061152236885	0.013196009011908594	0.0965561635017702	0.0009655616350177019	0.14901834567106534
TGMM	3107	0.09269391696169939	0.04473768908915352	0.03990988091406501	0.0032185387833923397	0.18056002574831026
