# Supplementary material for: Automated reconstruction of whole-embryo cell lineages by learning from sparse annotations
Source: Nat Biotechnol. 2022 Sep 5;41(1):44–9. doi: 10.1038/s41587-022-01427-7 (PMC7614077; doi:10.1038/s41587-022-01427-7)
Supplement: Supplementary file 3 — Statistical source data for Supplementary Figs 1–7. [file 41587_2022_1427_MOESM3_ESM.zip › supplementary_data/supplementary_figure_2/mouse_middle_late.csv]

model	gt_edges	fn_edges	identity_switches	fp_divisions	fn_divisions	sum
ours	6287	0.04199141084778114	0.010497852711945284	0.0	0.005726101479242882	0.058215365038969305
greedy	6287	0.04135517735008748	0.01129314458406235	0.06425958326705901	0.002067758867504374	0.11897566406871322
TGMM	6287	0.06330523302051853	0.054238905678383964	0.053761730555113726	0.004453634483855575	0.1757595037378718
