# Supplementary material for: Automated reconstruction of whole-embryo cell lineages by learning from sparse annotations
Source: Nat Biotechnol. 2022 Sep 5;41(1):44–9. doi: 10.1038/s41587-022-01427-7 (PMC7614077; doi:10.1038/s41587-022-01427-7)
Supplement: Supplementary file 3 — Statistical source data for Supplementary Figs 1–7. [file 41587_2022_1427_MOESM3_ESM.zip › supplementary_data/supplementary_figure_2/zebrafish_eval_side_2.csv]

model	gt_edges	fn_edges	identity_switches	fp_divisions	fn_divisions	sum	aeftl
ours	13976	0.044004006868918144	0.014310246136233544	0.006224957069261591	0.001788780767029193	0.06632799084144247	23.31762652705061
greedy	13976	0.051302232398397256	0.01438179736691471	0.13709215798511734	0.001216370921579851	0.20399255867200916	5.594514767932489
TGMM	13976	0.11755867200915855	0.0049370349170005726	0.007441327990841442	0.0021465369204350317	0.1320835718374356	23.4467680608365
