# Supplementary material for: Automated reconstruction of whole-embryo cell lineages by learning from sparse annotations
Source: Nat Biotechnol. 2022 Sep 5;41(1):44–9. doi: 10.1038/s41587-022-01427-7 (PMC7614077; doi:10.1038/s41587-022-01427-7)
Supplement: Supplementary file 3 — Statistical source data for Supplementary Figs 1–7. [file 41587_2022_1427_MOESM3_ESM.zip › supplementary_data/supplementary_figure_2/drosophila_eval_side_2.csv]

model	gt_edges	fn_edges	identity_switches	fp_divisions	fn_divisions	sum	aeftl
ours	37490	0.03078154174446519	0.017497999466524406	0.001893838356895172	0.003040810882902107	0.053214190450786875	32.212765957446805
greedy	37490	0.027207255268071485	0.01901840490797546	0.04467858095492131	0.0012536676447052547	0.09215790877567351	14.16860916860917
TGMM	37490	0.14625233395572151	0.007335289410509469	0.0043744998666311015	0.0028807682048546277	0.1608428914377167	23.691339748334567
