# Supplementary material for: Automated reconstruction of whole-embryo cell lineages by learning from sparse annotations
Source: Nat Biotechnol. 2022 Sep 5;41(1):44–9. doi: 10.1038/s41587-022-01427-7 (PMC7614077; doi:10.1038/s41587-022-01427-7)
Supplement: Supplementary file 3 — Statistical source data for Supplementary Figs 1–7. [file 41587_2022_1427_MOESM3_ESM.zip › supplementary_data/supplementary_figure_5/movement_distances_dros_es1_baseline.txt]

3.1622776601683795
3.0
6.164414002968976
3.0
1.4142135623730951
5.830951894845301
4.358898943540674
4.123105625617661
9.899494936611665
4.123105625617661
1.0
6.708203932499369
1.4142135623730951
7.874007874011811
6.082762530298219
4.123105625617661
13.490737563232042
6.708203932499369
6.324555320336759
4.0
7.3484692283495345
9.433981132056603
6.4031242374328485
3.7416573867739413
8.94427190999916
6.324555320336759
4.123105625617661
0.0
1.0
3.0
1.4142135623730951
1.0
5.0
2.0
1.0
7.0
5.477225575051661
10.63014581273465
6.708203932499369
3.1622776601683795
5.830951894845301
1.0
1.0
3.605551275463989
10.954451150103322
5.830951894845301
1.0
4.123105625617661
6.164414002968976
5.477225575051661
5.0990195135927845
3.605551275463989
3.3166247903554
5.0
5.477225575051661
1.0
2.23606797749979
5.0990195135927845
1.0
5.0
13.152946437965905
1.0
7.3484692283495345
6.48074069840786
0.0
2.449489742783178
7.280109889280518
3.7416573867739413
2.23606797749979
5.744562646538029
5.385164807134504
5.0990195135927845
6.708203932499369
5.0
5.744562646538029
1.4142135623730951
3.0
8.774964387392123
4.0
4.69041575982343
4.47213595499958
3.1622776601683795
6.4031242374328485
9.433981132056603
7.810249675906654
5.0990195135927845
14.594519519326424
5.0990195135927845
3.605551275463989
3.0
2.23606797749979
2.0
3.0
1.0
4.123105625617661
2.23606797749979
4.0
8.366600265340756
1.0
0.0
5.830951894845301
5.744562646538029
7.874007874011811
1.0
4.123105625617661
13.490737563232042
5.477225575051661
1.0
3.0
2.23606797749979
7.54983443527075
5.916079783099616
3.1622776601683795
6.708203932499369
4.47213595499958
3.1622776601683795
1.0
2.23606797749979
4.0
5.477225575051661
5.385164807134504
12.36931687685298
5.916079783099616
1.4142135623730951
8.660254037844387
5.830951894845301
10.63014581273465
7.280109889280518
2.23606797749979
6.48074069840786
1.0
2.23606797749979
3.1622776601683795
5.916079783099616
2.449489742783178
1.0
5.0990195135927845
5.196152422706632
5.830951894845301
5.0990195135927845
2.23606797749979
2.8284271247461903
6.082762530298219
5.0990195135927845
1.0
5.477225575051661
5.0990195135927845
2.8284271247461903
5.0990195135927845
6.708203932499369
1.0
6.708203932499369
5.916079783099616
1.0
3.0
6.708203932499369
7.0710678118654755
1.4142135623730951
5.744562646538029
5.0990195135927845
5.0
5.477225575051661
1.0
11.704699910719626
3.0
1.4142135623730951
5.0990195135927845
11.045361017187261
2.449489742783178
1.0
3.605551275463989
17.05872210923198
6.708203932499369
5.477225575051661
7.54983443527075
5.0990195135927845
10.099504938362077
15.684387141358123
5.0990195135927845
5.385164807134504
1.7320508075688772
1.4142135623730951
1.7320508075688772
2.449489742783178
0.0
2.23606797749979
1.0
8.831760866327848
1.4142135623730951
1.0
2.0
5.830951894845301
4.123105625617661
7.810249675906654
1.4142135623730951
3.0
11.180339887498949
6.48074069840786
1.4142135623730951
3.1622776601683795
2.449489742783178
7.810249675906654
7.3484692283495345
1.4142135623730951
7.211102550927978
1.0
12.84523257866513
1.0
1.0
1.4142135623730951
2.0
1.4142135623730951
5.0
1.0
5.0
5.916079783099616
5.477225575051661
5.0
6.557438524302
1.4142135623730951
5.744562646538029
2.0
1.4142135623730951
2.0
6.48074069840786
0.0
5.385164807134504
1.7320508075688772
3.605551275463989
4.123105625617661
5.0990195135927845
5.196152422706632
2.23606797749979
4.0
5.0990195135927845
1.0
5.477225575051661
5.196152422706632
1.7320508075688772
13.416407864998739
5.385164807134504
0.0
6.708203932499369
5.916079783099616
2.23606797749979
7.3484692283495345
4.242640687119285
1.0
6.164414002968976
5.477225575051661
5.196152422706632
5.385164807134504
5.0
0.0
11.661903789690601
2.23606797749979
6.324555320336759
5.0990195135927845
11.832159566199232
5.196152422706632
1.4142135623730951
3.1622776601683795
13.038404810405298
6.4031242374328485
4.242640687119285
7.0710678118654755
5.196152422706632
5.916079783099616
14.89966442575134
5.0990195135927845
5.385164807134504
2.449489742783178
1.0
0.0
1.0
0.0
1.4142135623730951
1.0
9.899494936611665
1.4142135623730951
1.0
2.23606797749979
5.916079783099616
4.123105625617661
7.14142842854285
2.23606797749979
7.0710678118654755
7.615773105863909
7.0710678118654755
1.4142135623730951
3.0
2.23606797749979
8.12403840463596
7.0
1.4142135623730951
3.1622776601683795
3.605551275463989
13.19090595827292
2.23606797749979
1.0
2.23606797749979
2.449489742783178
4.0
11.704699910719626
1.0
7.14142842854285
5.0990195135927845
5.916079783099616
5.0990195135927845
2.23606797749979
7.0710678118654755
5.477225575051661
2.23606797749979
2.23606797749979
1.0
5.830951894845301
1.4142135623730951
5.385164807134504
1.0
2.8284271247461903
3.0
7.3484692283495345
5.477225575051661
1.4142135623730951
4.0
5.0990195135927845
1.4142135623730951
5.0
5.0990195135927845
2.449489742783178
12.84523257866513
5.477225575051661
0.0
5.916079783099616
5.385164807134504
2.0
1.4142135623730951
8.602325267042627
1.4142135623730951
5.477225575051661
6.48074069840786
5.196152422706632
5.916079783099616
4.123105625617661
1.0
14.177446878757825
2.0
3.7416573867739413
5.477225575051661
12.0
3.1622776601683795
1.0
4.123105625617661
10.04987562112089
4.47213595499958
4.58257569495584
3.0
5.0990195135927845
5.477225575051661
5.0990195135927845
5.196152422706632
5.477225575051661
2.23606797749979
0.0
1.0
1.4142135623730951
1.0
1.0
1.0
9.1104335791443
4.47213595499958
4.123105625617661
3.1622776601683795
6.48074069840786
3.7416573867739413
7.14142842854285
3.605551275463989
1.0
5.0
5.830951894845301
2.23606797749979
2.0
2.8284271247461903
7.0710678118654755
4.123105625617661
1.0
5.385164807134504
3.605551275463989
3.605551275463989
2.23606797749979
3.3166247903554
5.0990195135927845
2.449489742783178
4.123105625617661
11.704699910719626
1.4142135623730951
7.14142842854285
3.7416573867739413
5.477225575051661
5.0990195135927845
0.0
7.211102550927978
5.385164807134504
3.0
2.0
5.830951894845301
2.23606797749979
1.4142135623730951
5.477225575051661
6.164414002968976
1.0
2.449489742783178
7.3484692283495345
5.385164807134504
5.196152422706632
3.0
5.196152422706632
1.0
5.0990195135927845
13.96424004376894
2.23606797749979
3.1622776601683795
2.23606797749979
1.4142135623730951
5.744562646538029
10.198039027185569
1.0
2.449489742783178
9.273618495495704
1.4142135623730951
5.0990195135927845
5.477225575051661
5.0990195135927845
5.0990195135927845
3.4641016151377544
0.0
5.385164807134504
1.4142135623730951
1.0
5.477225575051661
11.0
2.8284271247461903
1.0
5.0
2.8284271247461903
6.082762530298219
4.0
2.23606797749979
5.0990195135927845
5.916079783099616
5.0990195135927845
5.0
5.916079783099616
3.7416573867739413
0.0
1.4142135623730951
1.4142135623730951
1.0
1.0
1.4142135623730951
6.708203932499369
2.23606797749979
3.1622776601683795
2.23606797749979
6.48074069840786
2.449489742783178
7.810249675906654
2.23606797749979
0.0
7.211102550927978
6.48074069840786
1.4142135623730951
2.0
1.4142135623730951
7.0710678118654755
3.7416573867739413
1.4142135623730951
3.605551275463989
2.23606797749979
8.06225774829855
2.23606797749979
3.605551275463989
5.0990195135927845
3.0
4.58257569495584
8.06225774829855
1.0
6.48074069840786
3.605551275463989
1.4142135623730951
5.385164807134504
1.0
7.211102550927978
5.0
3.3166247903554
1.0
5.830951894845301
3.3166247903554
2.23606797749979
5.196152422706632
6.164414002968976
1.0
1.4142135623730951
7.3484692283495345
5.0
10.63014581273465
2.23606797749979
5.0990195135927845
0.0
5.0
13.638181696985855
3.1622776601683795
5.0990195135927845
1.4142135623730951
4.58257569495584
4.123105625617661
1.0
2.23606797749979
5.916079783099616
0.0
5.477225575051661
5.0990195135927845
5.0990195135927845
5.477225575051661
1.0
3.7416573867739413
12.96148139681572
2.8284271247461903
6.164414002968976
1.0
11.0
1.0
1.4142135623730951
5.477225575051661
6.324555320336759
6.708203932499369
5.0990195135927845
3.3166247903554
10.246950765959598
5.744562646538029
15.84297951775486
5.0990195135927845
5.0990195135927845
3.3166247903554
1.0
1.4142135623730951
1.4142135623730951
1.0
1.0
1.0
5.830951894845301
3.3166247903554
2.449489742783178
2.23606797749979
6.48074069840786
3.0
7.874007874011811
2.23606797749979
0.0
1.0
5.477225575051661
3.3166247903554
2.0
1.0
6.557438524302
2.449489742783178
2.23606797749979
3.1622776601683795
2.449489742783178
5.830951894845301
3.7416573867739413
3.0
5.196152422706632
3.7416573867739413
3.7416573867739413
9.486832980505138
1.0
5.744562646538029
3.7416573867739413
1.0
6.164414002968976
5.830951894845301
1.0
5.385164807134504
2.23606797749979
1.0
6.164414002968976
3.1622776601683795
0.0
10.198039027185569
5.385164807134504
1.4142135623730951
5.385164807134504
7.681145747868608
5.0990195135927845
10.63014581273465
1.0
5.0990195135927845
13.19090595827292
8.306623862918075
3.7416573867739413
10.246950765959598
5.385164807134504
1.4142135623730951
4.58257569495584
0.0
7.0
2.449489742783178
5.477225575051661
0.0
5.196152422706632
5.0990195135927845
4.358898943540674
5.916079783099616
2.23606797749979
2.0
11.661903789690601
1.4142135623730951
5.385164807134504
1.0
13.341664064126334
1.4142135623730951
1.0
5.196152422706632
7.280109889280518
4.123105625617661
5.0
2.449489742783178
5.196152422706632
6.708203932499369
4.58257569495584
5.477225575051661
5.0
3.7416573867739413
1.4142135623730951
1.0
2.8284271247461903
1.0
1.0
1.0
5.0
2.23606797749979
1.4142135623730951
1.4142135623730951
3.0
1.7320508075688772
7.810249675906654
2.0
0.0
1.0
11.045361017187261
6.48074069840786
1.0
0.0
3.7416573867739413
7.54983443527075
3.0
2.8284271247461903
3.0
5.830951894845301
1.4142135623730951
3.0
4.58257569495584
5.196152422706632
3.3166247903554
8.831760866327848
1.4142135623730951
1.4142135623730951
3.7416573867739413
1.0
6.0
7.810249675906654
0.0
4.47213595499958
2.449489742783178
1.4142135623730951
6.164414002968976
4.123105625617661
0.0
5.477225575051661
10.099504938362077
2.23606797749979
5.477225575051661
8.774964387392123
5.196152422706632
11.180339887498949
7.0710678118654755
4.0
13.490737563232042
15.264337522473747
2.449489742783178
7.14142842854285
11.445523142259598
5.196152422706632
1.4142135623730951
4.47213595499958
1.0
6.164414002968976
3.0
5.916079783099616
5.477225575051661
1.0
5.196152422706632
6.4031242374328485
7.14142842854285
3.7416573867739413
3.605551275463989
10.198039027185569
1.0
1.0
5.0
4.0
1.4142135623730951
1.0
5.196152422706632
7.615773105863909
5.385164807134504
10.246950765959598
3.7416573867739413
5.385164807134504
5.0
3.7416573867739413
5.0990195135927845
5.477225575051661
3.0
1.0
1.0
1.7320508075688772
1.0
1.0
1.4142135623730951
5.385164807134504
4.242640687119285
1.4142135623730951
1.4142135623730951
3.0
1.4142135623730951
7.810249675906654
1.4142135623730951
0.0
1.0
9.1104335791443
5.744562646538029
2.23606797749979
1.0
5.0
7.54983443527075
2.23606797749979
2.8284271247461903
8.660254037844387
5.196152422706632
2.449489742783178
3.605551275463989
2.23606797749979
5.196152422706632
3.0
9.1104335791443
5.830951894845301
1.0
2.23606797749979
1.0
6.0
8.602325267042627
1.4142135623730951
7.0
2.449489742783178
1.4142135623730951
5.916079783099616
2.8284271247461903
1.4142135623730951
5.196152422706632
9.273618495495704
2.0
5.385164807134504
6.48074069840786
5.0990195135927845
12.449899597988733
2.23606797749979
3.1622776601683795
13.674794331177344
2.8284271247461903
3.7416573867739413
6.324555320336759
11.045361017187261
5.0
1.0
3.7416573867739413
1.0
8.06225774829855
6.4031242374328485
6.708203932499369
6.324555320336759
0.0
5.385164807134504
8.306623862918075
12.569805089976535
3.0
1.4142135623730951
10.954451150103322
1.4142135623730951
2.449489742783178
5.916079783099616
2.23606797749979
2.23606797749979
1.0
6.164414002968976
14.035668847618199
5.916079783099616
5.830951894845301
2.449489742783178
5.830951894845301
5.0
4.358898943540674
5.0990195135927845
5.196152422706632
2.0
1.0
0.0
1.7320508075688772
1.4142135623730951
2.0
1.4142135623730951
6.708203932499369
4.69041575982343
1.0
2.449489742783178
2.0
2.23606797749979
2.23606797749979
4.47213595499958
1.4142135623730951
2.23606797749979
5.477225575051661
1.4142135623730951
1.4142135623730951
1.4142135623730951
2.8284271247461903
7.681145747868608
2.449489742783178
6.164414002968976
9.848857801796104
5.196152422706632
3.0
2.449489742783178
2.23606797749979
5.477225575051661
3.3166247903554
5.385164807134504
5.477225575051661
2.23606797749979
1.0
1.0
7.483314773547883
6.082762530298219
1.4142135623730951
7.3484692283495345
1.7320508075688772
3.1622776601683795
5.477225575051661
3.0
2.449489742783178
5.744562646538029
9.1104335791443
5.385164807134504
2.8284271247461903
5.0
3.3166247903554
4.47213595499958
0.0
2.0
5.196152422706632
1.7320508075688772
1.0
5.0
3.1622776601683795
0.0
1.4142135623730951
2.449489742783178
1.4142135623730951
6.708203932499369
5.744562646538029
7.681145747868608
6.164414002968976
0.0
5.916079783099616
9.0
14.422205101855956
3.0
6.324555320336759
1.4142135623730951
14.491376746189438
2.23606797749979
6.4031242374328485
12.0
3.7416573867739413
1.7320508075688772
3.605551275463989
15.394804318340652
5.916079783099616
6.48074069840786
1.7320508075688772
5.385164807134504
5.0990195135927845
4.123105625617661
5.385164807134504
5.0990195135927845
2.23606797749979
1.4142135623730951
1.4142135623730951
1.4142135623730951
1.4142135623730951
1.4142135623730951
1.4142135623730951
5.385164807134504
5.0990195135927845
0.0
3.0
3.1622776601683795
1.7320508075688772
2.449489742783178
1.0
1.0
0.0
6.164414002968976
1.4142135623730951
1.4142135623730951
1.4142135623730951
1.7320508075688772
2.8284271247461903
8.12403840463596
4.123105625617661
8.366600265340756
4.242640687119285
1.4142135623730951
2.449489742783178
2.23606797749979
5.196152422706632
3.1622776601683795
6.0
5.916079783099616
1.4142135623730951
2.0
0.0
1.4142135623730951
6.0
1.0
8.48528137423857
1.7320508075688772
2.23606797749979
2.23606797749979
6.164414002968976
2.0
5.477225575051661
9.486832980505138
6.164414002968976
1.4142135623730951
5.385164807134504
2.0
4.69041575982343
1.0
2.0
5.0990195135927845
5.0990195135927845
3.605551275463989
2.23606797749979
5.0990195135927845
2.23606797749979
1.4142135623730951
8.774964387392123
5.477225575051661
9.433981132056603
10.198039027185569
2.0
4.242640687119285
5.916079783099616
12.529964086141668
3.7416573867739413
3.0
2.23606797749979
13.96424004376894
3.1622776601683795
7.681145747868608
6.6332495807108
4.0
2.0
1.0
14.035668847618199
5.385164807134504
7.14142842854285
1.0
5.916079783099616
5.744562646538029
5.0
5.0990195135927845
5.0990195135927845
2.449489742783178
1.4142135623730951
1.0
1.4142135623730951
1.7320508075688772
1.4142135623730951
1.4142135623730951
13.96424004376894
4.58257569495584
1.0
3.0
1.4142135623730951
2.449489742783178
2.8284271247461903
2.23606797749979
1.0
4.58257569495584
5.744562646538029
1.0
1.4142135623730951
2.0
2.23606797749979
3.605551275463989
6.708203932499369
3.7416573867739413
9.273618495495704
3.1622776601683795
3.605551275463989
3.1622776601683795
4.242640687119285
0.0
3.1622776601683795
5.0990195135927845
3.1622776601683795
6.164414002968976
14.560219778561036
1.4142135623730951
1.4142135623730951
5.0990195135927845
1.0
11.224972160321824
1.7320508075688772
0.0
3.1622776601683795
2.23606797749979
5.744562646538029
5.196152422706632
3.3166247903554
3.7416573867739413
1.0
1.4142135623730951
5.196152422706632
3.7416573867739413
1.0
5.916079783099616
4.47213595499958
13.892443989449804
4.242640687119285
5.916079783099616
4.47213595499958
3.0
5.0
1.4142135623730951
4.123105625617661
9.9498743710662
6.164414002968976
6.4031242374328485
4.123105625617661
2.23606797749979
5.916079783099616
5.385164807134504
5.0
4.123105625617661
4.47213595499958
2.449489742783178
10.246950765959598
4.123105625617661
5.916079783099616
7.280109889280518
5.0990195135927845
3.0
1.4142135623730951
12.68857754044952
6.082762530298219
5.830951894845301
2.23606797749979
1.4142135623730951
11.180339887498949
5.0
5.196152422706632
5.196152422706632
1.4142135623730951
2.449489742783178
1.4142135623730951
3.0
1.7320508075688772
1.4142135623730951
0.0
7.14142842854285
4.242640687119285
2.23606797749979
3.1622776601683795
0.0
3.3166247903554
2.23606797749979
1.4142135623730951
2.0
4.69041575982343
6.164414002968976
1.0
1.4142135623730951
1.4142135623730951
4.123105625617661
4.47213595499958
6.164414002968976
3.0
9.273618495495704
2.23606797749979
0.0
4.242640687119285
1.0
3.1622776601683795
4.0
1.7320508075688772
5.0990195135927845
1.0
1.0
5.477225575051661
1.4142135623730951
10.954451150103322
1.0
1.4142135623730951
2.23606797749979
1.7320508075688772
1.4142135623730951
5.0990195135927845
12.409673645990857
2.23606797749979
3.605551275463989
1.4142135623730951
5.0990195135927845
2.449489742783178
1.0
2.0
3.605551275463989
5.0990195135927845
4.47213595499958
4.123105625617661
5.0990195135927845
2.23606797749979
3.1622776601683795
7.0710678118654755
5.196152422706632
5.916079783099616
4.58257569495584
3.605551275463989
5.477225575051661
5.477225575051661
5.0990195135927845
4.242640687119285
4.58257569495584
2.449489742783178
10.44030650891055
4.47213595499958
3.7416573867739413
12.68857754044952
4.58257569495584
5.830951894845301
0.0
12.884098726725126
8.660254037844387
5.830951894845301
3.605551275463989
5.0990195135927845
11.180339887498949
5.385164807134504
5.196152422706632
5.744562646538029
2.449489742783178
3.0
0.0
3.7416573867739413
1.7320508075688772
1.0
1.4142135623730951
8.602325267042627
2.0
3.0
3.605551275463989
1.4142135623730951
4.123105625617661
1.4142135623730951
1.0
1.0
3.0
5.744562646538029
1.4142135623730951
1.4142135623730951
1.4142135623730951
1.0
8.54400374531753
7.0710678118654755
2.449489742783178
8.12403840463596
1.7320508075688772
1.0
3.1622776601683795
1.4142135623730951
4.47213595499958
5.0
3.1622776601683795
2.8284271247461903
3.0
2.23606797749979
1.4142135623730951
5.385164807134504
4.123105625617661
10.246950765959598
1.0
0.0
1.7320508075688772
3.605551275463989
2.23606797749979
5.385164807134504
4.123105625617661
2.23606797749979
4.898979485566356
1.4142135623730951
5.0
2.449489742783178
5.0990195135927845
2.23606797749979
2.23606797749979
3.0
4.242640687119285
14.317821063276353
3.605551275463989
5.0990195135927845
5.0990195135927845
1.0
2.23606797749979
5.744562646538029
5.656854249492381
5.916079783099616
3.605551275463989
4.242640687119285
10.770329614269007
7.810249675906654
5.0
5.0990195135927845
4.58257569495584
1.4142135623730951
5.0990195135927845
4.47213595499958
3.7416573867739413
11.445523142259598
5.0990195135927845
5.196152422706632
0.0
11.661903789690601
5.385164807134504
5.385164807134504
2.23606797749979
5.385164807134504
6.164414002968976
6.4031242374328485
5.477225575051661
3.1622776601683795
1.4142135623730951
3.3166247903554
1.0
2.449489742783178
1.4142135623730951
2.23606797749979
2.23606797749979
3.7416573867739413
3.0
3.0
4.242640687119285
2.0
3.4641016151377544
0.0
1.4142135623730951
1.0
3.0
5.477225575051661
2.23606797749979
2.0
1.4142135623730951
2.8284271247461903
9.486832980505138
7.681145747868608
2.8284271247461903
9.38083151964686
1.4142135623730951
2.23606797749979
2.0
2.0
4.242640687119285
4.123105625617661
2.449489742783178
1.4142135623730951
2.0
5.385164807134504
2.23606797749979
5.477225575051661
2.0
10.246950765959598
0.0
0.0
1.4142135623730951
8.306623862918075
3.605551275463989
5.744562646538029
3.0
3.1622776601683795
3.0
1.0
5.477225575051661
1.4142135623730951
5.196152422706632
1.4142135623730951
3.1622776601683795
1.4142135623730951
5.385164807134504
6.164414002968976
5.0990195135927845
1.0
3.1622776601683795
5.0
5.916079783099616
5.385164807134504
5.656854249492381
4.0
10.295630140987
5.385164807134504
1.0
5.0
3.7416573867739413
2.23606797749979
5.0990195135927845
13.638181696985855
7.54983443527075
10.63014581273465
5.0
5.385164807134504
1.4142135623730951
7.14142842854285
8.306623862918075
5.196152422706632
1.0
5.196152422706632
12.083045973594572
5.385164807134504
5.0990195135927845
2.8284271247461903
2.23606797749979
4.0
1.0
1.7320508075688772
1.4142135623730951
1.7320508075688772
3.1622776601683795
2.449489742783178
2.23606797749979
1.7320508075688772
4.47213595499958
1.0
3.7416573867739413
13.601470508735444
1.0
1.0
2.449489742783178
5.385164807134504
1.4142135623730951
1.0
1.0
2.8284271247461903
6.708203932499369
8.12403840463596
3.605551275463989
4.358898943540674
1.4142135623730951
5.0990195135927845
2.0
6.164414002968976
3.1622776601683795
6.4031242374328485
4.47213595499958
2.23606797749979
13.601470508735444
5.477225575051661
1.4142135623730951
6.4031242374328485
3.7416573867739413
10.099504938362077
1.4142135623730951
3.1622776601683795
1.0
3.7416573867739413
4.47213595499958
4.58257569495584
2.8284271247461903
2.23606797749979
5.196152422706632
1.0
5.196152422706632
5.196152422706632
1.0
2.23606797749979
2.23606797749979
1.7320508075688772
14.317821063276353
8.246211251235321
4.123105625617661
1.0
2.8284271247461903
6.0
7.14142842854285
5.744562646538029
5.916079783099616
9.0
10.099504938362077
7.0710678118654755
1.4142135623730951
5.830951894845301
2.23606797749979
2.0
10.04987562112089
3.7416573867739413
6.4031242374328485
11.789826122551595
5.196152422706632
5.477225575051661
1.0
11.357816691600547
8.774964387392123
5.0
1.4142135623730951
2.449489742783178
2.0
5.385164807134504
1.0
3.3166247903554
2.0
3.1622776601683795
1.0
1.4142135623730951
2.0
3.7416573867739413
4.47213595499958
3.0
2.0
1.4142135623730951
2.23606797749979
1.0
3.7416573867739413
1.4142135623730951
2.23606797749979
7.0710678118654755
3.0
5.196152422706632
1.4142135623730951
1.0
2.0
3.605551275463989
5.830951894845301
7.0710678118654755
3.605551275463989
2.23606797749979
2.449489742783178
5.477225575051661
2.0
5.477225575051661
4.0
4.123105625617661
2.8284271247461903
2.0
1.4142135623730951
5.0990195135927845
1.4142135623730951
7.0710678118654755
3.7416573867739413
10.099504938362077
1.4142135623730951
4.123105625617661
3.1622776601683795
3.4641016151377544
5.744562646538029
3.1622776601683795
2.449489742783178
4.242640687119285
9.433981132056603
2.0
5.0990195135927845
5.0990195135927845
1.4142135623730951
6.48074069840786
5.916079783099616
1.4142135623730951
10.392304845413264
10.246950765959598
13.490737563232042
5.477225575051661
4.123105625617661
2.23606797749979
1.4142135623730951
11.916375287812984
6.48074069840786
5.196152422706632
5.385164807134504
4.58257569495584
10.198039027185569
7.0710678118654755
3.3166247903554
5.477225575051661
2.0
2.449489742783178
10.198039027185569
2.449489742783178
5.0990195135927845
4.123105625617661
5.196152422706632
5.0990195135927845
1.0
11.575836902790225
8.306623862918075
5.385164807134504
2.23606797749979
2.23606797749979
3.3166247903554
5.385164807134504
2.23606797749979
4.123105625617661
1.0
2.23606797749979
1.0
2.449489742783178
1.0
3.0
5.830951894845301
2.23606797749979
2.449489742783178
2.449489742783178
3.0
1.0
3.3166247903554
5.916079783099616
1.0
7.0710678118654755
3.0
7.3484692283495345
1.0
1.4142135623730951
1.0
2.23606797749979
6.4031242374328485
6.708203932499369
1.4142135623730951
1.4142135623730951
3.7416573867739413
5.0990195135927845
3.1622776601683795
5.477225575051661
4.0
5.0990195135927845
1.7320508075688772
2.23606797749979
12.84523257866513
5.477225575051661
1.0
12.96148139681572
3.1622776601683795
9.273618495495704
1.0
4.0
1.4142135623730951
3.0
5.385164807134504
2.23606797749979
7.3484692283495345
2.0
1.4142135623730951
2.0
5.0
5.385164807134504
1.0
7.14142842854285
5.744562646538029
1.0
10.392304845413264
9.273618495495704
13.96424004376894
5.0990195135927845
3.1622776601683795
1.4142135623730951
2.8284271247461903
6.4031242374328485
7.0710678118654755
5.477225575051661
6.4031242374328485
5.385164807134504
10.04987562112089
7.14142842854285
3.0
5.196152422706632
1.4142135623730951
2.0
8.06225774829855
2.449489742783178
5.0990195135927845
4.47213595499958
1.4142135623730951
4.123105625617661
1.0
8.774964387392123
8.12403840463596
5.0
2.23606797749979
3.7416573867739413
4.58257569495584
5.916079783099616
3.3166247903554
5.0990195135927845
1.4142135623730951
1.0
0.0
2.449489742783178
1.0
2.449489742783178
2.0
2.0
3.0
1.7320508075688772
1.0
0.0
4.242640687119285
2.23606797749979
2.0
2.449489742783178
9.273618495495704
5.916079783099616
3.0
2.8284271247461903
1.4142135623730951
2.23606797749979
7.54983443527075
5.656854249492381
2.8284271247461903
1.4142135623730951
4.242640687119285
4.0
1.4142135623730951
5.0990195135927845
4.123105625617661
4.123105625617661
2.449489742783178
2.449489742783178
12.84523257866513
5.0990195135927845
2.23606797749979
11.832159566199232
2.23606797749979
10.295630140987
1.4142135623730951
4.47213595499958
1.0
2.8284271247461903
5.196152422706632
6.0
2.8284271247461903
9.486832980505138
2.23606797749979
1.4142135623730951
5.196152422706632
4.123105625617661
1.0
2.23606797749979
5.477225575051661
1.4142135623730951
10.392304845413264
9.273618495495704
4.47213595499958
12.449899597988733
3.0
1.4142135623730951
2.0
13.96424004376894
7.14142842854285
5.0990195135927845
7.0710678118654755
4.58257569495584
12.36931687685298
6.48074069840786
2.449489742783178
5.0990195135927845
2.449489742783178
2.23606797749979
5.0990195135927845
2.8284271247461903
6.164414002968976
9.539392014169456
2.23606797749979
4.123105625617661
1.4142135623730951
7.681145747868608
9.1104335791443
5.0
1.4142135623730951
4.242640687119285
4.58257569495584
5.477225575051661
5.0
1.0
2.23606797749979
1.0
2.8284271247461903
1.4142135623730951
2.23606797749979
3.7416573867739413
2.23606797749979
3.605551275463989
1.0
1.0
1.4142135623730951
3.1622776601683795
2.23606797749979
2.0
3.605551275463989
5.477225575051661
4.58257569495584
1.0
2.449489742783178
2.8284271247461903
1.7320508075688772
8.774964387392123
5.656854249492381
1.4142135623730951
2.23606797749979
12.569805089976535
4.242640687119285
3.0
9.899494936611665
4.123105625617661
14.142135623730951
1.7320508075688772
3.1622776601683795
13.19090595827292
5.196152422706632
2.23606797749979
2.0
13.19090595827292
9.433981132056603
2.23606797749979
4.0
2.23606797749979
3.4641016151377544
2.23606797749979
5.385164807134504
3.3166247903554
9.433981132056603
2.0
1.0
5.0990195135927845
4.0
0.0
4.898979485566356
7.810249675906654
2.0
10.246950765959598
8.54400374531753
5.0990195135927845
12.68857754044952
2.0
2.23606797749979
1.4142135623730951
7.14142842854285
5.385164807134504
7.0710678118654755
5.196152422706632
10.488088481701515
6.4031242374328485
2.0
9.1104335791443
2.449489742783178
2.23606797749979
5.477225575051661
3.7416573867739413
6.164414002968976
8.48528137423857
5.744562646538029
3.7416573867739413
2.0
7.810249675906654
16.1245154965971
5.477225575051661
2.0
5.0990195135927845
11.357816691600547
5.477225575051661
6.164414002968976
5.0
1.0
1.4142135623730951
0.0
2.449489742783178
1.4142135623730951
1.4142135623730951
4.123105625617661
1.4142135623730951
1.4142135623730951
1.0
2.23606797749979
1.0
2.449489742783178
2.0
2.23606797749979
1.4142135623730951
8.660254037844387
5.0
4.123105625617661
1.4142135623730951
2.0
4.123105625617661
9.1104335791443
5.0
2.0
2.0
3.605551275463989
3.605551275463989
3.7416573867739413
10.198039027185569
5.385164807134504
3.4641016151377544
4.242640687119285
12.529964086141668
0.0
2.449489742783178
2.8284271247461903
9.219544457292887
1.4142135623730951
2.23606797749979
2.23606797749979
11.445523142259598
3.1622776601683795
5.477225575051661
3.3166247903554
5.656854249492381
13.0
1.4142135623730951
1.0
4.123105625617661
0.0
4.58257569495584
7.874007874011811
3.1622776601683795
10.392304845413264
7.3484692283495345
12.569805089976535
1.4142135623730951
1.4142135623730951
2.23606797749979
14.966629547095765
6.48074069840786
5.744562646538029
6.4031242374328485
5.196152422706632
10.488088481701515
5.916079783099616
7.3484692283495345
4.123105625617661
3.0
2.23606797749979
5.477225575051661
3.7416573867739413
5.385164807134504
7.681145747868608
1.4142135623730951
2.23606797749979
1.4142135623730951
7.874007874011811
12.041594578792296
5.196152422706632
2.23606797749979
3.605551275463989
13.74772708486752
5.0
5.0990195135927845
5.477225575051661
1.4142135623730951
2.23606797749979
1.0
2.449489742783178
2.449489742783178
1.4142135623730951
5.916079783099616
1.0
1.4142135623730951
1.4142135623730951
2.449489742783178
1.7320508075688772
2.449489742783178
2.23606797749979
1.4142135623730951
2.23606797749979
6.164414002968976
4.242640687119285
3.1622776601683795
2.23606797749979
2.449489742783178
2.23606797749979
6.557438524302
4.242640687119285
4.58257569495584
2.0
3.1622776601683795
3.605551275463989
6.4031242374328485
9.539392014169456
5.477225575051661
6.0
4.242640687119285
7.14142842854285
12.727922061357855
5.477225575051661
1.4142135623730951
1.4142135623730951
4.58257569495584
2.0
2.23606797749979
2.8284271247461903
3.605551275463989
5.385164807134504
6.324555320336759
1.4142135623730951
5.0
13.152946437965905
1.0
2.23606797749979
4.123105625617661
1.0
5.0990195135927845
9.055385138137417
2.8284271247461903
10.099504938362077
6.4031242374328485
5.0
12.0
1.7320508075688772
1.4142135623730951
2.23606797749979
6.4031242374328485
6.164414002968976
5.477225575051661
5.744562646538029
10.246950765959598
6.48074069840786
3.3166247903554
4.0
2.449489742783178
11.489125293076057
5.0990195135927845
5.0
5.477225575051661
6.4031242374328485
1.0
1.0
2.23606797749979
10.0
15.937377450509228
5.0
2.0
4.58257569495584
5.0
5.196152422706632
5.477225575051661
2.0
3.3166247903554
2.23606797749979
2.0
3.1622776601683795
2.8284271247461903
5.830951894845301
2.23606797749979
1.0
1.0
3.7416573867739413
2.449489742783178
3.4641016151377544
13.45362404707371
3.1622776601683795
2.449489742783178
5.196152422706632
3.0
2.23606797749979
1.4142135623730951
2.449489742783178
1.4142135623730951
6.928203230275509
5.830951894845301
4.123105625617661
1.4142135623730951
12.529964086141668
1.0
6.164414002968976
2.8284271247461903
9.273618495495704
5.385164807134504
6.082762530298219
5.0990195135927845
15.165750888103101
8.306623862918075
5.477225575051661
2.23606797749979
2.23606797749979
4.47213595499958
5.196152422706632
0.0
5.0990195135927845
1.4142135623730951
1.0
2.0
11.045361017187261
2.8284271247461903
10.246950765959598
1.0
0.0
1.0
3.0
1.0
4.242640687119285
9.643650760992955
2.8284271247461903
10.246950765959598
2.0
7.810249675906654
1.0
13.341664064126334
0.0
2.449489742783178
7.0710678118654755
5.196152422706632
6.48074069840786
5.385164807134504
10.44030650891055
6.48074069840786
3.3166247903554
4.58257569495584
5.385164807134504
2.23606797749979
13.19090595827292
14.247806848775006
1.0
8.831760866327848
2.23606797749979
2.23606797749979
3.7416573867739413
7.810249675906654
9.486832980505138
5.196152422706632
1.0
8.306623862918075
5.0
5.0990195135927845
5.0990195135927845
2.23606797749979
2.23606797749979
1.4142135623730951
2.0
1.4142135623730951
1.0
3.0
1.4142135623730951
1.4142135623730951
2.0
2.23606797749979
2.23606797749979
2.449489742783178
2.23606797749979
9.899494936611665
1.0
5.385164807134504
4.242640687119285
1.4142135623730951
2.23606797749979
3.3166247903554
1.0
7.54983443527075
2.8284271247461903
4.69041575982343
2.0
13.152946437965905
1.0
5.0990195135927845
5.385164807134504
4.47213595499958
5.196152422706632
10.04987562112089
4.58257569495584
14.730919862656235
3.1622776601683795
5.385164807134504
1.0
2.0
7.0
6.557438524302
5.196152422706632
1.7320508075688772
3.0
1.7320508075688772
2.0
3.0
2.23606797749979
10.099504938362077
1.4142135623730951
2.449489742783178
2.0
3.1622776601683795
1.0
4.58257569495584
9.055385138137417
2.8284271247461903
10.63014581273465
3.1622776601683795
6.4031242374328485
4.58257569495584
11.445523142259598
2.23606797749979
1.7320508075688772
15.165750888103101
6.4031242374328485
5.477225575051661
7.14142842854285
5.0990195135927845
10.488088481701515
6.4031242374328485
3.1622776601683795
4.47213595499958
3.605551275463989
1.0
5.196152422706632
6.708203932499369
5.385164807134504
10.63014581273465
2.8284271247461903
3.0
4.898979485566356
9.433981132056603
8.06225774829855
5.477225575051661
2.23606797749979
7.14142842854285
14.2828568570857
5.0
5.0990195135927845
5.196152422706632
3.605551275463989
2.23606797749979
2.449489742783178
1.4142135623730951
1.0
1.4142135623730951
2.0
2.23606797749979
3.0
1.0
2.449489742783178
2.449489742783178
3.7416573867739413
1.0
7.280109889280518
0.0
4.123105625617661
1.7320508075688772
1.0
4.58257569495584
1.7320508075688772
5.0
6.557438524302
1.4142135623730951
4.358898943540674
3.1622776601683795
4.898979485566356
5.196152422706632
5.196152422706632
5.0990195135927845
5.656854249492381
5.0
11.74734012447073
1.4142135623730951
13.490737563232042
1.4142135623730951
2.23606797749979
1.4142135623730951
1.0
6.708203932499369
5.744562646538029
4.123105625617661
1.7320508075688772
1.4142135623730951
2.23606797749979
2.23606797749979
3.0
0.0
2.8284271247461903
2.23606797749979
2.23606797749979
2.23606797749979
2.449489742783178
1.0
5.916079783099616
7.3484692283495345
1.4142135623730951
10.246950765959598
6.48074069840786
3.0
3.3166247903554
13.74772708486752
2.0
2.23606797749979
7.0710678118654755
5.744562646538029
4.123105625617661
5.385164807134504
10.954451150103322
5.830951894845301
3.0
5.477225575051661
2.8284271247461903
1.0
5.0990195135927845
5.0990195135927845
1.4142135623730951
8.774964387392123
3.0
3.0
5.916079783099616
8.602325267042627
5.0
5.744562646538029
2.0
4.358898943540674
5.196152422706632
5.0990195135927845
1.0
5.196152422706632
3.0
2.0
2.8284271247461903
1.7320508075688772
1.0
2.23606797749979
1.0
9.219544457292887
4.123105625617661
2.23606797749979
2.23606797749979
2.449489742783178
2.23606797749979
1.0
10.04987562112089
0.0
3.4641016151377544
5.477225575051661
0.0
4.69041575982343
1.0
7.54983443527075
7.0
1.0
1.4142135623730951
2.23606797749979
3.7416573867739413
4.242640687119285
4.47213595499958
8.774964387392123
5.656854249492381
5.0990195135927845
10.04987562112089
2.0
2.0
0.0
2.0
2.23606797749979
6.708203932499369
5.744562646538029
5.744562646538029
3.7416573867739413
3.0
1.7320508075688772
3.0
3.0
4.358898943540674
2.23606797749979
1.4142135623730951
3.605551275463989
3.0
2.449489742783178
1.7320508075688772
1.7320508075688772
7.0
5.0990195135927845
2.0
2.0
7.810249675906654
3.1622776601683795
2.23606797749979
12.449899597988733
1.0
3.0
9.1104335791443
7.0710678118654755
5.385164807134504
5.477225575051661
10.770329614269007
5.916079783099616
7.874007874011811
5.0990195135927845
2.8284271247461903
11.180339887498949
11.045361017187261
5.830951894845301
7.0
9.695359714832659
2.449489742783178
2.449489742783178
5.830951894845301
10.816653826391969
6.4031242374328485
5.477225575051661
3.1622776601683795
3.1622776601683795
5.477225575051661
0.0
5.0990195135927845
5.0990195135927845
3.3166247903554
2.0
2.23606797749979
2.8284271247461903
1.7320508075688772
2.449489742783178
1.7320508075688772
9.695359714832659
4.358898943540674
3.0
3.1622776601683795
2.449489742783178
3.1622776601683795
2.23606797749979
9.486832980505138
1.4142135623730951
1.7320508075688772
5.744562646538029
1.4142135623730951
2.8284271247461903
2.8284271247461903
8.306623862918075
8.602325267042627
1.7320508075688772
1.0
1.7320508075688772
4.58257569495584
4.358898943540674
3.3166247903554
7.483314773547883
12.569805089976535
5.0990195135927845
10.392304845413264
3.3166247903554
1.0
0.0
1.4142135623730951
1.4142135623730951
8.602325267042627
5.477225575051661
6.164414002968976
3.0
2.8284271247461903
5.196152422706632
2.23606797749979
2.23606797749979
4.69041575982343
4.47213595499958
1.0
1.0
5.0990195135927845
3.605551275463989
1.4142135623730951
3.1622776601683795
6.48074069840786
5.0990195135927845
2.449489742783178
10.816653826391969
9.9498743710662
2.449489742783178
11.180339887498949
3.1622776601683795
1.7320508075688772
6.082762530298219
9.0
5.477225575051661
5.0
5.196152422706632
9.273618495495704
6.4031242374328485
5.916079783099616
5.744562646538029
2.449489742783178
0.0
6.082762530298219
5.477225575051661
3.0
10.63014581273465
4.358898943540674
3.0
5.385164807134504
10.677078252031311
5.830951894845301
5.0
3.3166247903554
3.3166247903554
13.038404810405298
2.449489742783178
5.0990195135927845
5.0
3.3166247903554
3.3166247903554
3.1622776601683795
3.605551275463989
3.605551275463989
4.358898943540674
3.605551275463989
9.38083151964686
5.385164807134504
2.23606797749979
4.123105625617661
2.449489742783178
2.23606797749979
2.449489742783178
11.180339887498949
3.605551275463989
14.352700094407323
5.0990195135927845
4.242640687119285
3.3166247903554
2.0
5.0990195135927845
5.830951894845301
4.242640687119285
2.23606797749979
2.449489742783178
3.7416573867739413
5.0
8.12403840463596
7.681145747868608
2.8284271247461903
5.0990195135927845
5.830951894845301
4.58257569495584
2.23606797749979
1.4142135623730951
2.23606797749979
2.23606797749979
10.488088481701515
13.038404810405298
2.23606797749979
7.483314773547883
1.7320508075688772
4.123105625617661
2.23606797749979
2.0
2.449489742783178
4.58257569495584
1.0
2.0
2.8284271247461903
3.0
3.605551275463989
2.8284271247461903
5.744562646538029
5.196152422706632
3.1622776601683795
3.0
10.677078252031311
1.4142135623730951
4.123105625617661
3.605551275463989
4.242640687119285
2.23606797749979
3.3166247903554
10.099504938362077
5.196152422706632
2.449489742783178
5.385164807134504
8.774964387392123
7.0710678118654755
6.6332495807108
6.782329983125268
3.4641016151377544
2.449489742783178
2.0
3.605551275463989
3.605551275463989
4.58257569495584
2.23606797749979
1.4142135623730951
4.58257569495584
4.898979485566356
5.477225575051661
5.196152422706632
4.58257569495584
4.58257569495584
10.099504938362077
4.123105625617661
5.196152422706632
2.449489742783178
3.0
4.358898943540674
2.23606797749979
2.23606797749979
1.7320508075688772
2.23606797749979
2.449489742783178
8.306623862918075
4.69041575982343
2.23606797749979
3.605551275463989
2.0
2.449489742783178
3.605551275463989
11.045361017187261
2.23606797749979
6.708203932499369
4.123105625617661
3.7416573867739413
2.23606797749979
2.449489742783178
8.306623862918075
3.605551275463989
4.242640687119285
3.7416573867739413
2.23606797749979
3.0
5.744562646538029
5.477225575051661
3.7416573867739413
2.23606797749979
5.477225575051661
5.0990195135927845
3.0
1.4142135623730951
8.0
2.449489742783178
2.0
7.54983443527075
7.3484692283495345
3.7416573867739413
3.0
2.23606797749979
3.605551275463989
2.449489742783178
1.7320508075688772
3.7416573867739413
5.0
2.23606797749979
5.477225575051661
1.4142135623730951
2.449489742783178
6.324555320336759
5.0990195135927845
1.4142135623730951
3.0
2.23606797749979
10.816653826391969
1.7320508075688772
5.916079783099616
6.4031242374328485
3.605551275463989
2.449489742783178
4.123105625617661
9.433981132056603
5.0990195135927845
3.605551275463989
6.557438524302
7.0710678118654755
7.874007874011811
7.3484692283495345
3.0
3.7416573867739413
2.8284271247461903
3.1622776601683795
4.47213595499958
6.48074069840786
10.198039027185569
3.1622776601683795
1.7320508075688772
4.123105625617661
11.445523142259598
2.8284271247461903
5.196152422706632
6.708203932499369
6.4031242374328485
9.695359714832659
3.7416573867739413
1.7320508075688772
3.0
2.23606797749979
3.7416573867739413
4.47213595499958
4.123105625617661
1.4142135623730951
2.0
1.4142135623730951
7.810249675906654
3.0
1.7320508075688772
2.449489742783178
1.4142135623730951
4.123105625617661
2.449489742783178
9.899494936611665
1.4142135623730951
5.385164807134504
2.8284271247461903
2.449489742783178
1.4142135623730951
3.1622776601683795
2.0
3.3166247903554
2.23606797749979
3.7416573867739413
4.123105625617661
3.605551275463989
5.477225575051661
5.385164807134504
1.7320508075688772
2.449489742783178
6.164414002968976
3.0
5.196152422706632
2.449489742783178
5.196152422706632
3.605551275463989
3.0
6.557438524302
5.830951894845301
4.47213595499958
3.605551275463989
2.449489742783178
2.449489742783178
8.06225774829855
2.8284271247461903
1.4142135623730951
4.242640687119285
2.23606797749979
1.0
14.89966442575134
3.0
2.23606797749979
5.0990195135927845
7.810249675906654
2.23606797749979
2.449489742783178
2.23606797749979
4.242640687119285
3.1622776601683795
6.324555320336759
4.123105625617661
3.7416573867739413
3.0
5.0990195135927845
6.0
5.0990195135927845
4.123105625617661
6.164414002968976
12.806248474865697
7.874007874011811
5.0
3.3166247903554
4.358898943540674
2.449489742783178
2.23606797749979
5.385164807134504
10.198039027185569
14.352700094407323
4.0
2.8284271247461903
4.358898943540674
15.588457268119896
0.0
1.4142135623730951
4.58257569495584
2.0
9.273618495495704
3.3166247903554
2.23606797749979
3.605551275463989
3.3166247903554
2.0
3.605551275463989
3.7416573867739413
2.8284271247461903
2.449489742783178
3.1622776601683795
7.810249675906654
4.47213595499958
3.3166247903554
2.23606797749979
1.0
3.4641016151377544
1.4142135623730951
10.677078252031311
3.0
5.385164807134504
1.4142135623730951
1.7320508075688772
2.23606797749979
3.0
3.605551275463989
5.744562646538029
4.358898943540674
2.449489742783178
3.3166247903554
3.0
7.483314773547883
2.23606797749979
5.0990195135927845
2.0
7.14142842854285
4.47213595499958
6.4031242374328485
2.23606797749979
5.196152422706632
2.449489742783178
1.4142135623730951
5.385164807134504
5.744562646538029
1.4142135623730951
3.1622776601683795
4.123105625617661
3.605551275463989
4.47213595499958
2.449489742783178
3.0
4.69041575982343
3.7416573867739413
2.23606797749979
2.449489742783178
3.1622776601683795
2.23606797749979
3.605551275463989
4.358898943540674
1.7320508075688772
2.23606797749979
3.0
5.477225575051661
2.449489742783178
3.0
3.7416573867739413
1.7320508075688772
3.0
0.0
3.605551275463989
5.0
6.082762530298219
14.730919862656235
4.123105625617661
7.0710678118654755
5.0990195135927845
5.744562646538029
4.123105625617661
2.8284271247461903
2.23606797749979
6.082762530298219
10.63014581273465
11.357816691600547
3.1622776601683795
4.123105625617661
5.385164807134504
3.3166247903554
13.076696830622021
2.23606797749979
2.8284271247461903
3.7416573867739413
10.04987562112089
3.1622776601683795
3.1622776601683795
5.477225575051661
2.449489742783178
3.605551275463989
3.0
3.3166247903554
1.0
2.449489742783178
3.0
11.357816691600547
4.898979485566356
2.449489742783178
2.23606797749979
4.123105625617661
2.449489742783178
2.449489742783178
12.727922061357855
2.23606797749979
4.123105625617661
3.3166247903554
1.4142135623730951
2.23606797749979
1.0
3.0
5.385164807134504
5.477225575051661
1.7320508075688772
3.0
2.449489742783178
6.0
2.23606797749979
4.123105625617661
8.246211251235321
8.06225774829855
3.0
4.898979485566356
1.4142135623730951
2.23606797749979
1.0
4.242640687119285
2.0
4.123105625617661
3.7416573867739413
3.3166247903554
4.123105625617661
3.0
7.0710678118654755
1.7320508075688772
2.0
4.358898943540674
2.8284271247461903
4.58257569495584
3.1622776601683795
3.1622776601683795
1.4142135623730951
3.4641016151377544
5.744562646538029
3.7416573867739413
2.23606797749979
4.0
4.123105625617661
2.449489742783178
3.7416573867739413
4.69041575982343
5.656854249492381
4.123105625617661
5.0990195135927845
3.605551275463989
3.4641016151377544
2.8284271247461903
8.06225774829855
4.47213595499958
6.324555320336759
6.4031242374328485
3.4641016151377544
5.385164807134504
3.7416573867739413
4.242640687119285
7.0710678118654755
9.1104335791443
12.083045973594572
5.916079783099616
4.898979485566356
6.4031242374328485
3.0
1.7320508075688772
3.1622776601683795
5.744562646538029
5.385164807134504
9.273618495495704
3.3166247903554
4.123105625617661
2.8284271247461903
3.0
2.449489742783178
3.0
3.3166247903554
3.3166247903554
2.23606797749979
5.477225575051661
9.486832980505138
4.123105625617661
2.23606797749979
2.449489742783178
1.4142135623730951
4.47213595499958
2.449489742783178
9.433981132056603
1.0
5.744562646538029
6.082762530298219
3.7416573867739413
1.7320508075688772
3.7416573867739413
2.0
5.830951894845301
3.7416573867739413
3.1622776601683795
1.4142135623730951
1.0
2.8284271247461903
3.7416573867739413
2.23606797749979
10.488088481701515
5.0990195135927845
10.488088481701515
3.3166247903554
2.23606797749979
2.449489742783178
1.7320508075688772
5.196152422706632
2.449489742783178
9.899494936611665
3.7416573867739413
2.449489742783178
4.123105625617661
11.045361017187261
1.4142135623730951
2.449489742783178
3.1622776601683795
4.358898943540674
3.7416573867739413
3.1622776601683795
3.0
4.358898943540674
2.23606797749979
4.47213595499958
2.8284271247461903
3.3166247903554
4.242640687119285
6.082762530298219
4.47213595499958
3.0
4.898979485566356
5.830951894845301
6.164414002968976
6.324555320336759
3.0
3.1622776601683795
4.242640687119285
7.681145747868608
3.7416573867739413
7.681145747868608
5.916079783099616
6.4031242374328485
3.0
2.8284271247461903
12.727922061357855
8.12403840463596
4.358898943540674
4.358898943540674
7.483314773547883
2.8284271247461903
3.4641016151377544
4.242640687119285
12.409673645990857
4.123105625617661
4.69041575982343
6.164414002968976
7.3484692283495345
2.8284271247461903
5.0990195135927845
3.1622776601683795
3.0
2.23606797749979
4.358898943540674
3.7416573867739413
2.449489742783178
4.242640687119285
3.7416573867739413
12.083045973594572
5.916079783099616
3.7416573867739413
2.449489742783178
3.0
2.8284271247461903
2.0
7.14142842854285
3.0
7.615773105863909
3.4641016151377544
1.7320508075688772
2.23606797749979
1.4142135623730951
3.7416573867739413
5.744562646538029
2.449489742783178
2.23606797749979
3.1622776601683795
2.23606797749979
3.0
10.0
5.477225575051661
3.7416573867739413
2.23606797749979
8.48528137423857
3.0
4.242640687119285
4.123105625617661
3.3166247903554
5.385164807134504
3.7416573867739413
5.385164807134504
12.328828005937952
3.7416573867739413
3.7416573867739413
2.23606797749979
11.445523142259598
3.1622776601683795
1.4142135623730951
3.1622776601683795
1.4142135623730951
1.4142135623730951
4.898979485566356
3.3166247903554
3.0
3.605551275463989
1.0
3.7416573867739413
2.23606797749979
7.681145747868608
7.0
6.082762530298219
3.605551275463989
2.8284271247461903
4.58257569495584
2.23606797749979
5.385164807134504
5.477225575051661
7.14142842854285
6.4031242374328485
2.0
4.69041575982343
5.477225575051661
5.385164807134504
2.0
4.69041575982343
5.477225575051661
9.055385138137417
1.7320508075688772
6.708203932499369
6.164414002968976
2.449489742783178
3.7416573867739413
3.0
12.206555615733702
5.196152422706632
3.7416573867739413
7.54983443527075
14.866068747318506
3.1622776601683795
6.324555320336759
4.242640687119285
3.0
1.7320508075688772
2.449489742783178
3.0
3.1622776601683795
2.449489742783178
4.58257569495584
15.0
2.23606797749979
3.0
3.0
1.7320508075688772
5.477225575051661
3.3166247903554
4.123105625617661
1.4142135623730951
6.324555320336759
1.4142135623730951
3.7416573867739413
2.449489742783178
4.358898943540674
3.0
5.196152422706632
5.477225575051661
4.58257569495584
2.449489742783178
3.3166247903554
4.47213595499958
16.55294535724685
3.0
2.449489742783178
4.242640687119285
9.9498743710662
4.123105625617661
3.1622776601683795
3.3166247903554
1.7320508075688772
3.7416573867739413
2.8284271247461903
4.58257569495584
9.273618495495704
2.449489742783178
3.7416573867739413
2.449489742783178
7.3484692283495345
2.449489742783178
2.23606797749979
5.744562646538029
3.0
4.123105625617661
3.1622776601683795
3.7416573867739413
2.23606797749979
2.0
2.23606797749979
10.63014581273465
3.1622776601683795
15.297058540778355
4.0
3.7416573867739413
3.3166247903554
3.1622776601683795
3.1622776601683795
3.7416573867739413
9.273618495495704
1.4142135623730951
2.23606797749979
6.48074069840786
8.306623862918075
3.1622776601683795
6.48074069840786
5.916079783099616
6.082762530298219
10.816653826391969
1.4142135623730951
5.196152422706632
5.0990195135927845
6.164414002968976
6.6332495807108
7.54983443527075
3.605551275463989
6.164414002968976
4.47213595499958
12.409673645990857
4.0
1.7320508075688772
3.3166247903554
17.233687939614086
2.23606797749979
2.449489742783178
6.164414002968976
6.4031242374328485
4.69041575982343
4.69041575982343
4.69041575982343
6.0
4.123105625617661
4.242640687119285
9.695359714832659
3.3166247903554
5.830951894845301
4.898979485566356
3.3166247903554
3.0
4.898979485566356
3.1622776601683795
2.8284271247461903
7.810249675906654
2.449489742783178
3.0
1.4142135623730951
3.0
4.123105625617661
3.1622776601683795
7.280109889280518
2.23606797749979
4.58257569495584
2.23606797749979
5.0
2.449489742783178
6.6332495807108
3.7416573867739413
2.8284271247461903
12.884098726725126
5.0
5.0990195135927845
3.3166247903554
2.8284271247461903
5.0990195135927845
6.557438524302
2.0
9.16515138991168
1.0
3.1622776601683795
4.58257569495584
2.8284271247461903
3.605551275463989
1.0
8.774964387392123
4.47213595499958
2.449489742783178
1.4142135623730951
4.123105625617661
3.0
4.242640687119285
1.4142135623730951
4.123105625617661
2.8284271247461903
16.34013463836819
2.23606797749979
4.47213595499958
4.69041575982343
2.0
5.477225575051661
6.0
2.23606797749979
5.385164807134504
5.385164807134504
6.0
6.782329983125268
8.602325267042627
3.4641016151377544
5.916079783099616
4.358898943540674
2.23606797749979
7.14142842854285
3.3166247903554
5.385164807134504
4.358898943540674
7.54983443527075
4.58257569495584
4.47213595499958
2.449489742783178
4.123105625617661
4.123105625617661
15.84297951775486
3.4641016151377544
1.7320508075688772
2.449489742783178
7.0710678118654755
5.830951894845301
5.0990195135927845
4.58257569495584
7.3484692283495345
9.055385138137417
4.242640687119285
6.6332495807108
5.385164807134504
6.0
5.916079783099616
1.4142135623730951
5.385164807134504
6.0
3.7416573867739413
3.7416573867739413
7.0710678118654755
6.782329983125268
2.0
1.4142135623730951
4.58257569495584
5.916079783099616
4.123105625617661
5.0990195135927845
4.69041575982343
3.3166247903554
7.810249675906654
4.898979485566356
4.123105625617661
3.1622776601683795
6.4031242374328485
2.449489742783178
5.477225575051661
3.7416573867739413
3.7416573867739413
4.242640687119285
5.0
3.7416573867739413
3.7416573867739413
3.3166247903554
7.280109889280518
3.1622776601683795
5.0
3.1622776601683795
3.7416573867739413
4.242640687119285
4.69041575982343
7.874007874011811
1.4142135623730951
4.69041575982343
3.0
4.242640687119285
5.196152422706632
3.0
4.0
4.242640687119285
4.242640687119285
17.578395831246947
1.4142135623730951
2.0
4.47213595499958
3.0
5.0990195135927845
6.082762530298219
18.2208671582886
3.0
5.830951894845301
3.7416573867739413
15.937377450509228
4.47213595499958
9.486832980505138
5.0990195135927845
1.7320508075688772
6.4031242374328485
5.0
9.433981132056603
4.47213595499958
8.246211251235321
3.0
2.449489742783178
4.123105625617661
3.3166247903554
1.4142135623730951
3.4641016151377544
4.58257569495584
3.7416573867739413
6.082762530298219
10.198039027185569
3.3166247903554
1.7320508075688772
3.3166247903554
6.48074069840786
6.48074069840786
6.48074069840786
5.916079783099616
6.48074069840786
5.385164807134504
7.0
6.6332495807108
1.4142135623730951
6.324555320336759
6.557438524302
6.164414002968976
2.449489742783178
6.708203932499369
4.898979485566356
7.3484692283495345
5.385164807134504
8.831760866327848
3.0
6.164414002968976
2.449489742783178
4.69041575982343
4.58257569495584
5.385164807134504
7.0710678118654755
5.916079783099616
4.123105625617661
3.0
3.0
3.7416573867739413
5.744562646538029
4.358898943540674
5.196152422706632
4.242640687119285
3.0
3.0
1.7320508075688772
1.4142135623730951
7.0
6.557438524302
1.7320508075688772
5.385164807134504
4.58257569495584
4.47213595499958
4.123105625617661
5.0990195135927845
3.1622776601683795
3.7416573867739413
5.0990195135927845
4.123105625617661
4.58257569495584
3.1622776601683795
5.0990195135927845
4.123105625617661
6.4031242374328485
3.1622776601683795
5.385164807134504
2.23606797749979
1.0
4.47213595499958
1.7320508075688772
4.0
5.385164807134504
6.324555320336759
5.477225575051661
9.055385138137417
4.69041575982343
3.7416573867739413
7.280109889280518
1.7320508075688772
4.58257569495584
5.830951894845301
4.58257569495584
4.123105625617661
7.0
2.8284271247461903
1.4142135623730951
5.744562646538029
4.242640687119285
6.4031242374328485
3.1622776601683795
3.1622776601683795
2.0
3.3166247903554
5.477225575051661
2.23606797749979
3.1622776601683795
2.0
14.7648230602334
2.449489742783178
3.605551275463989
4.242640687119285
4.0
6.48074069840786
6.708203932499369
6.164414002968976
6.48074069840786
5.0990195135927845
7.874007874011811
5.385164807134504
4.242640687119285
6.708203932499369
6.557438524302
6.708203932499369
3.1622776601683795
4.58257569495584
8.366600265340756
5.744562646538029
6.557438524302
7.0
8.660254037844387
4.123105625617661
2.449489742783178
6.0
5.196152422706632
6.4031242374328485
4.898979485566356
8.602325267042627
5.385164807134504
3.605551275463989
4.69041575982343
6.082762530298219
4.69041575982343
5.0
3.3166247903554
7.483314773547883
2.23606797749979
3.605551275463989
12.449899597988733
5.0990195135927845
5.744562646538029
8.366600265340756
5.477225575051661
5.0
13.601470508735444
6.4031242374328485
5.0990195135927845
4.123105625617661
2.0
2.23606797749979
4.242640687119285
3.1622776601683795
5.196152422706632
3.4641016151377544
10.198039027185569
3.0
4.123105625617661
5.385164807134504
1.0
1.4142135623730951
5.385164807134504
4.123105625617661
1.0
3.0
5.477225575051661
5.916079783099616
1.4142135623730951
4.358898943540674
7.0710678118654755
8.0
1.0
8.774964387392123
3.0
4.69041575982343
5.0990195135927845
6.557438524302
6.164414002968976
2.23606797749979
12.68857754044952
9.433981132056603
1.7320508075688772
6.164414002968976
3.7416573867739413
4.123105625617661
1.4142135623730951
11.445523142259598
2.449489742783178
4.898979485566356
1.4142135623730951
5.385164807134504
2.449489742783178
4.123105625617661
1.7320508075688772
5.0990195135927845
7.211102550927978
6.48074069840786
6.48074069840786
6.708203932499369
5.0990195135927845
4.898979485566356
6.4031242374328485
5.0990195135927845
6.6332495807108
6.708203932499369
8.366600265340756
5.830951894845301
5.916079783099616
4.0
7.0710678118654755
8.06225774829855
7.3484692283495345
3.605551275463989
6.708203932499369
4.358898943540674
6.557438524302
10.954451150103322
5.830951894845301
6.708203932499369
4.69041575982343
3.1622776601683795
3.0
2.8284271247461903
4.242640687119285
8.774964387392123
6.164414002968976
5.744562646538029
6.782329983125268
4.123105625617661
1.0
5.0
5.196152422706632
18.466185312619388
4.898979485566356
5.477225575051661
3.3166247903554
7.280109889280518
6.324555320336759
5.0990195135927845
4.0
5.0990195135927845
6.48074069840786
5.0990195135927845
4.58257569495584
2.449489742783178
3.0
5.477225575051661
5.385164807134504
10.392304845413264
2.23606797749979
5.916079783099616
5.0
5.0990195135927845
4.0
4.242640687119285
4.47213595499958
5.0990195135927845
11.224972160321824
3.1622776601683795
2.0
8.06225774829855
7.0710678118654755
3.7416573867739413
3.0
4.898979485566356
5.0990195135927845
5.830951894845301
6.6332495807108
2.8284271247461903
1.0
8.06225774829855
3.7416573867739413
6.708203932499369
3.0
7.874007874011811
3.1622776601683795
3.605551275463989
0.0
3.0
2.23606797749979
2.23606797749979
3.7416573867739413
5.0990195135927845
2.0
5.477225575051661
8.602325267042627
7.280109889280518
7.280109889280518
7.211102550927978
5.916079783099616
3.7416573867739413
3.0
5.385164807134504
7.0
6.782329983125268
8.602325267042627
6.4031242374328485
5.0990195135927845
5.385164807134504
8.06225774829855
8.246211251235321
7.810249675906654
2.449489742783178
4.123105625617661
3.1622776601683795
6.708203932499369
6.164414002968976
8.246211251235321
6.708203932499369
5.385164807134504
5.744562646538029
5.744562646538029
5.385164807134504
5.385164807134504
5.385164807134504
6.48074069840786
1.0
7.3484692283495345
3.0
9.433981132056603
5.916079783099616
6.4031242374328485
16.431676725154983
4.69041575982343
5.744562646538029
4.242640687119285
9.055385138137417
7.681145747868608
5.0990195135927845
6.48074069840786
5.0990195135927845
11.180339887498949
4.0
5.0
4.58257569495584
2.23606797749979
5.477225575051661
6.48074069840786
5.477225575051661
2.23606797749979
2.23606797749979
4.123105625617661
3.3166247903554
3.605551275463989
5.477225575051661
4.58257569495584
5.477225575051661
5.830951894845301
4.69041575982343
5.0
4.0
3.1622776601683795
6.4031242374328485
5.0990195135927845
4.123105625617661
4.898979485566356
2.0
7.3484692283495345
3.7416573867739413
17.146428199482248
10.0
6.48074069840786
4.69041575982343
1.4142135623730951
5.196152422706632
1.7320508075688772
2.23606797749979
4.242640687119285
1.0
3.0
2.8284271247461903
2.23606797749979
1.4142135623730951
5.0990195135927845
3.1622776601683795
5.916079783099616
5.385164807134504
3.0
2.8284271247461903
4.58257569495584
3.3166247903554
5.385164807134504
4.242640687119285
5.744562646538029
5.0
4.58257569495584
6.0
5.916079783099616
0.0
6.782329983125268
6.164414002968976
8.0
3.605551275463989
8.602325267042627
7.483314773547883
4.242640687119285
4.358898943540674
7.483314773547883
8.06225774829855
8.602325267042627
7.810249675906654
6.708203932499369
4.69041575982343
6.557438524302
6.708203932499369
5.477225575051661
8.06225774829855
15.0
6.4031242374328485
3.3166247903554
9.899494936611665
7.874007874011811
5.0990195135927845
12.569805089976535
6.48074069840786
5.916079783099616
7.810249675906654
10.723805294763608
5.196152422706632
7.681145747868608
3.0
5.477225575051661
6.48074069840786
4.47213595499958
6.4031242374328485
4.123105625617661
3.605551275463989
5.830951894845301
5.196152422706632
9.273618495495704
2.8284271247461903
2.8284271247461903
3.3166247903554
5.385164807134504
4.242640687119285
4.47213595499958
19.1049731745428
5.385164807134504
5.196152422706632
5.385164807134504
5.477225575051661
3.605551275463989
16.431676725154983
12.041594578792296
11.74734012447073
7.14142842854285
6.082762530298219
5.916079783099616
6.708203932499369
3.0
3.3166247903554
13.96424004376894
13.152946437965905
5.0
2.449489742783178
4.123105625617661
1.4142135623730951
5.385164807134504
7.0710678118654755
3.3166247903554
5.830951894845301
4.69041575982343
2.0
3.7416573867739413
2.23606797749979
5.830951894845301
4.0
4.0
5.656854249492381
4.358898943540674
4.242640687119285
4.58257569495584
2.8284271247461903
2.449489742783178
1.0
5.0
7.0
4.898979485566356
7.810249675906654
6.782329983125268
6.4031242374328485
2.449489742783178
7.483314773547883
7.0
4.123105625617661
6.4031242374328485
3.0
4.58257569495584
4.898979485566356
3.7416573867739413
7.0710678118654755
9.433981132056603
8.306623862918075
6.4031242374328485
4.69041575982343
5.916079783099616
6.708203932499369
5.744562646538029
8.602325267042627
1.0
5.385164807134504
2.449489742783178
4.123105625617661
6.4031242374328485
6.48074069840786
13.19090595827292
5.385164807134504
2.23606797749979
4.242640687119285
10.488088481701515
5.196152422706632
7.810249675906654
5.385164807134504
5.0990195135927845
4.242640687119285
4.898979485566356
2.0
5.477225575051661
5.196152422706632
4.123105625617661
4.898979485566356
8.48528137423857
7.0710678118654755
2.23606797749979
7.0710678118654755
5.830951894845301
3.3166247903554
4.47213595499958
6.164414002968976
3.7416573867739413
5.916079783099616
5.196152422706632
6.082762530298219
17.97220075561143
12.68857754044952
17.72004514666935
3.4641016151377544
5.830951894845301
9.797958971132712
6.48074069840786
7.483314773547883
6.164414002968976
17.46424919657298
8.54400374531753
13.601470508735444
13.92838827718412
5.916079783099616
6.48074069840786
1.4142135623730951
2.8284271247461903
5.830951894845301
11.40175425099138
6.708203932499369
5.0990195135927845
3.0
4.898979485566356
4.123105625617661
2.0
6.164414002968976
4.358898943540674
7.280109889280518
5.385164807134504
2.449489742783178
2.449489742783178
4.58257569495584
5.0
4.123105625617661
2.23606797749979
4.0
3.0
4.58257569495584
3.0
3.7416573867739413
4.242640687119285
6.782329983125268
5.196152422706632
2.449489742783178
5.477225575051661
4.58257569495584
4.123105625617661
5.385164807134504
5.196152422706632
12.36931687685298
8.12403840463596
5.196152422706632
4.58257569495584
3.7416573867739413
6.48074069840786
7.280109889280518
8.54400374531753
7.810249675906654
3.0
5.0990195135927845
3.3166247903554
4.58257569495584
7.810249675906654
7.280109889280518
11.575836902790225
7.681145747868608
5.477225575051661
5.830951894845301
7.0710678118654755
5.196152422706632
3.0
5.477225575051661
7.3484692283495345
3.3166247903554
10.344080432788601
5.916079783099616
5.656854249492381
6.4031242374328485
4.123105625617661
7.0710678118654755
9.0
5.477225575051661
2.23606797749979
18.788294228055936
6.782329983125268
3.0
8.831760866327848
5.477225575051661
6.4031242374328485
8.48528137423857
6.782329983125268
7.681145747868608
17.97220075561143
9.486832980505138
4.123105625617661
5.385164807134504
4.69041575982343
5.916079783099616
4.0
6.708203932499369
10.246950765959598
5.477225575051661
7.54983443527075
5.385164807134504
7.810249675906654
2.449489742783178
4.242640687119285
4.898979485566356
4.47213595499958
6.4031242374328485
5.656854249492381
1.4142135623730951
5.477225575051661
2.8284271247461903
3.0
7.3484692283495345
3.3166247903554
4.69041575982343
2.449489742783178
1.0
2.23606797749979
2.449489742783178
2.23606797749979
3.3166247903554
4.242640687119285
5.0990195135927845
3.1622776601683795
2.449489742783178
4.358898943540674
4.47213595499958
4.47213595499958
6.164414002968976
2.8284271247461903
4.358898943540674
10.04987562112089
1.4142135623730951
5.0990195135927845
3.7416573867739413
5.385164807134504
9.9498743710662
6.557438524302
6.557438524302
6.4031242374328485
5.0
6.708203932499369
4.58257569495584
8.602325267042627
7.211102550927978
3.7416573867739413
5.385164807134504
4.58257569495584
4.0
10.392304845413264
17.029386365926403
6.48074069840786
7.3484692283495345
6.164414002968976
7.874007874011811
7.0
5.0990195135927845
5.385164807134504
5.385164807134504
5.0990195135927845
9.055385138137417
11.224972160321824
5.477225575051661
5.656854249492381
5.744562646538029
3.7416573867739413
7.280109889280518
2.23606797749979
9.433981132056603
3.4641016151377544
11.874342087037917
5.0990195135927845
7.874007874011811
3.1622776601683795
2.23606797749979
9.899494936611665
5.916079783099616
6.708203932499369
5.385164807134504
7.280109889280518
9.273618495495704
7.874007874011811
7.874007874011811
11.224972160321824
7.483314773547883
7.0710678118654755
2.23606797749979
5.385164807134504
8.602325267042627
13.076696830622021
9.055385138137417
7.3484692283495345
9.899494936611665
10.04987562112089
3.3166247903554
4.242640687119285
8.12403840463596
8.660254037844387
6.48074069840786
4.47213595499958
6.082762530298219
2.8284271247461903
5.0
3.605551275463989
5.0990195135927845
2.449489742783178
2.449489742783178
4.58257569495584
3.1622776601683795
2.23606797749979
1.4142135623730951
4.47213595499958
4.58257569495584
6.4031242374328485
8.602325267042627
2.449489742783178
4.898979485566356
2.449489742783178
5.196152422706632
1.4142135623730951
7.483314773547883
4.123105625617661
2.23606797749979
7.874007874011811
4.58257569495584
2.23606797749979
4.358898943540674
7.483314773547883
12.041594578792296
4.242640687119285
4.123105625617661
5.0990195135927845
8.246211251235321
5.385164807134504
5.0
6.48074069840786
2.0
5.830951894845301
5.744562646538029
4.123105625617661
5.0990195135927845
5.830951894845301
12.84523257866513
9.643650760992955
7.874007874011811
8.06225774829855
8.12403840463596
7.3484692283495345
5.477225575051661
10.0
5.744562646538029
6.4031242374328485
4.47213595499958
11.832159566199232
5.477225575051661
9.486832980505138
5.830951894845301
5.477225575051661
7.874007874011811
2.23606797749979
3.1622776601683795
6.557438524302
16.911534525287763
7.874007874011811
2.8284271247461903
5.477225575051661
3.605551275463989
11.224972160321824
7.3484692283495345
9.0
9.695359714832659
9.273618495495704
8.831760866327848
15.556349186104045
9.486832980505138
6.708203932499369
9.539392014169456
7.874007874011811
5.477225575051661
7.615773105863909
8.717797887081348
11.74734012447073
8.94427190999916
10.63014581273465
7.874007874011811
8.12403840463596
11.180339887498949
5.385164807134504
6.4031242374328485
6.782329983125268
5.385164807134504
5.916079783099616
8.602325267042627
4.47213595499958
7.14142842854285
3.605551275463989
6.0
3.3166247903554
5.0990195135927845
2.23606797749979
3.0
1.7320508075688772
3.0
2.23606797749979
3.1622776601683795
4.242640687119285
3.0
10.198039027185569
3.0
3.605551275463989
2.449489742783178
4.47213595499958
6.782329983125268
9.9498743710662
2.8284271247461903
3.0
1.7320508075688772
4.242640687119285
3.4641016151377544
5.196152422706632
10.677078252031311
5.385164807134504
3.7416573867739413
3.7416573867739413
9.695359714832659
6.708203932499369
4.358898943540674
6.164414002968976
1.7320508075688772
4.242640687119285
2.23606797749979
2.23606797749979
5.0990195135927845
7.3484692283495345
17.916472867168917
5.385164807134504
5.385164807134504
7.280109889280518
7.615773105863909
7.0710678118654755
1.7320508075688772
7.0710678118654755
3.0
4.358898943540674
4.58257569495584
3.0
11.357816691600547
10.44030650891055
7.3484692283495345
3.1622776601683795
1.7320508075688772
5.477225575051661
12.24744871391589
9.539392014169456
4.0
7.874007874011811
9.16515138991168
6.082762530298219
5.477225575051661
6.48074069840786
7.3484692283495345
9.695359714832659
10.344080432788601
7.14142842854285
13.19090595827292
9.1104335791443
5.385164807134504
11.575836902790225
8.366600265340756
6.164414002968976
10.344080432788601
11.874342087037917
8.0
8.06225774829855
8.831760866327848
7.54983443527075
9.486832980505138
5.744562646538029
13.92838827718412
15.264337522473747
10.392304845413264
6.082762530298219
6.082762530298219
10.488088481701515
6.48074069840786
7.0
5.477225575051661
8.06225774829855
6.48074069840786
3.0
5.385164807134504
2.23606797749979
2.449489742783178
2.0
2.449489742783178
1.4142135623730951
2.23606797749979
4.123105625617661
2.449489742783178
5.656854249492381
9.539392014169456
2.449489742783178
1.7320508075688772
2.23606797749979
8.246211251235321
6.557438524302
3.1622776601683795
2.449489742783178
4.47213595499958
2.449489742783178
3.3166247903554
3.0
7.810249675906654
4.69041575982343
4.123105625617661
4.123105625617661
5.385164807134504
3.7416573867739413
6.4031242374328485
1.0
6.48074069840786
6.708203932499369
3.0
1.7320508075688772
2.449489742783178
7.280109889280518
11.0
5.830951894845301
4.58257569495584
9.433981132056603
6.48074069840786
3.605551275463989
7.0
7.0
3.3166247903554
4.123105625617661
4.123105625617661
2.0
10.04987562112089
3.0
6.082762530298219
13.892443989449804
2.8284271247461903
5.916079783099616
6.48074069840786
1.4142135623730951
9.0
10.04987562112089
13.152946437965905
2.8284271247461903
5.916079783099616
9.643650760992955
8.366600265340756
9.539392014169456
12.96148139681572
16.583123951777
16.76305461424021
11.180339887498949
7.0710678118654755
9.486832980505138
7.0710678118654755
6.708203932499369
12.569805089976535
7.681145747868608
7.874007874011811
13.038404810405298
9.1104335791443
9.899494936611665
5.0990195135927845
9.055385138137417
10.295630140987
14.0
14.730919862656235
8.246211251235321
8.602325267042627
14.628738838327793
9.797958971132712
8.06225774829855
6.782329983125268
8.06225774829855
7.14142842854285
4.358898943540674
5.385164807134504
4.123105625617661
3.3166247903554
1.4142135623730951
1.7320508075688772
1.4142135623730951
2.449489742783178
6.6332495807108
1.0
2.449489742783178
2.23606797749979
6.6332495807108
1.0
1.7320508075688772
4.58257569495584
5.0990195135927845
3.1622776601683795
3.0
2.449489742783178
0.0
2.449489742783178
2.23606797749979
5.744562646538029
3.3166247903554
3.7416573867739413
12.12435565298214
4.358898943540674
4.242640687119285
2.23606797749979
3.4641016151377544
6.4031242374328485
6.708203932499369
4.58257569495584
2.8284271247461903
3.0
8.602325267042627
13.45362404707371
5.830951894845301
4.242640687119285
8.602325267042627
5.744562646538029
4.47213595499958
7.810249675906654
4.47213595499958
5.477225575051661
4.123105625617661
7.3484692283495345
3.1622776601683795
11.357816691600547
4.58257569495584
6.782329983125268
15.165750888103101
3.0
11.180339887498949
13.152946437965905
7.681145747868608
10.04987562112089
8.602325267042627
3.1622776601683795
4.58257569495584
11.180339887498949
13.74772708486752
9.433981132056603
11.224972160321824
4.898979485566356
6.164414002968976
15.066519173319364
3.7416573867739413
9.695359714832659
12.68857754044952
6.324555320336759
8.774964387392123
10.862780491200215
8.06225774829855
14.628738838327793
12.529964086141668
10.198039027185569
14.89966442575134
7.874007874011811
12.206555615733702
17.204650534085253
16.881943016134134
6.4031242374328485
15.7797338380595
9.433981132056603
8.602325267042627
12.569805089976535
9.219544457292887
8.12403840463596
7.874007874011811
8.54400374531753
4.242640687119285
4.123105625617661
3.0
4.358898943540674
2.8284271247461903
3.7416573867739413
3.1622776601683795
2.449489742783178
7.874007874011811
3.0
5.0
2.23606797749979
7.3484692283495345
3.7416573867739413
1.4142135623730951
7.0
3.3166247903554
2.449489742783178
0.0
3.0
4.69041575982343
2.8284271247461903
2.23606797749979
5.0990195135927845
3.605551275463989
2.8284271247461903
4.58257569495584
3.605551275463989
2.449489742783178
1.0
3.7416573867739413
4.123105625617661
5.196152422706632
2.449489742783178
1.4142135623730951
4.242640687119285
5.916079783099616
9.9498743710662
5.385164807134504
5.744562646538029
8.602325267042627
6.4031242374328485
9.1104335791443
5.916079783099616
6.082762530298219
7.0
7.0
5.385164807134504
5.0990195135927845
10.862780491200215
5.0990195135927845
2.8284271247461903
10.816653826391969
5.744562646538029
4.0
14.45683229480096
5.385164807134504
5.385164807134504
10.246950765959598
1.0
12.409673645990857
3.7416573867739413
9.433981132056603
12.083045973594572
11.357816691600547
5.385164807134504
17.029386365926403
6.164414002968976
23.366642891095847
7.14142842854285
9.055385138137417
5.0
14.352700094407323
5.0990195135927845
13.379088160259652
16.30950643030009
8.774964387392123
16.881943016134134
7.874007874011811
15.165750888103101
11.445523142259598
17.46424919657298
10.392304845413264
16.401219466856727
10.816653826391969
18.920887928424502
11.180339887498949
13.038404810405298
17.916472867168917
7.483314773547883
8.831760866327848
9.433981132056603
4.242640687119285
4.123105625617661
4.242640687119285
3.0
2.23606797749979
2.449489742783178
2.449489742783178
1.0
8.774964387392123
2.0
3.605551275463989
3.0
2.8284271247461903
5.916079783099616
7.14142842854285
1.7320508075688772
1.7320508075688772
2.23606797749979
2.449489742783178
2.449489742783178
2.8284271247461903
3.605551275463989
3.0
4.898979485566356
3.1622776601683795
11.357816691600547
3.1622776601683795
4.123105625617661
2.23606797749979
2.0
4.0
2.23606797749979
5.385164807134504
5.385164807134504
2.23606797749979
3.4641016151377544
5.0
5.385164807134504
7.14142842854285
4.58257569495584
7.280109889280518
6.164414002968976
5.830951894845301
5.477225575051661
7.874007874011811
3.0
8.306623862918075
7.0710678118654755
2.449489742783178
8.306623862918075
5.830951894845301
9.695359714832659
1.4142135623730951
7.874007874011811
11.575836902790225
5.744562646538029
2.449489742783178
6.164414002968976
8.48528137423857
3.605551275463989
2.23606797749979
7.483314773547883
7.3484692283495345
7.874007874011811
6.4031242374328485
11.874342087037917
13.638181696985855
5.196152422706632
20.273134932713294
7.874007874011811
7.280109889280518
7.874007874011811
6.164414002968976
10.63014581273465
15.231546211727817
11.090536506409418
7.681145747868608
16.431676725154983
7.874007874011811
11.575836902790225
17.46424919657298
11.575836902790225
13.19090595827292
11.045361017187261
22.090722034374522
23.280893453645632
11.874342087037917
14.247806848775006
11.874342087037917
16.55294535724685
10.295630140987
10.246950765959598
4.123105625617661
4.47213595499958
5.744562646538029
2.449489742783178
1.0
1.7320508075688772
1.4142135623730951
3.605551275463989
3.0
1.7320508075688772
2.23606797749979
3.7416573867739413
1.4142135623730951
8.602325267042627
6.6332495807108
1.4142135623730951
1.0
1.0
3.3166247903554
5.0990195135927845
3.605551275463989
3.7416573867739413
3.0
9.0
4.242640687119285
4.123105625617661
4.0
5.385164807134504
3.0
2.23606797749979
4.0
3.3166247903554
1.0
6.082762530298219
5.0
2.23606797749979
6.164414002968976
4.358898943540674
5.0990195135927845
7.0
2.23606797749979
5.477225575051661
2.23606797749979
3.7416573867739413
1.7320508075688772
5.0
9.695359714832659
7.874007874011811
4.242640687119285
5.477225575051661
4.123105625617661
7.14142842854285
8.602325267042627
3.605551275463989
7.874007874011811
14.352700094407323
4.898979485566356
5.385164807134504
10.816653826391969
5.744562646538029
5.830951894845301
7.54983443527075
7.483314773547883
4.123105625617661
4.58257569495584
11.445523142259598
2.23606797749979
15.556349186104045
5.477225575051661
9.433981132056603
7.14142842854285
9.486832980505138
6.6332495807108
12.727922061357855
17.291616465790582
9.0
9.055385138137417
4.123105625617661
16.61324772583615
12.806248474865697
20.92844953645635
15.066519173319364
13.152946437965905
13.92838827718412
23.366642891095847
20.83266665599966
11.575836902790225
26.645825188948457
17.578395831246947
22.181073012818835
9.0
12.806248474865697
4.123105625617661
4.123105625617661
4.898979485566356
2.23606797749979
0.0
2.23606797749979
1.4142135623730951
3.0
5.0990195135927845
3.7416573867739413
1.0
1.4142135623730951
1.4142135623730951
6.164414002968976
6.164414002968976
2.449489742783178
1.0
1.0
3.1622776601683795
4.123105625617661
2.8284271247461903
2.449489742783178
1.4142135623730951
5.196152422706632
3.0
4.358898943540674
3.0
1.7320508075688772
3.1622776601683795
1.4142135623730951
3.0
3.0
3.1622776601683795
6.4031242374328485
5.385164807134504
3.7416573867739413
7.3484692283495345
6.782329983125268
4.47213595499958
6.0
4.58257569495584
5.0990195135927845
4.123105625617661
5.385164807134504
2.449489742783178
2.23606797749979
9.433981132056603
5.744562646538029
2.449489742783178
8.94427190999916
1.4142135623730951
4.47213595499958
3.3166247903554
5.0
8.306623862918075
13.379088160259652
6.708203932499369
3.1622776601683795
11.704699910719626
3.7416573867739413
3.1622776601683795
8.06225774829855
8.12403840463596
6.48074069840786
4.898979485566356
14.89966442575134
6.0
7.810249675906654
8.306623862918075
17.46424919657298
11.357816691600547
7.874007874011811
6.082762530298219
13.379088160259652
7.0
9.486832980505138
16.881943016134134
8.602325267042627
11.575836902790225
18.841443681416774
13.601470508735444
21.236760581595302
15.297058540778355
13.601470508735444
13.601470508735444
25.573423705088842
14.177446878757825
19.672315572906
27.477263328068172
21.748563170931547
8.602325267042627
14.628738838327793
5.0990195135927845
3.1622776601683795
4.69041575982343
2.23606797749979
2.0
1.0
2.0
1.4142135623730951
6.4031242374328485
2.449489742783178
1.4142135623730951
1.4142135623730951
1.0
5.385164807134504
4.0
2.23606797749979
1.4142135623730951
1.0
4.0
3.0
1.4142135623730951
4.242640687119285
3.1622776601683795
4.58257569495584
1.4142135623730951
5.477225575051661
5.0990195135927845
1.4142135623730951
2.449489742783178
5.0
1.4142135623730951
4.0
2.0
3.4641016151377544
7.810249675906654
6.164414002968976
7.0710678118654755
7.615773105863909
5.916079783099616
7.280109889280518
4.123105625617661
4.69041575982343
7.483314773547883
4.58257569495584
8.306623862918075
4.123105625617661
7.3484692283495345
7.280109889280518
2.23606797749979
9.848857801796104
4.358898943540674
2.0
3.3166247903554
8.06225774829855
6.164414002968976
4.242640687119285
2.8284271247461903
4.358898943540674
1.4142135623730951
13.19090595827292
9.797958971132712
6.082762530298219
6.164414002968976
3.0
13.92838827718412
7.874007874011811
6.4031242374328485
9.0
10.723805294763608
10.295630140987
8.12403840463596
17.74823934929885
12.806248474865697
9.055385138137417
7.615773105863909
10.198039027185569
17.74823934929885
13.152946437965905
20.42057785666214
13.784048752090222
20.049937655763422
14.317821063276353
15.524174696260024
18.027756377319946
16.911534525287763
28.035691537752374
20.149441679609886
15.033296378372908
30.740852297878796
23.958297101421877
13.601470508735444
5.0990195135927845
4.123105625617661
2.449489742783178
2.0
1.0
1.4142135623730951
1.0
2.0
6.48074069840786
2.0
1.4142135623730951
1.0
1.4142135623730951
6.48074069840786
4.0
1.0
0.0
1.4142135623730951
1.4142135623730951
1.0
2.0
3.605551275463989
2.23606797749979
4.58257569495584
1.4142135623730951
3.1622776601683795
3.7416573867739413
3.3166247903554
1.4142135623730951
3.605551275463989
1.4142135623730951
0.0
4.47213595499958
3.0
5.830951894845301
4.58257569495584
4.69041575982343
6.324555320336759
4.123105625617661
5.0990195135927845
10.246950765959598
6.164414002968976
3.7416573867739413
5.916079783099616
4.123105625617661
8.06225774829855
3.0
10.04987562112089
9.0
3.1622776601683795
1.7320508075688772
4.123105625617661
13.74772708486752
7.0710678118654755
1.7320508075688772
5.385164807134504
4.69041575982343
3.3166247903554
4.58257569495584
11.575836902790225
10.63014581273465
8.306623862918075
5.744562646538029
5.744562646538029
11.445523142259598
5.0990195135927845
7.810249675906654
6.164414002968976
8.246211251235321
9.899494936611665
8.306623862918075
10.862780491200215
18.027756377319946
12.68857754044952
7.3484692283495345
12.36931687685298
17.663521732655695
15.0
16.73320053068151
18.411952639521967
17.72004514666935
17.69180601295413
15.84297951775486
18.708286933869708
14.798648586948742
26.019223662515376
9.273618495495704
18.027756377319946
28.337254630609507
11.916375287812984
20.639767440550294
4.47213595499958
4.242640687119285
6.48074069840786
3.1622776601683795
1.4142135623730951
1.4142135623730951
1.7320508075688772
7.0710678118654755
1.0
1.4142135623730951
2.449489742783178
0.0
2.23606797749979
1.4142135623730951
4.47213595499958
1.0
5.385164807134504
2.23606797749979
3.0
1.4142135623730951
1.0
3.605551275463989
2.23606797749979
3.0
3.1622776601683795
2.449489742783178
5.0990195135927845
4.242640687119285
2.23606797749979
3.3166247903554
2.8284271247461903
2.23606797749979
4.0
3.0
10.246950765959598
5.477225575051661
4.58257569495584
3.7416573867739413
6.324555320336759
3.1622776601683795
3.605551275463989
4.242640687119285
2.8284271247461903
6.164414002968976
4.58257569495584
3.1622776601683795
1.0
7.0710678118654755
4.898979485566356
4.123105625617661
8.602325267042627
6.164414002968976
4.0
3.7416573867739413
6.4031242374328485
6.082762530298219
8.06225774829855
6.557438524302
5.385164807134504
1.7320508075688772
8.12403840463596
6.4031242374328485
3.3166247903554
2.449489742783178
8.06225774829855
7.14142842854285
7.0710678118654755
9.273618495495704
5.0990195135927845
8.246211251235321
9.055385138137417
9.219544457292887
12.569805089976535
5.830951894845301
8.831760866327848
17.72004514666935
10.770329614269007
14.560219778561036
18.411952639521967
13.490737563232042
19.026297590440446
18.439088914585774
14.696938456699069
20.322401432901575
17.549928774784245
13.92838827718412
10.488088481701515
25.199206336708304
18.601075237738275
14.035668847618199
22.825424421026653
21.93171219946131
4.0
2.23606797749979
5.656854249492381
4.242640687119285
2.23606797749979
1.0
2.449489742783178
2.23606797749979
1.0
3.1622776601683795
3.0
1.4142135623730951
1.0
1.4142135623730951
0.0
4.0
1.0
3.0
3.0
1.4142135623730951
2.0
4.58257569495584
5.477225575051661
2.0
2.0
2.23606797749979
3.0
5.656854249492381
4.58257569495584
3.1622776601683795
2.449489742783178
2.0
3.1622776601683795
2.8284271247461903
3.7416573867739413
4.242640687119285
5.656854249492381
5.385164807134504
5.830951894845301
3.0
5.477225575051661
10.246950765959598
6.782329983125268
2.23606797749979
4.358898943540674
5.0990195135927845
3.605551275463989
4.47213595499958
4.123105625617661
1.7320508075688772
7.280109889280518
3.0
7.14142842854285
6.782329983125268
10.770329614269007
6.6332495807108
5.477225575051661
2.23606797749979
3.7416573867739413
6.0
7.681145747868608
4.898979485566356
7.810249675906654
5.0990195135927845
3.1622776601683795
5.477225575051661
7.280109889280518
10.770329614269007
5.0990195135927845
9.486832980505138
7.280109889280518
8.602325267042627
8.94427190999916
5.477225575051661
11.180339887498949
8.06225774829855
21.470910553583888
11.045361017187261
17.72004514666935
12.24744871391589
20.149441679609886
12.328828005937952
16.64331697709324
20.42057785666214
14.491376746189438
18.76166303929372
19.595917942265423
14.866068747318506
14.730919862656235
20.71231517720798
17.0
16.15549442140351
21.236760581595302
22.561028345356956
5.0990195135927845
4.123105625617661
3.3166247903554
3.1622776601683795
1.7320508075688772
2.23606797749979
2.449489742783178
3.7416573867739413
1.0
2.23606797749979
1.7320508075688772
0.0
1.0
0.0
4.242640687119285
1.7320508075688772
2.23606797749979
1.0
2.449489742783178
1.4142135623730951
2.23606797749979
2.0
3.605551275463989
1.7320508075688772
2.23606797749979
3.605551275463989
3.1622776601683795
3.7416573867739413
5.0990195135927845
1.4142135623730951
2.0
4.47213595499958
3.7416573867739413
3.3166247903554
4.47213595499958
12.409673645990857
5.744562646538029
5.385164807134504
5.385164807134504
6.4031242374328485
3.4641016151377544
9.219544457292887
8.18535277187245
4.58257569495584
5.477225575051661
1.4142135623730951
8.774964387392123
2.23606797749979
3.0
1.4142135623730951
4.123105625617661
4.123105625617661
8.94427190999916
4.242640687119285
4.123105625617661
6.928203230275509
7.615773105863909
6.0
9.0
4.58257569495584
3.7416573867739413
9.0
6.082762530298219
8.774964387392123
7.0710678118654755
5.477225575051661
14.142135623730951
11.224972160321824
7.874007874011811
12.68857754044952
8.54400374531753
10.63014581273465
9.797958971132712
6.164414002968976
6.4031242374328485
10.63014581273465
14.035668847618199
15.684387141358123
16.881943016134134
11.40175425099138
11.090536506409418
17.4928556845359
15.524174696260024
14.7648230602334
19.697715603592208
19.261360284258224
19.8997487421324
18.35755975068582
12.68857754044952
23.45207879911715
18.49324200890693
15.684387141358123
24.269322199023193
23.853720883753127
2.0
3.3166247903554
4.58257569495584
3.0
2.23606797749979
1.7320508075688772
2.23606797749979
3.3166247903554
1.0
2.449489742783178
4.242640687119285
2.449489742783178
2.449489742783178
4.58257569495584
4.69041575982343
2.23606797749979
1.4142135623730951
4.123105625617661
2.0
2.449489742783178
3.605551275463989
5.0990195135927845
3.4641016151377544
1.7320508075688772
3.605551275463989
1.7320508075688772
3.1622776601683795
5.0990195135927845
6.708203932499369
3.7416573867739413
2.8284271247461903
5.656854249492381
4.358898943540674
4.69041575982343
3.1622776601683795
6.4031242374328485
5.656854249492381
7.483314773547883
6.4031242374328485
6.4031242374328485
10.488088481701515
2.23606797749979
6.082762530298219
6.782329983125268
8.48528137423857
9.1104335791443
5.477225575051661
9.0
3.0
4.58257569495584
5.385164807134504
6.082762530298219
9.848857801796104
5.0990195135927845
6.4031242374328485
7.3484692283495345
6.164414002968976
4.123105625617661
9.695359714832659
3.1622776601683795
8.774964387392123
8.306623862918075
8.06225774829855
9.433981132056603
3.0
7.681145747868608
7.3484692283495345
9.219544457292887
7.681145747868608
9.899494936611665
11.224972160321824
8.0
7.0710678118654755
9.797958971132712
7.0
10.862780491200215
13.45362404707371
21.563858652847824
15.524174696260024
20.518284528683193
16.278820596099706
18.76166303929372
13.038404810405298
13.341664064126334
20.445048300260872
19.849433241279208
22.293496809607955
11.661903789690601
13.92838827718412
18.35755975068582
11.532562594670797
23.62202362203543
23.600847442411894
23.874672772626646
3.605551275463989
2.449489742783178
3.0
3.7416573867739413
3.1622776601683795
3.0
2.449489742783178
3.4641016151377544
1.7320508075688772
2.449489742783178
3.0
3.3166247903554
3.0
3.7416573867739413
3.0
2.23606797749979
2.23606797749979
3.1622776601683795
2.449489742783178
3.7416573867739413
3.1622776601683795
3.0
3.0
3.3166247903554
3.605551275463989
4.242640687119285
3.0
5.385164807134504
1.4142135623730951
2.23606797749979
5.916079783099616
3.1622776601683795
6.324555320336759
5.744562646538029
4.123105625617661
4.58257569495584
9.16515138991168
6.782329983125268
6.164414002968976
7.3484692283495345
3.7416573867739413
6.4031242374328485
4.58257569495584
5.477225575051661
7.615773105863909
7.280109889280518
5.385164807134504
9.899494936611665
6.708203932499369
5.0
5.916079783099616
7.0
6.782329983125268
8.54400374531753
7.810249675906654
3.7416573867739413
6.4031242374328485
5.385164807134504
6.0
4.242640687119285
6.48074069840786
11.489125293076057
5.385164807134504
3.3166247903554
8.831760866327848
8.06225774829855
9.433981132056603
11.180339887498949
8.12403840463596
9.486832980505138
11.789826122551595
10.246950765959598
5.385164807134504
7.615773105863909
11.180339887498949
12.529964086141668
11.704699910719626
12.36931687685298
13.74772708486752
22.847319317591726
14.177446878757825
15.165750888103101
23.043437243605826
16.0312195418814
18.24828759089466
24.71841418861655
20.248456731316587
14.628738838327793
14.628738838327793
14.45683229480096
19.72308292331602
23.430749027719962
13.076696830622021
19.209372712298546
5.0990195135927845
2.23606797749979
3.605551275463989
4.242640687119285
2.8284271247461903
2.8284271247461903
2.23606797749979
2.449489742783178
3.0
4.123105625617661
3.0
2.23606797749979
3.1622776601683795
2.0
2.449489742783178
2.23606797749979
1.7320508075688772
2.23606797749979
3.0
3.0
2.8284271247461903
4.69041575982343
2.449489742783178
3.0
1.7320508075688772
4.47213595499958
4.47213595499958
2.449489742783178
2.449489742783178
4.242640687119285
3.4641016151377544
7.0710678118654755
6.4031242374328485
4.58257569495584
12.206555615733702
6.164414002968976
2.23606797749979
5.830951894845301
7.3484692283495345
5.744562646538029
7.0
4.123105625617661
6.082762530298219
7.874007874011811
6.4031242374328485
6.48074069840786
10.63014581273465
7.280109889280518
6.48074069840786
8.12403840463596
3.0
7.483314773547883
3.3166247903554
8.18535277187245
5.196152422706632
4.898979485566356
11.445523142259598
7.874007874011811
3.7416573867739413
1.4142135623730951
5.0990195135927845
9.848857801796104
7.874007874011811
6.082762530298219
4.58257569495584
10.677078252031311
9.899494936611665
14.352700094407323
13.45362404707371
8.602325267042627
9.1104335791443
5.744562646538029
13.601470508735444
14.317821063276353
9.0
11.224972160321824
12.806248474865697
13.2664991614216
14.0
20.71231517720798
16.30950643030009
23.280893453645632
14.0
23.853720883753127
13.152946437965905
18.2208671582886
17.11724276862369
17.72004514666935
13.601470508735444
10.04987562112089
14.352700094407323
18.16590212458495
19.697715603592208
19.4164878389476
17.233687939614086
2.8284271247461903
3.7416573867739413
2.23606797749979
7.0710678118654755
1.7320508075688772
2.23606797749979
1.7320508075688772
1.4142135623730951
3.3166247903554
2.23606797749979
1.7320508075688772
1.0
3.7416573867739413
3.0
2.8284271247461903
2.449489742783178
4.358898943540674
4.123105625617661
2.23606797749979
3.7416573867739413
4.47213595499958
1.0
3.7416573867739413
4.58257569495584
4.898979485566356
1.4142135623730951
4.242640687119285
5.0990195135927845
2.449489742783178
4.242640687119285
5.196152422706632
7.0710678118654755
5.830951894845301
5.656854249492381
3.7416573867739413
6.4031242374328485
5.0
6.164414002968976
6.782329983125268
7.0710678118654755
6.082762530298219
7.0710678118654755
8.306623862918075
3.1622776601683795
7.0710678118654755
7.14142842854285
8.774964387392123
6.782329983125268
6.708203932499369
4.358898943540674
8.246211251235321
4.69041575982343
4.242640687119285
5.196152422706632
2.8284271247461903
6.0
9.695359714832659
11.180339887498949
10.63014581273465
5.196152422706632
2.23606797749979
5.830951894845301
8.06225774829855
6.164414002968976
6.708203932499369
7.3484692283495345
10.04987562112089
6.164414002968976
11.532562594670797
8.831760866327848
7.874007874011811
9.848857801796104
3.7416573867739413
10.04987562112089
9.433981132056603
12.36931687685298
11.789826122551595
10.862780491200215
10.488088481701515
10.63014581273465
21.470910553583888
15.297058540778355
19.209372712298546
15.165750888103101
18.16590212458495
12.409673645990857
10.44030650891055
17.378147196982766
17.146428199482248
12.206555615733702
11.090536506409418
15.264337522473747
11.789826122551595
18.81488772222678
17.52141546793523
15.264337522473747
3.605551275463989
3.3166247903554
2.23606797749979
5.830951894845301
1.0
2.8284271247461903
1.4142135623730951
3.3166247903554
1.7320508075688772
2.23606797749979
2.8284271247461903
3.0
3.605551275463989
3.3166247903554
3.605551275463989
3.0
3.605551275463989
3.7416573867739413
4.69041575982343
7.280109889280518
4.58257569495584
2.0
3.7416573867739413
2.23606797749979
4.58257569495584
3.3166247903554
5.0990195135927845
1.4142135623730951
4.358898943540674
4.58257569495584
6.082762530298219
7.483314773547883
5.385164807134504
3.3166247903554
6.164414002968976
6.324555320336759
6.4031242374328485
8.306623862918075
8.18535277187245
8.12403840463596
6.782329983125268
5.0990195135927845
5.385164807134504
7.483314773547883
8.774964387392123
9.899494936611665
4.242640687119285
7.681145747868608
4.0
4.358898943540674
4.898979485566356
5.0990195135927845
5.830951894845301
6.164414002968976
6.4031242374328485
5.477225575051661
4.242640687119285
8.18535277187245
6.164414002968976
8.774964387392123
4.358898943540674
8.06225774829855
7.3484692283495345
5.196152422706632
8.06225774829855
14.696938456699069
10.488088481701515
9.1104335791443
8.306623862918075
12.328828005937952
9.0
15.297058540778355
5.385164807134504
8.48528137423857
8.774964387392123
15.620499351813308
10.246950765959598
12.328828005937952
9.899494936611665
9.643650760992955
16.431676725154983
9.433981132056603
19.621416870348583
12.84523257866513
14.89966442575134
19.519221295943137
13.74772708486752
20.09975124224178
15.524174696260024
9.0
10.816653826391969
14.035668847618199
11.832159566199232
14.628738838327793
12.36931687685298
13.74772708486752
2.23606797749979
3.1622776601683795
2.8284271247461903
5.916079783099616
2.23606797749979
2.449489742783178
3.1622776601683795
2.0
2.449489742783178
2.23606797749979
1.0
3.605551275463989
1.0
3.7416573867739413
5.477225575051661
2.449489742783178
3.0
2.23606797749979
2.8284271247461903
5.477225575051661
3.7416573867739413
5.477225575051661
4.358898943540674
3.605551275463989
1.4142135623730951
3.7416573867739413
4.58257569495584
3.3166247903554
5.385164807134504
4.58257569495584
4.47213595499958
4.47213595499958
5.477225575051661
7.0
5.916079783099616
5.477225575051661
6.164414002968976
9.643650760992955
3.3166247903554
7.0710678118654755
4.47213595499958
6.708203932499369
6.0
7.483314773547883
5.0
9.1104335791443
5.0990195135927845
7.280109889280518
7.874007874011811
3.3166247903554
7.615773105863909
5.196152422706632
4.358898943540674
8.18535277187245
6.4031242374328485
5.916079783099616
5.0990195135927845
7.0710678118654755
11.180339887498949
5.0990195135927845
7.3484692283495345
7.3484692283495345
11.874342087037917
10.677078252031311
5.385164807134504
9.899494936611665
11.045361017187261
6.782329983125268
8.774964387392123
8.306623862918075
11.180339887498949
11.445523142259598
3.3166247903554
8.54400374531753
8.774964387392123
15.748015748023622
10.723805294763608
10.63014581273465
10.488088481701515
11.224972160321824
16.278820596099706
14.352700094407323
13.416407864998739
16.61324772583615
10.770329614269007
17.74823934929885
13.601470508735444
14.177446878757825
7.0
11.40175425099138
9.0
8.660254037844387
8.306623862918075
12.68857754044952
13.152946437965905
12.884098726725126
3.1622776601683795
3.1622776601683795
3.7416573867739413
5.744562646538029
2.449489742783178
1.7320508075688772
1.7320508075688772
4.123105625617661
3.3166247903554
2.23606797749979
2.8284271247461903
3.7416573867739413
2.8284271247461903
2.449489742783178
3.4641016151377544
3.0
3.1622776601683795
2.0
2.449489742783178
6.48074069840786
3.3166247903554
5.0990195135927845
4.58257569495584
1.4142135623730951
3.4641016151377544
3.7416573867739413
4.123105625617661
5.477225575051661
4.123105625617661
3.605551275463989
5.0990195135927845
4.358898943540674
6.4031242374328485
5.916079783099616
5.656854249492381
5.385164807134504
7.54983443527075
9.539392014169456
5.744562646538029
3.3166247903554
4.242640687119285
4.47213595499958
8.06225774829855
4.242640687119285
5.0990195135927845
6.782329983125268
3.4641016151377544
5.196152422706632
5.0
6.48074069840786
7.54983443527075
5.385164807134504
4.69041575982343
4.358898943540674
6.557438524302
4.58257569495584
10.816653826391969
8.246211251235321
6.164414002968976
9.899494936611665
8.06225774829855
2.449489742783178
7.874007874011811
5.830951894845301
12.727922061357855
8.774964387392123
11.0
7.874007874011811
9.219544457292887
7.0710678118654755
4.69041575982343
17.0
9.695359714832659
7.810249675906654
10.723805294763608
12.24744871391589
10.295630140987
11.445523142259598
10.63014581273465
11.180339887498949
11.874342087037917
13.379088160259652
13.92838827718412
15.652475842498529
14.071247279470288
12.569805089976535
16.1245154965971
15.427248620541512
6.782329983125268
9.273618495495704
5.0
11.0
12.409673645990857
12.12435565298214
10.63014581273465
9.433981132056603
3.1622776601683795
2.449489742783178
2.449489742783178
5.0990195135927845
3.0
2.23606797749979
1.4142135623730951
5.0990195135927845
3.1622776601683795
2.23606797749979
2.8284271247461903
2.449489742783178
3.605551275463989
2.449489742783178
5.385164807134504
4.58257569495584
3.605551275463989
3.0
3.1622776601683795
3.1622776601683795
5.0990195135927845
3.7416573867739413
5.196152422706632
4.242640687119285
2.23606797749979
3.7416573867739413
5.0
3.0
5.385164807134504
3.605551275463989
3.0
6.4031242374328485
3.0
6.164414002968976
4.898979485566356
7.14142842854285
9.1104335791443
6.708203932499369
8.246211251235321
7.681145747868608
4.0
6.4031242374328485
5.830951894845301
5.0990195135927845
7.211102550927978
4.69041575982343
5.196152422706632
5.196152422706632
8.774964387392123
2.449489742783178
8.06225774829855
7.54983443527075
7.0710678118654755
7.810249675906654
5.477225575051661
6.164414002968976
6.708203932499369
7.3484692283495345
4.123105625617661
5.477225575051661
5.916079783099616
8.602325267042627
4.898979485566356
6.48074069840786
7.874007874011811
9.16515138991168
10.770329614269007
10.488088481701515
7.810249675906654
8.602325267042627
8.306623862918075
4.69041575982343
9.899494936611665
18.411952639521967
11.916375287812984
10.44030650891055
12.569805089976535
11.40175425099138
12.569805089976535
12.806248474865697
10.488088481701515
11.224972160321824
7.54983443527075
15.524174696260024
15.165750888103101
10.295630140987
7.483314773547883
16.06237840420901
11.224972160321824
8.602325267042627
7.874007874011811
12.529964086141668
10.677078252031311
9.1104335791443
9.9498743710662
12.36931687685298
11.74734012447073
5.0
4.358898943540674
3.0
6.0
1.7320508075688772
2.449489742783178
3.605551275463989
3.1622776601683795
3.1622776601683795
1.4142135623730951
2.23606797749979
4.58257569495584
2.449489742783178
3.7416573867739413
4.358898943540674
3.605551275463989
4.242640687119285
4.47213595499958
3.0
3.1622776601683795
3.7416573867739413
4.358898943540674
4.123105625617661
3.3166247903554
3.3166247903554
3.7416573867739413
4.358898943540674
5.744562646538029
4.58257569495584
3.7416573867739413
5.830951894845301
4.47213595499958
4.242640687119285
5.744562646538029
7.280109889280518
4.69041575982343
7.0
6.557438524302
3.7416573867739413
6.164414002968976
6.082762530298219
3.7416573867739413
5.0990195135927845
5.0
5.385164807134504
4.58257569495584
9.273618495495704
3.1622776601683795
4.69041575982343
8.246211251235321
4.69041575982343
7.280109889280518
6.4031242374328485
6.164414002968976
4.123105625617661
6.4031242374328485
10.488088481701515
4.58257569495584
5.385164807134504
5.385164807134504
7.483314773547883
8.602325267042627
5.385164807134504
6.164414002968976
7.681145747868608
6.782329983125268
10.04987562112089
8.18535277187245
9.0
8.12403840463596
9.16515138991168
5.0990195135927845
10.04987562112089
14.352700094407323
9.433981132056603
9.9498743710662
7.874007874011811
13.19090595827292
8.94427190999916
11.090536506409418
10.295630140987
14.491376746189438
13.0
9.643650760992955
15.297058540778355
11.575836902790225
7.14142842854285
13.638181696985855
9.1104335791443
6.48074069840786
7.280109889280518
11.874342087037917
7.0
8.774964387392123
9.899494936611665
10.488088481701515
11.575836902790225
2.0
3.7416573867739413
1.4142135623730951
4.242640687119285
2.0
1.0
2.8284271247461903
4.242640687119285
3.0
4.242640687119285
2.23606797749979
2.23606797749979
1.7320508075688772
3.0
2.0
3.0
3.1622776601683795
2.23606797749979
4.242640687119285
1.7320508075688772
2.0
2.449489742783178
2.23606797749979
4.123105625617661
4.242640687119285
5.196152422706632
14.866068747318506
3.605551275463989
4.47213595499958
4.123105625617661
3.7416573867739413
3.4641016151377544
5.656854249492381
5.0
4.358898943540674
6.4031242374328485
4.898979485566356
5.477225575051661
7.3484692283495345
7.483314773547883
6.4031242374328485
5.0
6.48074069840786
6.4031242374328485
5.196152422706632
6.4031242374328485
4.69041575982343
7.3484692283495345
7.3484692283495345
4.242640687119285
7.14142842854285
7.810249675906654
10.488088481701515
5.830951894845301
7.280109889280518
8.246211251235321
8.774964387392123
5.656854249492381
5.0
5.0990195135927845
7.3484692283495345
7.0710678118654755
6.4031242374328485
7.810249675906654
8.602325267042627
6.708203932499369
10.198039027185569
7.615773105863909
9.433981132056603
9.797958971132712
4.898979485566356
9.433981132056603
8.366600265340756
9.219544457292887
10.246950765959598
10.862780491200215
11.575836902790225
12.529964086141668
11.0
8.12403840463596
7.810249675906654
10.0
11.532562594670797
8.18535277187245
16.792855623746664
5.196152422706632
10.488088481701515
8.774964387392123
8.0
5.916079783099616
10.816653826391969
3.1622776601683795
5.830951894845301
7.14142842854285
11.045361017187261
10.44030650891055
3.0
2.23606797749979
3.0
2.0
2.23606797749979
4.242640687119285
1.4142135623730951
4.123105625617661
0.0
1.4142135623730951
2.23606797749979
3.0
3.0
1.4142135623730951
3.3166247903554
2.8284271247461903
2.449489742783178
2.8284271247461903
2.449489742783178
3.605551275463989
3.7416573867739413
3.7416573867739413
1.4142135623730951
1.7320508075688772
4.58257569495584
3.0
12.884098726725126
2.8284271247461903
4.47213595499958
3.0
2.8284271247461903
6.6332495807108
6.082762530298219
6.082762530298219
3.605551275463989
4.123105625617661
5.0990195135927845
2.23606797749979
4.0
8.602325267042627
6.324555320336759
6.164414002968976
2.23606797749979
5.0990195135927845
5.477225575051661
3.3166247903554
1.7320508075688772
2.8284271247461903
6.4031242374328485
4.69041575982343
3.4641016151377544
2.449489742783178
7.615773105863909
7.0710678118654755
5.830951894845301
6.164414002968976
5.916079783099616
6.0
4.242640687119285
7.483314773547883
7.54983443527075
6.6332495807108
5.196152422706632
6.0
10.770329614269007
7.211102550927978
9.539392014169456
7.0
8.18535277187245
9.055385138137417
3.0
8.306623862918075
9.1104335791443
13.601470508735444
9.055385138137417
9.486832980505138
9.0
11.180339887498949
8.06225774829855
9.797958971132712
10.295630140987
13.152946437965905
8.0
10.862780491200215
9.1104335791443
12.206555615733702
4.58257569495584
8.54400374531753
7.483314773547883
10.344080432788601
7.681145747868608
10.44030650891055
8.0
8.602325267042627
9.486832980505138
9.433981132056603
7.0710678118654755
4.47213595499958
6.164414002968976
3.0
2.449489742783178
2.8284271247461903
3.1622776601683795
3.0
4.123105625617661
4.0
1.7320508075688772
3.7416573867739413
2.23606797749979
3.1622776601683795
1.0
3.0
3.1622776601683795
4.123105625617661
3.1622776601683795
3.7416573867739413
2.23606797749979
5.196152422706632
3.0
2.23606797749979
3.1622776601683795
4.58257569495584
3.1622776601683795
16.431676725154983
3.605551275463989
4.47213595499958
4.123105625617661
4.123105625617661
7.874007874011811
5.196152422706632
5.0990195135927845
1.7320508075688772
4.47213595499958
8.306623862918075
4.58257569495584
6.082762530298219
5.916079783099616
3.7416573867739413
5.477225575051661
6.782329983125268
5.744562646538029
6.0
2.449489742783178
4.47213595499958
4.898979485566356
5.0
3.7416573867739413
8.306623862918075
5.0
8.246211251235321
4.123105625617661
3.0
5.744562646538029
7.14142842854285
7.810249675906654
8.306623862918075
6.557438524302
10.816653826391969
7.483314773547883
6.48074069840786
6.48074069840786
9.433981132056603
5.916079783099616
9.433981132056603
6.708203932499369
9.1104335791443
7.54983443527075
8.12403840463596
8.246211251235321
6.557438524302
14.52583904633395
8.54400374531753
9.486832980505138
11.045361017187261
11.489125293076057
10.63014581273465
10.723805294763608
10.295630140987
9.486832980505138
11.224972160321824
7.681145747868608
10.954451150103322
13.490737563232042
5.477225575051661
11.224972160321824
9.643650760992955
11.789826122551595
6.4031242374328485
11.704699910719626
8.831760866327848
8.06225774829855
9.433981132056603
11.045361017187261
11.357816691600547
2.23606797749979
2.449489742783178
5.385164807134504
1.4142135623730951
2.23606797749979
2.23606797749979
2.23606797749979
4.358898943540674
3.0
2.23606797749979
2.23606797749979
0.0
2.23606797749979
2.0
1.7320508075688772
4.0
3.7416573867739413
5.0990195135927845
3.605551275463989
2.449489742783178
4.358898943540674
2.23606797749979
3.7416573867739413
3.1622776601683795
2.449489742783178
4.123105625617661
3.7416573867739413
3.7416573867739413
3.1622776601683795
3.7416573867739413
6.164414002968976
8.246211251235321
5.0990195135927845
6.164414002968976
1.7320508075688772
12.24744871391589
2.449489742783178
3.3166247903554
4.358898943540674
5.477225575051661
5.196152422706632
6.4031242374328485
5.744562646538029
6.164414002968976
5.385164807134504
3.1622776601683795
1.4142135623730951
4.123105625617661
6.782329983125268
2.23606797749979
3.7416573867739413
4.58257569495584
6.708203932499369
4.123105625617661
5.0990195135927845
3.7416573867739413
4.898979485566356
7.54983443527075
6.164414002968976
6.4031242374328485
3.1622776601683795
5.916079783099616
7.14142842854285
4.123105625617661
6.48074069840786
7.810249675906654
6.557438524302
6.782329983125268
12.884098726725126
7.874007874011811
7.3484692283495345
5.0
6.4031242374328485
3.3166247903554
6.4031242374328485
10.816653826391969
9.899494936611665
10.04987562112089
10.723805294763608
9.899494936611665
9.643650760992955
9.848857801796104
12.96148139681572
10.198039027185569
10.954451150103322
10.099504938362077
6.082762530298219
9.273618495495704
9.539392014169456
8.602325267042627
7.810249675906654
11.704699910719626
9.643650760992955
9.9498743710662
9.643650760992955
8.366600265340756
9.273618495495704
10.099504938362077
2.0
2.23606797749979
5.0
1.7320508075688772
2.449489742783178
1.4142135623730951
2.23606797749979
2.23606797749979
4.58257569495584
2.449489742783178
1.7320508075688772
1.4142135623730951
3.0
2.23606797749979
1.4142135623730951
3.1622776601683795
4.47213595499958
3.605551275463989
2.23606797749979
2.8284271247461903
3.605551275463989
3.0
3.0
5.0
3.605551275463989
3.1622776601683795
5.196152422706632
3.1622776601683795
3.605551275463989
5.0
5.196152422706632
4.58257569495584
6.4031242374328485
5.196152422706632
1.4142135623730951
2.23606797749979
6.708203932499369
4.242640687119285
5.385164807134504
4.898979485566356
2.449489742783178
2.8284271247461903
4.898979485566356
5.830951894845301
5.385164807134504
7.280109889280518
4.242640687119285
5.385164807134504
3.0
5.0990195135927845
6.164414002968976
1.4142135623730951
6.6332495807108
9.219544457292887
3.7416573867739413
5.196152422706632
5.477225575051661
6.48074069840786
5.0990195135927845
7.615773105863909
7.0710678118654755
3.0
5.196152422706632
5.830951894845301
5.477225575051661
6.4031242374328485
7.3484692283495345
7.810249675906654
9.9498743710662
7.0
7.615773105863909
6.782329983125268
7.0710678118654755
16.186414056238647
7.874007874011811
9.433981132056603
7.810249675906654
14.247806848775006
10.246950765959598
9.1104335791443
9.643650760992955
9.695359714832659
9.1104335791443
10.392304845413264
5.916079783099616
10.099504938362077
7.0710678118654755
16.55294535724685
11.74734012447073
9.899494936611665
6.48074069840786
12.449899597988733
10.723805294763608
9.433981132056603
11.357816691600547
10.295630140987
10.723805294763608
12.24744871391589
1.4142135623730951
1.4142135623730951
3.0
3.0
1.4142135623730951
1.4142135623730951
1.0
1.7320508075688772
3.3166247903554
3.605551275463989
2.0
1.0
2.0
2.23606797749979
2.23606797749979
2.23606797749979
6.164414002968976
3.1622776601683795
2.8284271247461903
3.3166247903554
1.4142135623730951
3.0
2.449489742783178
4.242640687119285
3.0
4.123105625617661
12.884098726725126
3.605551275463989
4.123105625617661
5.0990195135927845
5.477225575051661
7.0710678118654755
2.23606797749979
4.47213595499958
4.242640687119285
2.23606797749979
2.0
8.366600265340756
3.1622776601683795
5.0
6.48074069840786
4.898979485566356
1.4142135623730951
4.123105625617661
4.123105625617661
4.69041575982343
5.0990195135927845
6.6332495807108
6.782329983125268
5.0990195135927845
4.898979485566356
4.242640687119285
5.477225575051661
7.874007874011811
9.486832980505138
9.486832980505138
4.358898943540674
3.605551275463989
8.18535277187245
7.874007874011811
8.602325267042627
5.477225575051661
5.0990195135927845
6.48074069840786
4.123105625617661
6.324555320336759
6.0
6.48074069840786
8.602325267042627
7.874007874011811
8.774964387392123
9.433981132056603
8.602325267042627
8.602325267042627
9.433981132056603
9.0
9.486832980505138
11.357816691600547
8.366600265340756
10.488088481701515
10.198039027185569
10.344080432788601
10.04987562112089
9.273618495495704
9.539392014169456
7.681145747868608
12.529964086141668
14.594519519326424
12.96148139681572
10.099504938362077
11.045361017187261
11.575836902790225
11.532562594670797
9.899494936611665
12.083045973594572
12.0
12.68857754044952
1.0
2.0
2.23606797749979
1.4142135623730951
1.0
0.0
3.0
3.3166247903554
2.23606797749979
3.1622776601683795
1.7320508075688772
2.449489742783178
1.4142135623730951
2.0
1.0
1.0
3.0
2.23606797749979
3.605551275463989
3.0
3.1622776601683795
2.23606797749979
1.0
2.8284271247461903
3.7416573867739413
4.123105625617661
4.58257569495584
4.69041575982343
4.69041575982343
5.385164807134504
4.0
2.449489742783178
4.123105625617661
4.58257569495584
2.449489742783178
5.385164807134504
1.0
1.4142135623730951
13.0
5.916079783099616
4.898979485566356
5.0990195135927845
3.3166247903554
2.23606797749979
1.4142135623730951
3.7416573867739413
4.898979485566356
8.0
6.708203932499369
3.605551275463989
4.123105625617661
5.0990195135927845
3.7416573867739413
10.295630140987
2.23606797749979
7.14142842854285
8.18535277187245
4.47213595499958
6.708203932499369
6.4031242374328485
9.219544457292887
4.242640687119285
2.449489742783178
4.69041575982343
3.0
5.830951894845301
5.830951894845301
8.54400374531753
6.4031242374328485
5.744562646538029
7.681145747868608
8.12403840463596
8.717797887081348
9.273618495495704
7.280109889280518
9.486832980505138
5.916079783099616
10.723805294763608
13.490737563232042
9.219544457292887
14.730919862656235
12.649110640673518
14.491376746189438
10.099504938362077
13.19090595827292
13.152946437965905
7.615773105863909
13.490737563232042
13.038404810405298
12.36931687685298
9.643650760992955
14.45683229480096
11.704699910719626
9.899494936611665
11.575836902790225
11.832159566199232
11.045361017187261
11.357816691600547
3.605551275463989
1.0
2.0
0.0
1.0
1.0
3.3166247903554
3.1622776601683795
3.605551275463989
3.0
1.4142135623730951
2.0
1.0
1.4142135623730951
2.8284271247461903
2.0
2.8284271247461903
2.0
2.23606797749979
1.0
2.23606797749979
2.23606797749979
0.0
3.0
3.605551275463989
4.242640687119285
5.196152422706632
4.58257569495584
4.898979485566356
5.477225575051661
5.744562646538029
4.242640687119285
2.23606797749979
3.1622776601683795
2.0
5.830951894845301
3.0
4.0
13.341664064126334
5.385164807134504
5.656854249492381
6.082762530298219
3.605551275463989
4.242640687119285
3.4641016151377544
7.874007874011811
5.196152422706632
4.242640687119285
3.1622776601683795
7.0
6.4031242374328485
3.7416573867739413
6.6332495807108
3.1622776601683795
3.0
7.280109889280518
4.242640687119285
9.1104335791443
5.385164807134504
3.0
4.69041575982343
6.708203932499369
7.3484692283495345
6.4031242374328485
7.14142842854285
6.782329983125268
7.0710678118654755
6.48074069840786
9.055385138137417
7.681145747868608
10.04987562112089
11.445523142259598
8.48528137423857
9.643650760992955
8.602325267042627
11.704699910719626
7.54983443527075
3.3166247903554
9.486832980505138
10.488088481701515
8.06225774829855
9.643650760992955
12.083045973594572
9.055385138137417
11.575836902790225
10.246950765959598
7.0
12.206555615733702
7.14142842854285
10.344080432788601
5.0990195135927845
11.489125293076057
12.68857754044952
13.416407864998739
11.832159566199232
17.804493814764857
11.445523142259598
11.916375287812984
13.038404810405298
13.114877048604
2.23606797749979
2.23606797749979
1.0
1.4142135623730951
1.0
2.23606797749979
2.23606797749979
4.123105625617661
1.7320508075688772
3.7416573867739413
1.4142135623730951
1.0
1.0
0.0
3.0
1.4142135623730951
2.8284271247461903
1.0
1.4142135623730951
1.0
3.1622776601683795
2.23606797749979
2.23606797749979
1.4142135623730951
3.3166247903554
4.123105625617661
3.605551275463989
5.385164807134504
5.916079783099616
6.164414002968976
7.280109889280518
6.164414002968976
0.0
5.0990195135927845
1.4142135623730951
5.0990195135927845
2.23606797749979
3.4641016151377544
13.152946437965905
5.0990195135927845
6.082762530298219
1.7320508075688772
6.708203932499369
1.7320508075688772
3.0
5.0
3.605551275463989
2.0
4.123105625617661
4.123105625617661
3.3166247903554
5.744562646538029
6.164414002968976
8.06225774829855
3.7416573867739413
4.242640687119285
9.219544457292887
5.656854249492381
6.324555320336759
3.605551275463989
4.58257569495584
6.4031242374328485
6.6332495807108
9.055385138137417
6.082762530298219
6.4031242374328485
5.744562646538029
7.874007874011811
5.477225575051661
5.385164807134504
11.357816691600547
9.055385138137417
7.874007874011811
12.24744871391589
9.797958971132712
8.246211251235321
9.433981132056603
5.830951894845301
10.488088481701515
10.954451150103322
3.0
12.36931687685298
10.198039027185569
9.797958971132712
14.866068747318506
8.602325267042627
11.045361017187261
11.224972160321824
6.082762530298219
6.082762530298219
11.704699910719626
11.045361017187261
13.076696830622021
10.816653826391969
13.152946437965905
13.152946437965905
12.041594578792296
10.770329614269007
11.357816691600547
11.045361017187261
1.4142135623730951
1.0
5.0990195135927845
1.4142135623730951
1.4142135623730951
1.4142135623730951
2.449489742783178
4.0
3.1622776601683795
2.0
2.449489742783178
2.23606797749979
2.449489742783178
2.0
3.7416573867739413
2.0
5.0990195135927845
2.23606797749979
1.0
1.4142135623730951
3.3166247903554
1.7320508075688772
1.0
3.605551275463989
2.23606797749979
4.123105625617661
4.358898943540674
6.4031242374328485
4.123105625617661
6.0
5.744562646538029
7.280109889280518
3.1622776601683795
2.449489742783178
3.7416573867739413
2.449489742783178
6.082762530298219
1.0
8.12403840463596
5.385164807134504
3.605551275463989
7.681145747868608
5.0
2.449489742783178
3.7416573867739413
8.306623862918075
5.0990195135927845
3.1622776601683795
6.164414002968976
3.1622776601683795
3.3166247903554
3.605551275463989
3.1622776601683795
7.874007874011811
6.782329983125268
7.483314773547883
10.44030650891055
6.48074069840786
9.0
3.1622776601683795
5.477225575051661
8.48528137423857
6.708203932499369
11.532562594670797
9.219544457292887
9.643650760992955
8.602325267042627
9.273618495495704
9.486832980505138
8.54400374531753
12.449899597988733
11.661903789690601
12.36931687685298
11.832159566199232
14.730919862656235
11.045361017187261
16.881943016134134
7.3484692283495345
10.723805294763608
18.027756377319946
8.12403840463596
13.0
10.770329614269007
12.449899597988733
4.898979485566356
11.090536506409418
9.433981132056603
9.273618495495704
10.488088481701515
1.4142135623730951
7.54983443527075
14.142135623730951
10.198039027185569
14.696938456699069
15.937377450509228
15.620499351813308
15.84297951775486
14.730919862656235
12.727922061357855
11.357816691600547
14.866068747318506
1.4142135623730951
2.0
4.47213595499958
3.605551275463989
2.449489742783178
2.23606797749979
1.4142135623730951
4.47213595499958
3.0
2.449489742783178
2.23606797749979
2.449489742783178
3.1622776601683795
2.0
3.0
3.1622776601683795
3.605551275463989
2.23606797749979
4.123105625617661
1.0
4.58257569495584
4.242640687119285
4.123105625617661
2.23606797749979
1.4142135623730951
5.656854249492381
4.47213595499958
3.1622776601683795
9.9498743710662
5.0990195135927845
6.557438524302
2.0
5.477225575051661
4.242640687119285
2.23606797749979
1.7320508075688772
6.324555320336759
1.0
5.385164807134504
4.123105625617661
5.477225575051661
3.605551275463989
2.449489742783178
3.1622776601683795
7.0
8.602325267042627
1.7320508075688772
3.7416573867739413
6.082762530298219
6.48074069840786
5.196152422706632
3.605551275463989
6.928203230275509
8.366600265340756
10.295630140987
6.164414002968976
6.557438524302
11.180339887498949
1.0
5.916079783099616
13.30413469565007
9.9498743710662
8.306623862918075
11.661903789690601
10.04987562112089
10.816653826391969
8.774964387392123
10.770329614269007
8.12403840463596
9.899494936611665
10.816653826391969
12.449899597988733
12.083045973594572
11.916375287812984
15.297058540778355
11.045361017187261
15.937377450509228
7.615773105863909
11.180339887498949
9.643650760992955
20.199009876724155
11.74734012447073
8.18535277187245
3.3166247903554
8.54400374531753
14.071247279470288
10.677078252031311
13.638181696985855
11.575836902790225
3.7416573867739413
8.306623862918075
14.352700094407323
9.899494936611665
15.165750888103101
14.2828568570857
14.7648230602334
13.19090595827292
12.12435565298214
15.297058540778355
12.449899597988733
13.92838827718412
1.0
1.0
3.0
2.23606797749979
2.23606797749979
2.23606797749979
1.0
3.605551275463989
2.449489742783178
2.23606797749979
2.8284271247461903
2.23606797749979
4.47213595499958
1.4142135623730951
2.23606797749979
2.23606797749979
3.1622776601683795
2.449489742783178
1.0
4.0
2.8284271247461903
6.4031242374328485
3.605551275463989
1.0
4.0
5.0990195135927845
4.242640687119285
4.123105625617661
10.0
6.782329983125268
6.48074069840786
0.0
3.0
7.0710678118654755
3.3166247903554
3.0
5.385164807134504
1.4142135623730951
5.830951894845301
5.0
3.7416573867739413
3.3166247903554
6.782329983125268
5.0990195135927845
7.681145747868608
8.306623862918075
4.47213595499958
6.164414002968976
6.164414002968976
5.744562646538029
5.916079783099616
5.385164807134504
8.06225774829855
8.48528137423857
7.54983443527075
10.63014581273465
9.643650760992955
7.483314773547883
1.0
9.0
6.708203932499369
8.246211251235321
9.9498743710662
10.198039027185569
8.06225774829855
10.63014581273465
10.723805294763608
10.344080432788601
10.295630140987
10.295630140987
9.16515138991168
10.198039027185569
12.68857754044952
12.884098726725126
13.638181696985855
13.038404810405298
6.0
16.186414056238647
12.409673645990857
20.615528128088304
13.152946437965905
24.269322199023193
16.278820596099706
5.656854249492381
10.198039027185569
12.409673645990857
9.433981132056603
12.68857754044952
16.64331697709324
7.280109889280518
17.804493814764857
13.152946437965905
9.643650760992955
12.84523257866513
12.727922061357855
11.489125293076057
13.076696830622021
11.874342087037917
10.04987562112089
13.076696830622021
14.798648586948742
2.23606797749979
1.4142135623730951
1.7320508075688772
6.082762530298219
1.4142135623730951
4.0
1.4142135623730951
2.23606797749979
3.1622776601683795
5.0
2.23606797749979
1.0
2.23606797749979
3.605551275463989
3.1622776601683795
3.1622776601683795
5.385164807134504
3.7416573867739413
2.449489742783178
3.1622776601683795
1.7320508075688772
4.358898943540674
2.8284271247461903
3.1622776601683795
3.0
5.385164807134504
5.744562646538029
4.242640687119285
7.0710678118654755
6.324555320336759
6.708203932499369
3.7416573867739413
1.4142135623730951
6.708203932499369
1.0
1.7320508075688772
1.0
4.47213595499958
2.449489742783178
5.0
4.0
4.123105625617661
4.69041575982343
3.7416573867739413
8.306623862918075
3.605551275463989
2.23606797749979
8.602325267042627
2.8284271247461903
5.744562646538029
4.898979485566356
6.4031242374328485
5.0990195135927845
6.164414002968976
7.0710678118654755
6.48074069840786
9.1104335791443
6.708203932499369
8.246211251235321
2.23606797749979
7.280109889280518
8.06225774829855
9.9498743710662
9.643650760992955
9.055385138137417
10.63014581273465
11.874342087037917
11.874342087037917
9.16515138991168
8.06225774829855
12.206555615733702
10.295630140987
12.569805089976535
11.74734012447073
9.539392014169456
12.84523257866513
6.4031242374328485
15.588457268119896
15.684387141358123
7.3484692283495345
5.0
8.48528137423857
22.40535650240808
10.392304845413264
13.0
11.180339887498949
14.177446878757825
11.74734012447073
9.9498743710662
6.164414002968976
5.196152422706632
11.045361017187261
9.643650760992955
9.486832980505138
13.784048752090222
13.74772708486752
11.916375287812984
11.789826122551595
15.652475842498529
13.490737563232042
13.601470508735444
2.449489742783178
3.3166247903554
1.4142135623730951
2.23606797749979
3.3166247903554
1.4142135623730951
1.7320508075688772
3.1622776601683795
5.385164807134504
3.1622776601683795
1.4142135623730951
3.0
3.0
4.58257569495584
3.1622776601683795
4.58257569495584
4.358898943540674
10.198039027185569
3.3166247903554
4.123105625617661
4.0
3.605551275463989
2.449489742783178
3.4641016151377544
2.23606797749979
5.916079783099616
5.196152422706632
4.242640687119285
7.681145747868608
6.708203932499369
6.164414002968976
2.449489742783178
3.7416573867739413
4.0
2.449489742783178
6.324555320336759
2.449489742783178
2.449489742783178
2.449489742783178
7.280109889280518
3.1622776601683795
4.47213595499958
5.196152422706632
4.242640687119285
3.1622776601683795
2.449489742783178
6.6332495807108
5.0990195135927845
6.4031242374328485
5.477225575051661
4.242640687119285
4.123105625617661
6.082762530298219
7.54983443527075
5.0990195135927845
9.643650760992955
9.899494936611665
2.449489742783178
9.433981132056603
8.18535277187245
8.774964387392123
7.3484692283495345
7.810249675906654
10.488088481701515
9.9498743710662
7.810249675906654
10.488088481701515
10.63014581273465
11.180339887498949
8.246211251235321
13.038404810405298
9.486832980505138
10.770329614269007
10.246950765959598
9.899494936611665
10.488088481701515
7.874007874011811
15.427248620541512
6.48074069840786
8.774964387392123
7.874007874011811
10.816653826391969
15.165750888103101
10.0
9.055385138137417
13.379088160259652
9.219544457292887
10.198039027185569
7.280109889280518
10.44030650891055
10.488088481701515
8.48528137423857
7.874007874011811
9.899494936611665
12.84523257866513
10.954451150103322
13.490737563232042
13.341664064126334
12.569805089976535
9.695359714832659
11.575836902790225
2.23606797749979
2.23606797749979
2.0
4.47213595499958
1.0
2.23606797749979
2.449489742783178
0.0
4.242640687119285
3.3166247903554
3.0
1.4142135623730951
2.0
5.0
3.7416573867739413
3.7416573867739413
5.385164807134504
2.449489742783178
6.4031242374328485
3.0
4.123105625617661
4.47213595499958
1.0
2.449489742783178
1.7320508075688772
2.8284271247461903
5.0990195135927845
3.605551275463989
7.3484692283495345
1.7320508075688772
6.48074069840786
2.23606797749979
6.48074069840786
1.0
4.69041575982343
4.47213595499958
3.7416573867739413
7.3484692283495345
2.449489742783178
5.0990195135927845
10.488088481701515
3.1622776601683795
5.385164807134504
3.1622776601683795
5.385164807134504
1.4142135623730951
4.898979485566356
8.246211251235321
5.385164807134504
5.385164807134504
3.7416573867739413
8.366600265340756
6.082762530298219
7.54983443527075
7.810249675906654
7.3484692283495345
1.4142135623730951
10.295630140987
7.681145747868608
8.48528137423857
7.54983443527075
9.055385138137417
11.045361017187261
10.488088481701515
9.433981132056603
9.899494936611665
9.0
7.874007874011811
9.695359714832659
12.409673645990857
10.44030650891055
10.723805294763608
8.602325267042627
8.774964387392123
10.246950765959598
8.366600265340756
12.0
10.246950765959598
9.273618495495704
2.23606797749979
9.486832980505138
5.0990195135927845
10.246950765959598
6.4031242374328485
13.638181696985855
18.2208671582886
6.082762530298219
11.224972160321824
10.198039027185569
10.770329614269007
8.602325267042627
9.433981132056603
11.180339887498949
8.831760866327848
12.24744871391589
11.789826122551595
11.874342087037917
9.899494936611665
9.433981132056603
10.344080432788601
2.23606797749979
1.7320508075688772
1.0
4.123105625617661
1.4142135623730951
2.23606797749979
4.123105625617661
3.3166247903554
3.1622776601683795
3.1622776601683795
2.23606797749979
1.0
2.23606797749979
4.123105625617661
2.23606797749979
3.3166247903554
7.0710678118654755
2.23606797749979
4.47213595499958
2.0
3.3166247903554
0.0
3.1622776601683795
5.830951894845301
2.23606797749979
2.0
4.123105625617661
4.123105625617661
4.123105625617661
15.427248620541512
7.3484692283495345
1.0
1.7320508075688772
6.4031242374328485
2.449489742783178
6.0
3.0
4.358898943540674
8.48528137423857
3.0
7.280109889280518
13.0
5.830951894845301
4.123105625617661
2.23606797749979
3.1622776601683795
5.385164807134504
5.0990195135927845
5.744562646538029
4.123105625617661
5.477225575051661
6.4031242374328485
4.58257569495584
6.082762530298219
6.082762530298219
7.874007874011811
1.0
7.681145747868608
7.810249675906654
6.782329983125268
8.602325267042627
8.306623862918075
9.055385138137417
8.366600265340756
8.602325267042627
9.797958971132712
9.486832980505138
8.774964387392123
13.341664064126334
10.488088481701515
11.575836902790225
10.862780491200215
9.9498743710662
10.099504938362077
14.45683229480096
8.774964387392123
8.06225774829855
8.306623862918075
15.329709716755891
8.06225774829855
6.782329983125268
3.7416573867739413
20.639767440550294
12.36931687685298
9.38083151964686
6.0
5.0
13.076696830622021
11.704699910719626
6.708203932499369
9.219544457292887
13.076696830622021
9.486832980505138
9.486832980505138
9.486832980505138
11.224972160321824
11.445523142259598
9.539392014169456
11.357816691600547
9.16515138991168
9.433981132056603
1.4142135623730951
1.0
2.23606797749979
2.449489742783178
3.1622776601683795
1.0
2.0
3.7416573867739413
1.4142135623730951
4.0
1.7320508075688772
1.4142135623730951
1.0
2.23606797749979
4.123105625617661
3.605551275463989
5.0
1.4142135623730951
6.164414002968976
2.23606797749979
4.69041575982343
3.0
2.0
4.242640687119285
2.0
1.0
4.47213595499958
4.0
2.23606797749979
9.1104335791443
2.23606797749979
2.23606797749979
6.082762530298219
3.0
3.3166247903554
7.810249675906654
1.7320508075688772
3.0
6.164414002968976
8.660254037844387
6.4031242374328485
5.0
4.0
6.082762530298219
5.0
2.23606797749979
3.1622776601683795
5.0
3.605551275463989
6.164414002968976
8.602325267042627
9.486832980505138
6.48074069840786
6.4031242374328485
6.164414002968976
6.557438524302
2.0
9.1104335791443
7.0
8.06225774829855
8.306623862918075
8.06225774829855
8.12403840463596
10.723805294763608
11.180339887498949
8.306623862918075
7.211102550927978
9.899494936611665
13.92838827718412
9.695359714832659
8.660254037844387
8.18535277187245
11.357816691600547
9.643650760992955
10.816653826391969
10.677078252031311
8.06225774829855
7.810249675906654
15.165750888103101
9.486832980505138
2.449489742783178
4.898979485566356
9.0
16.278820596099706
8.06225774829855
11.224972160321824
6.48074069840786
4.898979485566356
15.684387141358123
8.246211251235321
11.445523142259598
20.784609690826528
6.164414002968976
13.45362404707371
8.660254037844387
9.643650760992955
10.488088481701515
10.862780491200215
9.486832980505138
12.24744871391589
9.695359714832659
9.899494936611665
2.449489742783178
1.0
1.7320508075688772
2.449489742783178
2.23606797749979
1.0
1.4142135623730951
3.0
1.4142135623730951
3.1622776601683795
1.0
1.4142135623730951
1.0
3.0
5.0990195135927845
5.0990195135927845
3.7416573867739413
0.0
3.0
4.123105625617661
1.4142135623730951
3.7416573867739413
0.0
4.58257569495584
2.23606797749979
2.23606797749979
5.0
1.7320508075688772
6.164414002968976
0.0
5.477225575051661
7.0710678118654755
7.810249675906654
5.385164807134504
3.1622776601683795
5.0990195135927845
1.4142135623730951
7.280109889280518
5.196152422706632
5.0990195135927845
4.0
6.708203932499369
3.605551275463989
3.4641016151377544
6.0
5.196152422706632
2.8284271247461903
3.605551275463989
4.358898943540674
4.123105625617661
5.916079783099616
4.47213595499958
3.3166247903554
5.385164807134504
6.164414002968976
5.477225575051661
2.8284271247461903
5.196152422706632
6.0
9.9498743710662
7.0710678118654755
6.6332495807108
7.3484692283495345
9.486832980505138
9.273618495495704
9.486832980505138
7.0
8.366600265340756
11.357816691600547
9.486832980505138
10.816653826391969
8.306623862918075
9.273618495495704
7.810249675906654
7.681145747868608
9.695359714832659
8.831760866327848
5.744562646538029
15.165750888103101
10.63014581273465
14.352700094407323
10.246950765959598
14.45683229480096
14.352700094407323
9.899494936611665
11.874342087037917
15.297058540778355
10.04987562112089
9.273618495495704
8.54400374531753
10.344080432788601
10.862780491200215
8.660254037844387
7.874007874011811
8.602325267042627
9.433981132056603
8.831760866327848
7.280109889280518
10.488088481701515
11.575836902790225
2.23606797749979
2.449489742783178
1.0
2.23606797749979
3.0
1.4142135623730951
5.385164807134504
1.7320508075688772
1.4142135623730951
4.123105625617661
2.23606797749979
2.23606797749979
1.4142135623730951
4.0
5.916079783099616
4.242640687119285
4.58257569495584
3.605551275463989
4.123105625617661
4.123105625617661
3.605551275463989
3.7416573867739413
1.0
3.3166247903554
1.4142135623730951
2.23606797749979
1.0
3.1622776601683795
3.1622776601683795
5.0
4.58257569495584
7.3484692283495345
2.449489742783178
6.708203932499369
2.23606797749979
4.58257569495584
2.0
6.4031242374328485
18.439088914585774
2.0
6.4031242374328485
6.0
2.8284271247461903
2.0
3.1622776601683795
5.830951894845301
3.1622776601683795
4.123105625617661
3.0
5.0990195135927845
6.0
7.211102550927978
5.744562646538029
5.477225575051661
3.605551275463989
6.082762530298219
5.0
7.0
6.082762530298219
7.681145747868608
7.0
9.273618495495704
7.0710678118654755
8.660254037844387
10.770329614269007
7.3484692283495345
7.14142842854285
8.06225774829855
14.866068747318506
8.12403840463596
10.677078252031311
9.486832980505138
9.899494936611665
10.04987562112089
13.490737563232042
11.224972160321824
7.0710678118654755
16.0
7.3484692283495345
10.099504938362077
12.529964086141668
7.280109889280518
12.0
10.44030650891055
3.605551275463989
5.0
17.029386365926403
5.830951894845301
15.264337522473747
9.0
9.219544457292887
12.206555615733702
10.04987562112089
8.602325267042627
7.810249675906654
9.486832980505138
8.306623862918075
9.486832980505138
8.660254037844387
9.0
9.433981132056603
2.449489742783178
2.0
2.449489742783178
2.449489742783178
1.0
1.0
3.7416573867739413
1.7320508075688772
3.0
2.23606797749979
1.4142135623730951
4.242640687119285
1.4142135623730951
3.0
5.385164807134504
4.123105625617661
3.7416573867739413
2.23606797749979
2.23606797749979
5.0990195135927845
2.8284271247461903
3.0
1.0
3.1622776601683795
2.23606797749979
2.449489742783178
2.8284271247461903
4.123105625617661
2.449489742783178
3.605551275463989
1.0
5.744562646538029
5.916079783099616
6.6332495807108
3.1622776601683795
3.3166247903554
2.0
5.916079783099616
6.164414002968976
3.1622776601683795
2.8284271247461903
6.082762530298219
6.164414002968976
3.605551275463989
2.0
4.898979485566356
3.0
4.0
4.123105625617661
5.196152422706632
5.385164807134504
7.280109889280518
5.477225575051661
2.23606797749979
6.164414002968976
6.324555320336759
6.782329983125268
6.4031242374328485
7.483314773547883
7.0710678118654755
8.48528137423857
6.164414002968976
6.782329983125268
8.94427190999916
8.06225774829855
8.366600265340756
9.16515138991168
8.660254037844387
12.68857754044952
8.306623862918075
8.54400374531753
9.433981132056603
7.810249675906654
9.219544457292887
10.816653826391969
8.54400374531753
13.0
4.358898943540674
13.96424004376894
11.0
12.041594578792296
11.090536506409418
9.055385138137417
11.789826122551595
11.090536506409418
6.48074069840786
9.643650760992955
10.04987562112089
15.132745950421556
5.916079783099616
15.033296378372908
6.782329983125268
11.357816691600547
9.486832980505138
10.04987562112089
10.344080432788601
9.486832980505138
8.54400374531753
9.16515138991168
8.660254037844387
9.1104335791443
6.164414002968976
8.774964387392123
2.23606797749979
2.449489742783178
2.23606797749979
3.1622776601683795
1.0
1.0
2.8284271247461903
1.7320508075688772
2.23606797749979
1.0
1.4142135623730951
2.449489742783178
2.23606797749979
5.830951894845301
3.1622776601683795
3.3166247903554
2.449489742783178
4.123105625617661
2.23606797749979
3.4641016151377544
5.744562646538029
2.449489742783178
3.1622776601683795
4.242640687119285
3.3166247903554
3.7416573867739413
5.385164807134504
4.242640687119285
1.7320508075688772
2.23606797749979
3.0
13.490737563232042
5.0
5.830951894845301
2.23606797749979
5.0
1.4142135623730951
13.96424004376894
2.8284271247461903
4.47213595499958
5.916079783099616
5.0
1.0
5.477225575051661
5.385164807134504
4.242640687119285
4.0
3.0
2.449489742783178
4.47213595499958
7.874007874011811
6.48074069840786
6.4031242374328485
5.0
5.0990195135927845
3.605551275463989
4.242640687119285
4.123105625617661
4.123105625617661
7.3484692283495345
5.0990195135927845
6.4031242374328485
6.48074069840786
6.164414002968976
7.14142842854285
9.486832980505138
10.488088481701515
10.198039027185569
8.94427190999916
16.583123951777
8.831760866327848
6.4031242374328485
6.0
9.273618495495704
8.366600265340756
5.385164807134504
8.12403840463596
4.242640687119285
9.9498743710662
9.486832980505138
14.035668847618199
8.306623862918075
10.246950765959598
10.862780491200215
11.180339887498949
4.123105625617661
10.44030650891055
11.445523142259598
13.379088160259652
4.58257569495584
10.246950765959598
6.708203932499369
8.306623862918075
8.54400374531753
8.602325267042627
7.874007874011811
7.874007874011811
11.445523142259598
11.357816691600547
8.660254037844387
8.660254037844387
6.4031242374328485
9.273618495495704
1.4142135623730951
2.0
3.0
2.23606797749979
1.0
1.4142135623730951
2.23606797749979
1.4142135623730951
2.23606797749979
1.4142135623730951
1.0
2.23606797749979
1.4142135623730951
4.123105625617661
4.898979485566356
2.449489742783178
3.0
3.0
2.0
3.7416573867739413
4.123105625617661
1.7320508075688772
4.242640687119285
4.47213595499958
2.0
3.0
7.874007874011811
2.449489742783178
1.4142135623730951
4.0
2.8284271247461903
9.486832980505138
6.48074069840786
4.242640687119285
2.449489742783178
4.69041575982343
1.4142135623730951
14.45683229480096
4.123105625617661
6.48074069840786
3.1622776601683795
7.0710678118654755
5.477225575051661
4.58257569495584
6.0
5.0
2.449489742783178
2.449489742783178
4.47213595499958
4.123105625617661
7.615773105863909
6.082762530298219
3.0
8.06225774829855
4.123105625617661
6.4031242374328485
6.48074069840786
5.0990195135927845
6.0
6.48074069840786
6.782329983125268
7.874007874011811
7.3484692283495345
9.433981132056603
7.3484692283495345
8.06225774829855
7.14142842854285
6.082762530298219
11.445523142259598
14.352700094407323
9.643650760992955
7.681145747868608
8.12403840463596
5.830951894845301
7.810249675906654
8.306623862918075
12.806248474865697
4.123105625617661
7.54983443527075
12.206555615733702
5.0
8.246211251235321
11.40175425099138
11.704699910719626
9.273618495495704
9.1104335791443
13.038404810405298
13.152946437965905
14.594519519326424
8.06225774829855
7.810249675906654
11.445523142259598
5.916079783099616
5.656854249492381
8.54400374531753
7.874007874011811
7.810249675906654
9.1104335791443
10.677078252031311
8.48528137423857
8.660254037844387
8.54400374531753
7.0710678118654755
1.0
1.4142135623730951
3.3166247903554
2.23606797749979
1.0
3.0
3.605551275463989
2.23606797749979
3.3166247903554
2.23606797749979
1.0
1.0
3.605551275463989
1.4142135623730951
5.0990195135927845
3.7416573867739413
3.1622776601683795
2.0
3.605551275463989
2.23606797749979
1.7320508075688772
5.0990195135927845
3.7416573867739413
6.164414002968976
1.4142135623730951
4.58257569495584
7.3484692283495345
1.0
1.4142135623730951
2.23606797749979
5.656854249492381
10.04987562112089
4.358898943540674
2.449489742783178
4.242640687119285
7.211102550927978
9.055385138137417
2.0
3.0
5.830951894845301
2.449489742783178
4.58257569495584
6.0
5.0990195135927845
4.242640687119285
4.242640687119285
3.605551275463989
4.242640687119285
5.385164807134504
5.656854249492381
4.0
5.830951894845301
2.23606797749979
5.385164807134504
7.14142842854285
5.916079783099616
5.196152422706632
6.164414002968976
6.4031242374328485
7.810249675906654
6.082762530298219
7.280109889280518
6.708203932499369
7.3484692283495345
9.0
7.280109889280518
8.12403840463596
11.180339887498949
8.774964387392123
9.38083151964686
7.3484692283495345
8.306623862918075
10.770329614269007
6.0
9.643650760992955
11.575836902790225
5.0990195135927845
4.47213595499958
9.643650760992955
3.7416573867739413
10.04987562112089
6.4031242374328485
14.071247279470288
13.379088160259652
7.483314773547883
5.385164807134504
13.490737563232042
8.12403840463596
13.638181696985855
12.529964086141668
7.3484692283495345
7.3484692283495345
8.48528137423857
9.0
7.0710678118654755
8.54400374531753
8.602325267042627
8.54400374531753
8.18535277187245
7.3484692283495345
10.0
9.273618495495704
7.0
1.0
4.898979485566356
3.1622776601683795
1.0
2.8284271247461903
2.449489742783178
2.23606797749979
2.23606797749979
3.0
3.3166247903554
1.4142135623730951
2.0
3.4641016151377544
3.7416573867739413
13.601470508735444
3.7416573867739413
5.0990195135927845
3.1622776601683795
5.0990195135927845
2.23606797749979
2.23606797749979
4.358898943540674
6.164414002968976
1.0
9.695359714832659
4.0
5.0990195135927845
2.23606797749979
1.4142135623730951
1.0
4.242640687119285
5.0
3.0
11.789826122551595
6.48074069840786
8.94427190999916
2.23606797749979
6.708203932499369
3.0
5.477225575051661
3.0
7.483314773547883
6.782329983125268
3.0
5.0
7.211102550927978
5.477225575051661
3.7416573867739413
4.58257569495584
5.385164807134504
6.4031242374328485
3.1622776601683795
4.123105625617661
7.14142842854285
3.605551275463989
5.0990195135927845
4.123105625617661
5.656854249492381
6.782329983125268
5.916079783099616
6.708203932499369
8.06225774829855
5.916079783099616
7.280109889280518
8.717797887081348
6.4031242374328485
8.831760866327848
10.0
11.874342087037917
11.357816691600547
8.831760866327848
6.082762530298219
11.045361017187261
7.3484692283495345
8.831760866327848
8.306623862918075
5.477225575051661
2.449489742783178
11.916375287812984
8.306623862918075
9.055385138137417
10.0
8.48528137423857
12.165525060596439
10.677078252031311
9.486832980505138
13.45362404707371
5.477225575051661
13.038404810405298
12.12435565298214
7.3484692283495345
12.206555615733702
9.486832980505138
7.483314773547883
9.273618495495704
6.4031242374328485
9.899494936611665
7.14142842854285
7.3484692283495345
8.660254037844387
7.874007874011811
7.874007874011811
8.660254037844387
6.0
0.0
5.196152422706632
4.58257569495584
1.0
4.58257569495584
3.605551275463989
2.23606797749979
1.4142135623730951
3.7416573867739413
4.47213595499958
1.0
2.0
1.4142135623730951
0.0
2.8284271247461903
2.23606797749979
4.358898943540674
2.0
3.605551275463989
1.0
1.4142135623730951
4.898979485566356
4.58257569495584
1.4142135623730951
6.4031242374328485
1.0
1.0
5.477225575051661
4.0
1.4142135623730951
4.58257569495584
3.3166247903554
2.23606797749979
12.24744871391589
5.477225575051661
5.0
3.605551275463989
3.7416573867739413
4.69041575982343
2.23606797749979
6.48074069840786
4.898979485566356
5.196152422706632
2.449489742783178
4.58257569495584
4.58257569495584
3.3166247903554
5.477225575051661
4.47213595499958
2.23606797749979
7.14142842854285
5.385164807134504
5.0990195135927845
5.477225575051661
5.830951894845301
5.0
6.164414002968976
6.4031242374328485
8.831760866327848
5.196152422706632
7.3484692283495345
5.916079783099616
6.4031242374328485
7.14142842854285
6.324555320336759
6.164414002968976
6.557438524302
7.54983443527075
7.3484692283495345
11.357816691600547
6.164414002968976
7.3484692283495345
12.884098726725126
8.660254037844387
7.0
10.04987562112089
14.317821063276353
12.041594578792296
12.083045973594572
7.0
8.94427190999916
6.4031242374328485
6.4031242374328485
11.224972160321824
6.082762530298219
9.273618495495704
12.24744871391589
4.242640687119285
9.797958971132712
11.832159566199232
7.0710678118654755
11.224972160321824
12.409673645990857
9.219544457292887
7.810249675906654
10.198039027185569
6.782329983125268
8.54400374531753
8.12403840463596
6.4031242374328485
8.06225774829855
11.661903789690601
9.486832980505138
9.055385138137417
0.0
5.744562646538029
3.7416573867739413
1.4142135623730951
3.3166247903554
2.0
1.0
2.0
3.0
1.0
3.0
1.0
3.1622776601683795
1.4142135623730951
1.4142135623730951
2.0
4.47213595499958
2.23606797749979
2.449489742783178
3.3166247903554
2.23606797749979
4.242640687119285
5.0990195135927845
1.4142135623730951
1.7320508075688772
1.4142135623730951
5.0
0.0
2.0
7.0
5.196152422706632
5.916079783099616
2.449489742783178
2.23606797749979
3.3166247903554
5.830951894845301
3.605551275463989
3.605551275463989
5.477225575051661
2.449489742783178
7.0710678118654755
3.0
4.0
7.14142842854285
2.449489742783178
3.3166247903554
5.744562646538029
7.0710678118654755
4.242640687119285
5.744562646538029
4.123105625617661
4.47213595499958
3.7416573867739413
5.385164807134504
7.3484692283495345
3.3166247903554
6.0
6.48074069840786
4.898979485566356
6.48074069840786
5.477225575051661
4.0
8.306623862918075
7.810249675906654
6.708203932499369
7.14142842854285
7.681145747868608
6.0
8.12403840463596
11.532562594670797
6.4031242374328485
8.306623862918075
6.48074069840786
7.3484692283495345
6.164414002968976
6.4031242374328485
10.44030650891055
9.9498743710662
6.0
4.898979485566356
7.681145747868608
7.14142842854285
6.0
5.744562646538029
10.246950765959598
8.602325267042627
10.246950765959598
6.4031242374328485
10.198039027185569
3.0
11.180339887498949
7.681145747868608
8.54400374531753
6.0
12.649110640673518
8.12403840463596
10.862780491200215
7.14142842854285
4.58257569495584
6.928203230275509
7.874007874011811
8.831760866327848
9.486832980505138
8.0
1.4142135623730951
4.242640687119285
2.8284271247461903
1.4142135623730951
2.8284271247461903
2.0
1.0
4.358898943540674
2.449489742783178
1.0
5.0
1.4142135623730951
5.830951894845301
2.449489742783178
1.0
2.8284271247461903
3.3166247903554
2.0
4.358898943540674
1.0
2.23606797749979
4.123105625617661
2.8284271247461903
0.0
3.1622776601683795
3.605551275463989
5.196152422706632
1.4142135623730951
2.23606797749979
7.681145747868608
4.242640687119285
3.0
2.449489742783178
15.7797338380595
2.8284271247461903
1.7320508075688772
4.47213595499958
1.4142135623730951
3.3166247903554
5.830951894845301
7.874007874011811
5.0
5.0990195135927845
6.708203932499369
3.0
5.0990195135927845
3.605551275463989
5.744562646538029
3.605551275463989
3.7416573867739413
2.23606797749979
5.0
3.0
4.47213595499958
5.0
7.0710678118654755
4.123105625617661
4.58257569495584
6.4031242374328485
5.477225575051661
6.4031242374328485
5.744562646538029
5.477225575051661
8.06225774829855
8.48528137423857
5.744562646538029
6.557438524302
5.477225575051661
7.483314773547883
11.575836902790225
5.385164807134504
8.602325267042627
7.483314773547883
7.0710678118654755
5.830951894845301
4.69041575982343
7.0710678118654755
11.180339887498949
7.0710678118654755
5.0
6.082762530298219
2.8284271247461903
2.23606797749979
6.082762530298219
5.477225575051661
10.770329614269007
5.196152422706632
10.954451150103322
12.041594578792296
10.099504938362077
11.224972160321824
8.06225774829855
10.488088481701515
4.358898943540674
11.704699910719626
7.483314773547883
12.68857754044952
6.48074069840786
6.782329983125268
5.385164807134504
5.385164807134504
7.0710678118654755
7.0710678118654755
8.660254037844387
1.0
4.242640687119285
1.7320508075688772
1.0
1.4142135623730951
1.4142135623730951
2.23606797749979
3.7416573867739413
3.1622776601683795
2.23606797749979
3.0
1.4142135623730951
3.0
1.4142135623730951
1.0
3.1622776601683795
4.58257569495584
3.605551275463989
3.3166247903554
1.0
4.242640687119285
3.605551275463989
3.605551275463989
1.0
2.449489742783178
2.8284271247461903
5.196152422706632
1.0
3.3166247903554
6.0
4.242640687119285
2.449489742783178
2.8284271247461903
13.19090595827292
4.123105625617661
2.23606797749979
5.196152422706632
3.0
2.0
4.123105625617661
7.681145747868608
4.47213595499958
4.898979485566356
3.7416573867739413
1.0
6.4031242374328485
4.123105625617661
10.0
2.449489742783178
4.242640687119285
4.242640687119285
6.324555320336759
3.605551275463989
5.830951894845301
4.47213595499958
5.916079783099616
4.123105625617661
4.0
4.242640687119285
7.0
6.324555320336759
7.3484692283495345
7.810249675906654
7.483314773547883
6.708203932499369
3.3166247903554
6.782329983125268
7.211102550927978
6.6332495807108
7.874007874011811
6.4031242374328485
10.04987562112089
10.198039027185569
7.3484692283495345
10.0
4.58257569495584
6.164414002968976
15.033296378372908
6.0
6.164414002968976
11.090536506409418
3.3166247903554
5.830951894845301
10.099504938362077
10.344080432788601
10.954451150103322
5.0990195135927845
15.033296378372908
7.0710678118654755
8.54400374531753
3.1622776601683795
5.477225575051661
8.48528137423857
7.280109889280518
6.708203932499369
6.4031242374328485
12.041594578792296
14.247806848775006
5.0990195135927845
6.0
6.164414002968976
6.48074069840786
4.242640687119285
7.810249675906654
2.449489742783178
4.47213595499958
2.23606797749979
2.0
1.4142135623730951
1.4142135623730951
2.23606797749979
3.0
3.1622776601683795
1.0
2.0
2.449489742783178
2.0
2.0
2.23606797749979
4.58257569495584
3.3166247903554
2.449489742783178
4.242640687119285
1.4142135623730951
4.358898943540674
4.242640687119285
3.605551275463989
1.4142135623730951
1.4142135623730951
2.23606797749979
10.099504938362077
1.4142135623730951
4.242640687119285
3.0
4.58257569495584
3.7416573867739413
1.7320508075688772
13.19090595827292
3.0
3.0
4.69041575982343
1.4142135623730951
3.1622776601683795
3.7416573867739413
3.605551275463989
4.123105625617661
2.23606797749979
2.23606797749979
3.3166247903554
5.830951894845301
3.0
2.23606797749979
7.0710678118654755
3.3166247903554
1.4142135623730951
2.0
4.58257569495584
4.242640687119285
5.0990195135927845
6.324555320336759
4.58257569495584
3.0
5.916079783099616
7.211102550927978
5.830951894845301
5.0990195135927845
5.477225575051661
8.54400374531753
5.477225575051661
6.324555320336759
6.4031242374328485
5.916079783099616
7.280109889280518
11.445523142259598
8.366600265340756
7.54983443527075
6.4031242374328485
8.366600265340756
7.54983443527075
9.9498743710662
8.831760866327848
5.385164807134504
5.385164807134504
15.264337522473747
10.246950765959598
12.12435565298214
5.0990195135927845
10.723805294763608
2.8284271247461903
10.816653826391969
4.898979485566356
10.392304845413264
6.557438524302
8.18535277187245
9.486832980505138
4.123105625617661
6.708203932499369
7.211102550927978
11.575836902790225
6.708203932499369
11.357816691600547
6.708203932499369
6.708203932499369
4.123105625617661
8.660254037844387
7.211102550927978
9.433981132056603
7.0710678118654755
3.0
4.47213595499958
3.1622776601683795
1.0
2.0
1.0
1.7320508075688772
1.7320508075688772
3.0
3.1622776601683795
2.23606797749979
2.23606797749979
1.7320508075688772
1.0
3.0
3.7416573867739413
4.123105625617661
3.1622776601683795
2.8284271247461903
1.0
4.58257569495584
5.0
3.3166247903554
4.58257569495584
1.0
2.23606797749979
10.63014581273465
2.23606797749979
10.099504938362077
2.8284271247461903
2.449489742783178
3.3166247903554
6.164414002968976
5.196152422706632
2.23606797749979
3.1622776601683795
3.0
4.47213595499958
2.0
6.708203932499369
4.0
5.0990195135927845
5.656854249492381
5.0
4.123105625617661
4.898979485566356
2.449489742783178
5.830951894845301
5.477225575051661
3.0
2.8284271247461903
4.123105625617661
5.0
4.123105625617661
8.48528137423857
3.3166247903554
4.242640687119285
6.4031242374328485
6.082762530298219
5.916079783099616
5.0990195135927845
7.810249675906654
5.0990195135927845
7.810249675906654
6.164414002968976
8.18535277187245
5.385164807134504
5.916079783099616
10.44030650891055
5.916079783099616
6.557438524302
9.9498743710662
5.0
6.4031242374328485
7.0710678118654755
9.273618495495704
5.385164807134504
5.0
13.638181696985855
10.862780491200215
7.14142842854285
9.0
9.486832980505138
11.224972160321824
3.3166247903554
11.575836902790225
8.06225774829855
7.280109889280518
9.273618495495704
12.041594578792296
8.602325267042627
7.0
6.48074069840786
7.0710678118654755
6.164414002968976
6.164414002968976
9.539392014169456
6.782329983125268
4.58257569495584
8.06225774829855
7.681145747868608
5.0990195135927845
7.874007874011811
2.449489742783178
3.7416573867739413
2.8284271247461903
1.0
1.4142135623730951
2.8284271247461903
3.1622776601683795
1.7320508075688772
5.0990195135927845
2.23606797749979
2.0
3.0
3.3166247903554
2.23606797749979
8.660254037844387
2.23606797749979
2.23606797749979
4.47213595499958
2.0
2.23606797749979
2.23606797749979
3.605551275463989
3.4641016151377544
2.449489742783178
1.0
2.0
10.44030650891055
1.4142135623730951
11.575836902790225
4.69041575982343
2.449489742783178
2.23606797749979
10.677078252031311
1.4142135623730951
5.830951894845301
3.7416573867739413
3.3166247903554
3.0
3.1622776601683795
1.4142135623730951
7.3484692283495345
3.1622776601683795
3.7416573867739413
3.0
4.898979485566356
5.744562646538029
4.123105625617661
3.1622776601683795
3.1622776601683795
2.449489742783178
2.0
3.0
6.4031242374328485
4.47213595499958
4.358898943540674
4.123105625617661
5.0990195135927845
5.744562646538029
5.0
6.164414002968976
5.196152422706632
5.0990195135927845
5.0990195135927845
7.14142842854285
5.0
6.164414002968976
7.3484692283495345
7.3484692283495345
5.830951894845301
6.4031242374328485
7.54983443527075
7.280109889280518
18.708286933869708
6.782329983125268
7.874007874011811
14.071247279470288
8.06225774829855
5.196152422706632
6.324555320336759
13.379088160259652
10.246950765959598
11.704699910719626
9.219544457292887
6.708203932499369
11.445523142259598
4.123105625617661
7.874007874011811
2.449489742783178
9.0
7.681145747868608
3.7416573867739413
6.48074069840786
7.3484692283495345
5.744562646538029
6.164414002968976
14.212670403551895
7.0
11.874342087037917
5.385164807134504
5.744562646538029
5.385164807134504
6.164414002968976
7.280109889280518
7.211102550927978
1.0
2.449489742783178
3.7416573867739413
2.23606797749979
3.1622776601683795
2.23606797749979
3.605551275463989
3.605551275463989
2.8284271247461903
1.0
2.23606797749979
2.23606797749979
1.4142135623730951
2.8284271247461903
8.06225774829855
1.7320508075688772
1.7320508075688772
3.7416573867739413
2.23606797749979
2.449489742783178
4.47213595499958
2.23606797749979
1.4142135623730951
2.23606797749979
2.23606797749979
4.0
10.099504938362077
2.23606797749979
10.723805294763608
4.242640687119285
2.0
5.0990195135927845
2.23606797749979
2.23606797749979
3.1622776601683795
3.605551275463989
3.3166247903554
1.0
4.358898943540674
6.708203932499369
4.358898943540674
1.4142135623730951
4.58257569495584
1.7320508075688772
5.830951894845301
4.58257569495584
5.830951894845301
2.23606797749979
4.123105625617661
4.123105625617661
2.8284271247461903
3.1622776601683795
5.0
3.1622776601683795
5.0990195135927845
4.58257569495584
4.47213595499958
3.605551275463989
5.0990195135927845
4.242640687119285
4.123105625617661
3.605551275463989
3.605551275463989
5.0990195135927845
6.082762530298219
5.477225575051661
5.830951894845301
4.898979485566356
4.898979485566356
8.18535277187245
6.4031242374328485
5.744562646538029
10.099504938362077
4.69041575982343
9.0
13.19090595827292
10.488088481701515
5.385164807134504
5.0990195135927845
13.601470508735444
11.445523142259598
5.385164807134504
10.862780491200215
13.416407864998739
7.874007874011811
7.0710678118654755
10.344080432788601
5.0990195135927845
5.0990195135927845
3.7416573867739413
10.099504938362077
5.916079783099616
5.916079783099616
5.916079783099616
5.385164807134504
5.744562646538029
7.681145747868608
4.69041575982343
8.246211251235321
5.196152422706632
5.916079783099616
4.358898943540674
8.831760866327848
5.916079783099616
1.0
3.0
2.449489742783178
1.0
2.23606797749979
3.1622776601683795
1.4142135623730951
2.449489742783178
2.23606797749979
1.4142135623730951
4.123105625617661
2.23606797749979
1.0
1.0
5.477225575051661
2.0
3.0
4.242640687119285
3.7416573867739413
3.605551275463989
3.7416573867739413
1.4142135623730951
3.0
5.0990195135927845
1.0
3.3166247903554
10.0
3.1622776601683795
3.0
9.16515138991168
3.1622776601683795
5.477225575051661
1.4142135623730951
2.23606797749979
4.123105625617661
2.449489742783178
3.7416573867739413
2.23606797749979
3.0
11.357816691600547
4.58257569495584
2.23606797749979
3.0
4.242640687119285
4.898979485566356
4.242640687119285
3.7416573867739413
3.1622776601683795
3.0
5.916079783099616
2.23606797749979
3.1622776601683795
3.1622776601683795
4.47213595499958
4.898979485566356
4.242640687119285
3.1622776601683795
1.0
3.1622776601683795
4.58257569495584
3.1622776601683795
1.4142135623730951
3.7416573867739413
4.0
4.242640687119285
4.242640687119285
5.916079783099616
7.483314773547883
5.0990195135927845
7.810249675906654
8.602325267042627
7.211102550927978
9.0
5.916079783099616
8.06225774829855
16.401219466856727
7.3484692283495345
5.477225575051661
6.324555320336759
12.449899597988733
5.916079783099616
5.0
5.830951894845301
3.3166247903554
8.06225774829855
7.0710678118654755
3.7416573867739413
7.0
8.0
5.0990195135927845
8.306623862918075
7.483314773547883
5.477225575051661
5.196152422706632
9.539392014169456
7.14142842854285
5.656854249492381
5.744562646538029
5.0990195135927845
10.63014581273465
4.58257569495584
5.744562646538029
9.899494936611665
4.58257569495584
3.0
1.4142135623730951
1.4142135623730951
2.0
3.3166247903554
3.7416573867739413
2.23606797749979
4.898979485566356
2.449489742783178
1.7320508075688772
1.0
2.23606797749979
5.744562646538029
3.1622776601683795
6.164414002968976
2.0
3.3166247903554
2.449489742783178
3.0
3.7416573867739413
1.0
1.4142135623730951
4.242640687119285
4.242640687119285
1.4142135623730951
4.123105625617661
5.0990195135927845
2.449489742783178
2.23606797749979
9.1104335791443
2.23606797749979
5.196152422706632
2.23606797749979
1.0
4.123105625617661
3.0
4.123105625617661
2.23606797749979
4.123105625617661
4.123105625617661
5.385164807134504
1.0
2.0
4.242640687119285
4.123105625617661
3.0
1.0
1.4142135623730951
2.449489742783178
12.806248474865697
6.557438524302
3.0
5.477225575051661
5.0990195135927845
4.58257569495584
4.69041575982343
3.3166247903554
4.123105625617661
3.0
5.0990195135927845
4.58257569495584
3.605551275463989
3.1622776601683795
6.4031242374328485
4.58257569495584
6.164414002968976
5.830951894845301
9.486832980505138
4.123105625617661
6.082762530298219
8.06225774829855
6.164414002968976
7.54983443527075
9.0
7.810249675906654
4.898979485566356
14.2828568570857
4.123105625617661
5.744562646538029
8.774964387392123
8.12403840463596
7.681145747868608
7.810249675906654
5.830951894845301
9.486832980505138
7.0710678118654755
10.488088481701515
5.385164807134504
8.94427190999916
6.082762530298219
6.708203932499369
7.280109889280518
7.280109889280518
7.681145747868608
5.830951894845301
7.3484692283495345
8.306623862918075
6.6332495807108
5.0990195135927845
7.211102550927978
5.0990195135927845
2.8284271247461903
9.0
4.242640687119285
3.3166247903554
1.0
1.4142135623730951
1.4142135623730951
2.23606797749979
2.449489742783178
4.0
2.449489742783178
2.8284271247461903
4.47213595499958
3.7416573867739413
1.4142135623730951
1.4142135623730951
2.449489742783178
2.0
4.58257569495584
2.449489742783178
3.1622776601683795
4.242640687119285
3.3166247903554
3.605551275463989
3.1622776601683795
6.324555320336759
3.4641016151377544
4.242640687119285
0.0
5.0990195135927845
5.916079783099616
1.4142135623730951
2.0
1.0
2.0
6.708203932499369
1.0
1.0
3.0
2.8284271247461903
3.1622776601683795
2.23606797749979
4.242640687119285
2.23606797749979
7.54983443527075
2.8284271247461903
4.242640687119285
4.898979485566356
4.242640687119285
4.898979485566356
3.0
4.123105625617661
6.164414002968976
6.164414002968976
4.47213595499958
2.23606797749979
4.242640687119285
6.4031242374328485
4.58257569495584
4.58257569495584
5.385164807134504
3.7416573867739413
5.477225575051661
4.0
4.123105625617661
5.0990195135927845
3.4641016151377544
5.477225575051661
5.0
5.477225575051661
8.660254037844387
7.14142842854285
4.358898943540674
5.385164807134504
5.385164807134504
7.874007874011811
7.3484692283495345
7.280109889280518
5.385164807134504
7.280109889280518
13.076696830622021
6.48074069840786
5.196152422706632
6.782329983125268
3.1622776601683795
7.211102550927978
8.06225774829855
9.695359714832659
5.916079783099616
4.0
7.280109889280518
7.0
9.486832980505138
4.242640687119285
7.3484692283495345
4.69041575982343
7.615773105863909
6.164414002968976
5.744562646538029
7.280109889280518
7.0710678118654755
3.0
4.58257569495584
7.681145747868608
6.708203932499369
8.06225774829855
7.874007874011811
13.601470508735444
4.123105625617661
2.23606797749979
2.23606797749979
1.4142135623730951
1.4142135623730951
2.449489742783178
1.4142135623730951
1.7320508075688772
2.0
2.23606797749979
3.7416573867739413
2.8284271247461903
2.449489742783178
2.8284271247461903
5.196152422706632
2.23606797749979
2.449489742783178
4.242640687119285
4.123105625617661
5.0990195135927845
2.449489742783178
2.23606797749979
2.23606797749979
1.4142135623730951
3.605551275463989
2.0
3.605551275463989
6.48074069840786
2.449489742783178
2.0
13.379088160259652
2.23606797749979
1.4142135623730951
7.0710678118654755
1.0
3.0
2.23606797749979
2.0
5.385164807134504
3.7416573867739413
4.0
3.0
1.0
5.0990195135927845
3.4641016151377544
4.58257569495584
1.4142135623730951
3.7416573867739413
3.7416573867739413
7.14142842854285
4.58257569495584
4.898979485566356
4.358898943540674
4.242640687119285
5.385164807134504
4.123105625617661
6.708203932499369
3.7416573867739413
6.708203932499369
4.898979485566356
4.242640687119285
5.656854249492381
5.830951894845301
3.0
5.0
4.242640687119285
8.602325267042627
5.0990195135927845
8.602325267042627
6.4031242374328485
10.246950765959598
7.0
8.06225774829855
6.48074069840786
11.180339887498949
10.63014581273465
8.602325267042627
6.48074069840786
4.47213595499958
11.40175425099138
4.47213595499958
6.557438524302
7.483314773547883
10.04987562112089
10.198039027185569
4.47213595499958
7.0710678118654755
11.575836902790225
8.306623862918075
10.954451150103322
4.123105625617661
7.280109889280518
5.744562646538029
5.0
5.916079783099616
6.782329983125268
5.916079783099616
7.483314773547883
6.557438524302
6.164414002968976
7.3484692283495345
10.198039027185569
3.7416573867739413
10.04987562112089
6.708203932499369
7.0
2.449489742783178
2.23606797749979
1.0
2.8284271247461903
2.0
3.3166247903554
3.605551275463989
3.7416573867739413
2.23606797749979
4.242640687119285
3.605551275463989
2.23606797749979
4.58257569495584
1.4142135623730951
3.1622776601683795
2.23606797749979
5.477225575051661
5.0990195135927845
4.123105625617661
5.0990195135927845
1.4142135623730951
1.4142135623730951
3.7416573867739413
4.58257569495584
2.23606797749979
4.123105625617661
2.23606797749979
2.0
6.48074069840786
2.449489742783178
8.717797887081348
1.4142135623730951
3.1622776601683795
6.48074069840786
2.449489742783178
3.1622776601683795
4.0
4.58257569495584
4.58257569495584
13.152946437965905
3.1622776601683795
5.744562646538029
4.242640687119285
4.47213595499958
6.082762530298219
10.770329614269007
6.164414002968976
7.0710678118654755
4.123105625617661
6.48074069840786
2.23606797749979
3.7416573867739413
7.681145747868608
4.0
4.358898943540674
5.0990195135927845
4.123105625617661
5.0
6.164414002968976
4.47213595499958
4.123105625617661
6.082762530298219
6.708203932499369
4.58257569495584
5.385164807134504
6.4031242374328485
5.916079783099616
6.164414002968976
7.280109889280518
7.14142842854285
8.602325267042627
5.477225575051661
7.0710678118654755
9.273618495495704
15.297058540778355
6.48074069840786
8.06225774829855
2.23606797749979
9.848857801796104
4.47213595499958
2.8284271247461903
6.6332495807108
10.099504938362077
12.206555615733702
4.58257569495584
8.774964387392123
12.12435565298214
9.433981132056603
11.445523142259598
6.557438524302
9.433981132056603
6.164414002968976
7.483314773547883
8.06225774829855
7.0710678118654755
9.695359714832659
7.810249675906654
6.708203932499369
5.0990195135927845
7.810249675906654
5.744562646538029
8.54400374531753
10.198039027185569
8.660254037844387
6.4031242374328485
1.0
3.0
0.0
1.4142135623730951
5.477225575051661
3.0
2.0
3.3166247903554
1.0
3.7416573867739413
3.1622776601683795
3.1622776601683795
2.449489742783178
1.0
3.3166247903554
3.3166247903554
2.8284271247461903
2.8284271247461903
4.58257569495584
3.0
2.0
1.4142135623730951
2.23606797749979
1.4142135623730951
3.0
1.4142135623730951
3.7416573867739413
5.196152422706632
5.830951894845301
4.898979485566356
3.7416573867739413
7.280109889280518
3.1622776601683795
14.7648230602334
3.605551275463989
1.4142135623730951
3.0
7.14142842854285
4.123105625617661
4.242640687119285
4.123105625617661
7.211102550927978
6.164414002968976
3.605551275463989
6.082762530298219
4.69041575982343
3.605551275463989
6.4031242374328485
4.242640687119285
2.449489742783178
6.782329983125268
6.164414002968976
6.082762530298219
5.0
4.123105625617661
5.744562646538029
9.273618495495704
6.164414002968976
7.0710678118654755
4.123105625617661
4.242640687119285
7.280109889280518
4.58257569495584
5.385164807134504
6.4031242374328485
4.358898943540674
5.0990195135927845
4.242640687119285
5.830951894845301
5.385164807134504
7.0710678118654755
5.385164807134504
5.830951894845301
8.12403840463596
2.449489742783178
10.954451150103322
8.06225774829855
3.605551275463989
5.830951894845301
9.273618495495704
4.123105625617661
7.0
2.449489742783178
12.206555615733702
5.385164807134504
8.246211251235321
8.18535277187245
6.6332495807108
8.602325267042627
7.3484692283495345
5.385164807134504
3.4641016151377544
7.54983443527075
7.0
5.916079783099616
6.4031242374328485
8.717797887081348
6.48074069840786
6.164414002968976
4.123105625617661
5.656854249492381
7.280109889280518
7.0
6.708203932499369
7.0710678118654755
3.7416573867739413
2.8284271247461903
1.4142135623730951
3.7416573867739413
2.0
3.3166247903554
3.0
5.0990195135927845
1.4142135623730951
4.47213595499958
1.4142135623730951
4.358898943540674
3.1622776601683795
4.242640687119285
3.7416573867739413
4.123105625617661
4.47213595499958
2.23606797749979
4.358898943540674
3.3166247903554
3.605551275463989
2.0
2.449489742783178
2.449489742783178
3.605551275463989
3.3166247903554
3.7416573867739413
3.1622776601683795
2.8284271247461903
2.449489742783178
2.8284271247461903
3.1622776601683795
14.071247279470288
8.48528137423857
2.449489742783178
2.449489742783178
2.0
5.0990195135927845
4.123105625617661
4.123105625617661
2.449489742783178
6.4031242374328485
3.0
3.605551275463989
4.358898943540674
4.358898943540674
2.23606797749979
8.602325267042627
6.708203932499369
6.4031242374328485
3.605551275463989
4.242640687119285
4.47213595499958
5.477225575051661
2.23606797749979
5.196152422706632
6.082762530298219
5.0
4.242640687119285
4.358898943540674
3.605551275463989
5.0990195135927845
6.4031242374328485
5.0
5.0990195135927845
6.48074069840786
7.211102550927978
7.14142842854285
6.0
2.23606797749979
8.06225774829855
5.385164807134504
10.04987562112089
5.385164807134504
7.483314773547883
10.862780491200215
6.4031242374328485
5.385164807134504
6.708203932499369
4.47213595499958
13.379088160259652
5.830951894845301
5.0990195135927845
11.224972160321824
5.0
5.477225575051661
6.708203932499369
10.099504938362077
5.385164807134504
4.358898943540674
5.385164807134504
8.94427190999916
6.324555320336759
3.0
5.477225575051661
6.6332495807108
5.916079783099616
5.477225575051661
7.483314773547883
8.12403840463596
6.557438524302
8.602325267042627
7.280109889280518
10.295630140987
7.681145747868608
5.0
1.4142135623730951
2.23606797749979
3.0
2.23606797749979
3.0
2.23606797749979
3.605551275463989
3.0
3.1622776601683795
2.23606797749979
3.7416573867739413
6.082762530298219
3.605551275463989
3.7416573867739413
3.1622776601683795
4.47213595499958
4.123105625617661
4.0
3.3166247903554
2.0
3.1622776601683795
1.4142135623730951
1.4142135623730951
2.0
2.23606797749979
4.47213595499958
4.123105625617661
3.0
7.280109889280518
2.23606797749979
5.385164807134504
2.0
11.789826122551595
4.358898943540674
2.8284271247461903
2.23606797749979
2.449489742783178
4.123105625617661
10.954451150103322
3.605551275463989
7.483314773547883
5.656854249492381
3.7416573867739413
4.58257569495584
3.0
2.23606797749979
12.96148139681572
3.1622776601683795
5.0
0.0
4.123105625617661
5.0990195135927845
3.3166247903554
3.0
4.58257569495584
3.605551275463989
5.477225575051661
2.0
2.23606797749979
3.3166247903554
3.605551275463989
3.7416573867739413
3.7416573867739413
7.280109889280518
4.242640687119285
7.3484692283495345
3.3166247903554
3.7416573867739413
7.280109889280518
5.744562646538029
2.23606797749979
8.48528137423857
3.0
11.357816691600547
10.04987562112089
5.385164807134504
5.477225575051661
4.242640687119285
2.8284271247461903
4.47213595499958
13.076696830622021
5.656854249492381
10.488088481701515
11.224972160321824
9.433981132056603
8.12403840463596
5.385164807134504
9.899494936611665
6.164414002968976
5.385164807134504
4.123105625617661
7.14142842854285
5.656854249492381
5.744562646538029
4.69041575982343
7.3484692283495345
5.744562646538029
3.7416573867739413
6.164414002968976
4.898979485566356
5.196152422706632
6.708203932499369
11.045361017187261
8.774964387392123
3.605551275463989
3.0
2.23606797749979
3.7416573867739413
2.0
2.23606797749979
2.449489742783178
2.449489742783178
2.8284271247461903
1.0
3.1622776601683795
2.8284271247461903
6.324555320336759
3.605551275463989
2.449489742783178
2.23606797749979
2.8284271247461903
2.0
3.0
5.0990195135927845
1.4142135623730951
2.23606797749979
3.605551275463989
1.4142135623730951
1.0
2.8284271247461903
5.385164807134504
4.58257569495584
3.605551275463989
3.7416573867739413
1.4142135623730951
5.0990195135927845
0.0
1.4142135623730951
2.23606797749979
9.0
1.4142135623730951
3.605551275463989
2.23606797749979
13.2664991614216
3.4641016151377544
9.486832980505138
5.656854249492381
3.4641016151377544
4.0
1.4142135623730951
10.0
3.7416573867739413
3.1622776601683795
4.58257569495584
4.242640687119285
4.69041575982343
5.0990195135927845
6.082762530298219
2.449489742783178
3.605551275463989
4.58257569495584
3.7416573867739413
4.123105625617661
2.23606797749979
5.0990195135927845
3.0
5.0
3.1622776601683795
5.385164807134504
3.7416573867739413
5.0990195135927845
4.358898943540674
3.605551275463989
3.7416573867739413
5.0990195135927845
4.58257569495584
8.306623862918075
4.47213595499958
12.083045973594572
10.198039027185569
5.0990195135927845
2.8284271247461903
3.7416573867739413
3.605551275463989
5.916079783099616
4.358898943540674
3.1622776601683795
9.273618495495704
8.12403840463596
8.774964387392123
7.681145747868608
6.4031242374328485
10.63014581273465
2.449489742783178
5.744562646538029
4.58257569495584
8.602325267042627
9.486832980505138
4.58257569495584
5.477225575051661
6.48074069840786
5.744562646538029
4.358898943540674
4.123105625617661
7.0
4.123105625617661
7.0710678118654755
7.615773105863909
7.681145747868608
4.123105625617661
2.0
2.23606797749979
3.605551275463989
1.4142135623730951
3.3166247903554
3.3166247903554
2.23606797749979
2.23606797749979
2.23606797749979
1.0
3.3166247903554
4.58257569495584
3.1622776601683795
1.7320508075688772
2.8284271247461903
2.23606797749979
2.23606797749979
2.449489742783178
3.0
1.4142135623730951
2.23606797749979
2.449489742783178
2.8284271247461903
4.58257569495584
2.23606797749979
3.605551275463989
4.242640687119285
2.23606797749979
3.7416573867739413
1.4142135623730951
2.23606797749979
5.196152422706632
1.7320508075688772
2.449489742783178
4.898979485566356
1.4142135623730951
3.1622776601683795
3.605551275463989
9.0
3.3166247903554
13.152946437965905
4.242640687119285
2.449489742783178
5.0
1.4142135623730951
4.123105625617661
10.392304845413264
1.0
4.47213595499958
3.3166247903554
3.1622776601683795
4.58257569495584
3.1622776601683795
2.449489742783178
2.449489742783178
3.0
3.1622776601683795
3.0
4.47213595499958
3.7416573867739413
5.0
4.242640687119285
5.916079783099616
5.916079783099616
7.3484692283495345
10.63014581273465
4.123105625617661
5.477225575051661
5.385164807134504
2.449489742783178
5.0990195135927845
6.164414002968976
4.123105625617661
6.324555320336759
11.180339887498949
3.605551275463989
2.23606797749979
2.449489742783178
4.898979485566356
5.477225575051661
4.58257569495584
5.0990195135927845
8.306623862918075
5.830951894845301
3.3166247903554
5.830951894845301
3.4641016151377544
4.358898943540674
9.539392014169456
5.385164807134504
5.916079783099616
6.4031242374328485
7.0
9.273618495495704
6.708203932499369
5.477225575051661
5.656854249492381
6.708203932499369
4.358898943540674
6.6332495807108
3.4641016151377544
6.48074069840786
7.810249675906654
8.366600265340756
1.0
1.0
2.23606797749979
3.1622776601683795
2.23606797749979
1.4142135623730951
3.0
1.4142135623730951
4.123105625617661
2.23606797749979
1.7320508075688772
3.1622776601683795
4.242640687119285
1.4142135623730951
2.0
3.605551275463989
2.449489742783178
2.23606797749979
4.58257569495584
2.449489742783178
1.0
1.4142135623730951
2.449489742783178
3.3166247903554
3.605551275463989
1.7320508075688772
3.3166247903554
3.605551275463989
3.3166247903554
3.0
1.4142135623730951
0.0
4.58257569495584
3.3166247903554
2.23606797749979
2.8284271247461903
1.4142135623730951
3.3166247903554
3.3166247903554
10.770329614269007
2.23606797749979
9.797958971132712
3.4641016151377544
2.23606797749979
4.58257569495584
1.4142135623730951
1.7320508075688772
6.708203932499369
2.8284271247461903
4.242640687119285
3.7416573867739413
5.0990195135927845
4.58257569495584
2.449489742783178
3.3166247903554
2.449489742783178
3.0
4.69041575982343
3.1622776601683795
4.358898943540674
3.0
4.242640687119285
5.0
3.3166247903554
3.7416573867739413
3.605551275463989
12.041594578792296
3.7416573867739413
4.47213595499958
5.744562646538029
4.242640687119285
7.0710678118654755
5.744562646538029
5.830951894845301
6.782329983125268
6.082762530298219
7.3484692283495345
2.449489742783178
3.7416573867739413
4.242640687119285
7.0710678118654755
5.0
7.0
8.18535277187245
7.3484692283495345
4.242640687119285
5.0990195135927845
7.3484692283495345
6.164414002968976
7.615773105863909
6.708203932499369
5.916079783099616
4.58257569495584
6.48074069840786
5.0990195135927845
7.14142842854285
4.898979485566356
5.744562646538029
3.7416573867739413
11.575836902790225
6.708203932499369
6.782329983125268
7.0710678118654755
7.14142842854285
6.782329983125268
1.0
2.0
1.4142135623730951
2.23606797749979
4.58257569495584
3.7416573867739413
3.3166247903554
3.1622776601683795
3.605551275463989
2.0
2.23606797749979
1.4142135623730951
1.4142135623730951
2.23606797749979
5.0990195135927845
1.4142135623730951
3.1622776601683795
4.123105625617661
3.4641016151377544
3.605551275463989
2.0
2.23606797749979
2.0
3.7416573867739413
2.449489742783178
2.23606797749979
1.4142135623730951
4.242640687119285
3.3166247903554
1.0
2.23606797749979
2.0
2.449489742783178
3.7416573867739413
3.0
2.23606797749979
1.0
6.0
5.830951894845301
8.660254037844387
2.0
8.18535277187245
3.0
4.123105625617661
2.0
2.23606797749979
5.0
5.830951894845301
3.7416573867739413
4.242640687119285
4.358898943540674
3.3166247903554
4.47213595499958
4.123105625617661
4.242640687119285
5.385164807134504
5.0
2.449489742783178
3.605551275463989
3.7416573867739413
3.7416573867739413
3.3166247903554
6.708203932499369
5.0
6.782329983125268
5.744562646538029
11.357816691600547
4.47213595499958
4.242640687119285
6.557438524302
11.40175425099138
5.830951894845301
5.916079783099616
4.123105625617661
8.18535277187245
7.483314773547883
3.605551275463989
11.180339887498949
7.0
3.7416573867739413
5.477225575051661
6.557438524302
3.605551275463989
7.0
6.4031242374328485
7.874007874011811
7.14142842854285
3.4641016151377544
13.341664064126334
7.3484692283495345
10.04987562112089
6.4031242374328485
6.164414002968976
7.280109889280518
6.164414002968976
5.830951894845301
10.099504938362077
9.055385138137417
4.69041575982343
9.9498743710662
5.656854249492381
3.7416573867739413
8.12403840463596
7.0710678118654755
6.0
2.0
3.0
3.3166247903554
2.8284271247461903
3.7416573867739413
2.449489742783178
2.449489742783178
2.23606797749979
4.47213595499958
2.0
2.23606797749979
3.1622776601683795
2.449489742783178
2.8284271247461903
2.8284271247461903
2.8284271247461903
2.0
4.242640687119285
2.23606797749979
1.0
2.23606797749979
3.0
4.358898943540674
2.23606797749979
3.0
4.358898943540674
2.23606797749979
3.1622776601683795
2.0
3.1622776601683795
3.0
3.0
3.0
2.449489742783178
5.0
3.1622776601683795
6.4031242374328485
4.69041575982343
4.358898943540674
3.0
6.708203932499369
9.0
3.0
3.3166247903554
2.0
4.47213595499958
5.656854249492381
10.246950765959598
1.4142135623730951
4.0
2.8284271247461903
4.58257569495584
3.3166247903554
6.324555320336759
4.58257569495584
2.8284271247461903
3.3166247903554
2.449489742783178
6.164414002968976
3.0
5.477225575051661
2.449489742783178
5.744562646538029
3.1622776601683795
5.0990195135927845
2.23606797749979
7.14142842854285
2.0
5.830951894845301
5.477225575051661
10.344080432788601
4.58257569495584
5.916079783099616
6.164414002968976
3.0
5.0
13.92838827718412
11.224972160321824
10.862780491200215
8.366600265340756
4.898979485566356
3.0
3.605551275463989
7.0710678118654755
7.280109889280518
9.695359714832659
6.164414002968976
5.385164807134504
10.63014581273465
7.810249675906654
5.0990195135927845
9.695359714832659
5.744562646538029
3.3166247903554
4.898979485566356
12.041594578792296
4.358898943540674
5.385164807134504
5.744562646538029
9.0
7.280109889280518
8.246211251235321
7.681145747868608
6.4031242374328485
11.045361017187261
1.4142135623730951
2.23606797749979
3.0
3.605551275463989
3.0
2.8284271247461903
1.7320508075688772
3.7416573867739413
3.3166247903554
2.0
1.7320508075688772
3.0
1.0
1.7320508075688772
3.0
4.123105625617661
3.1622776601683795
5.0
1.0
2.8284271247461903
1.0
5.196152422706632
3.0
3.1622776601683795
4.47213595499958
1.0
3.1622776601683795
2.23606797749979
2.449489742783178
2.23606797749979
3.7416573867739413
3.0
3.3166247903554
5.477225575051661
3.1622776601683795
3.0
4.47213595499958
2.8284271247461903
4.242640687119285
3.605551275463989
4.358898943540674
5.744562646538029
3.0
4.58257569495584
3.0
5.0990195135927845
4.898979485566356
5.916079783099616
2.8284271247461903
4.0
3.1622776601683795
2.8284271247461903
4.0
5.196152422706632
3.3166247903554
3.1622776601683795
2.0
5.196152422706632
3.3166247903554
3.7416573867739413
4.123105625617661
3.3166247903554
4.123105625617661
3.3166247903554
3.605551275463989
2.449489742783178
3.1622776601683795
4.69041575982343
2.23606797749979
9.486832980505138
7.874007874011811
2.8284271247461903
5.830951894845301
4.123105625617661
1.0
6.48074069840786
11.445523142259598
8.06225774829855
12.649110640673518
3.7416573867739413
7.3484692283495345
9.0
5.916079783099616
3.7416573867739413
5.385164807134504
6.48074069840786
6.557438524302
7.874007874011811
4.69041575982343
6.4031242374328485
8.12403840463596
5.196152422706632
7.681145747868608
5.0990195135927845
4.69041575982343
13.038404810405298
5.385164807134504
7.483314773547883
7.483314773547883
4.69041575982343
8.18535277187245
7.3484692283495345
12.36931687685298
6.4031242374328485
9.433981132056603
0.0
3.0
3.605551275463989
3.7416573867739413
5.830951894845301
3.4641016151377544
5.196152422706632
4.358898943540674
3.7416573867739413
2.0
1.4142135623730951
1.4142135623730951
1.0
1.0
2.23606797749979
4.0
2.0
4.123105625617661
0.0
4.58257569495584
2.23606797749979
3.605551275463989
3.7416573867739413
2.8284271247461903
3.0
1.0
3.3166247903554
2.0
3.7416573867739413
4.898979485566356
2.449489742783178
2.23606797749979
2.449489742783178
2.23606797749979
3.1622776601683795
2.8284271247461903
3.0
2.23606797749979
4.242640687119285
5.656854249492381
11.357816691600547
4.242640687119285
1.0
8.774964387392123
4.358898943540674
4.58257569495584
6.164414002968976
3.3166247903554
2.449489742783178
7.280109889280518
3.1622776601683795
5.916079783099616
4.123105625617661
5.196152422706632
5.0
9.539392014169456
4.47213595499958
3.1622776601683795
2.23606797749979
3.1622776601683795
4.58257569495584
3.7416573867739413
5.744562646538029
2.23606797749979
6.082762530298219
2.449489742783178
18.138357147217054
2.8284271247461903
3.605551275463989
8.717797887081348
7.280109889280518
4.69041575982343
6.782329983125268
5.830951894845301
2.23606797749979
8.06225774829855
9.1104335791443
11.224972160321824
11.489125293076057
3.7416573867739413
2.0
10.862780491200215
5.477225575051661
5.385164807134504
9.695359714832659
7.3484692283495345
3.4641016151377544
10.246950765959598
4.69041575982343
1.7320508075688772
9.695359714832659
5.744562646538029
7.3484692283495345
4.898979485566356
13.601470508735444
5.830951894845301
3.4641016151377544
10.246950765959598
10.770329614269007
4.123105625617661
8.246211251235321
7.0
7.810249675906654
6.708203932499369
9.433981132056603
2.23606797749979
2.449489742783178
3.0
2.23606797749979
2.449489742783178
3.1622776601683795
3.0
4.242640687119285
3.7416573867739413
1.0
1.4142135623730951
2.23606797749979
2.0
2.449489742783178
3.1622776601683795
2.8284271247461903
1.4142135623730951
3.1622776601683795
1.4142135623730951
2.449489742783178
4.358898943540674
5.0990195135927845
3.0
2.23606797749979
2.0
1.0
4.358898943540674
2.23606797749979
3.4641016151377544
4.123105625617661
2.0
1.4142135623730951
2.23606797749979
4.47213595499958
1.7320508075688772
2.449489742783178
3.1622776601683795
4.58257569495584
2.0
4.242640687119285
3.605551275463989
13.601470508735444
3.0
4.58257569495584
8.18535277187245
4.58257569495584
6.557438524302
2.23606797749979
4.242640687119285
1.0
3.7416573867739413
3.605551275463989
4.58257569495584
3.605551275463989
2.8284271247461903
8.48528137423857
3.0
4.898979485566356
5.0
4.47213595499958
4.58257569495584
5.0990195135927845
3.1622776601683795
3.605551275463989
5.0
3.3166247903554
4.123105625617661
3.4641016151377544
5.0990195135927845
11.489125293076057
3.605551275463989
4.123105625617661
7.54983443527075
3.1622776601683795
2.0
9.16515138991168
7.0710678118654755
8.12403840463596
10.44030650891055
7.3484692283495345
1.4142135623730951
8.306623862918075
2.449489742783178
5.916079783099616
7.810249675906654
8.602325267042627
4.358898943540674
5.744562646538029
5.385164807134504
8.18535277187245
4.58257569495584
3.7416573867739413
9.433981132056603
5.385164807134504
5.830951894845301
6.708203932499369
5.385164807134504
9.433981132056603
4.47213595499958
7.0710678118654755
5.385164807134504
7.874007874011811
7.483314773547883
4.898979485566356
2.23606797749979
2.23606797749979
1.7320508075688772
2.449489742783178
1.0
6.6332495807108
1.4142135623730951
1.0
2.23606797749979
1.4142135623730951
1.0
1.0
1.4142135623730951
2.0
0.0
2.23606797749979
1.4142135623730951
3.605551275463989
0.0
1.4142135623730951
2.449489742783178
4.123105625617661
5.0990195135927845
3.3166247903554
0.0
6.4031242374328485
1.4142135623730951
3.605551275463989
3.3166247903554
1.0
5.830951894845301
3.605551275463989
6.164414002968976
1.0
4.242640687119285
2.0
3.0
3.0
5.0990195135927845
3.3166247903554
3.1622776601683795
11.532562594670797
2.449489742783178
4.358898943540674
3.3166247903554
10.04987562112089
7.14142842854285
3.3166247903554
4.123105625617661
2.0
2.449489742783178
3.1622776601683795
4.242640687119285
2.23606797749979
1.4142135623730951
9.273618495495704
3.605551275463989
3.3166247903554
3.4641016151377544
2.8284271247461903
4.123105625617661
3.7416573867739413
4.58257569495584
3.7416573867739413
7.14142842854285
4.58257569495584
16.30950643030009
5.477225575051661
3.7416573867739413
8.660254037844387
3.1622776601683795
5.477225575051661
8.306623862918075
6.708203932499369
1.4142135623730951
10.099504938362077
11.74734012447073
8.774964387392123
7.280109889280518
11.74734012447073
6.557438524302
10.246950765959598
3.7416573867739413
5.477225575051661
9.433981132056603
8.306623862918075
5.385164807134504
5.744562646538029
6.164414002968976
9.219544457292887
7.0710678118654755
5.744562646538029
3.7416573867739413
6.708203932499369
8.306623862918075
10.954451150103322
6.708203932499369
5.830951894845301
6.782329983125268
7.54983443527075
9.38083151964686
10.770329614269007
7.0
9.0
5.477225575051661
1.7320508075688772
3.3166247903554
2.0
3.0
2.23606797749979
5.0990195135927845
1.4142135623730951
3.0
2.23606797749979
3.1622776601683795
1.7320508075688772
1.4142135623730951
1.4142135623730951
3.0
3.1622776601683795
3.605551275463989
2.8284271247461903
4.123105625617661
2.8284271247461903
3.3166247903554
6.4031242374328485
3.1622776601683795
2.449489742783178
5.385164807134504
1.4142135623730951
5.0
3.0
2.23606797749979
2.23606797749979
2.23606797749979
2.23606797749979
6.557438524302
1.4142135623730951
7.874007874011811
2.23606797749979
1.4142135623730951
1.0
2.0
3.605551275463989
4.358898943540674
3.7416573867739413
12.328828005937952
1.4142135623730951
4.242640687119285
3.7416573867739413
11.832159566199232
5.0
3.0
4.242640687119285
3.7416573867739413
2.23606797749979
3.0
3.7416573867739413
2.449489742783178
2.8284271247461903
7.874007874011811
5.830951894845301
6.082762530298219
4.358898943540674
5.196152422706632
4.123105625617661
7.3484692283495345
3.1622776601683795
4.242640687119285
5.916079783099616
3.1622776601683795
4.898979485566356
3.7416573867739413
5.477225575051661
9.273618495495704
6.48074069840786
2.23606797749979
9.1104335791443
5.477225575051661
2.449489742783178
4.69041575982343
5.916079783099616
7.0710678118654755
10.44030650891055
5.477225575051661
12.206555615733702
13.490737563232042
3.7416573867739413
5.385164807134504
6.4031242374328485
6.708203932499369
10.63014581273465
4.123105625617661
5.385164807134504
4.242640687119285
4.242640687119285
7.874007874011811
5.196152422706632
7.0
7.0710678118654755
10.488088481701515
6.557438524302
6.708203932499369
5.385164807134504
7.0
5.385164807134504
8.18535277187245
6.164414002968976
5.196152422706632
7.280109889280518
1.7320508075688772
3.4641016151377544
3.3166247903554
2.449489742783178
1.0
5.0
3.0
2.23606797749979
3.3166247903554
0.0
4.242640687119285
2.23606797749979
2.23606797749979
3.1622776601683795
1.0
3.605551275463989
1.0
5.385164807134504
2.0
3.1622776601683795
3.0
2.23606797749979
1.0
3.7416573867739413
3.0
5.385164807134504
3.605551275463989
3.0
3.605551275463989
9.273618495495704
4.123105625617661
6.557438524302
3.1622776601683795
3.1622776601683795
4.123105625617661
4.58257569495584
5.656854249492381
2.8284271247461903
7.0
2.23606797749979
2.23606797749979
2.23606797749979
12.884098726725126
4.47213595499958
2.0
6.6332495807108
14.2828568570857
2.0
3.1622776601683795
3.7416573867739413
2.0
5.744562646538029
4.58257569495584
4.358898943540674
4.58257569495584
5.385164807134504
6.708203932499369
2.0
3.7416573867739413
3.7416573867739413
4.69041575982343
3.7416573867739413
6.4031242374328485
3.3166247903554
7.0710678118654755
3.7416573867739413
12.206555615733702
2.8284271247461903
3.7416573867739413
10.198039027185569
7.0
2.23606797749979
9.899494936611665
11.357816691600547
3.0
8.48528137423857
7.14142842854285
8.06225774829855
5.196152422706632
8.06225774829855
11.874342087037917
10.198039027185569
10.723805294763608
6.4031242374328485
8.660254037844387
8.366600265340756
9.055385138137417
5.830951894845301
7.3484692283495345
7.0
7.54983443527075
6.0
7.14142842854285
6.0
7.0
11.357816691600547
7.3484692283495345
4.358898943540674
8.48528137423857
8.366600265340756
6.557438524302
7.280109889280518
7.54983443527075
5.830951894845301
7.874007874011811
3.0
2.449489742783178
2.449489742783178
2.23606797749979
2.8284271247461903
3.605551275463989
2.23606797749979
4.58257569495584
3.605551275463989
3.605551275463989
5.385164807134504
3.7416573867739413
1.0
3.7416573867739413
3.3166247903554
2.449489742783178
2.0
3.0
3.605551275463989
3.0
1.4142135623730951
3.1622776601683795
2.23606797749979
2.0
4.242640687119285
3.3166247903554
5.0990195135927845
3.0
2.0
4.47213595499958
3.605551275463989
5.0990195135927845
3.1622776601683795
2.23606797749979
2.23606797749979
3.4641016151377544
7.0710678118654755
3.605551275463989
3.3166247903554
3.0
3.3166247903554
3.3166247903554
2.23606797749979
16.401219466856727
7.0710678118654755
3.605551275463989
11.180339887498949
4.123105625617661
2.449489742783178
7.874007874011811
3.0
4.58257569495584
4.242640687119285
4.58257569495584
4.123105625617661
5.916079783099616
6.48074069840786
5.830951894845301
5.385164807134504
5.744562646538029
3.605551275463989
3.1622776601683795
5.196152422706632
5.385164807134504
3.7416573867739413
2.23606797749979
9.539392014169456
3.7416573867739413
2.449489742783178
7.0710678118654755
2.23606797749979
4.358898943540674
11.224972160321824
14.035668847618199
11.0
2.23606797749979
8.06225774829855
10.295630140987
4.242640687119285
13.784048752090222
8.94427190999916
9.695359714832659
3.7416573867739413
5.830951894845301
7.483314773547883
6.782329983125268
6.164414002968976
10.246950765959598
7.681145747868608
6.48074069840786
9.433981132056603
6.557438524302
5.196152422706632
10.344080432788601
8.306623862918075
11.832159566199232
5.656854249492381
6.708203932499369
7.3484692283495345
6.0
7.810249675906654
5.916079783099616
6.708203932499369
7.810249675906654
6.164414002968976
2.23606797749979
2.23606797749979
2.23606797749979
3.0
2.23606797749979
3.4641016151377544
1.4142135623730951
3.4641016151377544
3.7416573867739413
2.449489742783178
3.7416573867739413
1.7320508075688772
1.4142135623730951
4.58257569495584
4.58257569495584
3.1622776601683795
2.23606797749979
2.23606797749979
3.0
4.898979485566356
4.358898943540674
4.123105625617661
1.0
2.8284271247461903
3.1622776601683795
2.449489742783178
6.782329983125268
2.8284271247461903
3.3166247903554
2.23606797749979
3.7416573867739413
3.605551275463989
2.8284271247461903
3.0
2.23606797749979
5.0
2.23606797749979
2.23606797749979
3.0
4.358898943540674
4.242640687119285
2.449489742783178
4.123105625617661
7.483314773547883
4.69041575982343
3.0
3.0
3.7416573867739413
5.656854249492381
2.23606797749979
4.123105625617661
4.123105625617661
2.23606797749979
2.23606797749979
6.48074069840786
5.830951894845301
3.1622776601683795
2.449489742783178
3.3166247903554
1.4142135623730951
2.449489742783178
4.69041575982343
4.898979485566356
5.0990195135927845
3.3166247903554
2.449489742783178
11.224972160321824
4.242640687119285
7.874007874011811
4.58257569495584
5.0990195135927845
14.696938456699069
9.433981132056603
10.04987562112089
7.681145747868608
2.23606797749979
9.486832980505138
4.242640687119285
6.557438524302
10.488088481701515
5.830951894845301
12.328828005937952
6.48074069840786
5.385164807134504
5.477225575051661
7.681145747868608
7.681145747868608
8.12403840463596
6.557438524302
6.4031242374328485
7.0
5.744562646538029
9.055385138137417
9.643650760992955
11.832159566199232
5.385164807134504
5.744562646538029
6.4031242374328485
7.14142842854285
9.433981132056603
6.782329983125268
5.196152422706632
7.810249675906654
5.385164807134504
2.0
3.0
3.605551275463989
3.3166247903554
1.7320508075688772
2.8284271247461903
1.4142135623730951
5.385164807134504
2.8284271247461903
2.0
4.123105625617661
3.1622776601683795
1.0
3.1622776601683795
1.7320508075688772
3.1622776601683795
4.0
5.477225575051661
5.385164807134504
4.0
3.4641016151377544
1.0
1.4142135623730951
5.0
3.1622776601683795
3.7416573867739413
7.3484692283495345
4.123105625617661
3.0
4.123105625617661
2.0
2.0
1.7320508075688772
4.898979485566356
0.0
2.23606797749979
3.1622776601683795
2.23606797749979
3.0
1.4142135623730951
3.605551275463989
2.449489742783178
2.23606797749979
5.830951894845301
6.4031242374328485
3.7416573867739413
2.8284271247461903
3.7416573867739413
5.830951894845301
3.605551275463989
2.449489742783178
3.1622776601683795
1.4142135623730951
3.7416573867739413
6.324555320336759
5.916079783099616
2.0
4.358898943540674
7.483314773547883
1.7320508075688772
5.0990195135927845
3.7416573867739413
2.449489742783178
3.605551275463989
3.1622776601683795
5.830951894845301
7.14142842854285
2.449489742783178
7.483314773547883
5.477225575051661
6.164414002968976
9.219544457292887
7.3484692283495345
1.0
8.774964387392123
12.206555615733702
11.357816691600547
7.280109889280518
5.0990195135927845
4.358898943540674
12.36931687685298
7.54983443527075
7.14142842854285
11.045361017187261
4.898979485566356
5.196152422706632
5.830951894845301
8.54400374531753
12.165525060596439
8.06225774829855
12.36931687685298
10.04987562112089
6.708203932499369
3.7416573867739413
7.681145747868608
11.832159566199232
7.810249675906654
7.874007874011811
7.0710678118654755
8.18535277187245
8.602325267042627
6.557438524302
8.831760866327848
5.0990195135927845
1.0
2.8284271247461903
3.0
2.0
3.605551275463989
1.4142135623730951
3.0
3.605551275463989
2.449489742783178
2.23606797749979
2.23606797749979
3.0
2.0
2.23606797749979
2.0
3.0
1.4142135623730951
4.58257569495584
2.0
2.0
5.0
2.23606797749979
3.3166247903554
3.1622776601683795
4.0
2.8284271247461903
8.246211251235321
2.0
2.23606797749979
4.898979485566356
4.242640687119285
4.123105625617661
2.449489742783178
5.0990195135927845
3.1622776601683795
2.23606797749979
2.449489742783178
1.0
1.0
2.449489742783178
3.3166247903554
2.23606797749979
5.0
2.23606797749979
8.18535277187245
2.0
3.0
2.449489742783178
3.3166247903554
5.196152422706632
2.23606797749979
5.196152422706632
5.0990195135927845
3.7416573867739413
4.123105625617661
8.306623862918075
3.0
2.23606797749979
5.385164807134504
3.1622776601683795
9.643650760992955
3.3166247903554
3.1622776601683795
2.8284271247461903
4.242640687119285
4.123105625617661
3.1622776601683795
9.0
2.8284271247461903
6.0
7.14142842854285
7.0710678118654755
10.099504938362077
6.708203932499369
3.1622776601683795
5.477225575051661
8.660254037844387
12.96148139681572
5.744562646538029
6.4031242374328485
5.477225575051661
8.366600265340756
8.306623862918075
7.14142842854285
5.196152422706632
7.3484692283495345
5.385164807134504
5.0990195135927845
6.708203932499369
5.0990195135927845
6.48074069840786
11.357816691600547
5.0
10.954451150103322
7.874007874011811
6.782329983125268
6.708203932499369
7.0710678118654755
8.660254037844387
6.708203932499369
7.483314773547883
5.916079783099616
10.04987562112089
6.164414002968976
5.385164807134504
2.0
5.0990195135927845
2.449489742783178
4.123105625617661
3.0
2.8284271247461903
3.0
1.0
3.1622776601683795
3.7416573867739413
3.7416573867739413
1.0
3.0
2.449489742783178
2.8284271247461903
4.242640687119285
4.47213595499958
5.830951894845301
3.7416573867739413
2.449489742783178
5.0990195135927845
2.449489742783178
6.324555320336759
5.0990195135927845
10.0
9.539392014169456
2.449489742783178
3.0
3.1622776601683795
3.1622776601683795
3.1622776601683795
7.0710678118654755
4.123105625617661
4.123105625617661
3.0
2.23606797749979
3.7416573867739413
3.1622776601683795
2.449489742783178
4.0
3.1622776601683795
3.0
10.954451150103322
5.477225575051661
2.23606797749979
2.0
5.916079783099616
2.8284271247461903
5.0990195135927845
3.1622776601683795
5.744562646538029
2.449489742783178
7.0710678118654755
3.0
2.23606797749979
4.358898943540674
7.615773105863909
4.47213595499958
1.0
4.58257569495584
2.449489742783178
7.483314773547883
3.605551275463989
3.0
2.23606797749979
3.4641016151377544
3.1622776601683795
3.0
6.082762530298219
10.246950765959598
4.47213595499958
4.123105625617661
8.306623862918075
7.0
6.782329983125268
2.8284271247461903
4.242640687119285
10.198039027185569
11.575836902790225
3.0
5.196152422706632
6.4031242374328485
9.1104335791443
7.3484692283495345
7.14142842854285
4.47213595499958
10.04987562112089
7.0710678118654755
4.898979485566356
3.0
5.0990195135927845
5.916079783099616
9.695359714832659
4.58257569495584
3.7416573867739413
10.770329614269007
4.358898943540674
7.810249675906654
11.357816691600547
4.358898943540674
7.0710678118654755
7.0710678118654755
6.0
9.16515138991168
6.164414002968976
7.0710678118654755
3.0
4.358898943540674
1.7320508075688772
2.8284271247461903
5.916079783099616
3.3166247903554
1.4142135623730951
3.0
2.449489742783178
4.0
2.23606797749979
2.8284271247461903
3.605551275463989
4.123105625617661
2.0
4.0
2.0
9.273618495495704
3.3166247903554
3.7416573867739413
1.4142135623730951
3.3166247903554
4.0
6.164414002968976
2.0
5.0990195135927845
3.3166247903554
4.242640687119285
4.123105625617661
2.23606797749979
1.0
2.449489742783178
3.1622776601683795
2.449489742783178
2.449489742783178
3.605551275463989
3.605551275463989
3.1622776601683795
1.0
2.0
3.1622776601683795
3.605551275463989
6.4031242374328485
5.385164807134504
2.0
2.23606797749979
5.0990195135927845
3.605551275463989
4.123105625617661
2.449489742783178
5.744562646538029
6.324555320336759
6.557438524302
6.6332495807108
5.0990195135927845
10.816653826391969
3.1622776601683795
5.385164807134504
5.0990195135927845
1.7320508075688772
6.708203932499369
3.0
5.196152422706632
2.449489742783178
2.23606797749979
2.23606797749979
2.449489742783178
7.0
5.385164807134504
6.324555320336759
6.4031242374328485
5.0990195135927845
9.0
4.242640687119285
2.8284271247461903
3.7416573867739413
7.3484692283495345
10.723805294763608
4.47213595499958
5.385164807134504
7.3484692283495345
5.385164807134504
5.385164807134504
5.744562646538029
6.0
8.306623862918075
6.164414002968976
3.0
9.433981132056603
5.830951894845301
7.280109889280518
4.898979485566356
5.916079783099616
7.14142842854285
10.816653826391969
6.0
4.123105625617661
10.63014581273465
5.744562646538029
7.0710678118654755
5.744562646538029
5.916079783099616
8.12403840463596
7.0
6.48074069840786
3.1622776601683795
4.47213595499958
5.744562646538029
3.3166247903554
4.58257569495584
4.358898943540674
2.23606797749979
2.0
2.23606797749979
3.1622776601683795
1.7320508075688772
2.449489742783178
4.0
2.449489742783178
2.23606797749979
2.23606797749979
4.47213595499958
6.0
4.58257569495584
1.7320508075688772
3.0
3.3166247903554
3.1622776601683795
4.58257569495584
2.0
5.0
3.0
3.7416573867739413
4.58257569495584
5.0990195135927845
2.23606797749979
4.123105625617661
3.7416573867739413
4.123105625617661
5.0
3.1622776601683795
3.3166247903554
2.8284271247461903
3.3166247903554
2.23606797749979
2.0
5.0990195135927845
2.8284271247461903
2.23606797749979
5.0
6.324555320336759
5.656854249492381
4.242640687119285
2.23606797749979
3.0
4.358898943540674
5.0990195135927845
3.7416573867739413
4.47213595499958
9.848857801796104
2.8284271247461903
3.7416573867739413
1.0
5.830951894845301
2.0
8.06225774829855
3.605551275463989
2.23606797749979
5.477225575051661
2.449489742783178
4.358898943540674
5.656854249492381
9.0
7.3484692283495345
4.242640687119285
9.273618495495704
7.280109889280518
6.164414002968976
4.58257569495584
6.0
2.449489742783178
8.306623862918075
10.677078252031311
2.8284271247461903
4.123105625617661
6.48074069840786
4.69041575982343
10.04987562112089
4.123105625617661
7.14142842854285
6.164414002968976
5.196152422706632
10.246950765959598
8.94427190999916
5.0990195135927845
4.58257569495584
6.0
4.69041575982343
5.744562646538029
4.898979485566356
5.385164807134504
10.099504938362077
11.832159566199232
6.164414002968976
6.164414002968976
6.164414002968976
5.477225575051661
6.557438524302
9.899494936611665
7.3484692283495345
3.3166247903554
5.196152422706632
4.47213595499958
2.23606797749979
2.8284271247461903
3.0
2.23606797749979
4.69041575982343
3.1622776601683795
2.449489742783178
3.7416573867739413
2.23606797749979
4.242640687119285
3.0
2.8284271247461903
2.23606797749979
2.23606797749979
2.449489742783178
2.23606797749979
2.23606797749979
1.7320508075688772
3.7416573867739413
3.1622776601683795
6.0
2.23606797749979
7.0
3.0
2.449489742783178
3.605551275463989
2.8284271247461903
2.23606797749979
3.0
4.123105625617661
4.58257569495584
3.3166247903554
3.0
3.3166247903554
3.605551275463989
3.0
3.3166247903554
3.1622776601683795
11.180339887498949
2.0
2.23606797749979
2.23606797749979
2.23606797749979
3.3166247903554
7.0710678118654755
6.164414002968976
3.0
3.4641016151377544
3.7416573867739413
3.1622776601683795
4.58257569495584
4.123105625617661
9.899494936611665
2.23606797749979
3.7416573867739413
4.898979485566356
4.69041575982343
2.23606797749979
6.0
2.449489742783178
2.23606797749979
3.1622776601683795
3.1622776601683795
3.7416573867739413
3.605551275463989
6.164414002968976
7.3484692283495345
6.4031242374328485
4.898979485566356
8.48528137423857
8.06225774829855
3.0
4.69041575982343
1.4142135623730951
6.6332495807108
6.48074069840786
5.656854249492381
3.4641016151377544
6.48074069840786
10.04987562112089
9.16515138991168
6.48074069840786
3.605551275463989
6.164414002968976
6.48074069840786
7.211102550927978
8.306623862918075
4.898979485566356
4.242640687119285
6.708203932499369
5.0
4.123105625617661
10.04987562112089
6.557438524302
8.306623862918075
6.708203932499369
10.246950765959598
6.164414002968976
7.0710678118654755
7.810249675906654
4.123105625617661
8.602325267042627
4.898979485566356
5.385164807134504
4.242640687119285
3.1622776601683795
2.23606797749979
6.0
3.0
2.8284271247461903
4.123105625617661
3.1622776601683795
0.0
3.7416573867739413
2.23606797749979
5.0990195135927845
2.0
3.605551275463989
6.0
2.23606797749979
3.1622776601683795
4.123105625617661
1.0
1.0
3.0
3.1622776601683795
4.358898943540674
1.4142135623730951
5.385164807134504
5.385164807134504
2.23606797749979
2.23606797749979
3.3166247903554
3.605551275463989
2.23606797749979
1.7320508075688772
5.477225575051661
3.3166247903554
3.0
2.449489742783178
1.4142135623730951
5.385164807134504
3.7416573867739413
1.0
10.816653826391969
3.1622776601683795
1.4142135623730951
3.3166247903554
2.8284271247461903
5.656854249492381
5.916079783099616
6.4031242374328485
3.4641016151377544
2.23606797749979
3.7416573867739413
4.242640687119285
5.0990195135927845
5.0990195135927845
5.385164807134504
5.196152422706632
3.7416573867739413
5.196152422706632
6.48074069840786
4.358898943540674
5.0990195135927845
1.7320508075688772
5.196152422706632
4.358898943540674
3.0
4.242640687119285
3.4641016151377544
9.055385138137417
5.477225575051661
3.1622776601683795
10.862780491200215
4.123105625617661
4.69041575982343
10.099504938362077
5.0990195135927845
6.082762530298219
4.58257569495584
0.0
9.695359714832659
4.242640687119285
3.3166247903554
7.14142842854285
4.898979485566356
7.3484692283495345
5.0
7.3484692283495345
5.385164807134504
6.48074069840786
4.58257569495584
7.874007874011811
5.0990195135927845
6.324555320336759
5.0990195135927845
5.916079783099616
3.0
9.695359714832659
7.0710678118654755
7.0
10.392304845413264
6.708203932499369
5.744562646538029
6.4031242374328485
8.306623862918075
4.69041575982343
7.0
5.385164807134504
2.23606797749979
2.0
3.1622776601683795
1.7320508075688772
7.280109889280518
4.0
3.0
4.47213595499958
2.23606797749979
1.0
4.58257569495584
3.0
3.605551275463989
2.0
2.23606797749979
3.7416573867739413
1.0
2.23606797749979
2.23606797749979
1.0
2.23606797749979
3.1622776601683795
1.4142135623730951
4.123105625617661
1.4142135623730951
0.0
5.0990195135927845
3.0
3.4641016151377544
1.4142135623730951
2.449489742783178
1.0
0.0
7.874007874011811
3.0
3.3166247903554
3.7416573867739413
2.23606797749979
3.4641016151377544
3.7416573867739413
1.4142135623730951
11.180339887498949
2.0
3.605551275463989
3.4641016151377544
3.0
4.123105625617661
5.385164807134504
12.12435565298214
2.449489742783178
3.0
2.23606797749979
2.449489742783178
4.123105625617661
1.4142135623730951
9.486832980505138
5.0990195135927845
3.3166247903554
4.358898943540674
4.58257569495584
5.196152422706632
6.928203230275509
2.23606797749979
3.3166247903554
5.916079783099616
2.23606797749979
3.1622776601683795
1.4142135623730951
11.180339887498949
3.3166247903554
5.196152422706632
5.830951894845301
6.082762530298219
3.1622776601683795
4.0
3.4641016151377544
7.681145747868608
3.0
4.47213595499958
10.344080432788601
5.477225575051661
5.196152422706632
5.744562646538029
4.58257569495584
3.605551275463989
6.4031242374328485
7.874007874011811
3.0
6.708203932499369
4.358898943540674
7.874007874011811
6.557438524302
9.539392014169456
9.0
7.3484692283495345
3.605551275463989
9.433981132056603
4.58257569495584
7.3484692283495345
6.164414002968976
9.273618495495704
6.48074069840786
7.681145747868608
8.54400374531753
4.123105625617661
5.385164807134504
4.898979485566356
3.3166247903554
5.0990195135927845
4.123105625617661
3.1622776601683795
6.4031242374328485
3.7416573867739413
1.4142135623730951
2.8284271247461903
2.23606797749979
1.0
3.7416573867739413
4.123105625617661
2.23606797749979
6.082762530298219
3.0
2.8284271247461903
1.4142135623730951
4.123105625617661
2.0
2.23606797749979
1.4142135623730951
4.358898943540674
3.1622776601683795
4.69041575982343
2.449489742783178
2.449489742783178
6.0
3.605551275463989
4.242640687119285
2.449489742783178
4.123105625617661
2.23606797749979
1.4142135623730951
7.874007874011811
4.58257569495584
2.23606797749979
2.0
1.0
3.1622776601683795
3.1622776601683795
4.358898943540674
6.164414002968976
1.0
3.0
3.3166247903554
2.8284271247461903
12.84523257866513
4.358898943540674
14.035668847618199
5.385164807134504
4.0
1.4142135623730951
4.242640687119285
3.1622776601683795
2.23606797749979
9.1104335791443
3.1622776601683795
4.58257569495584
4.242640687119285
7.0710678118654755
4.47213595499958
4.123105625617661
1.4142135623730951
2.23606797749979
6.0
3.605551275463989
3.1622776601683795
3.1622776601683795
9.539392014169456
6.324555320336759
7.0
5.0990195135927845
7.0710678118654755
5.744562646538029
6.708203932499369
9.055385138137417
9.273618495495704
4.47213595499958
3.0
12.041594578792296
7.483314773547883
6.4031242374328485
5.385164807134504
5.477225575051661
5.916079783099616
4.358898943540674
5.385164807134504
1.4142135623730951
6.164414002968976
5.0990195135927845
5.830951894845301
7.810249675906654
8.306623862918075
7.681145747868608
6.4031242374328485
4.123105625617661
5.196152422706632
8.831760866327848
5.196152422706632
8.366600265340756
9.0
6.48074069840786
4.123105625617661
4.69041575982343
9.848857801796104
6.164414002968976
5.744562646538029
4.0
3.0
5.385164807134504
3.1622776601683795
6.4031242374328485
2.449489742783178
2.23606797749979
1.4142135623730951
2.23606797749979
2.0
2.8284271247461903
1.7320508075688772
1.0
1.4142135623730951
2.449489742783178
4.123105625617661
1.0
3.0
4.242640687119285
1.4142135623730951
2.8284271247461903
5.385164807134504
3.1622776601683795
3.7416573867739413
7.14142842854285
3.605551275463989
5.830951894845301
4.242640687119285
3.1622776601683795
2.0
5.0990195135927845
13.19090595827292
3.605551275463989
7.0
2.449489742783178
2.0
3.3166247903554
1.0
2.23606797749979
3.1622776601683795
4.123105625617661
5.385164807134504
1.4142135623730951
3.0
3.1622776601683795
14.352700094407323
2.23606797749979
2.449489742783178
2.449489742783178
5.477225575051661
3.0
3.3166247903554
3.7416573867739413
2.23606797749979
3.3166247903554
5.385164807134504
7.874007874011811
2.23606797749979
3.1622776601683795
6.164414002968976
3.3166247903554
7.0
3.0
3.0
3.4641016151377544
2.8284271247461903
3.3166247903554
2.449489742783178
12.083045973594572
4.123105625617661
3.3166247903554
6.082762530298219
9.1104335791443
4.47213595499958
4.69041575982343
7.874007874011811
5.385164807134504
7.483314773547883
6.4031242374328485
5.0
7.874007874011811
5.196152422706632
6.164414002968976
5.385164807134504
5.0990195135927845
5.916079783099616
8.54400374531753
2.23606797749979
4.69041575982343
6.708203932499369
5.477225575051661
8.0
6.708203932499369
6.4031242374328485
5.385164807134504
6.928203230275509
5.477225575051661
8.48528137423857
7.681145747868608
5.196152422706632
9.273618495495704
6.48074069840786
3.605551275463989
4.123105625617661
5.744562646538029
4.898979485566356
6.557438524302
4.58257569495584
3.605551275463989
8.06225774829855
3.7416573867739413
3.7416573867739413
2.23606797749979
3.605551275463989
1.4142135623730951
4.58257569495584
1.0
2.23606797749979
3.3166247903554
2.23606797749979
1.0
1.7320508075688772
3.7416573867739413
1.0
3.3166247903554
4.123105625617661
2.23606797749979
2.0
3.7416573867739413
3.1622776601683795
2.449489742783178
7.3484692283495345
5.0
5.385164807134504
2.449489742783178
3.0
4.242640687119285
3.605551275463989
11.445523142259598
2.0
6.4031242374328485
3.1622776601683795
3.1622776601683795
3.7416573867739413
1.7320508075688772
3.3166247903554
4.123105625617661
4.47213595499958
2.23606797749979
2.23606797749979
4.898979485566356
3.0
6.48074069840786
3.3166247903554
3.0
11.445523142259598
6.164414002968976
2.23606797749979
3.605551275463989
1.0
7.211102550927978
1.7320508075688772
4.58257569495584
5.0990195135927845
1.7320508075688772
3.7416573867739413
3.1622776601683795
2.449489742783178
6.4031242374328485
6.164414002968976
4.47213595499958
3.605551275463989
3.0
4.358898943540674
0.0
9.848857801796104
12.727922061357855
10.295630140987
2.8284271247461903
6.082762530298219
7.0710678118654755
4.69041575982343
8.774964387392123
3.605551275463989
9.9498743710662
4.242640687119285
10.04987562112089
7.14142842854285
6.708203932499369
5.744562646538029
8.06225774829855
7.0
6.164414002968976
5.916079783099616
5.916079783099616
5.0
7.14142842854285
5.916079783099616
4.69041575982343
5.916079783099616
6.708203932499369
5.916079783099616
7.3484692283495345
8.306623862918075
7.810249675906654
6.708203932499369
6.782329983125268
8.12403840463596
5.916079783099616
6.6332495807108
4.58257569495584
7.3484692283495345
8.774964387392123
7.3484692283495345
4.242640687119285
3.3166247903554
1.4142135623730951
4.123105625617661
3.4641016151377544
2.23606797749979
2.449489742783178
3.0
3.7416573867739413
3.7416573867739413
2.0
3.605551275463989
3.0
3.3166247903554
3.605551275463989
1.4142135623730951
3.0
3.0
3.605551275463989
2.23606797749979
1.0
6.708203932499369
3.605551275463989
2.23606797749979
4.47213595499958
6.48074069840786
1.4142135623730951
4.58257569495584
2.8284271247461903
2.8284271247461903
5.916079783099616
2.0
9.219544457292887
10.295630140987
2.8284271247461903
3.3166247903554
3.3166247903554
3.605551275463989
5.0
3.1622776601683795
5.477225575051661
4.898979485566356
1.0
3.1622776601683795
2.23606797749979
3.3166247903554
1.4142135623730951
4.358898943540674
12.24744871391589
3.3166247903554
2.8284271247461903
3.0
3.7416573867739413
5.0
3.7416573867739413
4.123105625617661
3.1622776601683795
7.0710678118654755
3.7416573867739413
5.0990195135927845
3.1622776601683795
5.830951894845301
4.123105625617661
3.3166247903554
4.47213595499958
2.0
4.358898943540674
4.898979485566356
14.071247279470288
7.211102550927978
5.477225575051661
8.306623862918075
8.06225774829855
5.477225575051661
5.744562646538029
10.344080432788601
5.0
10.04987562112089
6.782329983125268
8.06225774829855
6.557438524302
6.782329983125268
5.477225575051661
7.3484692283495345
3.7416573867739413
6.164414002968976
3.605551275463989
6.4031242374328485
7.0710678118654755
1.4142135623730951
4.358898943540674
5.830951894845301
8.306623862918075
7.0
5.916079783099616
6.48074069840786
8.06225774829855
5.385164807134504
6.782329983125268
6.164414002968976
10.488088481701515
6.48074069840786
9.539392014169456
5.916079783099616
2.449489742783178
7.3484692283495345
8.306623862918075
2.449489742783178
3.0
2.8284271247461903
3.0
2.8284271247461903
3.7416573867739413
2.23606797749979
4.123105625617661
2.449489742783178
3.7416573867739413
1.4142135623730951
3.7416573867739413
2.449489742783178
2.449489742783178
3.605551275463989
2.23606797749979
3.7416573867739413
3.1622776601683795
2.8284271247461903
2.23606797749979
4.47213595499958
5.916079783099616
3.0
3.0
3.1622776601683795
3.3166247903554
2.23606797749979
4.123105625617661
3.7416573867739413
2.23606797749979
2.449489742783178
7.0710678118654755
1.7320508075688772
7.3484692283495345
2.0
2.449489742783178
4.242640687119285
3.4641016151377544
2.23606797749979
4.58257569495584
2.0
3.7416573867739413
1.0
4.123105625617661
2.449489742783178
4.58257569495584
1.4142135623730951
4.58257569495584
10.816653826391969
5.196152422706632
2.449489742783178
3.7416573867739413
2.23606797749979
5.0990195135927845
4.58257569495584
2.23606797749979
2.449489742783178
4.898979485566356
3.0
3.605551275463989
1.4142135623730951
6.48074069840786
5.385164807134504
2.0
4.47213595499958
2.449489742783178
4.58257569495584
2.449489742783178
10.392304845413264
1.4142135623730951
6.782329983125268
9.539392014169456
5.477225575051661
4.47213595499958
7.483314773547883
8.94427190999916
5.0
10.954451150103322
4.898979485566356
4.58257569495584
9.219544457292887
3.4641016151377544
5.477225575051661
8.306623862918075
4.358898943540674
5.0990195135927845
6.164414002968976
7.681145747868608
6.557438524302
5.916079783099616
2.8284271247461903
8.0
4.58257569495584
5.385164807134504
6.164414002968976
6.557438524302
5.0990195135927845
6.708203932499369
8.306623862918075
7.280109889280518
10.344080432788601
6.4031242374328485
5.744562646538029
5.916079783099616
4.242640687119285
10.677078252031311
7.3484692283495345
3.7416573867739413
3.3166247903554
3.1622776601683795
5.385164807134504
4.58257569495584
12.083045973594572
2.23606797749979
3.3166247903554
4.123105625617661
3.1622776601683795
3.1622776601683795
3.7416573867739413
4.123105625617661
2.23606797749979
2.8284271247461903
2.23606797749979
3.7416573867739413
5.385164807134504
3.7416573867739413
4.242640687119285
1.4142135623730951
3.7416573867739413
4.358898943540674
2.23606797749979
2.23606797749979
6.0
3.3166247903554
3.3166247903554
4.242640687119285
4.358898943540674
2.23606797749979
3.1622776601683795
2.449489742783178
3.1622776601683795
5.477225575051661
4.69041575982343
2.449489742783178
1.4142135623730951
1.4142135623730951
6.708203932499369
2.0
2.0
0.0
3.605551275463989
3.3166247903554
3.605551275463989
3.0
3.3166247903554
11.180339887498949
3.7416573867739413
3.0
2.23606797749979
4.242640687119285
4.242640687119285
2.23606797749979
4.58257569495584
2.449489742783178
5.0990195135927845
4.358898943540674
4.47213595499958
2.449489742783178
5.385164807134504
3.4641016151377544
2.449489742783178
4.47213595499958
3.1622776601683795
2.23606797749979
3.3166247903554
9.899494936611665
3.0
4.123105625617661
11.704699910719626
7.280109889280518
5.0
4.242640687119285
10.099504938362077
5.916079783099616
10.63014581273465
7.615773105863909
3.7416573867739413
4.242640687119285
1.7320508075688772
5.196152422706632
3.7416573867739413
1.7320508075688772
3.7416573867739413
5.916079783099616
4.358898943540674
9.0
6.164414002968976
6.708203932499369
3.3166247903554
8.18535277187245
4.58257569495584
6.782329983125268
7.0
3.7416573867739413
3.3166247903554
8.774964387392123
6.4031242374328485
9.273618495495704
4.123105625617661
7.874007874011811
3.0
9.899494936611665
8.602325267042627
6.6332495807108
2.449489742783178
2.23606797749979
3.0
2.0
4.898979485566356
8.54400374531753
2.8284271247461903
3.7416573867739413
2.0
3.3166247903554
2.0
2.449489742783178
3.0
2.23606797749979
1.4142135623730951
1.0
2.449489742783178
3.1622776601683795
4.123105625617661
2.23606797749979
3.605551275463989
3.7416573867739413
2.8284271247461903
2.0
3.7416573867739413
2.0
2.23606797749979
3.0
2.8284271247461903
3.7416573867739413
1.4142135623730951
2.23606797749979
3.0
1.4142135623730951
3.1622776601683795
2.8284271247461903
3.605551275463989
2.23606797749979
2.8284271247461903
4.123105625617661
2.23606797749979
3.605551275463989
1.0
6.782329983125268
3.0
1.4142135623730951
2.0
3.0
12.24744871391589
3.1622776601683795
2.8284271247461903
3.3166247903554
2.23606797749979
3.7416573867739413
2.449489742783178
4.58257569495584
2.23606797749979
2.8284271247461903
3.7416573867739413
2.0
2.449489742783178
3.0
4.123105625617661
3.605551275463989
5.744562646538029
2.23606797749979
4.898979485566356
7.3484692283495345
6.0
7.280109889280518
4.123105625617661
8.06225774829855
6.782329983125268
9.273618495495704
5.0990195135927845
5.385164807134504
7.810249675906654
10.344080432788601
5.830951894845301
7.280109889280518
4.0
3.4641016151377544
9.273618495495704
6.082762530298219
3.1622776601683795
3.3166247903554
4.898979485566356
6.557438524302
4.123105625617661
5.477225575051661
5.477225575051661
3.0
6.164414002968976
5.744562646538029
3.0
3.1622776601683795
3.7416573867739413
5.385164807134504
7.0
7.681145747868608
9.1104335791443
8.12403840463596
8.602325267042627
5.477225575051661
9.695359714832659
8.246211251235321
6.4031242374328485
2.449489742783178
2.0
4.358898943540674
5.477225575051661
3.7416573867739413
2.8284271247461903
2.0
4.898979485566356
3.1622776601683795
2.0
3.1622776601683795
3.3166247903554
1.4142135623730951
0.0
1.0
2.23606797749979
2.0
3.1622776601683795
2.449489742783178
2.8284271247461903
2.449489742783178
3.1622776601683795
3.0
3.1622776601683795
0.0
1.4142135623730951
2.23606797749979
2.23606797749979
2.449489742783178
1.4142135623730951
2.23606797749979
4.358898943540674
3.3166247903554
3.1622776601683795
3.0
2.23606797749979
1.4142135623730951
1.7320508075688772
1.0
3.0
4.58257569495584
2.23606797749979
5.385164807134504
5.385164807134504
2.8284271247461903
1.7320508075688772
2.449489742783178
2.449489742783178
13.076696830622021
3.3166247903554
5.0
2.23606797749979
3.0
8.366600265340756
2.23606797749979
2.0
3.3166247903554
2.23606797749979
3.0
4.0
3.0
4.47213595499958
5.385164807134504
4.898979485566356
3.0
1.7320508075688772
2.23606797749979
4.58257569495584
3.605551275463989
8.774964387392123
2.449489742783178
5.0990195135927845
8.602325267042627
6.082762530298219
7.483314773547883
10.488088481701515
9.0
8.306623862918075
5.385164807134504
4.123105625617661
5.916079783099616
2.8284271247461903
10.0
4.123105625617661
5.0990195135927845
5.477225575051661
7.280109889280518
5.916079783099616
6.48074069840786
6.164414002968976
5.744562646538029
3.605551275463989
5.477225575051661
3.605551275463989
4.898979485566356
3.7416573867739413
3.7416573867739413
3.0
7.3484692283495345
6.4031242374328485
4.69041575982343
8.602325267042627
8.306623862918075
6.4031242374328485
8.48528137423857
9.0
7.3484692283495345
1.0
2.449489742783178
4.358898943540674
2.8284271247461903
3.7416573867739413
2.23606797749979
1.4142135623730951
4.123105625617661
2.0
2.23606797749979
3.7416573867739413
3.1622776601683795
1.0
3.7416573867739413
7.0
2.23606797749979
2.449489742783178
1.4142135623730951
1.7320508075688772
3.7416573867739413
3.0
2.0
3.1622776601683795
2.23606797749979
4.123105625617661
3.1622776601683795
3.1622776601683795
2.8284271247461903
3.1622776601683795
2.0
4.123105625617661
2.449489742783178
2.449489742783178
3.1622776601683795
2.449489742783178
2.23606797749979
3.0
3.0
4.47213595499958
4.898979485566356
1.4142135623730951
3.7416573867739413
3.7416573867739413
4.898979485566356
2.449489742783178
3.7416573867739413
12.36931687685298
4.358898943540674
2.23606797749979
3.605551275463989
2.23606797749979
2.8284271247461903
4.358898943540674
6.6332495807108
4.69041575982343
1.0
2.23606797749979
2.449489742783178
3.1622776601683795
3.1622776601683795
4.123105625617661
7.0710678118654755
1.0
5.0
4.58257569495584
1.7320508075688772
2.23606797749979
1.4142135623730951
5.0990195135927845
4.123105625617661
1.0
7.0710678118654755
4.58257569495584
4.58257569495584
3.4641016151377544
6.164414002968976
5.830951894845301
7.681145747868608
6.4031242374328485
2.8284271247461903
5.477225575051661
3.605551275463989
10.63014581273465
2.449489742783178
7.14142842854285
7.615773105863909
6.4031242374328485
6.324555320336759
5.916079783099616
2.449489742783178
4.898979485566356
6.164414002968976
4.47213595499958
5.477225575051661
3.7416573867739413
4.47213595499958
6.4031242374328485
3.3166247903554
4.123105625617661
7.211102550927978
9.695359714832659
5.0990195135927845
7.681145747868608
3.7416573867739413
7.874007874011811
8.48528137423857
4.898979485566356
4.123105625617661
4.242640687119285
5.477225575051661
3.7416573867739413
2.8284271247461903
2.449489742783178
2.449489742783178
2.23606797749979
2.449489742783178
1.4142135623730951
3.605551275463989
3.1622776601683795
2.23606797749979
5.385164807134504
4.123105625617661
3.0
2.8284271247461903
3.605551275463989
4.123105625617661
3.0
2.449489742783178
4.123105625617661
5.0990195135927845
2.23606797749979
1.0
2.23606797749979
2.23606797749979
2.23606797749979
2.0
3.0
3.0
3.0
3.0
5.196152422706632
2.449489742783178
2.0
1.7320508075688772
2.23606797749979
3.7416573867739413
4.242640687119285
2.23606797749979
4.123105625617661
4.242640687119285
5.916079783099616
1.7320508075688772
3.4641016151377544
12.24744871391589
5.477225575051661
1.4142135623730951
2.23606797749979
3.0
4.242640687119285
4.58257569495584
8.12403840463596
3.0
3.0
4.242640687119285
4.58257569495584
4.242640687119285
4.47213595499958
5.830951894845301
5.385164807134504
3.4641016151377544
5.0990195135927845
3.7416573867739413
4.898979485566356
3.3166247903554
3.605551275463989
6.164414002968976
7.0710678118654755
4.242640687119285
5.385164807134504
10.488088481701515
3.0
6.324555320336759
6.557438524302
5.477225575051661
7.615773105863909
6.164414002968976
5.0
5.0990195135927845
8.54400374531753
3.1622776601683795
9.273618495495704
3.605551275463989
6.164414002968976
7.0710678118654755
5.385164807134504
6.164414002968976
4.69041575982343
5.477225575051661
5.916079783099616
5.477225575051661
5.385164807134504
4.58257569495584
5.744562646538029
5.196152422706632
5.744562646538029
3.605551275463989
5.744562646538029
4.58257569495584
8.06225774829855
6.4031242374328485
3.3166247903554
7.3484692283495345
5.0990195135927845
5.0990195135927845
2.449489742783178
3.3166247903554
3.1622776601683795
6.164414002968976
2.449489742783178
3.1622776601683795
3.605551275463989
4.47213595499958
2.0
2.449489742783178
3.605551275463989
4.358898943540674
4.123105625617661
3.3166247903554
2.23606797749979
3.0
4.123105625617661
2.8284271247461903
3.4641016151377544
3.7416573867739413
3.4641016151377544
4.123105625617661
3.3166247903554
2.23606797749979
1.0
2.449489742783178
4.898979485566356
2.0
2.449489742783178
2.449489742783178
4.0
3.605551275463989
5.0990195135927845
5.0990195135927845
3.4641016151377544
2.23606797749979
1.4142135623730951
4.358898943540674
2.449489742783178
6.324555320336759
4.898979485566356
4.123105625617661
5.385164807134504
4.69041575982343
2.23606797749979
2.23606797749979
2.23606797749979
4.358898943540674
5.830951894845301
3.1622776601683795
4.69041575982343
3.0
6.164414002968976
7.0710678118654755
4.358898943540674
2.23606797749979
2.8284271247461903
5.0
3.3166247903554
3.4641016151377544
6.4031242374328485
8.306623862918075
3.4641016151377544
3.7416573867739413
4.58257569495584
3.4641016151377544
2.449489742783178
5.196152422706632
7.810249675906654
9.0
2.23606797749979
6.708203932499369
7.0710678118654755
6.782329983125268
5.0
7.0
7.810249675906654
2.23606797749979
6.4031242374328485
6.082762530298219
5.0990195135927845
4.123105625617661
5.744562646538029
5.385164807134504
8.306623862918075
10.246950765959598
5.0990195135927845
4.242640687119285
5.385164807134504
10.954451150103322
5.477225575051661
5.477225575051661
6.324555320336759
5.830951894845301
4.898979485566356
6.324555320336759
6.164414002968976
5.0990195135927845
7.3484692283495345
6.324555320336759
5.477225575051661
7.874007874011811
7.54983443527075
4.58257569495584
6.164414002968976
4.58257569495584
4.69041575982343
5.744562646538029
3.0
4.242640687119285
3.1622776601683795
4.242640687119285
4.358898943540674
4.58257569495584
3.7416573867739413
4.123105625617661
2.23606797749979
3.0
3.7416573867739413
2.449489742783178
2.23606797749979
1.0
3.7416573867739413
3.1622776601683795
3.1622776601683795
1.7320508075688772
2.449489742783178
3.0
5.744562646538029
4.58257569495584
2.8284271247461903
1.0
2.8284271247461903
3.1622776601683795
2.0
4.69041575982343
4.47213595499958
3.1622776601683795
4.358898943540674
1.7320508075688772
3.3166247903554
3.7416573867739413
3.3166247903554
4.242640687119285
5.0
4.58257569495584
4.58257569495584
5.385164807134504
4.242640687119285
3.3166247903554
2.449489742783178
2.23606797749979
2.23606797749979
2.8284271247461903
4.358898943540674
3.0
7.211102550927978
4.123105625617661
4.123105625617661
4.58257569495584
5.477225575051661
1.7320508075688772
3.0
1.4142135623730951
4.123105625617661
6.164414002968976
3.1622776601683795
2.23606797749979
6.4031242374328485
3.605551275463989
5.385164807134504
1.7320508075688772
2.449489742783178
1.4142135623730951
7.0710678118654755
7.54983443527075
7.54983443527075
5.196152422706632
2.8284271247461903
7.211102550927978
8.306623862918075
6.4031242374328485
6.4031242374328485
8.774964387392123
3.1622776601683795
5.0990195135927845
6.6332495807108
5.0990195135927845
5.0990195135927845
6.082762530298219
3.7416573867739413
2.23606797749979
8.306623862918075
5.196152422706632
7.681145747868608
7.14142842854285
10.816653826391969
5.744562646538029
5.744562646538029
3.0
6.164414002968976
5.196152422706632
7.681145747868608
6.324555320336759
7.3484692283495345
3.1622776601683795
5.744562646538029
5.385164807134504
8.54400374531753
1.7320508075688772
6.164414002968976
4.123105625617661
5.385164807134504
9.486832980505138
2.449489742783178
3.1622776601683795
2.23606797749979
3.3166247903554
3.7416573867739413
2.449489742783178
3.605551275463989
3.7416573867739413
1.4142135623730951
1.4142135623730951
5.385164807134504
3.0
2.449489742783178
3.3166247903554
3.0
4.69041575982343
2.8284271247461903
1.0
2.0
1.4142135623730951
5.196152422706632
2.23606797749979
3.605551275463989
2.8284271247461903
2.23606797749979
2.23606797749979
3.7416573867739413
2.449489742783178
1.4142135623730951
3.605551275463989
2.449489742783178
2.8284271247461903
4.123105625617661
5.0990195135927845
5.385164807134504
5.830951894845301
1.4142135623730951
2.23606797749979
5.0990195135927845
2.0
2.23606797749979
3.7416573867739413
2.449489742783178
4.242640687119285
2.8284271247461903
3.7416573867739413
10.44030650891055
5.830951894845301
4.358898943540674
8.306623862918075
5.744562646538029
3.7416573867739413
4.898979485566356
6.782329983125268
3.1622776601683795
4.358898943540674
5.0990195135927845
2.23606797749979
6.708203932499369
4.58257569495584
5.0
9.273618495495704
4.242640687119285
3.7416573867739413
5.0990195135927845
1.4142135623730951
3.605551275463989
9.219544457292887
10.04987562112089
7.483314773547883
3.0
3.605551275463989
8.06225774829855
9.219544457292887
7.615773105863909
3.3166247903554
5.0
6.782329983125268
6.782329983125268
7.483314773547883
5.0990195135927845
4.69041575982343
4.58257569495584
3.7416573867739413
5.477225575051661
8.602325267042627
5.477225575051661
7.0710678118654755
10.816653826391969
5.477225575051661
5.830951894845301
5.830951894845301
4.123105625617661
5.0
6.48074069840786
5.916079783099616
8.12403840463596
4.69041575982343
5.0
5.477225575051661
6.708203932499369
9.848857801796104
2.8284271247461903
4.58257569495584
4.47213595499958
6.164414002968976
4.58257569495584
2.449489742783178
2.23606797749979
5.477225575051661
5.0
4.242640687119285
5.0990195135927845
2.23606797749979
2.23606797749979
5.916079783099616
7.280109889280518
3.7416573867739413
3.0
2.449489742783178
3.0
3.3166247903554
3.7416573867739413
3.3166247903554
2.449489742783178
2.23606797749979
2.8284271247461903
4.47213595499958
2.449489742783178
5.385164807134504
2.23606797749979
3.1622776601683795
2.449489742783178
3.3166247903554
3.1622776601683795
5.0990195135927845
9.433981132056603
4.242640687119285
3.4641016151377544
3.7416573867739413
2.23606797749979
4.242640687119285
3.7416573867739413
2.23606797749979
1.4142135623730951
4.0
4.123105625617661
1.7320508075688772
3.3166247903554
4.242640687119285
4.242640687119285
3.7416573867739413
4.58257569495584
13.114877048604
4.69041575982343
9.539392014169456
3.0
3.7416573867739413
3.0
5.385164807134504
7.54983443527075
2.449489742783178
3.0
2.0
4.47213595499958
3.605551275463989
4.358898943540674
3.3166247903554
7.483314773547883
3.0
2.0
5.196152422706632
2.449489742783178
1.4142135623730951
6.082762530298219
8.306623862918075
9.0
6.324555320336759
2.23606797749979
7.615773105863909
8.246211251235321
10.488088481701515
5.0990195135927845
5.916079783099616
8.602325267042627
6.782329983125268
9.219544457292887
5.196152422706632
3.605551275463989
3.3166247903554
5.744562646538029
3.7416573867739413
7.3484692283495345
5.385164807134504
6.4031242374328485
10.246950765959598
5.477225575051661
5.916079783099616
7.615773105863909
6.6332495807108
7.810249675906654
2.23606797749979
4.58257569495584
8.246211251235321
5.385164807134504
6.4031242374328485
4.58257569495584
6.6332495807108
5.916079783099616
4.58257569495584
8.602325267042627
5.477225575051661
5.477225575051661
5.385164807134504
3.7416573867739413
2.0
3.1622776601683795
3.3166247903554
5.385164807134504
3.3166247903554
2.449489742783178
3.0
3.4641016151377544
5.0990195135927845
4.358898943540674
4.47213595499958
4.123105625617661
5.0990195135927845
3.1622776601683795
2.0
2.449489742783178
2.23606797749979
3.0
3.3166247903554
4.123105625617661
3.1622776601683795
2.23606797749979
3.7416573867739413
3.1622776601683795
5.196152422706632
2.0
4.123105625617661
4.242640687119285
9.848857801796104
3.7416573867739413
4.242640687119285
3.3166247903554
4.58257569495584
7.874007874011811
2.449489742783178
6.164414002968976
5.830951894845301
4.123105625617661
4.358898943540674
2.23606797749979
3.0
4.242640687119285
3.0
2.23606797749979
13.96424004376894
3.0
6.164414002968976
6.0
2.0
7.0710678118654755
3.0
9.899494936611665
3.605551275463989
3.3166247903554
3.1622776601683795
4.123105625617661
5.0
4.123105625617661
2.449489742783178
5.656854249492381
10.295630140987
3.1622776601683795
4.58257569495584
4.47213595499958
3.1622776601683795
3.7416573867739413
5.0990195135927845
8.246211251235321
9.273618495495704
6.782329983125268
3.1622776601683795
2.8284271247461903
9.486832980505138
10.099504938362077
7.681145747868608
5.196152422706632
8.06225774829855
3.7416573867739413
2.23606797749979
5.916079783099616
4.242640687119285
7.280109889280518
5.385164807134504
2.8284271247461903
7.681145747868608
6.48074069840786
5.477225575051661
10.63014581273465
6.164414002968976
6.164414002968976
5.830951894845301
2.23606797749979
4.898979485566356
7.615773105863909
3.3166247903554
4.898979485566356
6.164414002968976
5.196152422706632
2.23606797749979
6.708203932499369
5.477225575051661
5.0
7.280109889280518
6.164414002968976
3.7416573867739413
5.0990195135927845
5.0990195135927845
2.8284271247461903
5.0
3.0
5.0990195135927845
2.449489742783178
2.23606797749979
2.23606797749979
2.23606797749979
3.0
1.4142135623730951
3.605551275463989
3.3166247903554
2.0
3.7416573867739413
2.23606797749979
1.4142135623730951
3.7416573867739413
2.0
2.0
3.605551275463989
2.23606797749979
1.0
3.1622776601683795
1.4142135623730951
3.0
2.449489742783178
3.0
4.242640687119285
8.774964387392123
3.7416573867739413
2.8284271247461903
2.23606797749979
4.358898943540674
1.0
3.3166247903554
3.0
3.1622776601683795
3.0
3.7416573867739413
7.280109889280518
2.23606797749979
2.449489742783178
1.7320508075688772
11.180339887498949
1.4142135623730951
5.385164807134504
6.48074069840786
4.123105625617661
6.164414002968976
4.123105625617661
4.123105625617661
4.242640687119285
3.3166247903554
2.449489742783178
3.4641016151377544
4.47213595499958
3.605551275463989
5.0
3.3166247903554
5.385164807134504
7.810249675906654
4.123105625617661
4.0
2.449489742783178
4.123105625617661
2.23606797749979
6.4031242374328485
5.916079783099616
7.874007874011811
5.744562646538029
5.0
3.0
4.123105625617661
9.055385138137417
5.830951894845301
10.488088481701515
8.06225774829855
2.8284271247461903
5.385164807134504
5.744562646538029
5.385164807134504
7.280109889280518
9.273618495495704
3.7416573867739413
8.306623862918075
6.48074069840786
5.477225575051661
10.954451150103322
6.4031242374328485
5.477225575051661
6.0
5.196152422706632
5.830951894845301
6.164414002968976
3.3166247903554
5.385164807134504
6.164414002968976
5.385164807134504
9.643650760992955
7.0
6.164414002968976
8.602325267042627
7.280109889280518
5.0990195135927845
5.0
5.744562646538029
2.23606797749979
2.23606797749979
4.0
3.0
3.1622776601683795
2.449489742783178
5.0
3.1622776601683795
3.605551275463989
4.242640687119285
1.4142135623730951
2.0
2.8284271247461903
2.449489742783178
4.123105625617661
2.23606797749979
2.8284271247461903
2.449489742783178
2.0
2.23606797749979
2.449489742783178
1.0
2.0
2.0
5.0
2.23606797749979
2.8284271247461903
2.23606797749979
3.7416573867739413
10.954451150103322
3.605551275463989
1.0
2.23606797749979
2.0
2.8284271247461903
2.23606797749979
5.0990195135927845
2.0
3.3166247903554
2.23606797749979
6.708203932499369
1.0
3.4641016151377544
1.7320508075688772
1.7320508075688772
3.7416573867739413
5.0990195135927845
3.1622776601683795
3.605551275463989
2.449489742783178
2.449489742783178
2.23606797749979
3.0
4.58257569495584
3.605551275463989
3.0
5.385164807134504
4.0
2.449489742783178
3.1622776601683795
10.04987562112089
3.7416573867739413
5.0990195135927845
3.3166247903554
7.14142842854285
9.273618495495704
3.3166247903554
7.280109889280518
4.123105625617661
7.0710678118654755
4.58257569495584
3.0
1.4142135623730951
5.744562646538029
1.4142135623730951
10.246950765959598
5.0990195135927845
5.744562646538029
10.04987562112089
6.557438524302
5.0
7.3484692283495345
3.1622776601683795
4.69041575982343
6.164414002968976
5.916079783099616
4.69041575982343
9.695359714832659
5.385164807134504
5.830951894845301
5.477225575051661
4.58257569495584
3.0
6.557438524302
7.3484692283495345
5.744562646538029
5.0990195135927845
3.1622776601683795
7.3484692283495345
5.477225575051661
6.708203932499369
6.4031242374328485
5.0990195135927845
5.0990195135927845
5.477225575051661
2.449489742783178
3.605551275463989
3.3166247903554
1.4142135623730951
3.0
4.898979485566356
3.1622776601683795
5.744562646538029
2.23606797749979
2.23606797749979
3.1622776601683795
1.4142135623730951
3.7416573867739413
5.477225575051661
4.47213595499958
3.7416573867739413
3.3166247903554
1.4142135623730951
0.0
1.4142135623730951
3.3166247903554
4.242640687119285
1.0
2.23606797749979
1.4142135623730951
4.242640687119285
3.7416573867739413
2.23606797749979
10.488088481701515
2.449489742783178
4.358898943540674
2.23606797749979
2.23606797749979
4.242640687119285
2.449489742783178
4.242640687119285
3.0
4.123105625617661
4.123105625617661
3.605551275463989
1.0
1.0
1.7320508075688772
4.242640687119285
3.0
3.0
2.0
2.449489742783178
3.0
6.082762530298219
2.23606797749979
3.3166247903554
1.0
2.8284271247461903
2.449489742783178
2.449489742783178
4.58257569495584
3.3166247903554
1.0
2.449489742783178
5.0990195135927845
11.575836902790225
5.477225575051661
1.4142135623730951
4.898979485566356
4.47213595499958
12.884098726725126
7.0710678118654755
8.774964387392123
4.58257569495584
8.306623862918075
4.58257569495584
3.4641016151377544
7.54983443527075
2.23606797749979
3.605551275463989
3.3166247903554
10.04987562112089
5.477225575051661
5.385164807134504
5.744562646538029
8.12403840463596
5.0990195135927845
7.0
3.1622776601683795
4.47213595499958
6.4031242374328485
5.830951894845301
4.123105625617661
8.774964387392123
6.6332495807108
2.449489742783178
5.477225575051661
4.47213595499958
9.695359714832659
5.477225575051661
5.0990195135927845
5.0990195135927845
5.830951894845301
4.898979485566356
4.69041575982343
5.196152422706632
4.242640687119285
5.0990195135927845
4.47213595499958
6.324555320336759
5.0990195135927845
4.358898943540674
3.1622776601683795
4.242640687119285
2.8284271247461903
5.0990195135927845
3.7416573867739413
4.47213595499958
2.449489742783178
3.0
5.0990195135927845
3.1622776601683795
3.3166247903554
3.7416573867739413
7.874007874011811
3.0
2.23606797749979
4.123105625617661
1.4142135623730951
1.4142135623730951
4.358898943540674
4.898979485566356
3.1622776601683795
2.23606797749979
3.1622776601683795
4.47213595499958
3.7416573867739413
2.8284271247461903
7.874007874011811
3.0
1.0
3.4641016151377544
1.4142135623730951
4.242640687119285
1.0
4.358898943540674
3.0
2.23606797749979
3.3166247903554
6.557438524302
2.23606797749979
3.3166247903554
5.830951894845301
2.23606797749979
2.23606797749979
2.23606797749979
3.605551275463989
1.0
2.23606797749979
5.0990195135927845
3.3166247903554
1.4142135623730951
3.1622776601683795
1.4142135623730951
2.8284271247461903
5.0990195135927845
4.58257569495584
2.23606797749979
3.605551275463989
3.0
4.242640687119285
3.4641016151377544
8.306623862918075
3.1622776601683795
5.744562646538029
2.23606797749979
5.0
5.656854249492381
2.8284271247461903
13.076696830622021
6.164414002968976
5.0990195135927845
5.196152422706632
8.246211251235321
5.0990195135927845
3.7416573867739413
2.449489742783178
9.055385138137417
6.082762530298219
5.385164807134504
4.123105625617661
8.306623862918075
6.164414002968976
6.164414002968976
5.385164807134504
5.196152422706632
3.0
5.477225575051661
5.744562646538029
3.7416573867739413
4.69041575982343
8.602325267042627
5.477225575051661
5.0
7.14142842854285
7.0710678118654755
3.3166247903554
2.23606797749979
5.477225575051661
4.58257569495584
4.358898943540674
5.830951894845301
4.123105625617661
8.06225774829855
8.246211251235321
3.0
7.14142842854285
2.449489742783178
2.8284271247461903
2.23606797749979
1.0
4.358898943540674
4.47213595499958
3.3166247903554
0.0
2.449489742783178
4.47213595499958
1.4142135623730951
3.0
2.23606797749979
2.8284271247461903
3.3166247903554
5.830951894845301
3.3166247903554
3.7416573867739413
2.449489742783178
2.8284271247461903
3.7416573867739413
2.23606797749979
2.449489742783178
2.23606797749979
2.23606797749979
1.0
1.4142135623730951
7.14142842854285
2.8284271247461903
2.449489742783178
2.23606797749979
4.58257569495584
4.123105625617661
1.4142135623730951
2.449489742783178
4.123105625617661
4.242640687119285
2.23606797749979
3.0
3.1622776601683795
2.449489742783178
2.449489742783178
2.0
3.1622776601683795
2.23606797749979
6.4031242374328485
2.449489742783178
3.0
2.0
5.0990195135927845
1.4142135623730951
1.4142135623730951
1.4142135623730951
2.449489742783178
4.58257569495584
3.0
3.0
5.744562646538029
4.123105625617661
2.449489742783178
4.123105625617661
7.874007874011811
3.1622776601683795
3.605551275463989
2.449489742783178
2.449489742783178
5.477225575051661
4.58257569495584
9.643650760992955
5.196152422706632
5.196152422706632
7.280109889280518
10.198039027185569
6.708203932499369
5.477225575051661
6.164414002968976
3.605551275463989
8.06225774829855
5.196152422706632
3.605551275463989
5.477225575051661
5.477225575051661
7.681145747868608
4.69041575982343
6.164414002968976
6.708203932499369
5.477225575051661
5.916079783099616
3.7416573867739413
3.605551275463989
8.306623862918075
7.280109889280518
6.557438524302
5.477225575051661
4.58257569495584
4.123105625617661
4.58257569495584
5.477225575051661
4.242640687119285
5.196152422706632
5.477225575051661
5.477225575051661
7.14142842854285
5.0990195135927845
6.4031242374328485
10.246950765959598
2.0
3.1622776601683795
6.164414002968976
3.605551275463989
3.7416573867739413
3.605551275463989
3.1622776601683795
3.3166247903554
3.7416573867739413
3.1622776601683795
3.0
3.605551275463989
2.23606797749979
2.449489742783178
2.0
2.23606797749979
3.3166247903554
2.23606797749979
3.605551275463989
3.0
2.23606797749979
1.4142135623730951
4.242640687119285
2.23606797749979
8.0
2.23606797749979
2.23606797749979
3.0
3.7416573867739413
1.4142135623730951
4.242640687119285
3.0
3.1622776601683795
3.0
4.242640687119285
3.0
1.7320508075688772
2.0
3.0
4.898979485566356
1.7320508075688772
3.3166247903554
2.449489742783178
2.449489742783178
5.477225575051661
4.123105625617661
1.0
3.0
2.0
5.744562646538029
2.23606797749979
3.1622776601683795
6.082762530298219
3.1622776601683795
2.449489742783178
3.1622776601683795
2.449489742783178
4.358898943540674
2.0
1.0
3.7416573867739413
5.0990195135927845
2.0
4.123105625617661
2.449489742783178
2.23606797749979
2.449489742783178
2.23606797749979
5.477225575051661
10.954451150103322
5.477225575051661
9.433981132056603
2.0
7.0710678118654755
3.4641016151377544
5.477225575051661
6.324555320336759
3.605551275463989
7.14142842854285
5.744562646538029
3.7416573867739413
4.58257569495584
4.242640687119285
5.0
7.0710678118654755
1.7320508075688772
3.3166247903554
4.0
4.242640687119285
4.58257569495584
5.196152422706632
3.7416573867739413
6.324555320336759
7.280109889280518
5.477225575051661
8.48528137423857
5.385164807134504
4.123105625617661
5.916079783099616
5.916079783099616
4.123105625617661
5.0990195135927845
6.4031242374328485
6.782329983125268
4.123105625617661
4.47213595499958
4.242640687119285
4.242640687119285
1.7320508075688772
3.0
3.0
3.3166247903554
2.0
2.449489742783178
2.449489742783178
3.1622776601683795
1.4142135623730951
3.3166247903554
2.23606797749979
3.7416573867739413
3.7416573867739413
2.23606797749979
3.0
4.47213595499958
4.123105625617661
4.58257569495584
1.7320508075688772
3.7416573867739413
2.449489742783178
6.0
3.0
13.076696830622021
3.4641016151377544
3.3166247903554
5.196152422706632
2.0
2.449489742783178
3.3166247903554
3.605551275463989
3.0
5.385164807134504
2.449489742783178
4.242640687119285
2.8284271247461903
3.3166247903554
3.605551275463989
2.0
2.23606797749979
2.0
3.605551275463989
1.7320508075688772
5.0990195135927845
3.7416573867739413
2.23606797749979
2.23606797749979
2.0
3.1622776601683795
2.23606797749979
3.1622776601683795
2.23606797749979
3.1622776601683795
3.1622776601683795
2.23606797749979
3.4641016151377544
3.7416573867739413
3.1622776601683795
5.385164807134504
3.0
8.602325267042627
2.449489742783178
1.7320508075688772
4.123105625617661
3.0
4.47213595499958
1.0
5.477225575051661
8.831760866327848
5.196152422706632
4.47213595499958
6.082762530298219
3.3166247903554
4.47213595499958
5.0
5.0990195135927845
5.0990195135927845
3.0
5.0990195135927845
3.0
8.54400374531753
4.242640687119285
9.219544457292887
3.0
6.082762530298219
8.06225774829855
3.7416573867739413
5.385164807134504
6.48074069840786
4.123105625617661
1.4142135623730951
6.324555320336759
8.0
5.744562646538029
7.3484692283495345
4.358898943540674
4.123105625617661
6.164414002968976
4.242640687119285
3.7416573867739413
7.0
12.68857754044952
5.196152422706632
6.164414002968976
8.54400374531753
9.695359714832659
3.4641016151377544
5.744562646538029
3.1622776601683795
4.69041575982343
3.1622776601683795
3.7416573867739413
4.242640687119285
2.23606797749979
4.123105625617661
2.449489742783178
2.23606797749979
5.656854249492381
5.0
3.0
3.3166247903554
3.605551275463989
2.23606797749979
2.8284271247461903
4.242640687119285
2.23606797749979
4.358898943540674
4.358898943540674
2.23606797749979
5.0990195135927845
6.708203932499369
4.123105625617661
6.708203932499369
4.123105625617661
2.23606797749979
2.8284271247461903
2.23606797749979
4.898979485566356
1.4142135623730951
4.242640687119285
4.58257569495584
5.0990195135927845
4.358898943540674
2.449489742783178
4.242640687119285
2.23606797749979
2.23606797749979
3.3166247903554
3.0
4.123105625617661
4.47213595499958
4.123105625617661
2.23606797749979
4.58257569495584
4.242640687119285
3.0
3.1622776601683795
3.7416573867739413
4.69041575982343
4.123105625617661
3.7416573867739413
3.7416573867739413
3.605551275463989
5.196152422706632
3.1622776601683795
3.4641016151377544
5.385164807134504
6.164414002968976
4.47213595499958
5.0
3.0
5.916079783099616
4.358898943540674
4.898979485566356
2.23606797749979
8.06225774829855
5.196152422706632
5.916079783099616
8.06225774829855
4.47213595499958
3.3166247903554
2.449489742783178
3.0
3.605551275463989
4.58257569495584
2.449489742783178
3.0
7.3484692283495345
5.744562646538029
3.7416573867739413
9.1104335791443
6.164414002968976
1.7320508075688772
5.916079783099616
6.48074069840786
5.385164807134504
8.306623862918075
5.916079783099616
5.0990195135927845
5.477225575051661
3.7416573867739413
3.0
7.54983443527075
4.242640687119285
5.744562646538029
4.123105625617661
8.774964387392123
7.14142842854285
11.0
6.48074069840786
5.916079783099616
3.0
5.0990195135927845
2.449489742783178
3.0
3.605551275463989
2.23606797749979
1.0
2.8284271247461903
3.3166247903554
1.0
1.0
5.0990195135927845
2.0
3.7416573867739413
2.449489742783178
2.23606797749979
3.7416573867739413
1.4142135623730951
2.23606797749979
1.7320508075688772
2.8284271247461903
3.3166247903554
3.1622776601683795
4.123105625617661
3.3166247903554
2.449489742783178
4.69041575982343
2.23606797749979
4.58257569495584
0.0
2.23606797749979
3.1622776601683795
2.0
2.23606797749979
3.7416573867739413
2.23606797749979
2.449489742783178
3.0
3.605551275463989
2.449489742783178
1.4142135623730951
1.7320508075688772
2.23606797749979
3.3166247903554
4.358898943540674
4.123105625617661
14.560219778561036
4.58257569495584
2.23606797749979
3.3166247903554
3.0
2.23606797749979
3.1622776601683795
2.8284271247461903
3.4641016151377544
2.8284271247461903
2.23606797749979
4.123105625617661
2.23606797749979
3.605551275463989
2.23606797749979
1.4142135623730951
4.69041575982343
3.7416573867739413
4.58257569495584
3.7416573867739413
4.123105625617661
2.449489742783178
3.0
8.06225774829855
1.4142135623730951
5.385164807134504
12.68857754044952
6.4031242374328485
3.1622776601683795
5.744562646538029
2.449489742783178
7.280109889280518
4.123105625617661
4.47213595499958
5.0990195135927845
2.449489742783178
4.242640687119285
5.477225575051661
4.58257569495584
7.0
9.433981132056603
7.54983443527075
3.0
5.477225575051661
6.48074069840786
5.196152422706632
4.898979485566356
5.196152422706632
2.449489742783178
8.48528137423857
5.0990195135927845
3.4641016151377544
2.23606797749979
5.477225575051661
3.605551275463989
6.164414002968976
7.810249675906654
8.306623862918075
11.489125293076057
3.1622776601683795
5.196152422706632
6.082762530298219
5.0990195135927845
1.0
3.3166247903554
2.449489742783178
2.23606797749979
1.7320508075688772
2.23606797749979
3.3166247903554
1.0
3.7416573867739413
2.23606797749979
2.0
3.1622776601683795
4.58257569495584
2.0
3.4641016151377544
3.1622776601683795
2.0
2.23606797749979
2.23606797749979
2.23606797749979
4.123105625617661
2.23606797749979
5.385164807134504
3.605551275463989
0.0
3.0
3.605551275463989
3.0
1.0
3.1622776601683795
3.7416573867739413
1.4142135623730951
3.605551275463989
2.449489742783178
4.123105625617661
2.449489742783178
3.605551275463989
3.7416573867739413
1.4142135623730951
3.3166247903554
2.0
3.0
6.4031242374328485
2.23606797749979
17.08800749063506
3.7416573867739413
3.7416573867739413
2.8284271247461903
3.7416573867739413
2.0
2.8284271247461903
1.7320508075688772
3.1622776601683795
3.605551275463989
1.7320508075688772
3.1622776601683795
3.0
5.196152422706632
3.1622776601683795
1.7320508075688772
2.8284271247461903
0.0
3.3166247903554
4.123105625617661
1.7320508075688772
4.58257569495584
0.0
7.3484692283495345
4.898979485566356
5.477225575051661
7.874007874011811
6.708203932499369
2.8284271247461903
8.18535277187245
5.385164807134504
7.54983443527075
5.385164807134504
4.242640687119285
4.58257569495584
3.3166247903554
5.744562646538029
6.4031242374328485
5.744562646538029
5.916079783099616
5.0990195135927845
3.3166247903554
3.605551275463989
6.4031242374328485
7.0
4.47213595499958
5.477225575051661
7.211102550927978
3.605551275463989
5.744562646538029
4.58257569495584
4.123105625617661
7.483314773547883
6.48074069840786
5.916079783099616
5.916079783099616
11.357816691600547
6.6332495807108
6.4031242374328485
3.0
5.385164807134504
7.681145747868608
5.744562646538029
3.3166247903554
4.58257569495584
2.23606797749979
2.23606797749979
3.1622776601683795
2.23606797749979
3.3166247903554
2.23606797749979
5.196152422706632
5.196152422706632
2.23606797749979
4.242640687119285
3.1622776601683795
4.358898943540674
2.449489742783178
4.358898943540674
2.8284271247461903
2.449489742783178
4.0
1.4142135623730951
3.0
2.23606797749979
3.605551275463989
3.1622776601683795
4.123105625617661
3.605551275463989
3.0
3.0
2.23606797749979
2.23606797749979
3.0
3.3166247903554
1.7320508075688772
2.23606797749979
5.0
3.1622776601683795
2.23606797749979
2.23606797749979
2.8284271247461903
3.0
3.0
5.385164807134504
2.449489742783178
1.4142135623730951
9.219544457292887
4.242640687119285
1.0
5.477225575051661
2.449489742783178
4.123105625617661
1.4142135623730951
4.242640687119285
2.23606797749979
3.0
3.0
2.23606797749979
2.23606797749979
4.898979485566356
3.0
6.6332495807108
3.3166247903554
2.8284271247461903
2.23606797749979
5.830951894845301
3.7416573867739413
3.7416573867739413
3.3166247903554
5.477225575051661
4.69041575982343
5.477225575051661
9.0
5.477225575051661
2.449489742783178
4.242640687119285
5.477225575051661
4.47213595499958
7.0710678118654755
4.123105625617661
9.433981132056603
3.7416573867739413
5.477225575051661
7.3484692283495345
5.744562646538029
5.744562646538029
7.14142842854285
9.899494936611665
4.358898943540674
7.615773105863909
7.0710678118654755
5.830951894845301
5.0990195135927845
3.605551275463989
5.196152422706632
8.246211251235321
5.477225575051661
4.242640687119285
8.602325267042627
5.196152422706632
6.708203932499369
5.744562646538029
5.385164807134504
11.575836902790225
4.898979485566356
3.3166247903554
3.7416573867739413
9.0
6.708203932499369
2.23606797749979
4.242640687119285
2.449489742783178
2.8284271247461903
3.0
1.0
2.449489742783178
2.449489742783178
3.4641016151377544
3.0
3.7416573867739413
2.23606797749979
5.385164807134504
2.8284271247461903
7.0
2.8284271247461903
3.7416573867739413
1.0
3.1622776601683795
1.4142135623730951
2.449489742783178
2.23606797749979
1.0
2.0
4.898979485566356
1.7320508075688772
3.7416573867739413
2.449489742783178
2.23606797749979
2.23606797749979
1.4142135623730951
3.3166247903554
1.4142135623730951
0.0
2.0
2.449489742783178
4.358898943540674
2.23606797749979
2.0
2.0
4.58257569495584
3.1622776601683795
5.0
3.0
6.0
2.449489742783178
5.0990195135927845
4.69041575982343
2.23606797749979
4.242640687119285
4.358898943540674
3.7416573867739413
2.23606797749979
4.123105625617661
3.605551275463989
2.23606797749979
2.23606797749979
4.58257569495584
3.605551275463989
3.0
3.0
5.0990195135927845
4.242640687119285
3.0
4.242640687119285
4.242640687119285
7.3484692283495345
2.449489742783178
3.1622776601683795
5.477225575051661
5.830951894845301
6.082762530298219
1.4142135623730951
5.830951894845301
6.324555320336759
7.280109889280518
6.324555320336759
4.123105625617661
8.0
8.0
5.0990195135927845
7.874007874011811
5.385164807134504
5.916079783099616
3.3166247903554
3.605551275463989
8.602325267042627
6.164414002968976
7.3484692283495345
5.385164807134504
5.196152422706632
3.7416573867739413
3.0
5.477225575051661
5.196152422706632
6.082762530298219
6.557438524302
2.23606797749979
6.164414002968976
5.744562646538029
5.477225575051661
10.723805294763608
7.3484692283495345
4.123105625617661
8.306623862918075
7.3484692283495345
7.681145747868608
2.0
3.7416573867739413
3.1622776601683795
2.8284271247461903
4.47213595499958
3.1622776601683795
3.7416573867739413
1.0
1.4142135623730951
3.605551275463989
3.605551275463989
1.4142135623730951
5.0990195135927845
3.0
4.47213595499958
1.7320508075688772
2.23606797749979
3.0
2.0
4.58257569495584
2.8284271247461903
2.23606797749979
1.4142135623730951
2.23606797749979
2.23606797749979
1.4142135623730951
3.1622776601683795
2.23606797749979
1.0
2.0
2.8284271247461903
2.23606797749979
4.242640687119285
1.4142135623730951
4.358898943540674
2.23606797749979
6.4031242374328485
1.0
2.23606797749979
1.0
4.242640687119285
1.0
6.082762530298219
1.0
10.198039027185569
5.744562646538029
0.0
9.486832980505138
1.7320508075688772
3.1622776601683795
2.449489742783178
5.385164807134504
3.1622776601683795
1.0
2.449489742783178
2.8284271247461903
2.8284271247461903
3.0
2.449489742783178
3.3166247903554
5.0
3.7416573867739413
3.0
6.0
2.449489742783178
2.0
5.744562646538029
4.123105625617661
1.4142135623730951
5.477225575051661
7.0
2.449489742783178
4.0
4.123105625617661
3.0
7.0710678118654755
5.477225575051661
8.12403840463596
6.082762530298219
3.605551275463989
6.324555320336759
5.916079783099616
7.3484692283495345
6.164414002968976
7.14142842854285
4.358898943540674
7.681145747868608
6.6332495807108
5.477225575051661
4.58257569495584
5.0990195135927845
10.392304845413264
6.4031242374328485
1.4142135623730951
5.0990195135927845
4.898979485566356
5.0990195135927845
8.306623862918075
3.605551275463989
5.477225575051661
5.744562646538029
6.928203230275509
5.477225575051661
5.916079783099616
10.04987562112089
6.6332495807108
3.605551275463989
2.449489742783178
3.0
2.449489742783178
2.0
3.1622776601683795
3.0
3.1622776601683795
2.449489742783178
4.123105625617661
3.7416573867739413
1.4142135623730951
3.0
3.605551275463989
4.358898943540674
3.7416573867739413
1.0
4.358898943540674
3.605551275463989
3.0
3.7416573867739413
2.8284271247461903
3.3166247903554
1.0
3.0
2.0
2.0
4.0
2.0
2.0
3.7416573867739413
4.242640687119285
3.0
2.449489742783178
4.123105625617661
2.449489742783178
3.1622776601683795
5.830951894845301
2.23606797749979
3.1622776601683795
1.4142135623730951
4.123105625617661
4.47213595499958
4.0
4.123105625617661
4.242640687119285
8.660254037844387
1.4142135623730951
2.23606797749979
10.392304845413264
2.0
2.449489742783178
2.449489742783178
1.4142135623730951
3.1622776601683795
4.242640687119285
4.58257569495584
4.898979485566356
3.1622776601683795
3.3166247903554
1.4142135623730951
3.0
2.449489742783178
3.605551275463989
1.7320508075688772
5.196152422706632
4.358898943540674
5.0990195135927845
3.0
4.69041575982343
5.916079783099616
4.58257569495584
4.47213595499958
5.830951894845301
3.7416573867739413
6.082762530298219
3.605551275463989
4.242640687119285
3.1622776601683795
7.54983443527075
3.0
5.744562646538029
3.0
5.830951894845301
7.681145747868608
7.14142842854285
5.744562646538029
5.916079783099616
7.483314773547883
5.830951894845301
5.916079783099616
5.0990195135927845
10.723805294763608
7.211102550927978
3.3166247903554
5.477225575051661
4.242640687119285
2.449489742783178
10.0
8.12403840463596
5.477225575051661
5.0990195135927845
4.58257569495584
8.54400374531753
4.242640687119285
7.54983443527075
5.916079783099616
4.898979485566356
1.0
2.23606797749979
1.0
2.449489742783178
1.0
4.69041575982343
1.7320508075688772
3.4641016151377544
3.605551275463989
1.4142135623730951
4.58257569495584
1.7320508075688772
3.7416573867739413
3.1622776601683795
4.0
3.0
4.242640687119285
2.23606797749979
2.0
2.8284271247461903
3.7416573867739413
3.7416573867739413
1.4142135623730951
3.1622776601683795
2.23606797749979
2.23606797749979
3.1622776601683795
2.449489742783178
3.1622776601683795
4.358898943540674
2.23606797749979
3.7416573867739413
1.0
3.4641016151377544
4.123105625617661
3.4641016151377544
5.477225575051661
3.1622776601683795
3.3166247903554
2.0
2.449489742783178
3.3166247903554
2.23606797749979
1.7320508075688772
4.123105625617661
1.0
5.385164807134504
2.23606797749979
7.3484692283495345
3.7416573867739413
1.4142135623730951
3.605551275463989
2.8284271247461903
3.1622776601683795
3.0
2.0
2.449489742783178
3.0
2.449489742783178
6.4031242374328485
5.385164807134504
7.0710678118654755
4.242640687119285
3.605551275463989
3.7416573867739413
2.23606797749979
2.449489742783178
8.602325267042627
5.477225575051661
5.196152422706632
2.449489742783178
3.605551275463989
5.385164807134504
4.0
8.306623862918075
3.7416573867739413
3.605551275463989
8.06225774829855
1.4142135623730951
4.47213595499958
6.082762530298219
4.58257569495584
6.164414002968976
6.782329983125268
5.830951894845301
4.58257569495584
6.164414002968976
6.782329983125268
5.477225575051661
5.0990195135927845
5.385164807134504
7.280109889280518
6.082762530298219
3.7416573867739413
5.385164807134504
3.605551275463989
2.8284271247461903
8.48528137423857
6.4031242374328485
6.082762530298219
5.385164807134504
4.898979485566356
7.0
8.12403840463596
9.848857801796104
5.477225575051661
5.744562646538029
1.4142135623730951
1.4142135623730951
1.4142135623730951
3.0
2.449489742783178
2.8284271247461903
4.242640687119285
2.0
3.0
2.23606797749979
3.4641016151377544
2.449489742783178
2.23606797749979
3.1622776601683795
3.0
3.0
5.385164807134504
2.23606797749979
2.449489742783178
2.449489742783178
2.23606797749979
2.8284271247461903
3.1622776601683795
4.47213595499958
2.23606797749979
3.0
1.0
3.0
1.4142135623730951
5.656854249492381
2.23606797749979
3.7416573867739413
1.4142135623730951
4.123105625617661
4.898979485566356
2.449489742783178
10.04987562112089
4.58257569495584
4.123105625617661
5.477225575051661
3.1622776601683795
2.449489742783178
4.47213595499958
3.1622776601683795
3.0
3.7416573867739413
8.306623862918075
7.0710678118654755
4.123105625617661
2.449489742783178
4.0
1.7320508075688772
2.0
2.449489742783178
1.4142135623730951
5.385164807134504
3.7416573867739413
3.3166247903554
4.58257569495584
3.1622776601683795
2.449489742783178
4.47213595499958
1.0
6.4031242374328485
2.23606797749979
2.449489742783178
2.449489742783178
4.47213595499958
8.06225774829855
5.196152422706632
3.605551275463989
5.385164807134504
5.0990195135927845
1.4142135623730951
10.770329614269007
4.47213595499958
4.47213595499958
8.306623862918075
4.58257569495584
6.082762530298219
1.0
5.0990195135927845
1.7320508075688772
6.4031242374328485
1.4142135623730951
6.48074069840786
3.7416573867739413
3.7416573867739413
5.744562646538029
5.196152422706632
5.916079783099616
4.47213595499958
6.4031242374328485
5.916079783099616
3.7416573867739413
5.744562646538029
3.7416573867739413
5.477225575051661
6.164414002968976
5.0990195135927845
4.123105625617661
6.708203932499369
5.477225575051661
9.273618495495704
8.06225774829855
6.4031242374328485
6.164414002968976
0.0
1.4142135623730951
1.0
1.4142135623730951
2.23606797749979
2.449489742783178
3.1622776601683795
3.1622776601683795
3.605551275463989
6.6332495807108
1.0
1.7320508075688772
1.4142135623730951
3.0
4.58257569495584
2.23606797749979
3.4641016151377544
3.1622776601683795
2.23606797749979
1.4142135623730951
2.449489742783178
2.449489742783178
3.3166247903554
1.0
1.4142135623730951
3.605551275463989
2.23606797749979
3.0
3.1622776601683795
5.916079783099616
2.449489742783178
3.0
1.7320508075688772
3.3166247903554
3.7416573867739413
2.0
10.954451150103322
3.7416573867739413
3.7416573867739413
2.23606797749979
2.8284271247461903
5.385164807134504
3.4641016151377544
2.23606797749979
3.605551275463989
2.23606797749979
5.0990195135927845
7.681145747868608
3.605551275463989
2.449489742783178
4.58257569495584
3.605551275463989
4.123105625617661
2.23606797749979
3.1622776601683795
5.0
5.916079783099616
4.47213595499958
3.605551275463989
8.06225774829855
5.477225575051661
9.16515138991168
1.4142135623730951
3.4641016151377544
3.605551275463989
3.7416573867739413
3.605551275463989
4.898979485566356
6.4031242374328485
5.0
3.7416573867739413
6.082762530298219
6.4031242374328485
6.164414002968976
5.196152422706632
7.280109889280518
4.242640687119285
7.615773105863909
4.47213595499958
3.7416573867739413
4.123105625617661
7.483314773547883
4.123105625617661
3.0
6.0
6.48074069840786
3.7416573867739413
4.123105625617661
7.483314773547883
6.082762530298219
5.916079783099616
3.3166247903554
7.280109889280518
5.916079783099616
2.23606797749979
5.385164807134504
5.916079783099616
6.164414002968976
5.0990195135927845
8.06225774829855
5.916079783099616
5.830951894845301
5.196152422706632
10.099504938362077
7.3484692283495345
7.14142842854285
6.164414002968976
1.4142135623730951
1.0
1.0
5.0990195135927845
1.4142135623730951
3.3166247903554
2.0
4.47213595499958
5.830951894845301
3.605551275463989
4.123105625617661
2.449489742783178
4.242640687119285
4.47213595499958
2.23606797749979
1.4142135623730951
3.0
2.23606797749979
2.8284271247461903
1.0
1.4142135623730951
2.23606797749979
2.23606797749979
1.0
3.0
2.0
1.0
1.7320508075688772
2.8284271247461903
6.324555320336759
2.23606797749979
5.0
2.0
2.449489742783178
3.0
5.830951894845301
6.708203932499369
2.0
1.4142135623730951
2.23606797749979
2.23606797749979
3.7416573867739413
1.4142135623730951
1.4142135623730951
1.0
1.0
7.211102550927978
6.782329983125268
2.23606797749979
1.0
4.47213595499958
2.449489742783178
3.0
3.3166247903554
3.7416573867739413
3.7416573867739413
3.7416573867739413
3.0
2.8284271247461903
5.0990195135927845
3.4641016151377544
9.899494936611665
2.449489742783178
4.358898943540674
5.477225575051661
3.0
4.242640687119285
3.7416573867739413
9.055385138137417
2.23606797749979
3.0
3.4641016151377544
3.7416573867739413
7.874007874011811
5.744562646538029
3.7416573867739413
9.055385138137417
6.082762530298219
4.123105625617661
4.58257569495584
3.1622776601683795
3.605551275463989
3.3166247903554
3.3166247903554
4.242640687119285
8.06225774829855
4.242640687119285
2.23606797749979
4.242640687119285
2.23606797749979
5.477225575051661
4.123105625617661
7.615773105863909
5.477225575051661
5.744562646538029
2.23606797749979
5.744562646538029
2.8284271247461903
6.4031242374328485
6.782329983125268
7.280109889280518
8.306623862918075
10.0
6.557438524302
8.12403840463596
7.3484692283495345
5.196152422706632
1.0
1.0
2.0
3.605551275463989
3.0
1.4142135623730951
1.7320508075688772
3.0
2.23606797749979
2.449489742783178
2.449489742783178
1.4142135623730951
3.3166247903554
3.7416573867739413
3.7416573867739413
2.0
1.4142135623730951
2.23606797749979
4.898979485566356
2.23606797749979
3.0
3.7416573867739413
1.0
3.4641016151377544
2.23606797749979
2.23606797749979
1.0
1.7320508075688772
1.4142135623730951
2.8284271247461903
2.0
2.23606797749979
2.23606797749979
1.0
1.7320508075688772
3.0
10.198039027185569
3.0
1.4142135623730951
1.4142135623730951
3.7416573867739413
4.898979485566356
4.0
3.1622776601683795
2.8284271247461903
3.7416573867739413
7.280109889280518
4.123105625617661
2.23606797749979
2.23606797749979
3.605551275463989
1.4142135623730951
2.449489742783178
3.0
2.23606797749979
2.449489742783178
5.385164807134504
3.7416573867739413
5.196152422706632
4.58257569495584
5.0
11.74734012447073
3.0
2.0
2.449489742783178
4.47213595499958
6.4031242374328485
4.47213595499958
7.54983443527075
1.0
4.242640687119285
3.7416573867739413
3.605551275463989
3.1622776601683795
9.899494936611665
2.23606797749979
5.0
4.358898943540674
3.7416573867739413
5.385164807134504
7.3484692283495345
5.0
5.744562646538029
4.47213595499958
6.782329983125268
4.242640687119285
5.916079783099616
3.605551275463989
10.099504938362077
3.1622776601683795
4.47213595499958
5.477225575051661
7.280109889280518
5.916079783099616
7.211102550927978
5.744562646538029
3.1622776601683795
5.385164807134504
2.23606797749979
2.449489742783178
6.082762530298219
6.6332495807108
11.224972160321824
5.385164807134504
5.0990195135927845
7.615773105863909
5.0990195135927845
3.1622776601683795
1.4142135623730951
3.4641016151377544
2.449489742783178
2.23606797749979
2.23606797749979
1.4142135623730951
2.23606797749979
3.3166247903554
4.242640687119285
3.0
3.4641016151377544
2.449489742783178
2.8284271247461903
1.4142135623730951
3.0
2.449489742783178
2.23606797749979
4.69041575982343
3.0
3.0
3.0
3.3166247903554
3.3166247903554
4.123105625617661
3.0
3.1622776601683795
2.23606797749979
3.605551275463989
2.8284271247461903
2.23606797749979
2.8284271247461903
3.1622776601683795
3.605551275463989
3.605551275463989
1.7320508075688772
8.602325267042627
3.1622776601683795
1.0
2.0
3.605551275463989
3.4641016151377544
3.3166247903554
1.4142135623730951
3.1622776601683795
3.0
4.898979485566356
4.242640687119285
4.358898943540674
3.7416573867739413
2.449489742783178
3.1622776601683795
4.123105625617661
3.3166247903554
4.242640687119285
3.3166247903554
4.898979485566356
3.1622776601683795
3.3166247903554
2.0
3.0
9.539392014169456
3.1622776601683795
2.23606797749979
4.58257569495584
3.605551275463989
3.0
4.123105625617661
7.0710678118654755
5.744562646538029
5.196152422706632
4.58257569495584
7.0
2.8284271247461903
6.0
10.04987562112089
1.4142135623730951
4.58257569495584
4.58257569495584
5.196152422706632
5.477225575051661
5.916079783099616
5.916079783099616
4.47213595499958
2.23606797749979
7.54983443527075
6.4031242374328485
4.242640687119285
5.830951894845301
7.3484692283495345
8.06225774829855
5.0990195135927845
4.69041575982343
5.477225575051661
3.0
7.810249675906654
3.605551275463989
5.477225575051661
4.123105625617661
4.358898943540674
5.477225575051661
9.899494936611665
3.0
12.165525060596439
5.916079783099616
7.0
6.48074069840786
2.23606797749979
3.0
1.4142135623730951
3.7416573867739413
2.449489742783178
3.605551275463989
3.3166247903554
3.4641016151377544
1.4142135623730951
3.3166247903554
1.4142135623730951
3.7416573867739413
5.385164807134504
3.1622776601683795
2.23606797749979
3.1622776601683795
3.1622776601683795
2.23606797749979
4.69041575982343
1.0
1.7320508075688772
3.7416573867739413
2.0
3.3166247903554
2.449489742783178
2.8284271247461903
2.23606797749979
1.4142135623730951
4.58257569495584
2.23606797749979
1.0
2.449489742783178
4.58257569495584
2.8284271247461903
3.4641016151377544
2.23606797749979
6.6332495807108
2.23606797749979
1.4142135623730951
3.605551275463989
3.7416573867739413
3.3166247903554
3.0
2.0
1.4142135623730951
3.4641016151377544
6.4031242374328485
5.744562646538029
3.0
3.605551275463989
4.58257569495584
4.0
3.7416573867739413
2.449489742783178
4.69041575982343
5.0990195135927845
2.8284271247461903
5.0
5.0
3.1622776601683795
2.0
7.3484692283495345
2.23606797749979
1.4142135623730951
3.1622776601683795
1.4142135623730951
4.58257569495584
4.242640687119285
2.8284271247461903
1.4142135623730951
6.708203932499369
5.385164807134504
3.1622776601683795
3.3166247903554
3.0
4.58257569495584
1.0
7.874007874011811
3.3166247903554
2.449489742783178
2.23606797749979
7.3484692283495345
3.3166247903554
10.04987562112089
3.7416573867739413
4.242640687119285
7.54983443527075
5.196152422706632
6.6332495807108
4.58257569495584
3.3166247903554
5.830951894845301
10.488088481701515
5.916079783099616
5.385164807134504
6.6332495807108
2.23606797749979
7.3484692283495345
4.47213595499958
9.486832980505138
5.0
3.1622776601683795
6.782329983125268
6.164414002968976
7.483314773547883
7.483314773547883
1.0
2.23606797749979
4.47213595499958
1.4142135623730951
1.4142135623730951
2.0
2.23606797749979
3.3166247903554
2.23606797749979
2.0
2.23606797749979
2.23606797749979
4.0
3.605551275463989
3.7416573867739413
2.23606797749979
4.123105625617661
1.7320508075688772
2.449489742783178
2.449489742783178
2.0
4.123105625617661
2.449489742783178
4.358898943540674
3.0
3.3166247903554
3.1622776601683795
2.23606797749979
1.4142135623730951
3.605551275463989
3.1622776601683795
4.69041575982343
4.69041575982343
1.7320508075688772
3.7416573867739413
3.1622776601683795
5.0990195135927845
5.385164807134504
5.0
3.0
4.47213595499958
3.0
4.123105625617661
2.449489742783178
4.242640687119285
3.7416573867739413
4.898979485566356
7.0710678118654755
2.449489742783178
4.0
4.58257569495584
5.0990195135927845
3.3166247903554
4.358898943540674
5.656854249492381
4.58257569495584
5.0990195135927845
3.7416573867739413
7.280109889280518
3.7416573867739413
3.0
6.557438524302
2.23606797749979
1.7320508075688772
5.0990195135927845
1.4142135623730951
3.7416573867739413
6.6332495807108
4.58257569495584
2.23606797749979
2.23606797749979
5.916079783099616
5.477225575051661
5.0990195135927845
4.123105625617661
2.23606797749979
6.164414002968976
3.0
3.0
4.47213595499958
3.1622776601683795
7.681145747868608
4.58257569495584
9.1104335791443
4.358898943540674
10.099504938362077
4.358898943540674
6.6332495807108
3.7416573867739413
6.708203932499369
6.164414002968976
6.164414002968976
5.830951894845301
5.477225575051661
12.328828005937952
4.123105625617661
5.830951894845301
4.47213595499958
5.744562646538029
10.63014581273465
9.055385138137417
3.7416573867739413
9.695359714832659
9.848857801796104
6.557438524302
3.4641016151377544
8.12403840463596
5.0
1.7320508075688772
3.1622776601683795
3.7416573867739413
3.7416573867739413
2.449489742783178
1.7320508075688772
1.4142135623730951
2.23606797749979
3.0
4.242640687119285
3.7416573867739413
4.0
2.23606797749979
3.7416573867739413
5.0
2.23606797749979
4.242640687119285
3.605551275463989
3.1622776601683795
2.8284271247461903
1.0
1.7320508075688772
2.8284271247461903
4.47213595499958
3.0
4.123105625617661
2.23606797749979
2.8284271247461903
3.0
2.23606797749979
3.7416573867739413
2.23606797749979
3.4641016151377544
2.23606797749979
4.123105625617661
2.23606797749979
3.3166247903554
4.242640687119285
3.0
4.58257569495584
4.123105625617661
3.3166247903554
5.196152422706632
2.8284271247461903
2.0
4.358898943540674
2.0
2.449489742783178
3.1622776601683795
6.164414002968976
3.7416573867739413
2.449489742783178
4.47213595499958
7.0
2.449489742783178
4.358898943540674
5.0990195135927845
5.744562646538029
2.8284271247461903
6.164414002968976
8.48528137423857
4.123105625617661
3.605551275463989
7.615773105863909
5.0990195135927845
11.045361017187261
7.14142842854285
8.602325267042627
3.605551275463989
3.7416573867739413
5.744562646538029
6.6332495807108
2.8284271247461903
5.196152422706632
4.898979485566356
2.23606797749979
3.605551275463989
5.0990195135927845
5.196152422706632
3.7416573867739413
4.58257569495584
6.164414002968976
4.242640687119285
7.280109889280518
7.54983443527075
7.280109889280518
4.123105625617661
4.69041575982343
12.165525060596439
3.1622776601683795
6.164414002968976
6.4031242374328485
7.0710678118654755
4.898979485566356
5.744562646538029
9.1104335791443
7.0710678118654755
7.0710678118654755
6.708203932499369
10.04987562112089
7.3484692283495345
6.48074069840786
8.774964387392123
7.0
5.0
7.483314773547883
5.656854249492381
1.4142135623730951
2.8284271247461903
4.358898943540674
3.0
3.0
3.3166247903554
2.0
2.8284271247461903
3.3166247903554
1.0
3.0
3.0
1.0
3.7416573867739413
3.7416573867739413
3.0
2.23606797749979
3.4641016151377544
3.1622776601683795
4.242640687119285
5.0990195135927845
2.0
2.8284271247461903
3.0
3.605551275463989
3.605551275463989
1.4142135623730951
2.23606797749979
3.0
2.8284271247461903
4.123105625617661
4.123105625617661
3.605551275463989
2.449489742783178
3.0
3.3166247903554
2.449489742783178
4.123105625617661
3.3166247903554
2.8284271247461903
2.0
5.196152422706632
3.3166247903554
8.831760866327848
3.1622776601683795
3.3166247903554
3.605551275463989
3.1622776601683795
2.449489742783178
3.605551275463989
3.3166247903554
5.0990195135927845
3.0
8.12403840463596
4.0
4.242640687119285
2.23606797749979
7.211102550927978
4.58257569495584
4.47213595499958
11.445523142259598
3.7416573867739413
6.48074069840786
4.123105625617661
4.47213595499958
3.3166247903554
6.4031242374328485
8.12403840463596
6.0
5.385164807134504
6.6332495807108
4.898979485566356
3.7416573867739413
4.58257569495584
4.123105625617661
3.7416573867739413
3.7416573867739413
5.477225575051661
4.123105625617661
6.324555320336759
6.4031242374328485
3.605551275463989
5.385164807134504
5.385164807134504
5.0990195135927845
2.0
6.6332495807108
4.58257569495584
8.246211251235321
1.0
6.557438524302
8.774964387392123
7.0710678118654755
4.123105625617661
3.7416573867739413
11.874342087037917
9.433981132056603
6.48074069840786
5.0
7.874007874011811
10.392304845413264
6.708203932499369
6.4031242374328485
10.488088481701515
5.830951894845301
6.782329983125268
1.0
4.58257569495584
2.0
4.123105625617661
1.7320508075688772
1.0
4.358898943540674
2.449489742783178
4.58257569495584
2.23606797749979
3.605551275463989
3.0
1.7320508075688772
0.0
1.0
1.7320508075688772
3.1622776601683795
1.4142135623730951
2.449489742783178
2.449489742783178
1.0
3.7416573867739413
0.0
4.123105625617661
1.7320508075688772
2.23606797749979
3.1622776601683795
3.7416573867739413
4.58257569495584
2.0
1.0
2.8284271247461903
1.0
4.123105625617661
2.8284271247461903
4.123105625617661
3.1622776601683795
1.4142135623730951
2.449489742783178
2.449489742783178
1.0
2.23606797749979
4.123105625617661
5.196152422706632
3.1622776601683795
2.0
3.0
2.23606797749979
2.449489742783178
2.449489742783178
3.1622776601683795
4.58257569495584
5.744562646538029
3.1622776601683795
5.0990195135927845
4.58257569495584
5.0990195135927845
5.0
6.48074069840786
3.1622776601683795
4.47213595499958
9.899494936611665
4.58257569495584
6.082762530298219
7.0710678118654755
2.449489742783178
7.280109889280518
6.164414002968976
7.0710678118654755
5.477225575051661
3.4641016151377544
6.4031242374328485
3.7416573867739413
1.4142135623730951
5.196152422706632
2.8284271247461903
1.7320508075688772
5.0990195135927845
3.7416573867739413
1.4142135623730951
3.0
3.0
6.324555320336759
6.557438524302
7.874007874011811
3.0
8.12403840463596
5.477225575051661
6.164414002968976
6.164414002968976
1.4142135623730951
10.246950765959598
6.164414002968976
9.0
4.69041575982343
2.449489742783178
8.774964387392123
8.774964387392123
7.14142842854285
10.63014581273465
11.357816691600547
9.797958971132712
8.660254037844387
9.433981132056603
8.306623862918075
5.477225575051661
10.0
3.3166247903554
4.69041575982343
1.0
3.4641016151377544
2.0
4.47213595499958
2.23606797749979
3.605551275463989
2.23606797749979
4.123105625617661
2.23606797749979
2.23606797749979
2.23606797749979
4.242640687119285
4.0
2.0
1.0
3.0
5.477225575051661
6.0
4.47213595499958
1.4142135623730951
3.3166247903554
5.830951894845301
3.1622776601683795
0.0
3.605551275463989
1.4142135623730951
2.449489742783178
4.69041575982343
2.0
2.23606797749979
2.0
3.4641016151377544
2.8284271247461903
2.0
4.47213595499958
3.7416573867739413
3.1622776601683795
4.123105625617661
3.0
3.1622776601683795
6.0
4.123105625617661
3.7416573867739413
4.58257569495584
3.7416573867739413
2.0
5.0990195135927845
4.0
2.8284271247461903
2.8284271247461903
3.7416573867739413
2.449489742783178
4.123105625617661
4.47213595499958
4.242640687119285
4.123105625617661
3.3166247903554
4.123105625617661
2.449489742783178
6.164414002968976
3.605551275463989
7.874007874011811
5.916079783099616
5.0990195135927845
8.602325267042627
6.708203932499369
7.280109889280518
3.3166247903554
6.0
7.0710678118654755
5.477225575051661
2.0
3.4641016151377544
3.3166247903554
2.23606797749979
4.898979485566356
5.0990195135927845
5.0
7.483314773547883
3.3166247903554
3.7416573867739413
2.23606797749979
6.782329983125268
4.58257569495584
5.916079783099616
5.744562646538029
7.681145747868608
7.0710678118654755
1.4142135623730951
3.7416573867739413
6.708203932499369
6.0
7.681145747868608
6.082762530298219
9.433981132056603
5.744562646538029
5.477225575051661
7.3484692283495345
10.246950765959598
8.306623862918075
8.12403840463596
7.681145747868608
7.0
7.483314773547883
9.273618495495704
5.0990195135927845
3.4641016151377544
3.7416573867739413
3.7416573867739413
3.1622776601683795
3.0
2.449489742783178
3.7416573867739413
1.0
3.4641016151377544
3.1622776601683795
4.58257569495584
3.7416573867739413
3.3166247903554
3.1622776601683795
4.0
2.449489742783178
5.0990195135927845
3.0
5.0990195135927845
2.23606797749979
2.8284271247461903
4.242640687119285
5.656854249492381
2.8284271247461903
3.605551275463989
2.8284271247461903
3.3166247903554
3.4641016151377544
3.3166247903554
3.1622776601683795
4.69041575982343
2.23606797749979
5.0990195135927845
4.123105625617661
5.656854249492381
5.0990195135927845
2.8284271247461903
3.3166247903554
4.123105625617661
1.4142135623730951
3.605551275463989
4.123105625617661
3.3166247903554
3.605551275463989
5.0990195135927845
4.58257569495584
2.8284271247461903
2.23606797749979
1.7320508075688772
2.8284271247461903
1.0
5.0
3.1622776601683795
5.0990195135927845
2.23606797749979
5.830951894845301
5.830951894845301
5.744562646538029
6.48074069840786
3.1622776601683795
9.0
1.4142135623730951
8.246211251235321
6.164414002968976
8.602325267042627
5.385164807134504
8.0
3.605551275463989
2.8284271247461903
5.385164807134504
4.123105625617661
7.3484692283495345
5.656854249492381
5.0990195135927845
3.1622776601683795
6.6332495807108
5.477225575051661
1.7320508075688772
6.164414002968976
4.69041575982343
5.0990195135927845
5.385164807134504
3.0
5.477225575051661
6.708203932499369
6.782329983125268
3.1622776601683795
6.164414002968976
5.477225575051661
4.69041575982343
3.7416573867739413
6.164414002968976
6.557438524302
6.164414002968976
8.0
7.280109889280518
8.06225774829855
7.14142842854285
6.4031242374328485
12.24744871391589
6.6332495807108
4.123105625617661
5.744562646538029
7.874007874011811
5.916079783099616
7.615773105863909
5.196152422706632
3.0
2.449489742783178
4.358898943540674
2.0
5.385164807134504
1.0
3.0
5.916079783099616
2.23606797749979
2.8284271247461903
4.242640687119285
4.0
5.0990195135927845
2.23606797749979
1.4142135623730951
3.1622776601683795
4.358898943540674
1.0
4.69041575982343
1.4142135623730951
2.23606797749979
1.0
2.23606797749979
2.0
3.605551275463989
2.449489742783178
3.1622776601683795
3.3166247903554
1.0
2.449489742783178
4.69041575982343
2.449489742783178
3.7416573867739413
4.358898943540674
3.1622776601683795
5.385164807134504
5.196152422706632
2.23606797749979
4.123105625617661
4.358898943540674
2.0
4.58257569495584
2.23606797749979
2.0
3.605551275463989
5.0
4.123105625617661
4.123105625617661
6.0
1.4142135623730951
3.0
6.4031242374328485
3.3166247903554
5.916079783099616
2.449489742783178
5.196152422706632
2.8284271247461903
3.605551275463989
2.8284271247461903
6.4031242374328485
5.385164807134504
4.358898943540674
5.744562646538029
5.744562646538029
11.74734012447073
3.3166247903554
3.0
6.164414002968976
3.7416573867739413
5.0990195135927845
3.1622776601683795
5.385164807134504
6.164414002968976
2.23606797749979
7.14142842854285
1.7320508075688772
3.0
6.4031242374328485
7.3484692283495345
6.6332495807108
5.0990195135927845
3.0
2.449489742783178
6.782329983125268
5.477225575051661
3.4641016151377544
5.744562646538029
3.7416573867739413
6.164414002968976
4.58257569495584
4.69041575982343
8.366600265340756
5.0990195135927845
5.744562646538029
8.48528137423857
5.477225575051661
6.164414002968976
6.4031242374328485
5.196152422706632
5.830951894845301
5.830951894845301
4.58257569495584
8.306623862918075
7.211102550927978
5.385164807134504
7.54983443527075
4.123105625617661
1.4142135623730951
3.4641016151377544
3.0
2.0
3.0
4.123105625617661
3.7416573867739413
4.47213595499958
3.1622776601683795
2.449489742783178
4.123105625617661
2.449489742783178
2.8284271247461903
0.0
2.449489742783178
4.58257569495584
2.23606797749979
1.4142135623730951
5.744562646538029
1.0
2.449489742783178
2.23606797749979
3.1622776601683795
2.23606797749979
1.0
1.4142135623730951
1.0
3.0
2.0
2.449489742783178
3.0
2.449489742783178
4.123105625617661
2.449489742783178
3.1622776601683795
2.449489742783178
2.449489742783178
3.7416573867739413
3.1622776601683795
4.242640687119285
2.0
3.3166247903554
2.449489742783178
5.0
4.898979485566356
3.4641016151377544
3.7416573867739413
5.830951894845301
2.23606797749979
3.1622776601683795
2.8284271247461903
5.0990195135927845
3.1622776601683795
4.898979485566356
2.23606797749979
4.123105625617661
3.3166247903554
5.916079783099616
5.744562646538029
2.449489742783178
6.4031242374328485
1.4142135623730951
7.14142842854285
5.385164807134504
10.198039027185569
2.449489742783178
4.242640687119285
5.830951894845301
3.3166247903554
5.0
5.196152422706632
6.4031242374328485
5.0990195135927845
4.898979485566356
4.123105625617661
5.477225575051661
3.7416573867739413
3.3166247903554
3.3166247903554
4.123105625617661
5.477225575051661
4.58257569495584
2.8284271247461903
5.0990195135927845
5.916079783099616
3.7416573867739413
5.744562646538029
6.4031242374328485
7.810249675906654
7.874007874011811
8.18535277187245
4.47213595499958
5.196152422706632
5.385164807134504
9.273618495495704
8.246211251235321
7.810249675906654
9.1104335791443
5.744562646538029
6.4031242374328485
4.242640687119285
4.242640687119285
7.3484692283495345
7.483314773547883
5.0990195135927845
7.681145747868608
2.449489742783178
4.123105625617661
4.69041575982343
5.385164807134504
1.0
6.708203932499369
3.7416573867739413
2.8284271247461903
5.0
1.0
3.605551275463989
1.4142135623730951
2.0
5.0990195135927845
1.0
1.0
4.47213595499958
2.23606797749979
1.0
1.7320508075688772
3.1622776601683795
4.358898943540674
1.4142135623730951
3.605551275463989
3.0
4.242640687119285
2.8284271247461903
2.23606797749979
3.7416573867739413
1.0
4.58257569495584
2.0
2.449489742783178
4.123105625617661
1.4142135623730951
2.449489742783178
6.164414002968976
3.605551275463989
3.0
3.0
2.0
2.23606797749979
4.358898943540674
2.449489742783178
4.358898943540674
3.7416573867739413
1.4142135623730951
2.23606797749979
4.47213595499958
4.123105625617661
4.0
2.449489742783178
3.605551275463989
2.23606797749979
6.782329983125268
2.23606797749979
4.47213595499958
2.23606797749979
5.0990195135927845
3.3166247903554
4.47213595499958
3.0
4.58257569495584
5.477225575051661
6.708203932499369
3.7416573867739413
8.774964387392123
4.47213595499958
4.47213595499958
3.1622776601683795
2.23606797749979
2.23606797749979
3.7416573867739413
6.164414002968976
5.385164807134504
7.14142842854285
3.3166247903554
5.385164807134504
4.58257569495584
6.0
8.48528137423857
4.123105625617661
3.1622776601683795
3.3166247903554
5.477225575051661
5.656854249492381
2.23606797749979
5.477225575051661
4.898979485566356
7.54983443527075
6.164414002968976
4.358898943540674
3.0
6.4031242374328485
8.12403840463596
5.0990195135927845
2.449489742783178
5.744562646538029
7.280109889280518
5.477225575051661
6.48074069840786
5.196152422706632
5.196152422706632
6.164414002968976
7.810249675906654
8.18535277187245
9.1104335791443
1.7320508075688772
4.0
2.0
3.3166247903554
0.0
3.7416573867739413
2.449489742783178
2.23606797749979
3.0
3.0
2.449489742783178
1.0
4.123105625617661
2.449489742783178
1.0
2.23606797749979
4.242640687119285
1.0
2.449489742783178
2.449489742783178
1.0
3.3166247903554
2.449489742783178
4.123105625617661
2.449489742783178
3.3166247903554
2.23606797749979
2.23606797749979
2.23606797749979
1.7320508075688772
1.4142135623730951
3.605551275463989
4.123105625617661
3.4641016151377544
4.47213595499958
2.23606797749979
3.605551275463989
4.123105625617661
3.3166247903554
2.23606797749979
1.0
3.0
3.0
3.0
2.449489742783178
3.0
2.8284271247461903
3.7416573867739413
3.0
1.7320508075688772
3.3166247903554
2.0
3.1622776601683795
2.0
5.0990195135927845
3.0
4.242640687119285
3.1622776601683795
4.123105625617661
2.0
3.3166247903554
5.196152422706632
2.449489742783178
3.4641016151377544
5.385164807134504
2.0
10.723805294763608
5.0
5.830951894845301
3.0
3.4641016151377544
3.7416573867739413
4.123105625617661
3.4641016151377544
3.3166247903554
3.7416573867739413
3.7416573867739413
4.69041575982343
5.477225575051661
7.3484692283495345
7.0710678118654755
5.385164807134504
2.23606797749979
6.164414002968976
5.744562646538029
5.477225575051661
6.164414002968976
3.1622776601683795
3.7416573867739413
7.615773105863909
4.58257569495584
4.242640687119285
2.23606797749979
7.0710678118654755
5.0990195135927845
6.708203932499369
4.358898943540674
7.0
7.0710678118654755
4.898979485566356
6.164414002968976
7.14142842854285
4.123105625617661
5.196152422706632
4.242640687119285
7.211102550927978
7.14142842854285
3.7416573867739413
0.0
2.23606797749979
3.0
0.0
2.0
4.123105625617661
3.7416573867739413
2.449489742783178
2.8284271247461903
3.7416573867739413
2.23606797749979
5.0
2.449489742783178
2.449489742783178
2.23606797749979
1.0
3.0
4.47213595499958
2.0
1.0
5.830951894845301
3.4641016151377544
2.23606797749979
3.1622776601683795
3.1622776601683795
1.0
3.0
3.7416573867739413
3.0
2.23606797749979
2.23606797749979
3.0
5.385164807134504
4.123105625617661
2.8284271247461903
4.358898943540674
2.449489742783178
2.449489742783178
1.0
2.23606797749979
1.4142135623730951
2.449489742783178
3.3166247903554
2.449489742783178
5.477225575051661
1.7320508075688772
3.0
5.385164807134504
4.58257569495584
2.8284271247461903
3.7416573867739413
4.47213595499958
3.605551275463989
3.1622776601683795
2.23606797749979
2.23606797749979
2.0
2.23606797749979
3.605551275463989
4.47213595499958
2.23606797749979
5.744562646538029
5.830951894845301
5.385164807134504
3.7416573867739413
3.7416573867739413
10.862780491200215
5.916079783099616
4.123105625617661
5.196152422706632
3.3166247903554
6.782329983125268
5.0990195135927845
4.58257569495584
4.242640687119285
3.3166247903554
3.7416573867739413
5.916079783099616
3.4641016151377544
6.48074069840786
7.0
2.23606797749979
5.196152422706632
6.48074069840786
6.4031242374328485
5.385164807134504
5.744562646538029
6.708203932499369
7.681145747868608
7.483314773547883
3.605551275463989
3.4641016151377544
7.0
5.385164807134504
5.744562646538029
5.744562646538029
10.44030650891055
6.782329983125268
6.4031242374328485
10.392304845413264
5.477225575051661
5.830951894845301
5.0990195135927845
10.246950765959598
7.483314773547883
7.280109889280518
1.4142135623730951
2.23606797749979
3.0
2.449489742783178
1.4142135623730951
3.0
2.8284271247461903
2.23606797749979
3.605551275463989
4.123105625617661
1.4142135623730951
3.1622776601683795
2.23606797749979
4.242640687119285
3.7416573867739413
3.0
1.4142135623730951
2.449489742783178
1.0
3.0
2.23606797749979
2.449489742783178
2.449489742783178
3.0
4.123105625617661
3.605551275463989
3.605551275463989
2.23606797749979
1.0
2.449489742783178
2.0
3.7416573867739413
3.0
2.8284271247461903
3.0
3.1622776601683795
4.69041575982343
5.0
3.0
2.8284271247461903
2.449489742783178
2.23606797749979
3.1622776601683795
3.4641016151377544
2.23606797749979
4.358898943540674
4.358898943540674
2.23606797749979
5.385164807134504
6.6332495807108
4.58257569495584
3.1622776601683795
3.0
3.7416573867739413
2.449489742783178
2.23606797749979
5.916079783099616
2.0
4.69041575982343
2.449489742783178
1.7320508075688772
6.557438524302
4.47213595499958
5.916079783099616
8.12403840463596
4.58257569495584
3.605551275463989
10.04987562112089
6.708203932499369
3.7416573867739413
4.242640687119285
5.830951894845301
5.477225575051661
6.48074069840786
6.082762530298219
5.477225575051661
3.3166247903554
9.433981132056603
5.477225575051661
7.3484692283495345
6.708203932499369
5.830951894845301
6.4031242374328485
2.0
5.830951894845301
2.449489742783178
3.7416573867739413
5.477225575051661
4.123105625617661
7.14142842854285
2.8284271247461903
3.0
7.681145747868608
7.0710678118654755
5.744562646538029
6.164414002968976
5.0990195135927845
7.681145747868608
3.0
8.306623862918075
10.099504938362077
5.477225575051661
5.385164807134504
8.306623862918075
7.681145747868608
6.6332495807108
7.615773105863909
4.123105625617661
1.4142135623730951
4.123105625617661
1.4142135623730951
1.4142135623730951
3.3166247903554
4.358898943540674
1.7320508075688772
1.7320508075688772
1.7320508075688772
1.4142135623730951
5.0
1.4142135623730951
2.8284271247461903
2.449489742783178
2.23606797749979
3.1622776601683795
2.0
1.7320508075688772
3.0
2.0
4.358898943540674
6.4031242374328485
1.4142135623730951
3.3166247903554
2.23606797749979
1.0
5.0990195135927845
3.0
2.449489742783178
2.23606797749979
4.69041575982343
3.0
1.4142135623730951
1.4142135623730951
3.7416573867739413
3.7416573867739413
3.0
3.7416573867739413
3.1622776601683795
3.7416573867739413
2.0
2.8284271247461903
3.0
1.7320508075688772
2.449489742783178
5.385164807134504
2.23606797749979
5.0
3.0
2.449489742783178
3.4641016151377544
2.23606797749979
3.1622776601683795
6.164414002968976
4.123105625617661
4.242640687119285
2.23606797749979
3.0
3.1622776601683795
4.242640687119285
2.23606797749979
4.242640687119285
5.830951894845301
2.8284271247461903
5.830951894845301
4.69041575982343
6.164414002968976
8.831760866327848
5.385164807134504
9.539392014169456
5.0
6.708203932499369
3.3166247903554
6.324555320336759
6.6332495807108
3.7416573867739413
3.1622776601683795
5.196152422706632
11.445523142259598
4.123105625617661
7.615773105863909
5.477225575051661
3.0
2.8284271247461903
5.0990195135927845
3.0
5.385164807134504
5.916079783099616
5.0
4.358898943540674
5.744562646538029
3.1622776601683795
3.7416573867739413
5.0990195135927845
6.6332495807108
5.385164807134504
5.916079783099616
4.358898943540674
3.3166247903554
5.385164807134504
10.816653826391969
5.0990195135927845
7.0
9.16515138991168
8.306623862918075
7.3484692283495345
7.0
4.898979485566356
1.0
1.4142135623730951
2.23606797749979
2.449489742783178
2.8284271247461903
2.23606797749979
1.4142135623730951
2.23606797749979
1.4142135623730951
2.23606797749979
2.449489742783178
2.449489742783178
3.605551275463989
2.449489742783178
0.0
2.449489742783178
3.1622776601683795
1.7320508075688772
1.4142135623730951
1.4142135623730951
5.196152422706632
2.23606797749979
4.123105625617661
0.0
1.0
1.4142135623730951
3.7416573867739413
3.0
3.0
1.4142135623730951
3.0
2.8284271247461903
2.23606797749979
2.8284271247461903
1.7320508075688772
3.7416573867739413
3.4641016151377544
3.7416573867739413
1.4142135623730951
1.7320508075688772
2.0
2.449489742783178
2.449489742783178
0.0
2.449489742783178
3.3166247903554
2.0
3.7416573867739413
2.8284271247461903
2.23606797749979
2.23606797749979
3.1622776601683795
4.123105625617661
2.8284271247461903
2.23606797749979
3.7416573867739413
3.1622776601683795
2.23606797749979
3.0
2.8284271247461903
6.4031242374328485
2.449489742783178
7.0710678118654755
5.0990195135927845
8.06225774829855
5.477225575051661
4.58257569495584
2.0
4.242640687119285
5.0990195135927845
4.123105625617661
5.477225575051661
5.385164807134504
3.605551275463989
4.358898943540674
3.1622776601683795
5.385164807134504
6.782329983125268
3.7416573867739413
5.477225575051661
1.7320508075688772
5.916079783099616
7.280109889280518
3.1622776601683795
3.605551275463989
5.830951894845301
3.3166247903554
5.0990195135927845
4.58257569495584
7.681145747868608
4.123105625617661
2.449489742783178
3.1622776601683795
2.449489742783178
6.164414002968976
2.8284271247461903
1.4142135623730951
4.47213595499958
5.0990195135927845
6.4031242374328485
10.198039027185569
7.14142842854285
8.12403840463596
4.47213595499958
8.12403840463596
4.358898943540674
5.385164807134504
5.744562646538029
2.0
1.4142135623730951
1.4142135623730951
3.0
1.7320508075688772
3.7416573867739413
1.0
4.898979485566356
4.358898943540674
3.0
4.58257569495584
3.3166247903554
2.23606797749979
1.7320508075688772
2.449489742783178
2.23606797749979
3.1622776601683795
3.7416573867739413
2.8284271247461903
1.0
3.1622776601683795
7.0
1.4142135623730951
1.4142135623730951
1.4142135623730951
3.0
2.23606797749979
3.1622776601683795
2.23606797749979
1.4142135623730951
1.4142135623730951
4.58257569495584
1.4142135623730951
2.0
4.58257569495584
4.358898943540674
5.385164807134504
2.449489742783178
3.3166247903554
5.916079783099616
1.0
3.0
1.4142135623730951
2.449489742783178
0.0
3.0
4.123105625617661
5.744562646538029
3.4641016151377544
2.449489742783178
2.449489742783178
3.0
3.605551275463989
6.557438524302
4.242640687119285
3.7416573867739413
2.23606797749979
2.449489742783178
2.0
1.7320508075688772
3.1622776601683795
2.449489742783178
2.8284271247461903
3.1622776601683795
3.0
8.94427190999916
3.7416573867739413
2.23606797749979
4.47213595499958
6.082762530298219
4.69041575982343
2.23606797749979
3.3166247903554
4.242640687119285
4.123105625617661
5.0990195135927845
5.477225575051661
2.23606797749979
5.0990195135927845
1.7320508075688772
9.899494936611665
5.744562646538029
4.47213595499958
5.0990195135927845
2.449489742783178
5.0
3.7416573867739413
5.477225575051661
5.477225575051661
4.242640687119285
4.123105625617661
9.539392014169456
3.7416573867739413
3.3166247903554
6.324555320336759
5.0990195135927845
2.8284271247461903
6.6332495807108
5.477225575051661
6.708203932499369
3.1622776601683795
9.539392014169456
7.0710678118654755
5.385164807134504
4.58257569495584
3.605551275463989
5.916079783099616
3.1622776601683795
2.23606797749979
1.0
2.23606797749979
2.449489742783178
1.7320508075688772
1.0
2.0
3.0
2.449489742783178
3.1622776601683795
2.0
3.0
1.7320508075688772
3.0
3.3166247903554
2.23606797749979
1.0
3.605551275463989
0.0
1.0
1.4142135623730951
4.242640687119285
8.12403840463596
3.4641016151377544
2.8284271247461903
3.7416573867739413
2.449489742783178
2.23606797749979
1.0
2.0
1.4142135623730951
4.58257569495584
1.4142135623730951
3.605551275463989
4.242640687119285
5.385164807134504
3.605551275463989
4.58257569495584
3.3166247903554
5.0
2.0
2.8284271247461903
3.1622776601683795
2.23606797749979
4.0
2.0
2.449489742783178
2.449489742783178
1.4142135623730951
2.449489742783178
4.242640687119285
2.449489742783178
3.0
1.0
4.123105625617661
2.8284271247461903
3.0
4.123105625617661
3.1622776601683795
3.1622776601683795
2.23606797749979
4.123105625617661
2.8284271247461903
2.23606797749979
3.3166247903554
2.23606797749979
3.7416573867739413
3.1622776601683795
4.123105625617661
2.449489742783178
3.7416573867739413
3.0
3.7416573867739413
5.830951894845301
5.196152422706632
5.477225575051661
3.7416573867739413
4.123105625617661
2.0
3.605551275463989
7.211102550927978
7.681145747868608
5.385164807134504
4.358898943540674
4.69041575982343
6.164414002968976
4.58257569495584
5.477225575051661
5.916079783099616
5.477225575051661
2.449489742783178
5.477225575051661
7.0
4.0
2.449489742783178
5.0990195135927845
8.306623862918075
2.23606797749979
5.196152422706632
7.3484692283495345
5.744562646538029
8.306623862918075
6.082762530298219
6.164414002968976
4.47213595499958
5.477225575051661
4.242640687119285
6.4031242374328485
3.7416573867739413
3.1622776601683795
3.4641016151377544
2.449489742783178
2.23606797749979
2.0
3.1622776601683795
4.69041575982343
1.4142135623730951
2.23606797749979
1.4142135623730951
1.0
3.0
3.605551275463989
1.4142135623730951
0.0
1.4142135623730951
2.23606797749979
1.0
0.0
2.8284271247461903
1.0
4.58257569495584
2.449489742783178
0.0
2.23606797749979
1.4142135623730951
2.23606797749979
1.0
3.1622776601683795
3.1622776601683795
1.7320508075688772
3.0
0.0
2.8284271247461903
7.810249675906654
4.358898943540674
2.8284271247461903
2.23606797749979
4.123105625617661
2.23606797749979
2.0
1.4142135623730951
1.4142135623730951
3.605551275463989
1.0
4.123105625617661
2.449489742783178
3.0
1.4142135623730951
2.8284271247461903
3.0
2.23606797749979
1.0
3.1622776601683795
3.605551275463989
5.0990195135927845
1.7320508075688772
1.4142135623730951
4.123105625617661
2.449489742783178
3.1622776601683795
2.449489742783178
3.1622776601683795
5.0
6.4031242374328485
2.8284271247461903
2.449489742783178
3.3166247903554
3.1622776601683795
3.605551275463989
4.47213595499958
3.605551275463989
3.0
6.082762530298219
5.477225575051661
5.0990195135927845
1.7320508075688772
4.47213595499958
6.082762530298219
6.4031242374328485
5.477225575051661
6.4031242374328485
4.47213595499958
8.06225774829855
5.477225575051661
5.0
6.4031242374328485
2.449489742783178
5.385164807134504
3.0
2.8284271247461903
5.385164807134504
4.242640687119285
6.164414002968976
4.58257569495584
3.1622776601683795
5.0990195135927845
5.196152422706632
7.0710678118654755
6.4031242374328485
7.0710678118654755
9.1104335791443
5.0990195135927845
6.4031242374328485
6.164414002968976
8.774964387392123
3.0
3.7416573867739413
3.1622776601683795
3.0
1.4142135623730951
1.4142135623730951
1.0
6.4031242374328485
2.0
2.449489742783178
2.449489742783178
4.358898943540674
6.4031242374328485
0.0
3.4641016151377544
2.0
1.7320508075688772
2.23606797749979
4.47213595499958
3.0
2.23606797749979
2.449489742783178
2.0
3.605551275463989
6.4031242374328485
2.23606797749979
4.123105625617661
1.4142135623730951
1.7320508075688772
2.23606797749979
3.0
3.0
2.8284271247461903
4.123105625617661
3.1622776601683795
1.7320508075688772
2.449489742783178
14.035668847618199
4.242640687119285
1.0
1.4142135623730951
3.3166247903554
0.0
0.0
1.0
3.1622776601683795
4.0
2.23606797749979
2.23606797749979
3.3166247903554
2.0
3.1622776601683795
3.0
1.4142135623730951
2.23606797749979
5.385164807134504
4.898979485566356
2.23606797749979
4.47213595499958
2.23606797749979
4.123105625617661
3.7416573867739413
2.0
6.082762530298219
3.0
3.3166247903554
3.0
6.324555320336759
3.0
2.449489742783178
5.0
4.123105625617661
4.123105625617661
4.242640687119285
5.0990195135927845
3.0
3.4641016151377544
3.0
7.3484692283495345
3.0
5.196152422706632
5.477225575051661
5.0
6.164414002968976
5.196152422706632
5.196152422706632
6.082762530298219
5.196152422706632
2.23606797749979
3.0
3.3166247903554
5.477225575051661
3.3166247903554
3.1622776601683795
5.196152422706632
4.58257569495584
3.7416573867739413
5.477225575051661
4.58257569495584
9.16515138991168
5.0990195135927845
3.1622776601683795
7.54983443527075
5.477225575051661
8.246211251235321
6.324555320336759
6.324555320336759
5.0990195135927845
7.280109889280518
4.898979485566356
5.196152422706632
2.23606797749979
2.23606797749979
2.23606797749979
2.0
1.4142135623730951
4.123105625617661
1.0
3.4641016151377544
4.358898943540674
1.0
2.449489742783178
2.23606797749979
5.385164807134504
3.1622776601683795
2.23606797749979
2.23606797749979
1.4142135623730951
2.23606797749979
2.23606797749979
2.449489742783178
2.449489742783178
2.449489742783178
2.23606797749979
1.7320508075688772
4.242640687119285
1.4142135623730951
3.4641016151377544
4.358898943540674
0.0
1.4142135623730951
1.4142135623730951
2.23606797749979
2.23606797749979
3.7416573867739413
2.23606797749979
11.445523142259598
2.449489742783178
3.3166247903554
0.0
2.8284271247461903
2.8284271247461903
4.47213595499958
2.0
1.7320508075688772
2.0
1.4142135623730951
2.449489742783178
3.0
1.7320508075688772
1.7320508075688772
1.7320508075688772
3.3166247903554
0.0
1.4142135623730951
3.1622776601683795
3.7416573867739413
4.69041575982343
4.69041575982343
2.449489742783178
3.7416573867739413
1.0
3.7416573867739413
3.0
3.7416573867739413
4.58257569495584
5.830951894845301
3.1622776601683795
5.477225575051661
6.4031242374328485
4.242640687119285
3.0
5.0
5.385164807134504
3.0
4.242640687119285
4.47213595499958
3.3166247903554
2.449489742783178
1.4142135623730951
4.58257569495584
6.164414002968976
7.810249675906654
5.385164807134504
5.196152422706632
5.477225575051661
5.477225575051661
2.0
4.358898943540674
4.123105625617661
4.123105625617661
5.916079783099616
7.14142842854285
5.0
5.744562646538029
2.449489742783178
6.164414002968976
5.0990195135927845
7.280109889280518
3.605551275463989
4.242640687119285
3.1622776601683795
8.306623862918075
7.54983443527075
7.280109889280518
6.4031242374328485
5.385164807134504
6.164414002968976
3.1622776601683795
5.0
1.4142135623730951
2.23606797749979
1.7320508075688772
1.4142135623730951
2.0
1.0
3.1622776601683795
1.7320508075688772
3.605551275463989
2.23606797749979
2.8284271247461903
1.4142135623730951
1.4142135623730951
1.0
7.3484692283495345
1.4142135623730951
1.7320508075688772
1.7320508075688772
0.0
3.0
2.449489742783178
3.605551275463989
5.196152422706632
1.7320508075688772
2.0
3.0
3.7416573867739413
3.3166247903554
1.0
3.1622776601683795
1.0
2.23606797749979
4.123105625617661
1.0
3.7416573867739413
9.16515138991168
1.4142135623730951
3.1622776601683795
1.4142135623730951
2.23606797749979
5.196152422706632
4.123105625617661
4.358898943540674
2.23606797749979
4.358898943540674
4.123105625617661
2.8284271247461903
4.58257569495584
2.449489742783178
3.0
4.242640687119285
5.0990195135927845
3.605551275463989
3.7416573867739413
3.0
2.23606797749979
2.449489742783178
3.4641016151377544
3.1622776601683795
5.916079783099616
2.449489742783178
2.8284271247461903
3.3166247903554
3.1622776601683795
5.744562646538029
3.3166247903554
5.0
5.0990195135927845
4.242640687119285
5.0990195135927845
6.708203932499369
6.082762530298219
5.744562646538029
2.449489742783178
3.3166247903554
2.449489742783178
5.0990195135927845
1.7320508075688772
1.7320508075688772
5.916079783099616
1.4142135623730951
5.744562646538029
5.196152422706632
6.164414002968976
5.0990195135927845
4.898979485566356
5.196152422706632
5.385164807134504
5.0990195135927845
6.324555320336759
5.385164807134504
6.082762530298219
6.4031242374328485
5.196152422706632
6.082762530298219
4.123105625617661
6.164414002968976
12.083045973594572
7.0
4.58257569495584
4.58257569495584
7.14142842854285
10.04987562112089
3.3166247903554
9.9498743710662
5.385164807134504
5.0990195135927845
1.4142135623730951
5.0990195135927845
2.449489742783178
2.0
2.23606797749979
3.3166247903554
1.4142135623730951
1.7320508075688772
1.4142135623730951
1.4142135623730951
3.3166247903554
1.4142135623730951
1.0
1.0
3.0
1.4142135623730951
3.1622776601683795
4.242640687119285
3.1622776601683795
3.1622776601683795
2.449489742783178
1.4142135623730951
3.1622776601683795
4.69041575982343
7.3484692283495345
3.7416573867739413
1.4142135623730951
2.449489742783178
4.47213595499958
3.4641016151377544
1.4142135623730951
1.4142135623730951
1.4142135623730951
3.605551275463989
8.06225774829855
1.7320508075688772
4.69041575982343
5.916079783099616
2.449489742783178
2.23606797749979
3.1622776601683795
1.4142135623730951
3.0
4.242640687119285
3.0
1.4142135623730951
4.358898943540674
3.1622776601683795
10.770329614269007
1.7320508075688772
6.782329983125268
2.23606797749979
3.0
3.4641016151377544
1.7320508075688772
3.7416573867739413
3.0
2.449489742783178
3.7416573867739413
3.605551275463989
3.7416573867739413
3.0
4.358898943540674
2.23606797749979
3.0
4.0
8.246211251235321
6.324555320336759
3.7416573867739413
4.123105625617661
5.744562646538029
5.0990195135927845
5.196152422706632
2.449489742783178
4.898979485566356
1.0
6.4031242374328485
2.23606797749979
4.123105625617661
6.4031242374328485
1.0
3.0
6.324555320336759
6.164414002968976
6.164414002968976
7.0710678118654755
4.898979485566356
5.744562646538029
5.0990195135927845
10.198039027185569
4.242640687119285
5.477225575051661
2.0
5.196152422706632
2.8284271247461903
6.6332495807108
5.196152422706632
6.082762530298219
4.242640687119285
6.082762530298219
6.164414002968976
4.47213595499958
5.385164807134504
4.58257569495584
6.708203932499369
3.1622776601683795
8.12403840463596
7.3484692283495345
5.477225575051661
6.708203932499369
3.3166247903554
3.1622776601683795
3.7416573867739413
1.4142135623730951
1.4142135623730951
3.0
3.7416573867739413
3.0
1.4142135623730951
2.23606797749979
3.0
3.0
1.4142135623730951
0.0
4.47213595499958
1.4142135623730951
3.605551275463989
7.14142842854285
2.23606797749979
2.8284271247461903
2.449489742783178
3.0
2.449489742783178
7.280109889280518
4.358898943540674
3.7416573867739413
2.8284271247461903
2.449489742783178
3.7416573867739413
1.0
1.4142135623730951
2.23606797749979
1.4142135623730951
6.6332495807108
2.8284271247461903
2.23606797749979
4.47213595499958
3.3166247903554
3.3166247903554
1.4142135623730951
2.0
1.4142135623730951
1.4142135623730951
3.7416573867739413
2.8284271247461903
3.0
4.58257569495584
2.449489742783178
5.0
5.0
3.1622776601683795
5.477225575051661
3.0
2.23606797749979
5.0
2.23606797749979
3.3166247903554
3.1622776601683795
3.605551275463989
4.358898943540674
2.23606797749979
2.8284271247461903
2.23606797749979
6.164414002968976
3.605551275463989
2.23606797749979
7.280109889280518
7.280109889280518
3.1622776601683795
5.916079783099616
5.477225575051661
5.0990195135927845
4.123105625617661
4.242640687119285
2.0
6.082762530298219
4.242640687119285
4.123105625617661
4.123105625617661
3.605551275463989
1.4142135623730951
3.605551275463989
7.0710678118654755
2.0
7.280109889280518
7.810249675906654
4.47213595499958
2.449489742783178
9.273618495495704
4.47213595499958
4.123105625617661
3.3166247903554
5.385164807134504
5.196152422706632
3.1622776601683795
2.8284271247461903
5.477225575051661
4.47213595499958
4.123105625617661
3.7416573867739413
3.3166247903554
7.3484692283495345
6.4031242374328485
5.196152422706632
3.3166247903554
4.242640687119285
6.4031242374328485
7.0
7.0710678118654755
6.164414002968976
5.477225575051661
2.449489742783178
1.4142135623730951
2.23606797749979
2.23606797749979
1.4142135623730951
4.123105625617661
1.4142135623730951
3.4641016151377544
3.3166247903554
2.23606797749979
1.4142135623730951
5.385164807134504
7.14142842854285
3.0
2.8284271247461903
1.4142135623730951
2.8284271247461903
5.0990195135927845
1.7320508075688772
1.7320508075688772
5.385164807134504
1.4142135623730951
3.605551275463989
7.0710678118654755
2.8284271247461903
4.242640687119285
3.0
3.1622776601683795
1.0
1.4142135623730951
1.0
0.0
2.23606797749979
1.0
2.449489742783178
2.23606797749979
1.4142135623730951
1.4142135623730951
3.0
2.0
2.0
0.0
4.0
1.7320508075688772
2.449489742783178
3.0
5.196152422706632
3.1622776601683795
5.0990195135927845
3.605551275463989
3.0
6.324555320336759
3.605551275463989
4.123105625617661
3.4641016151377544
1.4142135623730951
3.3166247903554
2.8284271247461903
3.4641016151377544
3.0
1.4142135623730951
1.4142135623730951
4.47213595499958
4.58257569495584
4.242640687119285
2.8284271247461903
6.324555320336759
3.1622776601683795
2.23606797749979
3.7416573867739413
5.477225575051661
1.4142135623730951
9.695359714832659
8.306623862918075
4.123105625617661
5.0990195135927845
5.477225575051661
6.164414002968976
4.242640687119285
4.123105625617661
1.4142135623730951
5.196152422706632
3.1622776601683795
3.3166247903554
3.1622776601683795
4.242640687119285
4.898979485566356
3.0
4.0
9.273618495495704
3.1622776601683795
5.196152422706632
5.477225575051661
5.0990195135927845
4.123105625617661
3.0
5.0990195135927845
3.7416573867739413
8.06225774829855
4.0
3.7416573867739413
8.306623862918075
2.23606797749979
5.385164807134504
8.12403840463596
5.385164807134504
4.47213595499958
3.0
5.477225575051661
5.0990195135927845
5.744562646538029
1.4142135623730951
4.69041575982343
2.449489742783178
1.0
1.0
2.23606797749979
2.0
2.23606797749979
3.0
1.4142135623730951
2.0
2.449489742783178
4.47213595499958
2.23606797749979
4.123105625617661
3.0
11.357816691600547
1.4142135623730951
2.23606797749979
2.23606797749979
1.0
4.69041575982343
2.449489742783178
7.14142842854285
5.0
3.0
1.4142135623730951
1.7320508075688772
3.0
3.7416573867739413
3.0
2.8284271247461903
3.605551275463989
2.8284271247461903
2.449489742783178
3.7416573867739413
2.23606797749979
2.449489742783178
3.3166247903554
4.242640687119285
1.4142135623730951
3.0
1.0
5.385164807134504
3.1622776601683795
3.0
1.4142135623730951
10.63014581273465
4.58257569495584
2.0
2.0
3.1622776601683795
1.7320508075688772
3.0
4.242640687119285
3.4641016151377544
1.7320508075688772
2.0
3.3166247903554
10.488088481701515
1.7320508075688772
1.7320508075688772
0.0
2.0
1.4142135623730951
8.12403840463596
2.0
3.7416573867739413
5.196152422706632
2.449489742783178
7.54983443527075
3.0
4.242640687119285
5.0990195135927845
4.58257569495584
5.477225575051661
6.164414002968976
7.3484692283495345
7.3484692283495345
6.324555320336759
5.385164807134504
2.23606797749979
2.0
2.0
4.242640687119285
4.47213595499958
3.1622776601683795
4.358898943540674
4.58257569495584
4.58257569495584
8.06225774829855
4.123105625617661
1.7320508075688772
3.4641016151377544
5.196152422706632
1.4142135623730951
5.385164807134504
3.0
5.477225575051661
1.0
3.3166247903554
8.06225774829855
5.196152422706632
3.3166247903554
3.1622776601683795
5.0
10.198039027185569
5.385164807134504
3.605551275463989
8.12403840463596
5.0
9.055385138137417
6.164414002968976
4.898979485566356
3.7416573867739413
3.1622776601683795
4.123105625617661
3.0
3.605551275463989
2.8284271247461903
5.385164807134504
3.7416573867739413
2.23606797749979
2.449489742783178
4.58257569495584
1.0
3.605551275463989
3.0
2.23606797749979
5.0990195135927845
1.0
5.385164807134504
5.385164807134504
2.449489742783178
5.916079783099616
3.7416573867739413
4.242640687119285
4.58257569495584
2.449489742783178
2.449489742783178
1.7320508075688772
2.449489742783178
2.23606797749979
1.0
2.8284271247461903
2.0
2.23606797749979
2.449489742783178
2.8284271247461903
2.23606797749979
3.1622776601683795
3.7416573867739413
1.4142135623730951
2.23606797749979
2.8284271247461903
4.47213595499958
2.449489742783178
2.23606797749979
3.605551275463989
1.7320508075688772
3.1622776601683795
4.47213595499958
1.0
2.23606797749979
3.605551275463989
2.23606797749979
5.477225575051661
2.449489742783178
2.449489742783178
4.242640687119285
5.477225575051661
2.449489742783178
7.0710678118654755
3.0
1.7320508075688772
2.8284271247461903
1.0
4.123105625617661
6.164414002968976
1.4142135623730951
1.0
5.0990195135927845
3.7416573867739413
6.082762530298219
4.0
3.0
2.449489742783178
5.196152422706632
8.306623862918075
3.1622776601683795
3.7416573867739413
4.898979485566356
4.0
6.082762530298219
2.449489742783178
1.0
5.0
4.58257569495584
5.196152422706632
5.477225575051661
4.58257569495584
3.3166247903554
3.1622776601683795
3.7416573867739413
3.0
8.0
2.23606797749979
5.196152422706632
5.385164807134504
1.0
6.082762530298219
2.23606797749979
3.1622776601683795
3.0
8.246211251235321
5.385164807134504
4.47213595499958
8.06225774829855
5.744562646538029
5.0990195135927845
4.0
7.0
7.280109889280518
6.164414002968976
8.06225774829855
5.196152422706632
2.449489742783178
3.7416573867739413
3.4641016151377544
2.449489742783178
2.23606797749979
2.8284271247461903
2.0
2.449489742783178
2.449489742783178
2.0
2.449489742783178
3.605551275463989
3.0
2.0
2.0
1.4142135623730951
2.0
2.0
4.69041575982343
4.898979485566356
3.7416573867739413
6.164414002968976
5.477225575051661
3.1622776601683795
5.196152422706632
3.0
3.605551275463989
5.385164807134504
3.7416573867739413
2.23606797749979
2.23606797749979
3.0
2.0
3.1622776601683795
3.1622776601683795
1.4142135623730951
2.23606797749979
3.605551275463989
1.4142135623730951
1.4142135623730951
1.0
14.798648586948742
2.449489742783178
2.23606797749979
2.8284271247461903
2.23606797749979
2.449489742783178
7.615773105863909
6.4031242374328485
1.4142135623730951
0.0
3.0
1.4142135623730951
1.4142135623730951
10.246950765959598
3.0
1.4142135623730951
2.23606797749979
2.23606797749979
2.23606797749979
11.357816691600547
2.449489742783178
1.7320508075688772
2.23606797749979
1.4142135623730951
2.0
5.0
1.4142135623730951
1.4142135623730951
5.0990195135927845
3.0
5.0990195135927845
5.477225575051661
3.3166247903554
6.082762530298219
5.0990195135927845
2.449489742783178
1.4142135623730951
4.123105625617661
3.0
4.123105625617661
4.242640687119285
4.242640687119285
2.0
0.0
6.0
5.196152422706632
5.477225575051661
5.477225575051661
3.3166247903554
3.1622776601683795
4.123105625617661
1.0
3.1622776601683795
7.3484692283495345
5.196152422706632
6.6332495807108
5.196152422706632
3.0
4.123105625617661
5.196152422706632
2.23606797749979
5.0
6.164414002968976
4.123105625617661
6.082762530298219
1.7320508075688772
6.0
5.196152422706632
5.0
6.082762530298219
6.164414002968976
7.0710678118654755
5.477225575051661
3.0
3.0
2.8284271247461903
4.69041575982343
2.449489742783178
0.0
2.449489742783178
4.358898943540674
4.123105625617661
2.0
3.3166247903554
1.4142135623730951
3.7416573867739413
3.605551275463989
3.7416573867739413
3.3166247903554
1.7320508075688772
0.0
15.524174696260024
3.4641016151377544
1.7320508075688772
3.4641016151377544
3.0
3.0
2.0
4.47213595499958
1.7320508075688772
6.4031242374328485
8.717797887081348
2.23606797749979
2.23606797749979
2.8284271247461903
2.449489742783178
1.0
1.7320508075688772
10.723805294763608
5.916079783099616
3.0
1.4142135623730951
3.0
3.605551275463989
1.0
1.4142135623730951
3.7416573867739413
2.23606797749979
1.4142135623730951
6.557438524302
4.58257569495584
5.0990195135927845
2.23606797749979
4.898979485566356
1.4142135623730951
2.23606797749979
2.8284271247461903
3.605551275463989
2.23606797749979
10.198039027185569
2.8284271247461903
2.23606797749979
3.605551275463989
1.0
2.23606797749979
11.224972160321824
3.1622776601683795
2.23606797749979
2.0
3.7416573867739413
2.8284271247461903
3.0
1.4142135623730951
1.4142135623730951
5.196152422706632
2.23606797749979
6.082762530298219
5.0990195135927845
1.4142135623730951
2.449489742783178
3.7416573867739413
1.0
2.0
7.483314773547883
1.7320508075688772
5.196152422706632
2.449489742783178
3.3166247903554
5.196152422706632
1.4142135623730951
3.0
5.0990195135927845
5.196152422706632
5.477225575051661
2.23606797749979
3.0
4.58257569495584
2.23606797749979
7.3484692283495345
8.602325267042627
3.4641016151377544
4.58257569495584
5.0
2.23606797749979
5.196152422706632
2.449489742783178
10.246950765959598
4.58257569495584
2.23606797749979
8.306623862918075
3.0
5.477225575051661
3.4641016151377544
5.385164807134504
4.242640687119285
7.280109889280518
5.385164807134504
6.4031242374328485
6.164414002968976
2.0
2.449489742783178
2.23606797749979
1.0
2.8284271247461903
1.0
0.0
1.4142135623730951
1.4142135623730951
5.744562646538029
4.69041575982343
4.123105625617661
3.0
2.23606797749979
3.3166247903554
1.4142135623730951
14.212670403551895
1.0
1.7320508075688772
2.23606797749979
3.605551275463989
3.7416573867739413
2.23606797749979
1.7320508075688772
4.123105625617661
11.045361017187261
3.4641016151377544
4.898979485566356
3.0
2.23606797749979
3.3166247903554
3.7416573867739413
4.123105625617661
2.8284271247461903
1.4142135623730951
4.898979485566356
1.0
5.385164807134504
1.4142135623730951
2.0
5.830951894845301
3.7416573867739413
1.4142135623730951
3.1622776601683795
4.123105625617661
3.605551275463989
5.916079783099616
2.23606797749979
3.0
4.358898943540674
5.196152422706632
2.23606797749979
3.3166247903554
2.0
3.0
1.7320508075688772
5.0990195135927845
8.06225774829855
1.4142135623730951
2.449489742783178
3.1622776601683795
2.0
2.449489742783178
3.3166247903554
2.8284271247461903
1.4142135623730951
3.605551275463989
6.4031242374328485
3.1622776601683795
2.0
3.605551275463989
1.7320508075688772
5.0
2.449489742783178
4.898979485566356
5.0990195135927845
3.7416573867739413
3.3166247903554
2.0
1.7320508075688772
0.0
3.7416573867739413
1.4142135623730951
5.196152422706632
2.23606797749979
3.4641016151377544
2.23606797749979
2.0
3.3166247903554
1.4142135623730951
5.0990195135927845
5.385164807134504
2.449489742783178
1.4142135623730951
3.7416573867739413
4.123105625617661
6.082762530298219
6.082762530298219
3.605551275463989
3.1622776601683795
3.0
5.0990195135927845
5.916079783099616
4.58257569495584
5.477225575051661
6.082762530298219
3.1622776601683795
4.123105625617661
7.483314773547883
4.58257569495584
3.1622776601683795
4.58257569495584
5.196152422706632
8.602325267042627
5.0990195135927845
6.164414002968976
7.3484692283495345
3.7416573867739413
2.0
3.0
3.1622776601683795
3.3166247903554
2.0
1.0
2.23606797749979
6.557438524302
3.1622776601683795
2.0
2.23606797749979
2.23606797749979
1.4142135623730951
5.0990195135927845
3.3166247903554
2.23606797749979
1.0
4.58257569495584
3.7416573867739413
11.180339887498949
4.123105625617661
3.3166247903554
1.7320508075688772
1.7320508075688772
5.830951894845301
4.123105625617661
2.23606797749979
12.041594578792296
3.0
4.0
1.0
2.449489742783178
2.23606797749979
2.8284271247461903
0.0
4.58257569495584
2.449489742783178
3.3166247903554
1.4142135623730951
4.358898943540674
6.48074069840786
5.0990195135927845
1.4142135623730951
2.23606797749979
3.0
3.0
6.48074069840786
1.4142135623730951
3.0
3.0
5.744562646538029
1.0
2.449489742783178
4.0
3.605551275463989
2.23606797749979
4.58257569495584
7.0
1.4142135623730951
3.3166247903554
2.8284271247461903
1.4142135623730951
3.4641016151377544
3.605551275463989
4.123105625617661
1.7320508075688772
4.0
5.385164807134504
4.58257569495584
1.4142135623730951
2.23606797749979
4.58257569495584
5.385164807134504
3.1622776601683795
5.0990195135927845
5.0990195135927845
5.385164807134504
3.3166247903554
7.0710678118654755
1.7320508075688772
10.63014581273465
6.0
4.123105625617661
4.123105625617661
5.0
5.196152422706632
3.605551275463989
1.0
3.3166247903554
3.3166247903554
2.23606797749979
5.830951894845301
15.329709716755891
4.242640687119285
1.0
6.708203932499369
1.0
4.0
5.385164807134504
4.58257569495584
2.449489742783178
1.4142135623730951
4.47213595499958
5.196152422706632
3.3166247903554
5.477225575051661
4.58257569495584
4.242640687119285
1.4142135623730951
5.0
5.744562646538029
5.477225575051661
5.0
5.0
4.242640687119285
6.164414002968976
5.385164807134504
3.7416573867739413
2.449489742783178
5.0
2.449489742783178
3.3166247903554
1.0
1.4142135623730951
1.4142135623730951
4.58257569495584
4.123105625617661
1.7320508075688772
4.123105625617661
3.1622776601683795
3.1622776601683795
2.449489742783178
3.1622776601683795
2.449489742783178
2.23606797749979
2.23606797749979
3.3166247903554
3.0
2.23606797749979
3.7416573867739413
1.0
1.7320508075688772
2.23606797749979
4.123105625617661
4.69041575982343
3.1622776601683795
4.58257569495584
3.3166247903554
2.23606797749979
2.0
2.0
1.0
1.0
1.0
3.1622776601683795
2.23606797749979
3.0
1.0
1.0
4.358898943540674
1.0
2.0
1.0
3.605551275463989
5.0990195135927845
3.0
5.0990195135927845
3.7416573867739413
4.242640687119285
4.242640687119285
5.830951894845301
4.358898943540674
3.1622776601683795
3.605551275463989
3.0
3.7416573867739413
4.358898943540674
5.385164807134504
3.7416573867739413
5.830951894845301
3.0
1.4142135623730951
3.7416573867739413
1.0
3.7416573867739413
2.0
6.4031242374328485
2.449489742783178
7.615773105863909
11.180339887498949
1.4142135623730951
2.23606797749979
5.385164807134504
4.123105625617661
2.8284271247461903
4.898979485566356
3.1622776601683795
3.605551275463989
7.54983443527075
6.0
1.4142135623730951
1.4142135623730951
3.7416573867739413
6.082762530298219
3.0
5.477225575051661
2.0
2.23606797749979
5.744562646538029
3.7416573867739413
3.1622776601683795
5.0990195135927845
5.0990195135927845
2.23606797749979
2.449489742783178
6.708203932499369
10.0
4.47213595499958
5.196152422706632
3.605551275463989
3.1622776601683795
6.4031242374328485
5.196152422706632
4.123105625617661
5.196152422706632
4.123105625617661
5.0
5.0990195135927845
4.58257569495584
1.0
7.0710678118654755
8.774964387392123
7.681145747868608
6.164414002968976
5.0990195135927845
3.3166247903554
6.164414002968976
5.385164807134504
3.1622776601683795
3.7416573867739413
2.23606797749979
3.605551275463989
2.449489742783178
2.23606797749979
3.605551275463989
4.242640687119285
1.4142135623730951
2.449489742783178
1.0
1.4142135623730951
3.1622776601683795
1.4142135623730951
2.449489742783178
3.7416573867739413
2.23606797749979
1.4142135623730951
3.3166247903554
1.4142135623730951
5.0990195135927845
1.4142135623730951
3.0
2.23606797749979
2.23606797749979
2.8284271247461903
4.123105625617661
2.449489742783178
1.4142135623730951
3.3166247903554
1.0
2.23606797749979
1.0
3.605551275463989
1.7320508075688772
1.4142135623730951
1.0
1.4142135623730951
1.0
2.449489742783178
2.0
2.23606797749979
4.898979485566356
1.4142135623730951
1.7320508075688772
0.0
5.0990195135927845
3.7416573867739413
5.0990195135927845
3.3166247903554
4.123105625617661
11.874342087037917
8.306623862918075
2.449489742783178
3.0
2.449489742783178
5.830951894845301
2.8284271247461903
3.7416573867739413
11.180339887498949
3.4641016151377544
6.164414002968976
3.0
2.449489742783178
4.123105625617661
5.385164807134504
2.0
2.23606797749979
1.4142135623730951
2.449489742783178
4.242640687119285
3.1622776601683795
17.233687939614086
2.23606797749979
3.1622776601683795
7.3484692283495345
0.0
9.433981132056603
6.4031242374328485
5.477225575051661
3.3166247903554
2.23606797749979
6.082762530298219
4.123105625617661
1.4142135623730951
5.0990195135927845
6.082762530298219
4.69041575982343
1.4142135623730951
2.23606797749979
5.0990195135927845
1.4142135623730951
1.4142135623730951
1.0
5.830951894845301
5.0990195135927845
4.242640687119285
5.0990195135927845
5.385164807134504
3.7416573867739413
2.449489742783178
4.242640687119285
3.0
8.12403840463596
4.242640687119285
5.385164807134504
2.23606797749979
5.385164807134504
4.47213595499958
7.0
4.123105625617661
1.0
5.477225575051661
5.196152422706632
3.0
7.3484692283495345
6.0
7.280109889280518
4.123105625617661
10.44030650891055
6.164414002968976
5.385164807134504
6.4031242374328485
5.385164807134504
4.242640687119285
18.708286933869708
4.358898943540674
4.0
1.4142135623730951
2.23606797749979
3.1622776601683795
4.358898943540674
3.0
4.123105625617661
1.4142135623730951
0.0
4.242640687119285
4.358898943540674
4.123105625617661
4.242640687119285
1.7320508075688772
1.0
2.449489742783178
2.0
3.1622776601683795
5.0990195135927845
2.0
2.449489742783178
3.7416573867739413
1.0
2.449489742783178
2.449489742783178
1.7320508075688772
2.449489742783178
2.449489742783178
1.4142135623730951
4.898979485566356
1.7320508075688772
2.449489742783178
2.449489742783178
2.23606797749979
1.0
2.23606797749979
2.23606797749979
2.449489742783178
1.4142135623730951
3.605551275463989
1.4142135623730951
3.605551275463989
3.605551275463989
1.0
9.899494936611665
5.744562646538029
4.123105625617661
15.0
3.3166247903554
3.1622776601683795
3.4641016151377544
9.1104335791443
1.4142135623730951
1.7320508075688772
4.69041575982343
3.0
5.385164807134504
3.605551275463989
0.0
1.7320508075688772
2.23606797749979
3.605551275463989
1.7320508075688772
2.23606797749979
2.449489742783178
3.0
3.0
3.7416573867739413
2.23606797749979
3.1622776601683795
1.0
2.8284271247461903
5.656854249492381
1.4142135623730951
6.164414002968976
5.196152422706632
2.23606797749979
6.082762530298219
5.0990195135927845
4.123105625617661
4.242640687119285
3.0
3.1622776601683795
5.0990195135927845
4.0
5.0990195135927845
1.7320508075688772
3.3166247903554
4.0
2.0
4.47213595499958
3.0
3.1622776601683795
2.0
5.916079783099616
3.3166247903554
6.0
5.196152422706632
2.8284271247461903
5.0
2.23606797749979
3.7416573867739413
5.0
7.0710678118654755
5.0
4.123105625617661
1.7320508075688772
5.385164807134504
6.0
2.449489742783178
3.1622776601683795
5.0
3.7416573867739413
5.477225575051661
7.0710678118654755
4.0
6.0
5.477225575051661
1.4142135623730951
2.23606797749979
5.0
7.14142842854285
5.0990195135927845
3.1622776601683795
10.04987562112089
1.0
0.0
2.23606797749979
4.123105625617661
1.7320508075688772
2.23606797749979
2.0
4.58257569495584
2.23606797749979
1.0
6.4031242374328485
6.4031242374328485
2.449489742783178
2.23606797749979
3.605551275463989
3.7416573867739413
2.23606797749979
2.449489742783178
7.810249675906654
2.23606797749979
3.7416573867739413
5.0990195135927845
1.0
2.8284271247461903
3.3166247903554
3.3166247903554
1.4142135623730951
10.488088481701515
2.0
3.7416573867739413
3.3166247903554
1.0
2.449489742783178
3.0
0.0
1.7320508075688772
0.0
1.4142135623730951
3.4641016151377544
1.7320508075688772
2.449489742783178
2.23606797749979
3.7416573867739413
4.123105625617661
3.7416573867739413
3.605551275463989
1.4142135623730951
6.164414002968976
2.8284271247461903
2.23606797749979
8.306623862918075
2.8284271247461903
3.7416573867739413
3.0
8.06225774829855
3.3166247903554
2.0
3.4641016151377544
3.7416573867739413
2.449489742783178
4.358898943540674
3.4641016151377544
3.3166247903554
4.242640687119285
3.0
1.4142135623730951
2.0
1.4142135623730951
2.449489742783178
3.605551275463989
3.0
1.0
1.7320508075688772
1.4142135623730951
4.123105625617661
3.1622776601683795
2.23606797749979
5.196152422706632
5.477225575051661
1.0
6.164414002968976
2.449489742783178
5.0
2.23606797749979
1.0
3.1622776601683795
5.0990195135927845
5.196152422706632
4.58257569495584
5.0
1.4142135623730951
8.06225774829855
4.123105625617661
5.385164807134504
3.1622776601683795
4.69041575982343
1.0
2.23606797749979
7.0
1.4142135623730951
5.385164807134504
4.47213595499958
4.0
2.8284271247461903
6.4031242374328485
4.123105625617661
6.082762530298219
1.4142135623730951
5.0990195135927845
3.605551275463989
5.0
5.385164807134504
3.3166247903554
2.0
5.0
5.477225575051661
4.123105625617661
6.4031242374328485
3.3166247903554
5.196152422706632
6.164414002968976
4.242640687119285
3.0
1.0
8.06225774829855
5.385164807134504
8.06225774829855
10.04987562112089
3.7416573867739413
1.4142135623730951
2.449489742783178
2.449489742783178
2.23606797749979
3.0
4.358898943540674
2.23606797749979
3.0
5.385164807134504
1.0
5.744562646538029
5.0990195135927845
3.4641016151377544
4.898979485566356
3.1622776601683795
3.7416573867739413
2.23606797749979
1.4142135623730951
3.0
1.7320508075688772
5.0
3.1622776601683795
2.23606797749979
1.4142135623730951
2.8284271247461903
1.7320508075688772
4.123105625617661
14.560219778561036
3.7416573867739413
3.605551275463989
3.0
2.23606797749979
4.242640687119285
2.449489742783178
3.1622776601683795
1.0
3.7416573867739413
3.7416573867739413
2.449489742783178
2.449489742783178
3.1622776601683795
4.358898943540674
3.7416573867739413
2.449489742783178
5.196152422706632
3.1622776601683795
5.0
1.7320508075688772
3.605551275463989
3.0
2.449489742783178
4.242640687119285
1.7320508075688772
5.0990195135927845
4.123105625617661
2.23606797749979
3.1622776601683795
2.23606797749979
4.123105625617661
3.3166247903554
2.0
6.48074069840786
3.0
5.0
2.23606797749979
1.4142135623730951
3.7416573867739413
8.306623862918075
2.449489742783178
3.0
3.1622776601683795
4.58257569495584
7.0
3.1622776601683795
3.605551275463989
4.123105625617661
5.385164807134504
5.0990195135927845
2.23606797749979
6.082762530298219
3.1622776601683795
6.164414002968976
3.3166247903554
4.242640687119285
5.196152422706632
4.58257569495584
6.4031242374328485
6.164414002968976
1.0
5.0
4.123105625617661
6.082762530298219
5.916079783099616
4.123105625617661
3.3166247903554
1.4142135623730951
4.123105625617661
7.0710678118654755
4.358898943540674
5.196152422706632
5.196152422706632
3.605551275463989
1.0
2.23606797749979
2.449489742783178
1.0
5.0990195135927845
7.3484692283495345
5.477225575051661
3.3166247903554
1.7320508075688772
5.196152422706632
3.0
1.4142135623730951
5.0990195135927845
9.695359714832659
4.242640687119285
7.14142842854285
5.0990195135927845
7.3484692283495345
2.23606797749979
1.0
2.23606797749979
4.123105625617661
5.744562646538029
3.3166247903554
10.04987562112089
2.0
2.449489742783178
3.0
3.7416573867739413
3.0
2.449489742783178
4.898979485566356
4.123105625617661
6.164414002968976
2.449489742783178
2.23606797749979
7.0
7.280109889280518
3.1622776601683795
4.358898943540674
4.898979485566356
4.898979485566356
2.449489742783178
2.449489742783178
3.7416573867739413
5.477225575051661
1.4142135623730951
1.4142135623730951
5.0
3.3166247903554
1.0
2.23606797749979
2.23606797749979
1.4142135623730951
2.8284271247461903
3.605551275463989
2.449489742783178
2.449489742783178
1.4142135623730951
1.7320508075688772
3.3166247903554
2.23606797749979
2.23606797749979
3.7416573867739413
2.449489742783178
6.782329983125268
5.0990195135927845
1.0
5.196152422706632
3.605551275463989
2.449489742783178
5.196152422706632
4.69041575982343
5.196152422706632
3.1622776601683795
4.58257569495584
3.7416573867739413
5.477225575051661
1.4142135623730951
6.782329983125268
4.123105625617661
2.449489742783178
2.8284271247461903
3.7416573867739413
3.1622776601683795
3.0
4.123105625617661
3.1622776601683795
5.196152422706632
1.4142135623730951
5.0990195135927845
2.0
2.0
2.449489742783178
5.477225575051661
4.123105625617661
3.605551275463989
1.0
3.0
8.246211251235321
1.7320508075688772
2.449489742783178
4.47213595499958
6.164414002968976
4.242640687119285
2.23606797749979
5.196152422706632
6.164414002968976
2.8284271247461903
6.082762530298219
4.123105625617661
2.23606797749979
4.0
3.3166247903554
1.4142135623730951
2.449489742783178
5.196152422706632
3.3166247903554
3.3166247903554
6.4031242374328485
1.4142135623730951
2.0
5.196152422706632
2.449489742783178
7.280109889280518
4.123105625617661
6.324555320336759
5.385164807134504
4.123105625617661
2.0
3.0
2.23606797749979
5.477225575051661
5.196152422706632
8.306623862918075
5.477225575051661
1.4142135623730951
10.44030650891055
7.483314773547883
5.196152422706632
2.23606797749979
5.196152422706632
9.219544457292887
6.164414002968976
6.082762530298219
8.774964387392123
7.0710678118654755
3.3166247903554
1.4142135623730951
3.7416573867739413
1.4142135623730951
5.477225575051661
4.58257569495584
10.44030650891055
2.449489742783178
3.7416573867739413
4.47213595499958
3.0
3.0
1.0
4.898979485566356
2.449489742783178
5.477225575051661
3.0
3.0
5.0990195135927845
1.4142135623730951
6.164414002968976
2.8284271247461903
2.449489742783178
3.3166247903554
1.0
4.242640687119285
5.196152422706632
1.4142135623730951
2.449489742783178
1.4142135623730951
4.123105625617661
4.123105625617661
2.8284271247461903
1.4142135623730951
2.449489742783178
4.47213595499958
3.605551275463989
2.449489742783178
0.0
3.605551275463989
2.449489742783178
3.7416573867739413
4.58257569495584
2.23606797749979
5.477225575051661
4.123105625617661
4.242640687119285
2.449489742783178
6.164414002968976
3.1622776601683795
5.0
3.3166247903554
2.449489742783178
4.58257569495584
2.449489742783178
5.196152422706632
6.164414002968976
3.0
2.8284271247461903
5.744562646538029
0.0
10.04987562112089
3.605551275463989
1.4142135623730951
5.0990195135927845
1.0
2.0
3.605551275463989
2.8284271247461903
4.58257569495584
3.1622776601683795
2.23606797749979
3.7416573867739413
1.0
4.47213595499958
2.23606797749979
3.7416573867739413
7.681145747868608
3.0
4.0
5.385164807134504
6.4031242374328485
3.0
2.8284271247461903
5.0990195135927845
3.7416573867739413
5.196152422706632
2.23606797749979
6.324555320336759
3.3166247903554
3.7416573867739413
3.7416573867739413
3.1622776601683795
3.3166247903554
2.23606797749979
6.782329983125268
3.0
5.385164807134504
4.0
8.48528137423857
6.082762530298219
15.165750888103101
1.4142135623730951
1.0
3.3166247903554
4.123105625617661
3.1622776601683795
6.164414002968976
2.449489742783178
6.082762530298219
6.164414002968976
1.7320508075688772
1.4142135623730951
4.123105625617661
3.3166247903554
4.242640687119285
5.385164807134504
7.211102550927978
2.449489742783178
3.0
5.0990195135927845
2.23606797749979
11.224972160321824
1.0
6.0
2.23606797749979
1.4142135623730951
4.69041575982343
8.06225774829855
4.0
3.0
5.0
2.8284271247461903
5.0990195135927845
5.477225575051661
10.099504938362077
1.4142135623730951
2.8284271247461903
3.605551275463989
4.58257569495584
2.23606797749979
2.449489742783178
4.242640687119285
5.385164807134504
7.3484692283495345
3.605551275463989
4.242640687119285
3.4641016151377544
1.4142135623730951
3.3166247903554
2.23606797749979
2.23606797749979
1.0
1.7320508075688772
3.7416573867739413
5.385164807134504
1.4142135623730951
1.4142135623730951
3.605551275463989
4.898979485566356
3.0
3.1622776601683795
3.3166247903554
1.4142135623730951
3.0
2.0
3.7416573867739413
2.0
2.0
3.0
3.1622776601683795
3.0
3.605551275463989
2.449489742783178
1.7320508075688772
1.7320508075688772
3.1622776601683795
2.449489742783178
3.0
5.0990195135927845
1.4142135623730951
1.7320508075688772
1.4142135623730951
3.7416573867739413
9.1104335791443
6.0
3.0
3.4641016151377544
3.605551275463989
1.0
7.0710678118654755
3.0
5.0
3.0
2.23606797749979
3.7416573867739413
1.7320508075688772
3.0
4.58257569495584
3.7416573867739413
4.58257569495584
5.830951894845301
2.23606797749979
2.449489742783178
1.7320508075688772
1.7320508075688772
4.123105625617661
8.06225774829855
4.123105625617661
1.7320508075688772
2.449489742783178
5.477225575051661
5.0990195135927845
2.0
4.898979485566356
3.0
4.242640687119285
5.477225575051661
3.0
2.449489742783178
4.123105625617661
3.0
6.4031242374328485
2.23606797749979
1.7320508075688772
3.0
5.196152422706632
5.916079783099616
4.123105625617661
8.06225774829855
5.0990195135927845
5.0990195135927845
1.7320508075688772
2.23606797749979
6.164414002968976
3.7416573867739413
8.06225774829855
2.0
2.449489742783178
6.4031242374328485
3.7416573867739413
2.23606797749979
5.196152422706632
5.0990195135927845
3.1622776601683795
3.0
5.477225575051661
3.1622776601683795
2.23606797749979
2.23606797749979
5.0
2.0
6.324555320336759
7.280109889280518
4.47213595499958
5.0
2.0
4.123105625617661
2.449489742783178
3.1622776601683795
3.7416573867739413
1.0
10.099504938362077
2.0
6.4031242374328485
10.099504938362077
3.605551275463989
4.47213595499958
4.69041575982343
2.23606797749979
2.8284271247461903
4.69041575982343
3.4641016151377544
6.4031242374328485
5.385164807134504
4.123105625617661
5.0
3.1622776601683795
4.58257569495584
3.7416573867739413
2.23606797749979
6.0
2.449489742783178
3.3166247903554
3.4641016151377544
5.477225575051661
0.0
1.4142135623730951
4.58257569495584
3.1622776601683795
2.0
1.7320508075688772
2.23606797749979
3.3166247903554
4.358898943540674
4.898979485566356
2.449489742783178
2.23606797749979
2.0
5.0990195135927845
1.4142135623730951
3.0
3.0
2.8284271247461903
4.0
3.0
2.8284271247461903
1.0
2.23606797749979
4.242640687119285
1.7320508075688772
4.358898943540674
15.394804318340652
1.0
1.4142135623730951
8.06225774829855
7.14142842854285
3.4641016151377544
2.8284271247461903
2.8284271247461903
2.0
10.246950765959598
2.23606797749979
5.196152422706632
5.477225575051661
4.123105625617661
3.7416573867739413
3.0
3.3166247903554
7.14142842854285
2.449489742783178
1.0
4.123105625617661
2.23606797749979
4.123105625617661
9.848857801796104
3.7416573867739413
3.605551275463989
3.605551275463989
2.449489742783178
6.324555320336759
2.23606797749979
5.830951894845301
5.196152422706632
2.23606797749979
5.196152422706632
6.164414002968976
5.196152422706632
14.628738838327793
5.0990195135927845
4.123105625617661
4.123105625617661
5.0990195135927845
7.14142842854285
5.0990195135927845
3.0
1.7320508075688772
5.196152422706632
3.3166247903554
11.74734012447073
8.06225774829855
9.1104335791443
6.6332495807108
3.0
1.0
8.774964387392123
2.23606797749979
4.898979485566356
4.242640687119285
3.3166247903554
6.082762530298219
6.0
7.3484692283495345
3.0
4.242640687119285
3.7416573867739413
2.0
3.7416573867739413
2.0
5.0990195135927845
5.385164807134504
4.123105625617661
2.449489742783178
5.0990195135927845
3.1622776601683795
7.14142842854285
1.7320508075688772
8.0
4.0
2.449489742783178
5.0990195135927845
4.123105625617661
3.7416573867739413
3.1622776601683795
3.0
7.0
3.7416573867739413
7.3484692283495345
10.392304845413264
5.385164807134504
4.123105625617661
2.8284271247461903
3.7416573867739413
3.605551275463989
2.23606797749979
2.23606797749979
2.449489742783178
4.69041575982343
3.1622776601683795
4.358898943540674
3.1622776601683795
4.123105625617661
2.23606797749979
1.4142135623730951
3.7416573867739413
2.449489742783178
1.4142135623730951
2.23606797749979
4.58257569495584
0.0
5.916079783099616
2.8284271247461903
2.23606797749979
2.449489742783178
2.23606797749979
3.3166247903554
1.0
2.0
4.123105625617661
1.0
2.23606797749979
4.47213595499958
3.605551275463989
2.23606797749979
1.7320508075688772
4.69041575982343
2.23606797749979
6.164414002968976
3.605551275463989
3.0
5.477225575051661
2.449489742783178
2.23606797749979
3.7416573867739413
7.3484692283495345
2.449489742783178
2.23606797749979
3.605551275463989
7.0710678118654755
6.708203932499369
2.23606797749979
2.23606797749979
3.1622776601683795
2.23606797749979
5.916079783099616
4.0
5.0
6.164414002968976
2.0
2.449489742783178
2.0
1.4142135623730951
2.23606797749979
1.0
5.0990195135927845
2.8284271247461903
4.242640687119285
3.605551275463989
6.0
7.280109889280518
3.7416573867739413
4.47213595499958
1.4142135623730951
5.0990195135927845
3.3166247903554
2.23606797749979
5.0990195135927845
3.605551275463989
4.123105625617661
8.602325267042627
5.0
1.7320508075688772
5.477225575051661
4.58257569495584
4.58257569495584
4.242640687119285
1.0
5.196152422706632
3.3166247903554
2.23606797749979
1.4142135623730951
11.045361017187261
5.0990195135927845
3.605551275463989
3.1622776601683795
3.7416573867739413
6.324555320336759
4.58257569495584
3.605551275463989
3.1622776601683795
5.0
5.477225575051661
3.7416573867739413
3.0
7.3484692283495345
5.0990195135927845
7.0
2.449489742783178
4.242640687119285
1.4142135623730951
2.23606797749979
2.449489742783178
5.0
4.123105625617661
3.0
2.0
5.0990195135927845
4.242640687119285
7.0710678118654755
1.7320508075688772
6.4031242374328485
8.06225774829855
7.280109889280518
5.0990195135927845
1.4142135623730951
4.123105625617661
3.605551275463989
3.7416573867739413
5.385164807134504
4.123105625617661
4.123105625617661
10.488088481701515
3.3166247903554
3.0
1.0
4.47213595499958
3.7416573867739413
5.744562646538029
2.449489742783178
2.23606797749979
7.280109889280518
3.1622776601683795
3.0
3.7416573867739413
1.4142135623730951
3.0
1.7320508075688772
3.4641016151377544
4.242640687119285
2.23606797749979
0.0
1.4142135623730951
3.0
3.1622776601683795
8.94427190999916
1.0
3.0
3.1622776601683795
4.123105625617661
1.0
4.123105625617661
9.273618495495704
1.4142135623730951
2.8284271247461903
3.1622776601683795
2.23606797749979
1.4142135623730951
4.47213595499958
11.0
1.7320508075688772
3.0
2.449489742783178
1.7320508075688772
5.0
1.4142135623730951
4.58257569495584
2.23606797749979
3.7416573867739413
6.708203932499369
1.0
2.23606797749979
1.7320508075688772
5.916079783099616
5.477225575051661
2.8284271247461903
2.449489742783178
3.3166247903554
4.69041575982343
4.58257569495584
2.23606797749979
10.246950765959598
3.0
1.0
1.7320508075688772
2.449489742783178
4.47213595499958
4.242640687119285
3.0
2.23606797749979
2.449489742783178
3.1622776601683795
2.8284271247461903
3.0
2.0
2.449489742783178
6.082762530298219
3.1622776601683795
6.48074069840786
16.0312195418814
2.449489742783178
5.916079783099616
6.164414002968976
3.7416573867739413
7.14142842854285
2.23606797749979
7.280109889280518
6.324555320336759
5.0990195135927845
5.744562646538029
9.055385138137417
8.246211251235321
2.23606797749979
5.196152422706632
3.605551275463989
4.123105625617661
2.23606797749979
10.04987562112089
5.0
9.695359714832659
8.06225774829855
2.449489742783178
4.123105625617661
5.0990195135927845
9.539392014169456
7.3484692283495345
7.0710678118654755
2.23606797749979
4.358898943540674
9.486832980505138
5.0990195135927845
4.123105625617661
2.23606797749979
3.1622776601683795
6.324555320336759
8.06225774829855
16.97056274847714
4.123105625617661
8.06225774829855
4.242640687119285
1.7320508075688772
5.477225575051661
7.0
6.082762530298219
5.0
1.4142135623730951
1.4142135623730951
6.164414002968976
5.385164807134504
7.3484692283495345
7.0710678118654755
5.477225575051661
3.1622776601683795
2.23606797749979
3.1622776601683795
2.23606797749979
5.0990195135927845
6.324555320336759
4.123105625617661
10.488088481701515
0.0
1.0
3.7416573867739413
2.449489742783178
2.23606797749979
3.0
4.242640687119285
3.0
3.7416573867739413
5.196152422706632
2.23606797749979
1.7320508075688772
4.58257569495584
1.7320508075688772
2.449489742783178
4.123105625617661
3.1622776601683795
3.1622776601683795
2.8284271247461903
1.4142135623730951
3.3166247903554
1.0
5.916079783099616
2.8284271247461903
4.898979485566356
3.7416573867739413
5.385164807134504
4.0
5.744562646538029
3.1622776601683795
2.23606797749979
1.7320508075688772
2.23606797749979
1.7320508075688772
2.23606797749979
3.1622776601683795
4.242640687119285
0.0
3.7416573867739413
3.1622776601683795
3.605551275463989
2.449489742783178
3.0
3.7416573867739413
2.23606797749979
2.0
3.0
8.12403840463596
2.23606797749979
1.4142135623730951
3.1622776601683795
5.0990195135927845
4.47213595499958
3.3166247903554
3.1622776601683795
1.7320508075688772
8.06225774829855
1.4142135623730951
10.44030650891055
2.23606797749979
2.23606797749979
1.4142135623730951
4.123105625617661
2.8284271247461903
12.68857754044952
3.3166247903554
4.123105625617661
2.8284271247461903
2.449489742783178
2.449489742783178
2.23606797749979
3.1622776601683795
1.4142135623730951
10.488088481701515
2.23606797749979
4.0
5.196152422706632
1.7320508075688772
3.605551275463989
6.324555320336759
4.242640687119285
5.0
3.605551275463989
5.196152422706632
7.3484692283495345
5.0990195135927845
5.477225575051661
5.0990195135927845
7.280109889280518
2.8284271247461903
6.164414002968976
5.0990195135927845
4.123105625617661
9.219544457292887
4.123105625617661
5.830951894845301
5.916079783099616
3.605551275463989
2.23606797749979
2.23606797749979
4.123105625617661
5.0
5.0990195135927845
6.082762530298219
5.0990195135927845
5.0
3.1622776601683795
2.449489742783178
3.0
2.0
7.681145747868608
8.06225774829855
7.0
2.0
5.385164807134504
4.242640687119285
3.3166247903554
1.4142135623730951
2.23606797749979
5.0
6.164414002968976
5.0990195135927845
1.4142135623730951
3.1622776601683795
6.164414002968976
2.23606797749979
1.4142135623730951
2.449489742783178
5.477225575051661
6.082762530298219
4.123105625617661
3.1622776601683795
3.605551275463989
5.0990195135927845
1.7320508075688772
2.8284271247461903
5.385164807134504
5.196152422706632
3.1622776601683795
2.23606797749979
3.7416573867739413
8.306623862918075
2.23606797749979
1.4142135623730951
3.4641016151377544
3.7416573867739413
1.7320508075688772
4.358898943540674
3.605551275463989
2.449489742783178
2.8284271247461903
3.605551275463989
3.7416573867739413
3.0
4.69041575982343
2.449489742783178
2.23606797749979
3.0
2.449489742783178
4.58257569495584
3.0
2.23606797749979
3.1622776601683795
4.123105625617661
4.242640687119285
5.477225575051661
3.7416573867739413
3.1622776601683795
2.23606797749979
2.23606797749979
3.3166247903554
4.47213595499958
2.8284271247461903
2.449489742783178
2.449489742783178
2.449489742783178
3.7416573867739413
1.4142135623730951
3.0
5.744562646538029
4.123105625617661
7.3484692283495345
1.0
2.449489742783178
2.8284271247461903
7.0710678118654755
5.916079783099616
2.23606797749979
7.3484692283495345
5.916079783099616
4.242640687119285
2.449489742783178
1.4142135623730951
2.449489742783178
7.280109889280518
0.0
9.539392014169456
4.58257569495584
1.4142135623730951
2.23606797749979
4.358898943540674
1.7320508075688772
1.4142135623730951
4.898979485566356
1.4142135623730951
3.7416573867739413
2.23606797749979
3.605551275463989
1.0
2.23606797749979
2.449489742783178
4.47213595499958
1.7320508075688772
4.123105625617661
4.58257569495584
3.0
2.8284271247461903
6.4031242374328485
2.23606797749979
6.782329983125268
4.58257569495584
8.12403840463596
2.449489742783178
5.477225575051661
5.0990195135927845
7.280109889280518
6.082762530298219
3.1622776601683795
3.1622776601683795
4.58257569495584
2.449489742783178
5.477225575051661
3.1622776601683795
6.782329983125268
5.916079783099616
4.123105625617661
7.0710678118654755
6.0
1.7320508075688772
7.0710678118654755
4.123105625617661
5.0990195135927845
4.358898943540674
1.0
3.3166247903554
5.385164807134504
4.47213595499958
6.48074069840786
6.164414002968976
8.306623862918075
11.704699910719626
3.0
2.8284271247461903
4.47213595499958
5.0
3.7416573867739413
2.449489742783178
5.0
5.0990195135927845
6.082762530298219
6.082762530298219
4.58257569495584
6.324555320336759
4.58257569495584
5.196152422706632
1.7320508075688772
6.6332495807108
2.23606797749979
5.0990195135927845
5.0990195135927845
1.4142135623730951
5.196152422706632
1.0
3.7416573867739413
5.196152422706632
5.477225575051661
1.4142135623730951
1.0
2.449489742783178
4.47213595499958
3.0
1.4142135623730951
9.16515138991168
2.8284271247461903
2.449489742783178
8.06225774829855
3.7416573867739413
6.6332495807108
7.681145747868608
2.449489742783178
1.4142135623730951
1.4142135623730951
3.0
2.23606797749979
2.449489742783178
2.23606797749979
1.4142135623730951
3.7416573867739413
1.7320508075688772
4.123105625617661
2.449489742783178
3.3166247903554
3.1622776601683795
5.385164807134504
5.0990195135927845
3.605551275463989
3.1622776601683795
2.449489742783178
6.324555320336759
2.0
2.0
2.0
1.4142135623730951
10.63014581273465
4.242640687119285
3.605551275463989
2.23606797749979
4.58257569495584
4.0
3.1622776601683795
2.8284271247461903
5.477225575051661
15.033296378372908
5.477225575051661
2.449489742783178
3.0
5.916079783099616
2.449489742783178
2.449489742783178
6.4031242374328485
4.242640687119285
3.605551275463989
1.4142135623730951
1.4142135623730951
2.449489742783178
6.708203932499369
5.0
13.038404810405298
5.830951894845301
1.4142135623730951
2.449489742783178
3.7416573867739413
3.7416573867739413
4.69041575982343
2.23606797749979
5.0990195135927845
2.449489742783178
3.7416573867739413
2.8284271247461903
2.0
4.358898943540674
2.449489742783178
3.0
4.242640687119285
1.4142135623730951
8.12403840463596
3.3166247903554
2.449489742783178
6.782329983125268
3.1622776601683795
3.605551275463989
10.198039027185569
7.3484692283495345
7.14142842854285
5.196152422706632
10.198039027185569
6.082762530298219
5.196152422706632
1.4142135623730951
2.8284271247461903
6.4031242374328485
1.0
5.477225575051661
8.246211251235321
3.1622776601683795
4.242640687119285
3.1622776601683795
6.082762530298219
8.18535277187245
1.4142135623730951
6.708203932499369
3.0
3.4641016151377544
5.196152422706632
4.123105625617661
1.4142135623730951
6.164414002968976
1.4142135623730951
9.486832980505138
5.0990195135927845
5.916079783099616
3.0
2.23606797749979
2.23606797749979
9.055385138137417
6.4031242374328485
5.477225575051661
8.602325267042627
1.0
6.164414002968976
2.23606797749979
6.164414002968976
5.0990195135927845
5.0
5.385164807134504
7.0
2.449489742783178
3.1622776601683795
3.1622776601683795
5.196152422706632
5.477225575051661
1.0
5.477225575051661
3.1622776601683795
4.0
5.0
6.082762530298219
0.0
2.23606797749979
2.449489742783178
3.3166247903554
2.449489742783178
2.23606797749979
1.0
2.449489742783178
10.63014581273465
3.0
4.242640687119285
1.0
4.242640687119285
2.0
4.58257569495584
1.7320508075688772
1.0
3.3166247903554
2.8284271247461903
2.23606797749979
2.0
2.8284271247461903
1.4142135623730951
11.180339887498949
1.0
1.4142135623730951
3.0
4.58257569495584
4.242640687119285
5.0990195135927845
1.4142135623730951
2.8284271247461903
2.23606797749979
2.23606797749979
1.4142135623730951
2.23606797749979
4.123105625617661
3.0
7.681145747868608
2.23606797749979
3.7416573867739413
3.0
3.1622776601683795
2.449489742783178
1.4142135623730951
1.4142135623730951
3.7416573867739413
4.0
3.7416573867739413
2.8284271247461903
2.23606797749979
9.0
3.1622776601683795
1.4142135623730951
6.164414002968976
2.23606797749979
7.0710678118654755
1.0
1.7320508075688772
3.7416573867739413
4.242640687119285
4.47213595499958
5.0
1.4142135623730951
1.4142135623730951
0.0
11.090536506409418
3.605551275463989
3.605551275463989
1.4142135623730951
3.1622776601683795
1.0
3.0
1.4142135623730951
2.0
5.385164807134504
3.1622776601683795
2.23606797749979
2.449489742783178
2.0
6.4031242374328485
2.23606797749979
7.3484692283495345
6.082762530298219
5.477225575051661
4.123105625617661
10.04987562112089
7.14142842854285
6.4031242374328485
10.198039027185569
6.708203932499369
5.477225575051661
5.477225575051661
0.0
2.23606797749979
4.58257569495584
3.0
5.0990195135927845
5.385164807134504
3.1622776601683795
3.7416573867739413
5.0
8.306623862918075
7.280109889280518
1.4142135623730951
3.4641016151377544
4.898979485566356
2.8284271247461903
5.196152422706632
2.23606797749979
3.1622776601683795
2.8284271247461903
5.477225575051661
7.0
5.0990195135927845
2.449489742783178
4.123105625617661
1.4142135623730951
3.0
8.306623862918075
3.3166247903554
5.0
4.123105625617661
5.477225575051661
5.916079783099616
3.1622776601683795
5.385164807134504
5.0990195135927845
6.0
6.164414002968976
3.3166247903554
6.164414002968976
2.23606797749979
6.082762530298219
6.082762530298219
5.477225575051661
0.0
5.196152422706632
5.0990195135927845
7.280109889280518
6.4031242374328485
7.0710678118654755
1.0
14.560219778561036
2.449489742783178
3.3166247903554
3.3166247903554
1.4142135623730951
2.0
8.774964387392123
3.4641016151377544
6.4031242374328485
2.23606797749979
1.0
1.7320508075688772
4.242640687119285
4.69041575982343
3.1622776601683795
6.6332495807108
3.3166247903554
1.4142135623730951
1.4142135623730951
2.23606797749979
1.4142135623730951
2.8284271247461903
1.4142135623730951
3.3166247903554
4.123105625617661
4.242640687119285
1.0
5.196152422706632
2.23606797749979
5.916079783099616
1.0
2.23606797749979
1.4142135623730951
0.0
2.23606797749979
2.23606797749979
6.0
3.7416573867739413
3.605551275463989
3.3166247903554
3.0
2.23606797749979
1.7320508075688772
1.0
2.8284271247461903
2.8284271247461903
8.06225774829855
2.23606797749979
3.0
3.605551275463989
2.23606797749979
7.874007874011811
0.0
2.23606797749979
5.385164807134504
3.4641016151377544
4.58257569495584
1.4142135623730951
2.449489742783178
2.449489742783178
4.358898943540674
4.0
5.477225575051661
0.0
3.1622776601683795
1.0
9.273618495495704
9.486832980505138
1.4142135623730951
6.164414002968976
1.0
1.4142135623730951
2.23606797749979
2.23606797749979
4.358898943540674
5.744562646538029
5.385164807134504
4.123105625617661
3.0
2.23606797749979
5.196152422706632
3.3166247903554
7.280109889280518
6.4031242374328485
7.14142842854285
3.3166247903554
9.695359714832659
2.23606797749979
2.449489742783178
10.63014581273465
7.0710678118654755
5.744562646538029
4.58257569495584
2.449489742783178
5.916079783099616
4.123105625617661
3.1622776601683795
5.477225575051661
5.385164807134504
2.23606797749979
9.643650760992955
6.164414002968976
4.58257569495584
7.874007874011811
2.0
5.196152422706632
2.23606797749979
8.602325267042627
2.8284271247461903
0.0
5.0990195135927845
3.0
5.196152422706632
6.082762530298219
5.0990195135927845
5.196152422706632
14.560219778561036
1.4142135623730951
1.7320508075688772
0.0
8.06225774829855
6.082762530298219
2.449489742783178
4.0
8.12403840463596
5.0990195135927845
4.123105625617661
5.196152422706632
3.7416573867739413
6.782329983125268
2.23606797749979
4.47213595499958
7.0
2.23606797749979
8.12403840463596
6.082762530298219
5.477225575051661
0.0
6.082762530298219
6.164414002968976
6.082762530298219
2.23606797749979
3.7416573867739413
5.0
5.385164807134504
3.7416573867739413
3.605551275463989
2.8284271247461903
2.23606797749979
1.4142135623730951
6.0
3.1622776601683795
4.123105625617661
1.7320508075688772
2.23606797749979
2.23606797749979
2.23606797749979
2.23606797749979
2.0
3.4641016151377544
1.0
3.4641016151377544
5.477225575051661
2.8284271247461903
0.0
4.358898943540674
2.23606797749979
2.23606797749979
5.830951894845301
6.164414002968976
1.4142135623730951
3.7416573867739413
3.3166247903554
5.916079783099616
2.0
1.0
3.1622776601683795
1.7320508075688772
2.23606797749979
4.47213595499958
4.58257569495584
3.0
3.0
1.0
3.605551275463989
6.164414002968976
1.0
2.0
2.23606797749979
2.8284271247461903
6.557438524302
1.4142135623730951
3.3166247903554
2.449489742783178
1.0
6.4031242374328485
4.123105625617661
2.23606797749979
5.385164807134504
4.69041575982343
5.477225575051661
2.449489742783178
1.0
2.23606797749979
3.3166247903554
2.8284271247461903
5.0990195135927845
2.0
1.4142135623730951
0.0
7.14142842854285
7.810249675906654
4.0
9.0
1.4142135623730951
2.23606797749979
2.23606797749979
1.0
3.0
5.744562646538029
4.47213595499958
3.1622776601683795
10.770329614269007
3.0
2.0
5.0990195135927845
1.4142135623730951
3.605551275463989
4.123105625617661
8.06225774829855
3.0
3.7416573867739413
2.23606797749979
13.076696830622021
10.392304845413264
4.123105625617661
5.196152422706632
13.601470508735444
2.0
0.0
5.477225575051661
5.0
6.082762530298219
7.0710678118654755
8.246211251235321
3.1622776601683795
3.7416573867739413
5.385164807134504
5.0990195135927845
3.605551275463989
1.0
5.385164807134504
2.0
4.123105625617661
6.324555320336759
5.0990195135927845
10.099504938362077
5.196152422706632
5.196152422706632
2.8284271247461903
5.385164807134504
2.449489742783178
1.4142135623730951
2.23606797749979
1.0
4.123105625617661
1.4142135623730951
8.0
4.123105625617661
5.477225575051661
5.196152422706632
6.0
9.0
7.280109889280518
4.123105625617661
3.605551275463989
4.47213595499958
3.7416573867739413
7.14142842854285
7.681145747868608
5.0990195135927845
6.0
1.4142135623730951
3.0
2.0
4.123105625617661
5.0
5.0990195135927845
3.605551275463989
4.47213595499958
3.7416573867739413
3.605551275463989
1.0
1.4142135623730951
1.4142135623730951
4.123105625617661
3.0
3.0
4.123105625617661
5.196152422706632
2.23606797749979
2.449489742783178
4.242640687119285
1.0
1.4142135623730951
5.196152422706632
1.0
1.4142135623730951
5.385164807134504
3.4641016151377544
2.449489742783178
1.4142135623730951
1.7320508075688772
2.449489742783178
1.0
2.8284271247461903
3.4641016151377544
4.47213595499958
1.0
1.0
3.3166247903554
3.0
2.0
3.605551275463989
3.3166247903554
6.082762530298219
2.449489742783178
2.449489742783178
2.23606797749979
4.123105625617661
5.385164807134504
4.242640687119285
2.23606797749979
3.605551275463989
1.4142135623730951
2.23606797749979
4.358898943540674
3.0
1.4142135623730951
8.660254037844387
8.246211251235321
2.23606797749979
1.4142135623730951
3.605551275463989
2.8284271247461903
5.0990195135927845
4.69041575982343
1.4142135623730951
4.0
1.7320508075688772
4.58257569495584
2.0
5.196152422706632
2.23606797749979
3.605551275463989
1.0
6.164414002968976
5.477225575051661
2.449489742783178
7.0
1.0
0.0
1.4142135623730951
0.0
8.306623862918075
10.63014581273465
1.4142135623730951
2.23606797749979
4.123105625617661
5.744562646538029
1.0
2.23606797749979
5.0990195135927845
2.23606797749979
2.23606797749979
8.306623862918075
9.433981132056603
5.0990195135927845
1.0
3.7416573867739413
12.083045973594572
10.099504938362077
4.242640687119285
5.0990195135927845
14.177446878757825
1.7320508075688772
1.4142135623730951
5.0990195135927845
5.0
7.54983443527075
2.23606797749979
6.164414002968976
6.082762530298219
2.23606797749979
5.0990195135927845
1.4142135623730951
5.830951894845301
14.352700094407323
8.06225774829855
4.123105625617661
5.385164807134504
2.23606797749979
2.449489742783178
1.7320508075688772
6.164414002968976
5.196152422706632
4.58257569495584
5.744562646538029
4.242640687119285
2.0
4.0
2.23606797749979
1.4142135623730951
2.449489742783178
7.0710678118654755
2.0
4.242640687119285
5.477225575051661
5.916079783099616
5.196152422706632
6.164414002968976
14.866068747318506
6.6332495807108
10.44030650891055
4.123105625617661
4.0
6.082762530298219
3.7416573867739413
2.449489742783178
2.0
2.23606797749979
3.1622776601683795
3.1622776601683795
5.477225575051661
5.0
2.23606797749979
2.23606797749979
4.123105625617661
3.3166247903554
12.24744871391589
2.449489742783178
6.6332495807108
8.54400374531753
1.0
3.0
3.7416573867739413
3.0
14.142135623730951
2.449489742783178
1.0
3.0
1.4142135623730951
2.23606797749979
1.7320508075688772
3.0
5.744562646538029
2.0
1.0
9.9498743710662
3.0
6.6332495807108
3.605551275463989
0.0
1.7320508075688772
4.58257569495584
2.449489742783178
2.8284271247461903
2.23606797749979
2.23606797749979
4.242640687119285
7.3484692283495345
2.23606797749979
3.7416573867739413
2.449489742783178
1.0
0.0
2.23606797749979
1.0
6.782329983125268
2.23606797749979
2.23606797749979
3.7416573867739413
4.242640687119285
2.23606797749979
2.23606797749979
1.4142135623730951
2.0
3.7416573867739413
1.4142135623730951
2.8284271247461903
4.123105625617661
3.1622776601683795
1.0
2.449489742783178
6.4031242374328485
1.7320508075688772
3.605551275463989
5.0990195135927845
2.449489742783178
2.23606797749979
3.0
4.358898943540674
3.0
5.0990195135927845
2.0
2.0
0.0
10.44030650891055
5.830951894845301
0.0
2.0
5.916079783099616
1.4142135623730951
2.23606797749979
1.4142135623730951
5.0
12.041594578792296
4.242640687119285
3.7416573867739413
6.4031242374328485
5.477225575051661
1.4142135623730951
2.8284271247461903
5.0990195135927845
1.4142135623730951
5.0990195135927845
7.0710678118654755
10.246950765959598
7.0710678118654755
1.0
4.0
7.3484692283495345
10.246950765959598
9.055385138137417
5.196152422706632
3.605551275463989
2.449489742783178
3.7416573867739413
2.23606797749979
5.385164807134504
2.8284271247461903
3.1622776601683795
5.477225575051661
12.68857754044952
3.1622776601683795
5.0990195135927845
3.0
4.242640687119285
3.3166247903554
3.3166247903554
3.605551275463989
1.4142135623730951
7.3484692283495345
5.385164807134504
2.23606797749979
3.1622776601683795
5.385164807134504
6.708203932499369
4.58257569495584
1.0
4.242640687119285
2.449489742783178
2.23606797749979
2.8284271247461903
1.0
8.306623862918075
2.23606797749979
1.0
5.0990195135927845
5.477225575051661
5.0990195135927845
4.58257569495584
6.0
10.488088481701515
5.196152422706632
7.280109889280518
2.23606797749979
2.23606797749979
3.3166247903554
7.0
0.0
2.449489742783178
4.123105625617661
5.477225575051661
7.0
5.0990195135927845
3.7416573867739413
1.4142135623730951
2.449489742783178
5.385164807134504
2.23606797749979
2.449489742783178
5.0
4.242640687119285
2.23606797749979
2.449489742783178
5.916079783099616
1.4142135623730951
2.449489742783178
1.4142135623730951
1.7320508075688772
6.4031242374328485
2.23606797749979
3.605551275463989
4.123105625617661
2.449489742783178
5.196152422706632
1.0
2.23606797749979
2.23606797749979
2.8284271247461903
10.246950765959598
2.449489742783178
2.449489742783178
3.3166247903554
2.23606797749979
1.4142135623730951
3.4641016151377544
3.605551275463989
1.4142135623730951
3.1622776601683795
1.0
2.449489742783178
2.23606797749979
2.23606797749979
1.7320508075688772
2.449489742783178
2.0
3.1622776601683795
9.273618495495704
3.7416573867739413
3.605551275463989
2.8284271247461903
3.0
3.1622776601683795
0.0
4.47213595499958
3.7416573867739413
4.58257569495584
2.0
1.0
3.7416573867739413
1.4142135623730951
3.0
2.449489742783178
5.385164807134504
1.0
4.123105625617661
3.7416573867739413
1.0
1.4142135623730951
4.123105625617661
2.0
8.602325267042627
5.830951894845301
1.4142135623730951
0.0
5.0990195135927845
10.44030650891055
2.0
10.488088481701515
2.23606797749979
6.48074069840786
3.1622776601683795
2.23606797749979
3.605551275463989
2.23606797749979
10.770329614269007
4.47213595499958
4.69041575982343
10.816653826391969
5.0
3.7416573867739413
3.0
5.0990195135927845
1.0
3.1622776601683795
6.4031242374328485
5.0990195135927845
3.1622776601683795
1.0
4.0
6.4031242374328485
4.123105625617661
9.433981132056603
5.916079783099616
4.358898943540674
3.3166247903554
3.3166247903554
3.7416573867739413
6.0
10.04987562112089
4.123105625617661
7.280109889280518
4.123105625617661
4.123105625617661
4.242640687119285
6.4031242374328485
2.23606797749979
3.1622776601683795
2.449489742783178
2.0
5.0990195135927845
4.242640687119285
6.324555320336759
2.23606797749979
5.744562646538029
5.0990195135927845
4.0
3.4641016151377544
4.123105625617661
3.1622776601683795
6.082762530298219
0.0
2.23606797749979
4.123105625617661
1.0
2.449489742783178
5.0990195135927845
5.477225575051661
4.242640687119285
6.324555320336759
2.0
11.180339887498949
5.0990195135927845
3.7416573867739413
3.7416573867739413
2.23606797749979
7.3484692283495345
1.0
4.123105625617661
2.0
6.164414002968976
2.449489742783178
6.164414002968976
5.0
5.0
2.449489742783178
4.69041575982343
3.1622776601683795
1.0
3.1622776601683795
1.4142135623730951
2.23606797749979
4.58257569495584
6.164414002968976
3.0
2.0
3.1622776601683795
2.0
1.7320508075688772
1.4142135623730951
1.7320508075688772
3.1622776601683795
2.0
1.7320508075688772
5.196152422706632
1.7320508075688772
2.449489742783178
2.0
1.0
2.449489742783178
11.575836902790225
2.449489742783178
5.385164807134504
1.4142135623730951
2.449489742783178
1.4142135623730951
2.23606797749979
5.0990195135927845
1.0
3.4641016151377544
1.4142135623730951
3.605551275463989
4.69041575982343
2.449489742783178
1.4142135623730951
3.605551275463989
2.8284271247461903
1.7320508075688772
3.0
3.7416573867739413
2.23606797749979
12.041594578792296
7.3484692283495345
1.0
2.23606797749979
4.123105625617661
6.48074069840786
2.23606797749979
0.0
1.7320508075688772
1.0
2.23606797749979
7.0710678118654755
1.4142135623730951
1.7320508075688772
2.23606797749979
5.385164807134504
1.4142135623730951
4.58257569495584
1.4142135623730951
2.449489742783178
3.1622776601683795
6.082762530298219
5.830951894845301
1.0
1.4142135623730951
10.246950765959598
1.0
8.94427190999916
1.0
9.433981132056603
1.0
0.0
3.7416573867739413
2.23606797749979
10.488088481701515
5.0990195135927845
10.488088481701515
4.47213595499958
5.0
3.0
1.0
5.196152422706632
2.8284271247461903
3.605551275463989
5.916079783099616
5.196152422706632
4.0
1.4142135623730951
3.7416573867739413
10.392304845413264
5.385164807134504
5.744562646538029
7.3484692283495345
5.0990195135927845
4.242640687119285
5.477225575051661
3.3166247903554
6.164414002968976
6.082762530298219
5.0
8.54400374531753
8.0
2.23606797749979
4.242640687119285
4.58257569495584
5.196152422706632
5.477225575051661
2.23606797749979
3.0
1.4142135623730951
5.0990195135927845
5.196152422706632
5.0990195135927845
6.082762530298219
5.0
5.0990195135927845
3.605551275463989
1.0
3.1622776601683795
2.23606797749979
2.23606797749979
2.23606797749979
4.58257569495584
1.7320508075688772
1.4142135623730951
5.477225575051661
6.164414002968976
3.3166247903554
3.7416573867739413
3.0
11.704699910719626
6.164414002968976
4.58257569495584
2.8284271247461903
3.3166247903554
6.082762530298219
1.4142135623730951
1.0
7.0
3.4641016151377544
2.23606797749979
6.082762530298219
7.14142842854285
4.242640687119285
3.1622776601683795
6.48074069840786
2.23606797749979
3.4641016151377544
2.23606797749979
5.0990195135927845
4.242640687119285
4.123105625617661
3.605551275463989
3.4641016151377544
2.23606797749979
2.23606797749979
4.242640687119285
3.3166247903554
3.605551275463989
3.1622776601683795
3.1622776601683795
4.123105625617661
5.0
1.4142135623730951
2.449489742783178
3.3166247903554
2.0
5.0990195135927845
1.7320508075688772
2.449489742783178
4.47213595499958
1.4142135623730951
1.0
1.7320508075688772
2.8284271247461903
2.449489742783178
1.4142135623730951
2.23606797749979
3.605551275463989
2.23606797749979
3.7416573867739413
3.605551275463989
4.242640687119285
3.0
2.23606797749979
1.7320508075688772
2.0
5.0
9.0
3.3166247903554
2.23606797749979
7.211102550927978
5.0990195135927845
5.477225575051661
6.48074069840786
2.0
3.1622776601683795
2.0
5.196152422706632
1.4142135623730951
4.242640687119285
2.23606797749979
2.23606797749979
3.7416573867739413
3.7416573867739413
2.23606797749979
5.196152422706632
3.0
5.196152422706632
8.774964387392123
1.4142135623730951
3.7416573867739413
3.0
1.4142135623730951
10.099504938362077
2.23606797749979
3.7416573867739413
8.06225774829855
2.449489742783178
2.449489742783178
4.242640687119285
2.0
3.3166247903554
10.488088481701515
5.744562646538029
11.224972160321824
3.605551275463989
5.477225575051661
1.0
4.123105625617661
5.916079783099616
2.23606797749979
2.23606797749979
4.123105625617661
5.196152422706632
5.0990195135927845
1.4142135623730951
2.8284271247461903
9.539392014169456
4.242640687119285
6.164414002968976
5.477225575051661
1.4142135623730951
5.0990195135927845
5.385164807134504
9.055385138137417
5.916079783099616
4.123105625617661
12.569805089976535
5.477225575051661
7.14142842854285
6.708203932499369
5.196152422706632
5.0990195135927845
5.916079783099616
5.0990195135927845
1.7320508075688772
1.0
5.830951894845301
5.196152422706632
4.123105625617661
5.477225575051661
5.196152422706632
6.324555320336759
0.0
4.123105625617661
2.23606797749979
2.0
3.605551275463989
4.58257569495584
2.0
6.324555320336759
4.123105625617661
1.4142135623730951
6.082762530298219
5.196152422706632
2.23606797749979
8.06225774829855
5.385164807134504
10.816653826391969
2.0
5.830951894845301
3.1622776601683795
3.3166247903554
2.23606797749979
6.708203932499369
2.0
4.123105625617661
5.385164807134504
3.3166247903554
5.0990195135927845
3.3166247903554
8.0
1.0
3.605551275463989
2.449489742783178
3.0
2.23606797749979
2.8284271247461903
3.3166247903554
2.449489742783178
5.0990195135927845
2.23606797749979
2.8284271247461903
3.1622776601683795
5.385164807134504
2.23606797749979
4.358898943540674
2.23606797749979
5.0
2.449489742783178
6.164414002968976
4.69041575982343
6.164414002968976
2.449489742783178
3.1622776601683795
4.242640687119285
5.477225575051661
3.1622776601683795
3.1622776601683795
1.0
2.23606797749979
2.23606797749979
2.8284271247461903
3.0
1.4142135623730951
0.0
3.1622776601683795
2.23606797749979
5.744562646538029
1.7320508075688772
6.082762530298219
2.23606797749979
1.0
2.23606797749979
1.0
6.4031242374328485
3.0
8.246211251235321
1.0
5.196152422706632
3.0
5.196152422706632
6.48074069840786
0.0
2.23606797749979
2.23606797749979
5.477225575051661
5.477225575051661
1.0
2.449489742783178
14.247806848775006
1.7320508075688772
4.358898943540674
3.0
4.242640687119285
2.0
1.0
2.449489742783178
5.0990195135927845
4.0
7.681145747868608
0.0
4.242640687119285
10.198039027185569
2.23606797749979
2.8284271247461903
3.0
3.0
3.1622776601683795
2.23606797749979
3.605551275463989
3.605551275463989
10.246950765959598
2.8284271247461903
5.0
12.041594578792296
5.385164807134504
5.477225575051661
8.366600265340756
3.0
2.8284271247461903
2.23606797749979
2.0
8.06225774829855
14.071247279470288
5.196152422706632
4.123105625617661
6.4031242374328485
8.774964387392123
5.385164807134504
3.7416573867739413
3.1622776601683795
5.916079783099616
9.273618495495704
1.0
5.830951894845301
13.0
4.242640687119285
6.164414002968976
5.477225575051661
6.164414002968976
5.744562646538029
7.0
5.477225575051661
5.477225575051661
2.23606797749979
4.47213595499958
1.4142135623730951
5.385164807134504
5.0990195135927845
6.708203932499369
5.0
5.0990195135927845
2.23606797749979
1.0
5.0
3.7416573867739413
3.7416573867739413
6.324555320336759
3.0
2.23606797749979
3.0
4.47213595499958
5.0990195135927845
2.23606797749979
2.449489742783178
6.082762530298219
3.0
3.3166247903554
16.24807680927192
3.1622776601683795
5.196152422706632
3.1622776601683795
4.123105625617661
1.0
1.4142135623730951
5.916079783099616
5.385164807134504
1.0
4.242640687119285
6.082762530298219
4.47213595499958
7.681145747868608
3.0
3.605551275463989
2.0
1.0
2.449489742783178
4.47213595499958
3.3166247903554
4.898979485566356
2.23606797749979
6.4031242374328485
3.605551275463989
5.830951894845301
1.4142135623730951
1.4142135623730951
3.0
1.4142135623730951
3.0
3.3166247903554
6.0
6.164414002968976
6.48074069840786
4.58257569495584
2.23606797749979
9.486832980505138
2.0
6.082762530298219
2.449489742783178
15.394804318340652
2.23606797749979
2.23606797749979
3.3166247903554
5.477225575051661
2.449489742783178
3.0
5.385164807134504
1.4142135623730951
4.358898943540674
6.557438524302
7.874007874011811
3.0
1.4142135623730951
2.23606797749979
2.23606797749979
1.0
7.483314773547883
4.242640687119285
7.14142842854285
2.0
5.0990195135927845
3.0
2.23606797749979
6.164414002968976
1.4142135623730951
2.23606797749979
2.0
7.14142842854285
2.23606797749979
5.196152422706632
5.385164807134504
10.04987562112089
2.449489742783178
2.449489742783178
4.242640687119285
4.123105625617661
1.4142135623730951
0.0
2.449489742783178
3.4641016151377544
1.4142135623730951
1.7320508075688772
8.774964387392123
12.24744871391589
10.099504938362077
1.4142135623730951
1.7320508075688772
2.449489742783178
2.23606797749979
4.47213595499958
2.449489742783178
2.449489742783178
2.23606797749979
10.198039027185569
3.605551275463989
5.744562646538029
9.9498743710662
4.69041575982343
11.0
5.916079783099616
2.23606797749979
13.341664064126334
2.8284271247461903
5.0990195135927845
2.23606797749979
7.874007874011811
5.196152422706632
5.0990195135927845
2.8284271247461903
5.477225575051661
2.23606797749979
6.4031242374328485
6.0
10.816653826391969
3.0
8.774964387392123
1.4142135623730951
5.0990195135927845
6.0
3.7416573867739413
6.164414002968976
4.0
8.12403840463596
3.3166247903554
7.615773105863909
5.0990195135927845
6.48074069840786
3.1622776601683795
2.449489742783178
3.3166247903554
6.4031242374328485
5.477225575051661
6.164414002968976
6.164414002968976
5.385164807134504
2.8284271247461903
1.4142135623730951
5.0990195135927845
4.242640687119285
4.242640687119285
7.3484692283495345
1.7320508075688772
6.164414002968976
10.44030650891055
3.1622776601683795
5.0
3.1622776601683795
3.3166247903554
1.7320508075688772
6.082762530298219
3.1622776601683795
4.242640687119285
3.0
4.123105625617661
2.23606797749979
2.0
3.1622776601683795
5.477225575051661
5.0990195135927845
1.7320508075688772
5.196152422706632
2.449489742783178
10.723805294763608
5.477225575051661
3.3166247903554
4.123105625617661
2.449489742783178
1.0
3.0
3.1622776601683795
2.23606797749979
3.0
2.449489742783178
5.0990195135927845
1.0
1.4142135623730951
2.23606797749979
3.0
4.358898943540674
1.4142135623730951
3.605551275463989
1.4142135623730951
6.082762530298219
4.69041575982343
6.782329983125268
2.23606797749979
1.4142135623730951
5.477225575051661
1.0
2.23606797749979
3.0
1.0
3.605551275463989
4.58257569495584
5.0990195135927845
1.4142135623730951
1.0
5.477225575051661
2.23606797749979
5.916079783099616
4.47213595499958
7.810249675906654
3.1622776601683795
2.0
4.58257569495584
2.8284271247461903
1.0
2.8284271247461903
6.708203932499369
3.605551275463989
5.385164807134504
5.0990195135927845
8.660254037844387
1.4142135623730951
10.770329614269007
3.1622776601683795
11.357816691600547
1.4142135623730951
2.23606797749979
4.58257569495584
2.449489742783178
6.164414002968976
7.0710678118654755
2.449489742783178
1.4142135623730951
1.4142135623730951
2.23606797749979
2.23606797749979
2.23606797749979
3.4641016151377544
1.0
6.708203932499369
5.0990195135927845
3.1622776601683795
4.69041575982343
5.744562646538029
10.246950765959598
3.1622776601683795
3.1622776601683795
2.23606797749979
2.449489742783178
4.242640687119285
3.1622776601683795
1.7320508075688772
1.0
10.488088481701515
2.23606797749979
5.0990195135927845
8.774964387392123
1.4142135623730951
7.211102550927978
5.196152422706632
2.8284271247461903
3.7416573867739413
5.0
4.0
4.0
6.082762530298219
4.58257569495584
8.54400374531753
1.4142135623730951
8.18535277187245
2.23606797749979
5.0990195135927845
7.14142842854285
10.954451150103322
4.242640687119285
1.4142135623730951
5.477225575051661
5.0990195135927845
5.0990195135927845
5.196152422706632
1.4142135623730951
1.7320508075688772
7.3484692283495345
6.4031242374328485
3.605551275463989
11.445523142259598
4.242640687119285
5.0990195135927845
3.1622776601683795
7.3484692283495345
2.23606797749979
2.23606797749979
5.744562646538029
6.082762530298219
3.0
5.0990195135927845
5.0990195135927845
5.196152422706632
6.4031242374328485
4.58257569495584
2.23606797749979
4.242640687119285
5.0
10.198039027185569
7.3484692283495345
5.477225575051661
4.242640687119285
7.0710678118654755
4.898979485566356
3.3166247903554
4.69041575982343
5.196152422706632
5.385164807134504
5.830951894845301
3.7416573867739413
2.0
10.816653826391969
5.744562646538029
5.477225575051661
1.7320508075688772
5.0990195135927845
3.3166247903554
10.488088481701515
5.0
1.7320508075688772
3.1622776601683795
3.0
2.23606797749979
19.131126469708992
2.0
2.8284271247461903
1.7320508075688772
1.4142135623730951
4.898979485566356
3.605551275463989
2.0
2.0
1.4142135623730951
4.242640687119285
1.4142135623730951
1.4142135623730951
3.0
1.4142135623730951
5.0990195135927845
9.273618495495704
1.7320508075688772
3.0
3.7416573867739413
5.385164807134504
1.0
2.23606797749979
2.8284271247461903
4.58257569495584
15.264337522473747
2.0
5.916079783099616
2.23606797749979
1.0
4.58257569495584
1.0
5.916079783099616
7.0710678118654755
2.449489742783178
1.4142135623730951
0.0
2.8284271247461903
5.0990195135927845
3.4641016151377544
3.605551275463989
1.0
7.681145747868608
1.0
3.605551275463989
6.324555320336759
3.1622776601683795
2.23606797749979
11.224972160321824
17.05872210923198
2.449489742783178
3.1622776601683795
5.196152422706632
1.4142135623730951
3.7416573867739413
3.1622776601683795
5.744562646538029
5.916079783099616
2.23606797749979
4.242640687119285
1.4142135623730951
3.1622776601683795
3.0
4.58257569495584
3.3166247903554
2.449489742783178
2.8284271247461903
5.196152422706632
2.8284271247461903
9.433981132056603
5.385164807134504
9.055385138137417
1.0
1.0
3.1622776601683795
1.4142135623730951
3.0
2.449489742783178
2.23606797749979
2.23606797749979
10.246950765959598
3.4641016151377544
5.0
7.211102550927978
3.4641016151377544
5.0
5.916079783099616
1.4142135623730951
2.449489742783178
3.605551275463989
3.1622776601683795
5.916079783099616
4.0
3.7416573867739413
8.06225774829855
2.23606797749979
8.602325267042627
4.898979485566356
3.7416573867739413
8.12403840463596
5.0990195135927845
4.123105625617661
10.198039027185569
6.0
4.58257569495584
9.0
4.47213595499958
5.916079783099616
2.449489742783178
6.164414002968976
5.0990195135927845
2.449489742783178
6.082762530298219
7.0
5.0990195135927845
4.242640687119285
7.0
1.0
1.7320508075688772
5.0990195135927845
2.23606797749979
4.898979485566356
2.23606797749979
7.681145747868608
2.8284271247461903
6.082762530298219
6.082762530298219
6.782329983125268
1.0
5.196152422706632
10.488088481701515
4.0
5.385164807134504
6.4031242374328485
5.0
5.916079783099616
4.242640687119285
5.385164807134504
5.916079783099616
2.23606797749979
3.1622776601683795
4.0
4.242640687119285
1.4142135623730951
7.280109889280518
6.708203932499369
4.123105625617661
6.082762530298219
4.123105625617661
10.488088481701515
3.1622776601683795
2.0
4.69041575982343
4.58257569495584
4.123105625617661
2.23606797749979
6.4031242374328485
1.7320508075688772
5.477225575051661
0.0
2.0
3.7416573867739413
4.47213595499958
2.23606797749979
2.8284271247461903
5.0990195135927845
3.605551275463989
2.0
3.7416573867739413
4.123105625617661
5.0990195135927845
8.602325267042627
3.1622776601683795
2.23606797749979
3.1622776601683795
5.477225575051661
2.8284271247461903
2.23606797749979
3.7416573867739413
2.23606797749979
3.1622776601683795
5.916079783099616
2.0
2.23606797749979
1.0
1.0
6.4031242374328485
5.477225575051661
3.0
1.4142135623730951
2.0
6.164414002968976
1.7320508075688772
2.23606797749979
2.23606797749979
3.605551275463989
3.605551275463989
9.0
4.123105625617661
7.3484692283495345
1.4142135623730951
0.0
10.488088481701515
7.0710678118654755
1.4142135623730951
2.23606797749979
4.0
2.23606797749979
4.58257569495584
2.449489742783178
4.58257569495584
3.0
3.1622776601683795
2.0
1.0
3.3166247903554
2.449489742783178
4.123105625617661
3.7416573867739413
3.605551275463989
5.477225575051661
1.4142135623730951
9.899494936611665
9.433981132056603
7.3484692283495345
2.8284271247461903
4.358898943540674
1.7320508075688772
4.123105625617661
1.0
2.23606797749979
3.3166247903554
1.4142135623730951
4.69041575982343
6.164414002968976
6.4031242374328485
3.7416573867739413
5.744562646538029
3.0
4.123105625617661
2.0
3.605551275463989
2.23606797749979
5.916079783099616
5.656854249492381
3.7416573867739413
8.717797887081348
12.449899597988733
2.449489742783178
3.605551275463989
4.242640687119285
7.14142842854285
4.242640687119285
4.898979485566356
3.0
9.219544457292887
3.7416573867739413
6.4031242374328485
2.0
6.164414002968976
3.3166247903554
1.4142135623730951
8.12403840463596
7.0710678118654755
7.615773105863909
3.605551275463989
5.477225575051661
4.123105625617661
7.3484692283495345
1.7320508075688772
5.916079783099616
1.0
3.605551275463989
2.8284271247461903
3.4641016151377544
2.0
7.280109889280518
6.082762530298219
5.196152422706632
11.224972160321824
1.0
5.196152422706632
10.392304845413264
3.4641016151377544
4.58257569495584
5.0
5.0990195135927845
5.477225575051661
2.449489742783178
4.123105625617661
4.0
5.0990195135927845
1.4142135623730951
7.3484692283495345
4.58257569495584
2.449489742783178
3.605551275463989
6.082762530298219
3.0
6.0
3.1622776601683795
5.385164807134504
3.605551275463989
4.123105625617661
1.4142135623730951
1.4142135623730951
3.0
1.4142135623730951
9.273618495495704
5.385164807134504
1.0
3.3166247903554
1.0
4.0
2.23606797749979
14.247806848775006
2.8284271247461903
2.23606797749979
8.774964387392123
1.4142135623730951
2.0
4.58257569495584
2.23606797749979
7.211102550927978
1.7320508075688772
1.7320508075688772
2.23606797749979
8.18535277187245
5.0990195135927845
2.23606797749979
2.449489742783178
3.3166247903554
4.0
1.4142135623730951
5.0
4.242640687119285
1.4142135623730951
1.0
1.0
3.0
1.0
7.810249675906654
5.477225575051661
3.1622776601683795
3.3166247903554
1.4142135623730951
2.23606797749979
2.0
1.0
1.4142135623730951
1.0
10.246950765959598
2.23606797749979
6.4031242374328485
5.0
5.196152422706632
9.219544457292887
2.23606797749979
2.0
11.045361017187261
3.7416573867739413
1.4142135623730951
2.23606797749979
1.4142135623730951
5.385164807134504
4.358898943540674
0.0
1.4142135623730951
4.123105625617661
2.8284271247461903
5.0
4.242640687119285
5.0990195135927845
2.449489742783178
1.0
1.4142135623730951
5.477225575051661
7.14142842854285
0.0
5.196152422706632
2.23606797749979
4.123105625617661
4.898979485566356
2.23606797749979
4.58257569495584
3.7416573867739413
2.23606797749979
3.0
5.0990195135927845
2.23606797749979
2.23606797749979
5.477225575051661
2.449489742783178
4.123105625617661
1.0
3.7416573867739413
1.0
5.916079783099616
4.242640687119285
4.47213595499958
5.477225575051661
2.23606797749979
10.862780491200215
5.0990195135927845
1.0
5.477225575051661
7.280109889280518
6.782329983125268
2.23606797749979
3.1622776601683795
8.602325267042627
1.4142135623730951
10.246950765959598
5.385164807134504
4.47213595499958
2.23606797749979
8.306623862918075
6.708203932499369
4.123105625617661
7.3484692283495345
5.477225575051661
5.0990195135927845
1.0
9.055385138137417
7.280109889280518
0.0
4.47213595499958
2.449489742783178
3.0
3.1622776601683795
2.0
5.385164807134504
4.898979485566356
1.4142135623730951
5.0990195135927845
1.0
6.6332495807108
3.0
6.0
4.242640687119285
6.557438524302
3.605551275463989
4.123105625617661
4.0
7.874007874011811
3.4641016151377544
5.196152422706632
4.123105625617661
5.196152422706632
4.123105625617661
6.4031242374328485
2.449489742783178
4.58257569495584
5.477225575051661
10.0
10.392304845413264
3.0
2.23606797749979
2.0
2.23606797749979
2.449489742783178
1.4142135623730951
7.211102550927978
5.385164807134504
1.0
3.1622776601683795
5.477225575051661
3.1622776601683795
3.1622776601683795
2.0
1.0
1.4142135623730951
7.681145747868608
1.4142135623730951
1.4142135623730951
3.1622776601683795
2.8284271247461903
9.848857801796104
3.3166247903554
2.0
2.449489742783178
2.0
2.23606797749979
1.4142135623730951
2.23606797749979
4.123105625617661
1.4142135623730951
5.0990195135927845
3.3166247903554
4.58257569495584
1.4142135623730951
1.4142135623730951
1.4142135623730951
1.4142135623730951
1.4142135623730951
4.123105625617661
5.477225575051661
5.385164807134504
2.449489742783178
1.4142135623730951
0.0
1.4142135623730951
1.0
3.0
4.123105625617661
1.4142135623730951
5.477225575051661
5.196152422706632
3.3166247903554
8.06225774829855
1.0
0.0
11.40175425099138
1.4142135623730951
2.449489742783178
1.4142135623730951
5.385164807134504
3.0
3.605551275463989
2.23606797749979
1.0
1.0
2.0
5.196152422706632
2.23606797749979
4.123105625617661
1.0
1.0
5.830951894845301
2.8284271247461903
6.164414002968976
2.23606797749979
4.358898943540674
1.4142135623730951
3.7416573867739413
2.23606797749979
3.605551275463989
2.23606797749979
2.23606797749979
2.23606797749979
3.605551275463989
6.164414002968976
4.123105625617661
0.0
5.385164807134504
2.449489742783178
3.1622776601683795
1.4142135623730951
3.7416573867739413
3.1622776601683795
5.744562646538029
3.605551275463989
4.242640687119285
5.385164807134504
5.196152422706632
5.0
1.4142135623730951
10.344080432788601
6.782329983125268
7.681145747868608
5.196152422706632
2.8284271247461903
7.0710678118654755
2.0
9.219544457292887
4.58257569495584
2.23606797749979
3.605551275463989
10.099504938362077
7.681145747868608
3.1622776601683795
6.082762530298219
7.3484692283495345
0.0
8.06225774829855
2.8284271247461903
5.0990195135927845
6.324555320336759
4.0
5.0990195135927845
12.68857754044952
2.449489742783178
4.242640687119285
4.358898943540674
3.1622776601683795
1.4142135623730951
1.0
5.0990195135927845
0.0
10.246950765959598
10.862780491200215
2.23606797749979
4.358898943540674
5.385164807134504
4.0
3.7416573867739413
5.0
1.4142135623730951
1.4142135623730951
1.4142135623730951
5.477225575051661
1.4142135623730951
4.0
0.0
3.0
7.681145747868608
2.449489742783178
10.04987562112089
7.0710678118654755
4.123105625617661
2.23606797749979
3.1622776601683795
1.4142135623730951
1.4142135623730951
3.0
9.219544457292887
4.123105625617661
1.7320508075688772
2.449489742783178
4.242640687119285
3.605551275463989
2.449489742783178
2.23606797749979
3.1622776601683795
6.4031242374328485
2.449489742783178
1.4142135623730951
1.4142135623730951
4.898979485566356
1.4142135623730951
7.211102550927978
2.449489742783178
2.23606797749979
0.0
3.0
2.0
1.0
2.23606797749979
2.23606797749979
2.23606797749979
1.0
3.605551275463989
4.123105625617661
5.0
2.23606797749979
3.0
3.1622776601683795
3.7416573867739413
2.23606797749979
6.6332495807108
3.605551275463989
1.4142135623730951
1.4142135623730951
1.4142135623730951
1.4142135623730951
2.449489742783178
6.164414002968976
2.23606797749979
8.602325267042627
5.477225575051661
5.196152422706632
12.68857754044952
2.23606797749979
0.0
12.083045973594572
1.4142135623730951
3.1622776601683795
1.4142135623730951
1.4142135623730951
2.23606797749979
13.0
1.0
2.449489742783178
2.23606797749979
5.0990195135927845
11.357816691600547
3.0
2.23606797749979
1.0
2.449489742783178
5.744562646538029
1.4142135623730951
5.744562646538029
0.0
6.082762530298219
5.744562646538029
0.0
2.23606797749979
3.3166247903554
2.23606797749979
3.0
1.0
4.898979485566356
5.0
2.23606797749979
2.23606797749979
5.0990195135927845
1.4142135623730951
3.7416573867739413
2.23606797749979
5.385164807134504
2.23606797749979
4.358898943540674
7.3484692283495345
5.477225575051661
4.123105625617661
6.708203932499369
5.0990195135927845
3.3166247903554
7.681145747868608
6.4031242374328485
7.810249675906654
5.385164807134504
2.449489742783178
6.4031242374328485
2.23606797749979
3.3166247903554
8.306623862918075
5.196152422706632
4.47213595499958
12.649110640673518
5.477225575051661
2.449489742783178
7.0
2.449489742783178
6.782329983125268
3.0
3.0
5.0
3.7416573867739413
5.0990195135927845
6.48074069840786
5.385164807134504
5.196152422706632
4.123105625617661
10.44030650891055
0.0
2.0
2.23606797749979
5.0990195135927845
1.0
2.23606797749979
9.219544457292887
5.196152422706632
5.830951894845301
4.58257569495584
2.8284271247461903
5.385164807134504
2.0
6.082762530298219
5.0990195135927845
2.0
5.830951894845301
5.0
5.385164807134504
6.0
6.0
0.0
5.0990195135927845
4.123105625617661
4.123105625617661
1.4142135623730951
2.0
2.23606797749979
7.874007874011811
3.3166247903554
3.0
7.54983443527075
2.23606797749979
14.071247279470288
3.0
5.656854249492381
1.4142135623730951
3.7416573867739413
4.242640687119285
5.385164807134504
1.4142135623730951
3.7416573867739413
0.0
2.449489742783178
4.123105625617661
8.94427190999916
4.58257569495584
0.0
2.0
1.4142135623730951
2.8284271247461903
2.8284271247461903
4.58257569495584
3.1622776601683795
4.47213595499958
10.246950765959598
1.0
1.0
3.0
1.4142135623730951
1.4142135623730951
3.7416573867739413
1.7320508075688772
1.4142135623730951
3.605551275463989
5.477225575051661
8.12403840463596
1.4142135623730951
1.0
3.7416573867739413
1.0
1.4142135623730951
6.4031242374328485
0.0
4.123105625617661
7.681145747868608
2.8284271247461903
11.180339887498949
1.0
2.0
8.306623862918075
6.164414002968976
5.916079783099616
2.23606797749979
1.0
2.23606797749979
6.782329983125268
2.0
2.23606797749979
5.0
4.47213595499958
8.602325267042627
3.605551275463989
5.0
5.0990195135927845
5.196152422706632
2.23606797749979
2.0
5.830951894845301
1.0
5.196152422706632
5.830951894845301
2.23606797749979
2.23606797749979
5.0
3.1622776601683795
9.797958971132712
2.23606797749979
8.54400374531753
1.4142135623730951
5.477225575051661
3.605551275463989
4.358898943540674
2.23606797749979
1.4142135623730951
3.1622776601683795
2.0
2.23606797749979
4.242640687119285
3.0
7.681145747868608
6.708203932499369
3.1622776601683795
5.196152422706632
6.557438524302
7.3484692283495345
7.0
7.0
4.58257569495584
5.477225575051661
3.3166247903554
1.0
5.0990195135927845
1.4142135623730951
7.874007874011811
5.477225575051661
13.638181696985855
5.196152422706632
5.0990195135927845
8.0
7.3484692283495345
2.23606797749979
5.477225575051661
2.23606797749979
6.0
5.477225575051661
5.196152422706632
4.47213595499958
4.123105625617661
5.0990195135927845
6.164414002968976
2.0
7.14142842854285
1.0
1.4142135623730951
5.385164807134504
1.0
0.0
7.3484692283495345
5.196152422706632
5.196152422706632
7.0710678118654755
4.242640687119285
5.0990195135927845
8.06225774829855
4.242640687119285
2.449489742783178
2.0
5.196152422706632
5.0
4.123105625617661
5.385164807134504
5.0990195135927845
4.123105625617661
2.23606797749979
5.477225575051661
6.164414002968976
6.4031242374328485
2.23606797749979
0.0
2.449489742783178
4.123105625617661
3.7416573867739413
0.0
6.164414002968976
3.1622776601683795
5.477225575051661
3.0
3.7416573867739413
1.0
1.4142135623730951
3.1622776601683795
2.0
6.708203932499369
12.806248474865697
2.23606797749979
2.0
10.816653826391969
1.4142135623730951
3.7416573867739413
3.0
5.385164807134504
2.23606797749979
1.7320508075688772
2.23606797749979
1.4142135623730951
7.14142842854285
2.8284271247461903
2.8284271247461903
2.23606797749979
2.449489742783178
1.4142135623730951
2.0
4.358898943540674
1.0
5.0990195135927845
4.58257569495584
1.7320508075688772
1.7320508075688772
2.23606797749979
1.0
3.1622776601683795
1.0
1.4142135623730951
5.477225575051661
1.4142135623730951
3.1622776601683795
3.605551275463989
6.4031242374328485
0.0
10.246950765959598
2.23606797749979
11.357816691600547
4.0
4.242640687119285
0.0
1.0
3.7416573867739413
2.23606797749979
1.0
2.23606797749979
5.477225575051661
3.3166247903554
8.06225774829855
5.0990195135927845
0.0
5.196152422706632
8.602325267042627
3.3166247903554
2.0
5.385164807134504
1.7320508075688772
10.488088481701515
9.486832980505138
2.449489742783178
2.23606797749979
3.3166247903554
2.23606797749979
1.4142135623730951
2.23606797749979
1.4142135623730951
5.916079783099616
4.58257569495584
2.0
8.306623862918075
4.0
1.0
1.7320508075688772
3.0
1.4142135623730951
7.280109889280518
3.605551275463989
6.082762530298219
5.0990195135927845
11.045361017187261
1.4142135623730951
2.23606797749979
8.12403840463596
6.782329983125268
7.3484692283495345
5.477225575051661
8.48528137423857
0.0
1.0
5.830951894845301
5.196152422706632
1.0
7.0
10.344080432788601
5.0990195135927845
4.123105625617661
6.082762530298219
3.1622776601683795
5.196152422706632
4.123105625617661
5.477225575051661
1.0
2.449489742783178
6.782329983125268
5.196152422706632
3.7416573867739413
5.196152422706632
7.0710678118654755
4.58257569495584
8.246211251235321
1.0
1.0
3.1622776601683795
1.4142135623730951
5.196152422706632
7.14142842854285
5.830951894845301
5.196152422706632
9.1104335791443
4.123105625617661
5.916079783099616
13.152946437965905
4.58257569495584
3.605551275463989
5.0990195135927845
6.082762530298219
3.1622776601683795
5.196152422706632
6.48074069840786
9.055385138137417
3.7416573867739413
5.0990195135927845
3.3166247903554
3.0
5.0990195135927845
4.123105625617661
1.4142135623730951
2.23606797749979
1.4142135623730951
1.0
2.8284271247461903
5.916079783099616
3.0
3.605551275463989
4.358898943540674
4.58257569495584
3.0
1.4142135623730951
5.0990195135927845
8.831760866327848
2.449489742783178
11.180339887498949
6.0
1.4142135623730951
7.0710678118654755
2.449489742783178
2.23606797749979
1.0
4.123105625617661
1.0
5.0
3.1622776601683795
1.4142135623730951
1.4142135623730951
1.7320508075688772
10.488088481701515
5.477225575051661
1.4142135623730951
2.449489742783178
1.0
2.23606797749979
3.7416573867739413
4.0
4.242640687119285
3.0
2.449489742783178
1.4142135623730951
12.328828005937952
1.7320508075688772
1.0
1.0
4.123105625617661
7.211102550927978
0.0
2.23606797749979
1.0
2.23606797749979
1.0
1.4142135623730951
4.123105625617661
9.1104335791443
4.0
3.605551275463989
2.23606797749979
5.0990195135927845
2.23606797749979
1.4142135623730951
1.4142135623730951
1.7320508075688772
5.385164807134504
1.4142135623730951
8.06225774829855
6.782329983125268
2.0
5.0990195135927845
4.123105625617661
1.4142135623730951
2.23606797749979
5.830951894845301
1.4142135623730951
5.385164807134504
1.0
2.23606797749979
2.449489742783178
7.615773105863909
4.47213595499958
2.0
1.4142135623730951
10.488088481701515
2.23606797749979
1.4142135623730951
4.47213595499958
4.358898943540674
2.0
3.0
1.4142135623730951
0.0
3.7416573867739413
2.23606797749979
5.916079783099616
2.0
5.0990195135927845
2.449489742783178
2.8284271247461903
8.12403840463596
7.810249675906654
6.708203932499369
5.0
6.48074069840786
2.8284271247461903
3.1622776601683795
3.7416573867739413
5.196152422706632
1.4142135623730951
11.874342087037917
6.0
5.0990195135927845
4.58257569495584
3.1622776601683795
4.58257569495584
5.477225575051661
7.0710678118654755
10.04987562112089
2.8284271247461903
5.0990195135927845
1.4142135623730951
7.681145747868608
5.0990195135927845
2.449489742783178
2.0
3.0
3.7416573867739413
8.12403840463596
8.94427190999916
7.3484692283495345
10.198039027185569
1.4142135623730951
4.47213595499958
7.280109889280518
6.4031242374328485
4.242640687119285
7.0710678118654755
1.4142135623730951
5.0
4.123105625617661
5.385164807134504
7.615773105863909
5.0990195135927845
2.449489742783178
4.123105625617661
7.810249675906654
5.385164807134504
9.1104335791443
5.196152422706632
6.082762530298219
1.0
3.0
4.47213595499958
2.23606797749979
5.385164807134504
2.23606797749979
5.0990195135927845
2.23606797749979
3.3166247903554
5.385164807134504
3.0
3.7416573867739413
3.3166247903554
2.8284271247461903
0.0
2.0
7.3484692283495345
6.164414002968976
4.0
12.165525060596439
6.4031242374328485
2.23606797749979
2.23606797749979
3.0
10.04987562112089
1.0
5.477225575051661
0.0
2.449489742783178
3.0
2.23606797749979
1.7320508075688772
1.7320508075688772
0.0
6.557438524302
10.246950765959598
2.23606797749979
1.0
1.4142135623730951
3.7416573867739413
1.4142135623730951
5.0990195135927845
4.123105625617661
2.23606797749979
2.23606797749979
9.1104335791443
2.0
4.242640687119285
1.4142135623730951
3.1622776601683795
7.280109889280518
2.23606797749979
1.7320508075688772
5.0
1.7320508075688772
1.0
1.7320508075688772
10.488088481701515
3.1622776601683795
3.0
5.0990195135927845
3.605551275463989
7.681145747868608
2.0
1.4142135623730951
2.23606797749979
2.449489742783178
5.385164807134504
4.123105625617661
8.660254037844387
4.123105625617661
1.4142135623730951
5.385164807134504
4.358898943540674
1.0
5.0
6.48074069840786
3.0
5.196152422706632
15.033296378372908
5.0990195135927845
7.3484692283495345
4.123105625617661
10.04987562112089
2.0
1.4142135623730951
2.23606797749979
7.54983443527075
1.7320508075688772
4.358898943540674
4.242640687119285
6.082762530298219
2.23606797749979
3.0
2.449489742783178
1.0
1.7320508075688772
6.4031242374328485
1.0
1.7320508075688772
5.477225575051661
4.123105625617661
2.23606797749979
7.681145747868608
4.58257569495584
6.48074069840786
6.164414002968976
5.385164807134504
7.874007874011811
1.0
2.0
5.385164807134504
0.0
1.0
2.23606797749979
2.0
5.0990195135927845
4.47213595499958
5.0990195135927845
3.0
12.68857754044952
5.196152422706632
5.0990195135927845
1.4142135623730951
7.681145747868608
5.196152422706632
4.123105625617661
1.4142135623730951
1.4142135623730951
5.0990195135927845
5.196152422706632
7.54983443527075
8.12403840463596
9.273618495495704
1.4142135623730951
4.58257569495584
2.23606797749979
5.0
3.7416573867739413
6.164414002968976
5.477225575051661
4.898979485566356
2.23606797749979
5.196152422706632
5.477225575051661
3.3166247903554
8.54400374531753
5.196152422706632
5.477225575051661
3.1622776601683795
11.045361017187261
9.055385138137417
2.449489742783178
5.477225575051661
4.123105625617661
4.123105625617661
2.8284271247461903
2.23606797749979
2.23606797749979
2.449489742783178
2.8284271247461903
4.242640687119285
5.477225575051661
2.0
5.0990195135927845
4.58257569495584
1.4142135623730951
2.449489742783178
2.23606797749979
17.291616465790582
3.605551275463989
3.3166247903554
7.483314773547883
2.449489742783178
1.7320508075688772
1.0
4.358898943540674
3.1622776601683795
3.7416573867739413
2.23606797749979
4.123105625617661
2.23606797749979
3.7416573867739413
2.23606797749979
3.4641016151377544
2.23606797749979
3.0
5.477225575051661
10.816653826391969
3.0
1.4142135623730951
1.0
1.7320508075688772
5.385164807134504
3.1622776601683795
3.4641016151377544
1.4142135623730951
2.23606797749979
9.486832980505138
2.23606797749979
3.0
4.242640687119285
2.23606797749979
8.306623862918075
2.8284271247461903
2.449489742783178
5.196152422706632
1.0
1.4142135623730951
8.602325267042627
1.7320508075688772
2.449489742783178
4.58257569495584
3.4641016151377544
8.306623862918075
2.0
2.23606797749979
1.4142135623730951
4.123105625617661
5.385164807134504
5.477225575051661
2.23606797749979
2.449489742783178
4.242640687119285
3.7416573867739413
3.0
6.48074069840786
1.4142135623730951
5.0990195135927845
5.477225575051661
4.123105625617661
5.0990195135927845
14.352700094407323
3.1622776601683795
5.477225575051661
2.23606797749979
1.4142135623730951
12.449899597988733
2.0
4.898979485566356
6.6332495807108
5.385164807134504
11.0
5.0990195135927845
7.14142842854285
1.4142135623730951
4.47213595499958
1.0
2.23606797749979
5.0990195135927845
4.123105625617661
1.7320508075688772
3.0
6.48074069840786
1.4142135623730951
2.449489742783178
6.708203932499369
2.23606797749979
0.0
5.0990195135927845
6.164414002968976
5.477225575051661
7.810249675906654
5.0990195135927845
6.4031242374328485
5.196152422706632
10.816653826391969
5.0990195135927845
1.7320508075688772
1.7320508075688772
5.0990195135927845
4.123105625617661
6.4031242374328485
3.1622776601683795
8.54400374531753
7.14142842854285
5.196152422706632
1.4142135623730951
6.4031242374328485
5.196152422706632
6.0
1.0
1.0
9.273618495495704
7.280109889280518
6.708203932499369
3.7416573867739413
13.379088160259652
2.0
4.123105625617661
3.1622776601683795
5.0
6.082762530298219
2.0
5.477225575051661
4.47213595499958
5.0990195135927845
5.0990195135927845
4.123105625617661
5.196152422706632
3.1622776601683795
9.1104335791443
3.605551275463989
2.23606797749979
7.0
3.0
1.7320508075688772
8.06225774829855
5.0
5.0990195135927845
2.449489742783178
2.0
3.7416573867739413
5.385164807134504
5.385164807134504
3.1622776601683795
1.7320508075688772
3.0
6.708203932499369
3.7416573867739413
2.0
2.449489742783178
3.7416573867739413
12.083045973594572
2.23606797749979
5.385164807134504
8.12403840463596
6.082762530298219
3.0
6.708203932499369
3.7416573867739413
2.8284271247461903
1.0
4.242640687119285
1.7320508075688772
4.123105625617661
5.196152422706632
2.23606797749979
3.0
1.4142135623730951
3.3166247903554
5.477225575051661
11.180339887498949
1.0
5.0990195135927845
2.449489742783178
3.0
2.23606797749979
5.0
3.0
9.16515138991168
2.23606797749979
4.0
2.449489742783178
1.4142135623730951
3.3166247903554
0.0
8.774964387392123
2.23606797749979
3.0
5.385164807134504
1.4142135623730951
11.40175425099138
2.0
2.0
1.7320508075688772
9.055385138137417
2.23606797749979
10.488088481701515
1.4142135623730951
1.4142135623730951
4.123105625617661
4.123105625617661
5.477225575051661
6.0
1.7320508075688772
2.8284271247461903
4.898979485566356
3.1622776601683795
4.123105625617661
6.4031242374328485
1.4142135623730951
5.0990195135927845
5.0990195135927845
4.898979485566356
5.385164807134504
13.341664064126334
3.4641016151377544
4.58257569495584
2.8284271247461903
5.0990195135927845
6.164414002968976
1.4142135623730951
3.3166247903554
5.744562646538029
1.4142135623730951
5.916079783099616
1.4142135623730951
5.0990195135927845
5.196152422706632
1.0
0.0
4.242640687119285
3.3166247903554
3.3166247903554
4.242640687119285
9.643650760992955
4.242640687119285
2.449489742783178
3.1622776601683795
6.557438524302
1.0
1.4142135623730951
5.744562646538029
4.0
5.196152422706632
5.0990195135927845
11.224972160321824
6.4031242374328485
5.0990195135927845
2.23606797749979
3.0
2.449489742783178
2.23606797749979
6.082762530298219
6.082762530298219
3.605551275463989
1.0
9.433981132056603
10.488088481701515
6.082762530298219
1.0
6.082762530298219
5.0990195135927845
7.14142842854285
1.0
6.082762530298219
4.123105625617661
4.47213595499958
12.041594578792296
8.831760866327848
1.0
4.242640687119285
2.23606797749979
4.47213595499958
3.605551275463989
2.23606797749979
5.196152422706632
5.0
3.1622776601683795
5.477225575051661
7.280109889280518
5.0990195135927845
4.123105625617661
5.916079783099616
6.082762530298219
2.0
3.7416573867739413
5.477225575051661
2.23606797749979
7.3484692283495345
5.196152422706632
4.242640687119285
3.1622776601683795
2.449489742783178
3.7416573867739413
3.605551275463989
1.4142135623730951
6.164414002968976
2.449489742783178
1.4142135623730951
3.0
1.7320508075688772
13.564659966250536
2.449489742783178
13.601470508735444
4.242640687119285
2.23606797749979
5.916079783099616
7.54983443527075
3.3166247903554
4.58257569495584
5.0990195135927845
3.1622776601683795
1.4142135623730951
3.3166247903554
3.0
2.0
2.23606797749979
8.12403840463596
3.4641016151377544
2.449489742783178
3.1622776601683795
3.7416573867739413
5.0990195135927845
5.196152422706632
2.23606797749979
5.196152422706632
6.082762530298219
4.898979485566356
2.0
6.708203932499369
5.196152422706632
5.385164807134504
5.0990195135927845
2.8284271247461903
1.0
1.0
3.0
8.306623862918075
3.7416573867739413
1.0
2.449489742783178
5.744562646538029
1.4142135623730951
10.954451150103322
2.8284271247461903
2.23606797749979
1.4142135623730951
4.123105625617661
10.392304845413264
3.3166247903554
5.196152422706632
2.0
13.038404810405298
4.58257569495584
10.198039027185569
7.810249675906654
5.196152422706632
1.4142135623730951
2.8284271247461903
12.806248474865697
1.0
3.1622776601683795
5.0990195135927845
1.0
5.0990195135927845
5.477225575051661
4.123105625617661
5.477225575051661
2.449489742783178
3.7416573867739413
3.0
2.8284271247461903
2.0
13.038404810405298
2.23606797749979
3.0
5.0990195135927845
3.0
2.449489742783178
5.656854249492381
5.0990195135927845
3.0
2.449489742783178
1.0
1.4142135623730951
3.0
3.0
2.449489742783178
4.58257569495584
6.6332495807108
2.449489742783178
5.0990195135927845
6.48074069840786
3.0
4.123105625617661
4.47213595499958
7.874007874011811
4.47213595499958
6.082762530298219
2.449489742783178
2.23606797749979
3.1622776601683795
5.477225575051661
1.4142135623730951
1.0
2.0
5.385164807134504
2.449489742783178
9.486832980505138
3.1622776601683795
2.0
10.246950765959598
7.14142842854285
3.1622776601683795
2.0
6.6332495807108
8.306623862918075
5.196152422706632
1.0
6.164414002968976
10.099504938362077
6.48074069840786
9.0
2.449489742783178
5.196152422706632
1.0
4.123105625617661
5.830951894845301
1.4142135623730951
5.916079783099616
5.0990195135927845
7.3484692283495345
5.0990195135927845
4.58257569495584
4.242640687119285
4.242640687119285
6.782329983125268
9.1104335791443
1.0
4.123105625617661
6.4031242374328485
3.1622776601683795
6.082762530298219
5.196152422706632
4.58257569495584
2.0
2.23606797749979
4.69041575982343
2.0
5.0990195135927845
2.23606797749979
3.3166247903554
1.7320508075688772
5.385164807134504
1.4142135623730951
7.0710678118654755
2.23606797749979
5.744562646538029
2.449489742783178
2.23606797749979
4.358898943540674
3.1622776601683795
3.3166247903554
3.7416573867739413
1.4142135623730951
4.123105625617661
4.47213595499958
1.0
1.0
1.0
3.605551275463989
6.164414002968976
1.4142135623730951
2.23606797749979
2.23606797749979
8.06225774829855
5.0990195135927845
1.4142135623730951
3.0
5.477225575051661
8.12403840463596
2.23606797749979
1.0
6.164414002968976
3.4641016151377544
5.830951894845301
4.0
1.4142135623730951
3.7416573867739413
6.164414002968976
7.0710678118654755
2.23606797749979
2.8284271247461903
2.23606797749979
2.449489742783178
1.0
1.0
10.862780491200215
2.0
2.449489742783178
10.246950765959598
2.449489742783178
2.23606797749979
7.3484692283495345
5.385164807134504
2.0
12.68857754044952
4.47213595499958
1.4142135623730951
3.3166247903554
4.242640687119285
2.23606797749979
3.1622776601683795
6.557438524302
2.449489742783178
7.615773105863909
3.0
1.0
5.0
5.196152422706632
4.898979485566356
4.242640687119285
12.12435565298214
1.0
3.0
1.0
2.0
11.661903789690601
1.4142135623730951
4.58257569495584
1.0
3.3166247903554
1.4142135623730951
2.23606797749979
4.242640687119285
2.449489742783178
2.449489742783178
2.23606797749979
7.810249675906654
1.4142135623730951
3.0
3.0
1.4142135623730951
3.1622776601683795
3.1622776601683795
5.385164807134504
5.916079783099616
4.123105625617661
4.358898943540674
5.477225575051661
5.916079783099616
6.48074069840786
12.041594578792296
10.246950765959598
3.3166247903554
5.916079783099616
5.477225575051661
1.0
3.7416573867739413
5.196152422706632
3.1622776601683795
2.23606797749979
5.477225575051661
11.575836902790225
3.1622776601683795
5.196152422706632
3.3166247903554
3.0
3.605551275463989
7.14142842854285
4.123105625617661
2.23606797749979
5.196152422706632
12.041594578792296
8.246211251235321
7.0710678118654755
12.328828005937952
6.708203932499369
3.7416573867739413
2.23606797749979
5.0990195135927845
7.874007874011811
1.4142135623730951
5.0990195135927845
5.196152422706632
6.4031242374328485
5.477225575051661
2.8284271247461903
1.0
6.324555320336759
3.0
1.0
7.0710678118654755
1.0
7.14142842854285
4.123105625617661
7.0710678118654755
5.0
5.196152422706632
1.4142135623730951
1.7320508075688772
2.8284271247461903
4.0
5.0990195135927845
0.0
3.7416573867739413
6.0
1.4142135623730951
2.23606797749979
4.69041575982343
5.196152422706632
1.7320508075688772
2.449489742783178
3.0
2.449489742783178
3.0
1.0
3.1622776601683795
5.0
5.744562646538029
3.3166247903554
2.23606797749979
1.7320508075688772
2.23606797749979
7.615773105863909
4.358898943540674
7.0
3.605551275463989
2.23606797749979
12.206555615733702
5.477225575051661
3.0
10.246950765959598
1.4142135623730951
3.3166247903554
3.1622776601683795
5.196152422706632
6.164414002968976
3.0
6.164414002968976
5.0990195135927845
1.7320508075688772
2.449489742783178
2.449489742783178
10.488088481701515
0.0
2.23606797749979
2.23606797749979
2.23606797749979
1.4142135623730951
2.23606797749979
5.830951894845301
4.123105625617661
10.246950765959598
2.23606797749979
4.58257569495584
3.0
5.0990195135927845
5.0990195135927845
4.47213595499958
2.449489742783178
11.789826122551595
1.4142135623730951
7.483314773547883
8.94427190999916
1.0
4.242640687119285
5.916079783099616
6.48074069840786
1.4142135623730951
2.449489742783178
6.6332495807108
1.4142135623730951
5.196152422706632
3.0
4.123105625617661
10.04987562112089
1.4142135623730951
3.7416573867739413
1.7320508075688772
2.0
3.605551275463989
1.4142135623730951
0.0
3.0
3.1622776601683795
1.4142135623730951
2.23606797749979
4.123105625617661
5.830951894845301
1.7320508075688772
1.4142135623730951
5.385164807134504
5.0990195135927845
3.7416573867739413
0.0
9.055385138137417
5.0990195135927845
5.0990195135927845
5.196152422706632
7.0710678118654755
2.23606797749979
8.12403840463596
7.211102550927978
6.4031242374328485
3.0
5.477225575051661
2.23606797749979
5.830951894845301
5.196152422706632
2.0
0.0
2.23606797749979
3.7416573867739413
4.0
4.242640687119285
2.0
10.392304845413264
5.196152422706632
9.1104335791443
4.47213595499958
2.8284271247461903
3.1622776601683795
5.477225575051661
1.4142135623730951
8.602325267042627
3.605551275463989
7.874007874011811
12.569805089976535
5.477225575051661
3.0
1.4142135623730951
2.449489742783178
5.196152422706632
8.0
4.47213595499958
5.477225575051661
2.23606797749979
6.0
2.8284271247461903
2.0
4.58257569495584
7.14142842854285
6.082762530298219
6.082762530298219
1.4142135623730951
6.082762530298219
8.06225774829855
5.196152422706632
2.23606797749979
4.58257569495584
6.0
1.4142135623730951
2.23606797749979
1.4142135623730951
2.0
0.0
2.23606797749979
3.1622776601683795
5.0990195135927845
1.0
2.23606797749979
3.0
4.123105625617661
10.246950765959598
2.23606797749979
3.1622776601683795
5.744562646538029
7.483314773547883
5.477225575051661
2.8284271247461903
1.0
4.58257569495584
5.830951894845301
1.0
4.58257569495584
3.0
6.082762530298219
7.54983443527075
2.449489742783178
11.916375287812984
14.035668847618199
2.23606797749979
1.4142135623730951
3.605551275463989
6.782329983125268
2.449489742783178
4.58257569495584
5.0990195135927845
6.708203932499369
2.23606797749979
3.0
6.164414002968976
5.0
2.8284271247461903
1.7320508075688772
4.69041575982343
2.449489742783178
1.0
3.3166247903554
1.4142135623730951
2.23606797749979
2.449489742783178
8.774964387392123
5.830951894845301
3.0
1.4142135623730951
10.04987562112089
1.0
3.1622776601683795
5.0
3.0
5.196152422706632
4.123105625617661
10.246950765959598
1.4142135623730951
2.23606797749979
7.874007874011811
5.385164807134504
5.477225575051661
1.0
10.63014581273465
1.0
1.4142135623730951
7.0710678118654755
5.0990195135927845
5.385164807134504
2.449489742783178
3.7416573867739413
10.862780491200215
1.0
4.58257569495584
3.3166247903554
2.0
1.0
1.4142135623730951
4.0
3.605551275463989
3.7416573867739413
4.242640687119285
2.23606797749979
3.7416573867739413
3.3166247903554
1.0
5.744562646538029
19.79898987322333
2.449489742783178
5.196152422706632
10.246950765959598
7.0
7.3484692283495345
5.385164807134504
6.082762530298219
4.123105625617661
1.4142135623730951
8.774964387392123
4.58257569495584
3.0
1.4142135623730951
1.4142135623730951
5.744562646538029
5.0
0.0
1.7320508075688772
6.4031242374328485
1.4142135623730951
3.605551275463989
9.899494936611665
4.123105625617661
10.198039027185569
10.488088481701515
4.47213595499958
4.0
5.0990195135927845
2.23606797749979
4.0
1.0
6.4031242374328485
2.23606797749979
3.3166247903554
12.0
5.477225575051661
4.123105625617661
2.449489742783178
2.23606797749979
4.58257569495584
8.12403840463596
3.605551275463989
3.0
8.366600265340756
2.449489742783178
6.324555320336759
5.0
3.605551275463989
8.06225774829855
5.0990195135927845
6.708203932499369
2.449489742783178
5.0
5.0
6.0
3.7416573867739413
5.0990195135927845
4.123105625617661
4.242640687119285
3.7416573867739413
1.0
4.0
1.4142135623730951
2.23606797749979
3.1622776601683795
4.123105625617661
2.23606797749979
3.1622776601683795
3.0
5.196152422706632
3.0
3.7416573867739413
15.684387141358123
5.477225575051661
8.06225774829855
1.4142135623730951
3.1622776601683795
4.123105625617661
2.23606797749979
4.58257569495584
3.1622776601683795
2.8284271247461903
5.477225575051661
14.071247279470288
10.099504938362077
3.7416573867739413
10.246950765959598
10.770329614269007
1.0
1.4142135623730951
4.47213595499958
1.4142135623730951
3.0
2.23606797749979
5.196152422706632
3.0
2.449489742783178
6.164414002968976
5.477225575051661
2.23606797749979
5.0990195135927845
4.58257569495584
3.1622776601683795
5.385164807134504
3.7416573867739413
5.0990195135927845
1.4142135623730951
14.317821063276353
7.54983443527075
5.0990195135927845
1.4142135623730951
2.23606797749979
5.385164807134504
4.123105625617661
4.123105625617661
14.177446878757825
1.4142135623730951
4.242640687119285
2.449489742783178
10.392304845413264
1.0
5.0990195135927845
11.180339887498949
5.744562646538029
5.744562646538029
0.0
10.246950765959598
5.385164807134504
7.0710678118654755
5.0990195135927845
[truncated: 199,592 more chars]
