# Supplementary material for: Automated reconstruction of whole-embryo cell lineages by learning from sparse annotations
Source: Nat Biotechnol. 2022 Sep 5;41(1):44–9. doi: 10.1038/s41587-022-01427-7 (PMC7614077; doi:10.1038/s41587-022-01427-7)
Supplement: Supplementary file 3 — Statistical source data for Supplementary Figs 1–7. [file 41587_2022_1427_MOESM3_ESM.zip › supplementary_data/supplementary_figure_5/movement_distances_mouse_late_1.txt]

20.4370149807
3.4382538068825053
8.522521541635882
4.7731267981238075
1.7324053048889283
6.167856059315823
17.190062502761798
5.830261344752273
8.303629537213757
8.779920502795761
4.95341740978532
5.450187225736514
2.484200919013338
6.163868594169835
10.050552728096333
4.37998493394349
2.9840083466428204
5.070413765460671
4.876164339588741
19.988270016878474
5.894182731394442
3.6400976056328047
7.613406143681345
11.001385211088529
3.4266643783946487
4.890146497447032
4.928027378985606
8.716796928781614
3.0555223748660554
7.589103821035745
6.210507931021617
3.7805299131941354
2.236303026454586
1.419948497619012
5.113789497192521
3.11166527695776
5.4336444482717035
4.836597359832086
3.687830718739706
5.373880295750584
10.207422099730517
6.446157421230648
6.173033579031735
5.738937585065972
3.3524502923003254
4.336250603807616
4.3669635036301
3.9740628178858497
12.108620963988571
2.1801691553453306
4.414867833700376
15.792515048680736
4.122529497944515
6.651010823207316
2.9795452809652083
11.34873191799329
7.181489080333433
5.596295177527899
8.076915433321766
7.627215765737235
4.989111694479531
1.36158732739525
11.702166509950134
1.7469347989529407
2.282841634063052
6.94834304290907
16.62566219585795
5.499304200147732
1.3639205604105316
3.087696189491618
4.899922042133789
1.7084001538195106
3.722288463514502
8.862168010152269
6.8737396073506405
3.15929078733432
3.504986646029743
2.81533869271502
2.305646705904209
6.48755210090241
5.147036593049612
5.344512542183691
2.127773037606018
2.481907311736486
5.7209058214155135
6.992917529338693
4.102640309829683
5.907883055589095
8.931590042562227
4.787202203485977
0.6828004494734627
3.238374956268402
1.0795577651740298
7.004292020010434
3.547720876457126
7.657201510641203
3.2088803593258217
2.1454670792426422
7.731056481049457
6.391232409299784
3.8448080316119557
21.470127623078596
10.701987396812479
3.027569555126697
15.604893094509427
2.7437484591620898
0.49339564288567805
7.25490125665438
3.0149607646100085
4.3464672136590625
2.1033538634117392
3.7729536721278834
1.94078155452801
2.476901257908537
3.837052496770252
7.9907107012487515
9.788573171502046
2.0569907360758277
4.480410690841482
5.681503321465469
6.827897005367528
4.397807318880452
2.0405018250115887
4.2035666016464575
3.7623466867874544
6.461034723622342
4.997339035986751
7.0485354972854655
5.983259393733385
12.302060956733568
13.912060354840163
12.499024168310038
4.8242086521055745
16.410840883454608
26.109795298633
34.4883526082975
3.7592441534286776
5.766723413216577
2.5958564125459507
4.126456457285781
3.9563962168719224
9.356530873148786
9.74709604624179
16.02837042830501
5.335507700943558
2.7576660611732
1.350997510979591
7.936237657226096
7.763100493399551
5.273917993573325
2.5646314229858334
4.900462849419776
2.074935452396873
4.340545979849647
6.834808596738595
8.743186509712219
4.173578638816183
5.77237250785336
3.923769352059892
7.026887845519409
3.1167536034597565
4.891312096361305
6.815331182492677
10.873920219969744
5.864191823322432
6.875467546291885
2.753965316221025
4.562424324619966
3.734935272614619
1.2673498147148954
1.542250592450291
8.75586735300496
9.404195214154587
1.8871886777664528
4.486375768534892
9.979585924250673
6.443207796559919
5.164733580206542
3.6857216465298195
4.148177820613731
15.689745502715828
7.167380011308554
2.9339235567905857
8.476608777877933
11.803311675558376
5.03016927507103
5.478557699077014
14.347946711616807
6.630409581211316
2.9526045608077465
4.33845903351214
4.997617418951488
5.910589423014375
10.253539776712493
4.926359875375879
2.355209557040813
2.5375490891009376
6.8456352457379035
5.35013348697995
1.6599977878645005
0.7042619450819092
18.48409175505932
4.8789325532760115
4.373209920076638
6.375973129259108
5.985150716822107
4.993029098770106
4.101514893258136
2.2547033952045057
7.3127347893427155
0.5989799552098533
6.666268038379959
9.023559953740959
3.524658510438741
5.714025051432982
3.814585412671701
1.1516416784942396
3.6781960690106645
18.10142349572259
3.078359707227983
3.575686036555138
3.8236305998343347
6.355045443357096
4.463783088050954
4.681561955564282
7.2246616317724905
3.3150231881123426
6.310970057798043
7.696380313427566
2.9888553358792174
2.399548651104152
2.4264277662618703
1.5486029040108817
2.9765073463160014
0.8239827813524444
1.1983154947410344
1.2534923278114942
2.799648373212907
0.9390471640024971
5.678053952893311
10.002201043567714
8.583072609861237
12.12536699517016
5.136794561985795
8.709859277358333
7.098353419113879
2.6207686155589696
9.170134684951755
9.433284729952776
3.113469427032412
29.069912672931935
4.475527125096515
3.002170081843838
4.5106119845971975
10.702078035666046
3.5288653464669517
6.691855423622111
8.131766591342249
4.096554195306314
6.388254675930089
4.826675826250676
0.6412423429400498
8.160800933272117
2.6500949160355134
5.401261028549043
6.825095295370224
5.811377417555359
6.976089936766302
3.5003946525882452
4.560264513409859
5.845681078198513
2.771043662767074
4.3066990435707595
5.588825600106345
1.9499017552530797
2.6800313678432963
3.874540131768369
2.757208544310401
11.532050149381257
10.080757060230638
1.4385574406865558
5.563956204118123
2.274598009151448
6.758051593414122
3.40922761414224
3.670351800827365
9.725573619178967
6.580692209694197
6.595472988557683
7.927451923406705
5.648421143022438
12.393318594755101
8.881141095109145
1.9433557810816877
3.127750513832862
6.633967114675041
5.800757255179813
2.6691214781521913
3.1750887559169994
4.895700839067414
8.61827701596592
6.135080219285341
3.929565190236621
2.4541135266876104
8.522277628118541
8.677569412253058
2.512427632585665
8.569927313904184
3.468252147967679
3.0905455855046458
10.02883417504049
2.6313996330283973
3.536526938470534
9.416930523320266
4.657588410303136
2.8210220238981543
2.044689961232404
7.0206286653972345
4.708709066828108
3.5040538392493494
5.198782948628011
7.431114281257746
5.012770189572125
5.490420131787282
7.606652398480567
3.989396347046446
6.752755932413993
4.659328940528191
3.25558550607984
2.403392069919982
7.0537610647302476
2.0551723451397583
5.342997495451409
1.4243661859311656
0.6337341706604889
4.927754334026148
6.988223449318259
6.256817975808658
2.547026736859577
2.8325766101234344
2.8282188569806497
2.498374365830706
4.90250151648281
4.603300530493255
3.133223801579208
6.069922399832736
6.363370486301593
5.643914731184975
2.3781575235371624
1.5844338752237446
2.7433019510155106
3.226490496893969
2.785373199262163
5.338658799659643
4.329327286399245
10.441610358474087
2.1525948033027538
0.4639601026312298
1.400793516478551
3.448340870504077
0.2390171134575923
2.3895043479535305
4.178816642922621
6.985752751127222
3.91382749472062
12.802545425598366
5.651673985891113
2.170666760005287
1.356484634944322
3.282831736003501
3.737150349037287
4.950078453046111
7.693827564864103
28.468815023502017
2.713133126476465
5.087955853902323
7.804832670279991
11.263972469666808
7.155244655532957
19.133059417937755
15.821737422656525
5.714330472218592
10.957999892774088
11.647212703236013
0.31981593407709735
5.144175745260205
1.744944571022972
2.2912319983674707
7.158239698571961
6.61702369435252
6.710989224609614
5.890347054856342
14.579030293915626
2.9536386658922975
21.47568200654041
11.479629228923022
1.1378682754327918
3.9985420720577127
5.029910252955011
6.0291508825827735
8.236188256487058
8.862248697592525
6.0195455539520015
1.3692617158778253
4.533929220102099
3.7867468461810905
5.4540536693792605
3.561164224152818
5.45139422861244
3.8185725930486507
2.667614919862067
6.307938416617065
7.66078168168773
3.6444957921009933
3.886535254008403
1.7208631172218265
5.34762001292268
3.9090699393779023
9.599874089799503
5.184506525772424
3.1766820100356994
9.164912350656401
7.01107948162952
1.0922004359122557
9.320591215765079
4.011204261176492
2.950280997016268
10.5342552615357
10.842100345583523
10.966428471452149
2.101754563473145
5.84941414450786
5.996206467573515
7.362091913340546
11.853056827394768
8.222232527308751
4.8532858912761245
1.0056161323399015
8.414605930076238
5.249500375099728
1.1311877879385834
7.720626213873692
5.068477165087482
1.7002837214382278
3.639450965173236
3.5227574300910716
4.74952317302981
6.307903997042464
4.492700158170298
3.3658481879021873
3.793733918233224
3.5226903959069933
11.458221676226925
8.063166732276713
1.1378999301190111
5.829257112233941
1.839837591493229
3.4355540029106835
1.7780442535118308
1.498569670199153
2.416092568524051
3.842563272697142
6.310261393246289
1.6450190515863192
7.355807649824383
4.481119845961849
6.587006713805979
5.812811084659216
1.1961627362165708
3.405197179519803
2.24830897042878
3.4746358332414484
2.2648099951538394
3.504857808682563
11.606207482208507
5.548381557470877
1.9625889798126817
3.8441644928260836
3.7442659956077966
6.716285631812314
4.66142798696405
2.250357007844211
4.864812362241488
3.75671865134732
2.5037533213251417
3.349428854641163
4.388300171532291
3.37115576160915
5.7419388899389014
7.110611780401122
6.199868072433655
5.8983071915859675
7.389635396870891
3.742475872198755
1.7222147167106505
3.8352633015582063
2.8862049607202547
6.75030425704508
6.433694071220536
2.1071760316497676
12.566727365893687
3.05364255901711
11.817674864646948
22.604357461563374
17.049964943767957
6.214891964969688
8.99061947763573
8.536144051090009
1.2253614554150434
6.9450142429848105
4.543917177777467
2.242872345950726
3.321018672544761
6.567074456698747
6.585254530929332
4.570252804761725
5.207813862788482
3.8865949409156633
17.553350902077657
3.955635763323033
6.859054661681992
8.880986302070118
2.8499717619008593
3.576425485414412
2.0490383560227183
14.059358284666303
5.759932000529038
2.1188911760193445
2.9228550705048137
5.033877455189327
4.4969080666502235
1.7464715804400532
2.61152326187937
7.90146019414369
3.509723759641328
2.117709670620347
10.832123488581432
3.2415352451360597
3.479207482855041
2.5397296469710624
3.1985378127318094
2.33714876261336
11.357633878717717
3.062725241538579
3.2929451713433604
6.277473668537305
3.033711694048296
4.71001685482412
8.239762092693098
6.128128121683047
0.8956224804863595
11.82234709248884
5.870603155264859
12.367271968076253
1.4680483585336805
6.616578191194712
7.194750386157485
3.157904392283127
8.987961112068763
9.246614833482669
2.7127353906737435
4.582307682227403
2.940748658553533
10.687294759425805
2.4292203785789788
8.161662955580237
3.957218624732109
1.2538781223829205
6.576650642367581
4.242390280001925
5.557789117328154
8.0030243877897
2.7217652961736323
1.3829038841720023
4.1604794689817
1.7990283106432083
1.4650996536771217
4.6465767854125515
2.5491951019008425
2.4547313844463097
2.7558063264824475
4.272535632413131
3.5373097441599195
3.915180478948927
3.0963580358306
3.069551340337491
1.0041539369092345
8.078489764873051
4.69682149594707
2.695130958424127
6.4683507163079055
12.11267166294027
9.187958324573495
20.982951441592053
3.777539490511735
2.5116928600927864
4.483970992705984
7.2909141583934325
3.5671501057277593
3.555524081477279
3.17647790308663
2.605564756986354
4.103233799998758
0.6511722760868589
1.5042391546574163
2.700010674687863
5.873865816595451
3.3294561388415485
3.1145849457567776
6.690761180315883
3.9506126488596185
10.755162937658284
4.569828887803949
3.3770886772411233
5.354358311060768
2.0709454141858723
4.169892665925444
2.894469541684858
3.569021824388099
11.131012284622807
5.843994035006352
2.7185561926134403
4.1792582069649225
7.03521885497245
15.55950120584042
10.261327041182025
4.451595571047769
16.922984833974105
7.22424493718123
5.816618366647041
6.380873264229584
4.9999971064461635
9.824499930828495
3.1530996112491474
1.237542535290405
6.1111960283885844
4.869075921256317
2.3579170727380894
6.935308316291193
5.31476919217316
2.7680605959798332
2.684792250117737
6.713329424254128
3.2195048744515757
2.6654919922457143
2.94832393412259
5.417174143055964
6.69469207000748
9.538021456481115
3.8929451964819037
2.2579982944589125
2.6823803143053624
8.0915494808943
2.7432102082214045
3.0453683063616044
7.1138546954315585
11.010261002206269
4.829953059672979
4.798910085158384
15.252156504021517
2.6098396628583163
3.4023606541270106
1.7702061519457506
5.719268050141843
4.190966910871239
4.126442570379277
4.980054734179045
3.080111585045256
5.129460742570464
5.105023514491578
3.740896543196891
5.518278152375883
2.934684219521133
8.755552212748569
4.9176905514898515
6.459563951649457
5.971371465856439
3.9010329715218224
4.188395355740324
2.5609095476770345
7.159636412155647
9.46560669271201
5.770287058431499
3.2433636726620634
6.846102876822382
6.023375173536411
2.763352318187886
2.9219239569377407
4.646666883757241
4.29955901817246
5.196317618329322
5.673647411209072
3.370784415337927
5.225637921531587
15.02829197482794
5.114537387381954
6.360978656615693
3.3224760538146683
1.2057016242334657
18.167360009702314
3.5971791735601313
3.6820428195734163
3.196626433602657
3.188607847771504
2.0066872146766332
2.6382903020982256
2.851564127091009
3.5699937841229907
4.891430213154747
1.3057568216867261
5.12298032180296
3.1845403737635136
3.5317945855146493
8.0329575186486
5.21736593498433
5.8005275981649
5.273857371882671
3.5904287558905175
7.273412189401897
2.4900250801805153
8.718455105770337
8.155578926908223
5.969658622727783
5.808907212567413
7.3954481876981735
3.606312348780738
5.332064042565218
3.080146845008682
2.5167842346704097
5.037087563395909
3.225412209016089
6.623770751980604
9.61894262019753
12.804786333743827
1.3357220424950162
2.1890588309886554
5.227069274479963
3.2057190688877517
3.859795875229149
3.356860067776032
3.7268910534313724
2.299016032841533
8.892207830214767
3.4633208921356835
3.3070749339368204
3.394563281693247
6.489446265976506
5.0497289962987635
11.1539042775038
18.027542073129947
5.537123642232444
15.81596147833024
13.58974458311318
17.425558111746174
1.7974633976210552
4.408434387326772
5.139392371105883
3.630653042441322
3.2099045816997447
8.345616807375256
8.515390516635593
7.173448322503649
1.155347937004935
8.53928478151083
12.079381301402796
7.386358953007936
15.66183960692887
4.123871007759986
2.47343852612231
8.499620745634685
2.557998129373372
4.176435313670929
6.0980306907203
2.7314391233829998
3.874320765808369
2.416583738279134
6.337824666193517
5.170442795693517
3.7664143172762103
7.477911601021899
4.6273141961891575
3.6497158476455454
11.217416671280798
5.2150949678697165
2.7934636523580454
2.4924077173238737
5.207457686042816
5.789263878660745
3.378809266325978
9.995786637207154
4.481902400251721
2.348271681982014
0.4040781536224764
5.599188863482277
7.039309488283928
3.3622317870210146
7.088305509262378
2.6572999935196573
7.766067399999144
3.38450888817642
9.187791115109626
7.193654152118887
3.3865559575274102
3.0197975876386187
8.749791167749606
2.6520641686725637
10.119600477115151
7.554773052724729
12.845599559689097
2.0776701610549004
11.61769184251609
1.4459218749040634
2.696984039093877
6.81658621568586
1.7787744415949207
4.015464034978147
3.9149311452688176
5.869034648590306
11.191012926371423
3.385047376069199
4.502366404032929
5.6283919141469525
1.871860430899996
2.6800963281468686
7.102419601743057
2.4483339153659567
7.850578806771054
3.508226876430586
1.7672184149919439
3.42325889088134
7.434041835403312
2.7784466983243297
4.79516778735966
1.2080725216475305
5.038270108483115
7.541741033793754
4.154968458968153
10.553182222710415
4.999654362020364
10.050044297334045
8.23250483656951
7.509951119600891
10.281406660411813
6.736310766382095
2.177189391554772
5.670426784921422
4.687230580671516
3.8938559418043033
2.8769735762951503
2.4219028895276247
3.0740582667516603
3.461994666777344
2.1592882013830903
1.6158574192172344
6.533352623794518
10.988730559249476
3.4047723551870432
0.7574688307283844
5.121081361991455
2.170663902849909
5.055843395881669
4.358204484785673
6.305272722864161
3.012505367021339
5.984177947493507
5.625447832016432
1.8903142287321482
7.085334672051653
1.9915734707631707
3.9983072809759843
1.6193607957715372
6.526601252660853
8.412595222093783
4.172401969302892
3.966937830191218
7.772408506847278
8.59277783344942
6.4471999408821885
5.757069043589219
2.591131645133507
3.71301257280686
5.63244545693036
5.970720130729883
4.593855818830524
11.059989593377042
2.27434091317428
10.992146704753376
2.780693241113199
8.423627707213399
3.1432843134643385
7.691061514353411
2.946447898764661
2.5380359895310174
2.082336904406894
2.1782775631141997
17.04466365740313
5.050299833868712
3.6884842682820693
1.7280584686612506
4.425820932537606
3.553838142321393
11.33804361759431
2.8482226684353
2.5540669771193203
11.581081404316732
3.2017290398681606
8.202538339849015
3.2303580871629953
1.8163281905387856
4.2201811446893505
5.451646296116227
1.211080864057751
4.623825069693063
15.884328744416825
7.392302434045926
2.0375818673278427
4.790079894517784
5.595434140071794
7.912974805120605
5.5031494556886695
6.2968303933628125
7.183795460473901
3.874172895757823
11.32536096932573
5.570560901179357
3.5275214582011416
10.290827417126426
6.888599922686905
6.265934244118711
1.720335418651626
5.90469669239384
5.950708673238424
12.573078850588182
2.6793518779391996
3.8707485232722108
2.063833858720674
4.757232677274137
7.431702400924382
0.7431643980510875
4.552136769089061
6.568024928126208
13.281320991147673
7.884837588257889
3.51378191710953
2.956194538329727
3.9803625564033784
1.7160033143695168
3.341866877053347
8.222926178143029
4.883099349442651
4.8243286058244275
4.148153582290911
2.825750786283713
2.2462531617113797
3.614014852832732
5.440186207948571
6.29901010722216
3.5980905624561967
4.277562852146201
3.96022437813696
3.693313255558392
3.778708755438743
3.143564992882175
11.686544496137264
9.51024547737954
5.760891258844559
4.858846332958715
6.7151137756070876
9.147707884437585
5.260038422495759
12.649854987248844
4.121940739731896
6.185569255200347
3.5829199064960227
4.490855748322027
4.525497171983689
4.384179952598212
8.727053365798405
1.5911917988756414
15.764866009304342
3.482852720885471
2.1159282963580996
4.40293787598024
1.9708761284138439
7.817223237977403
3.2425128948082675
6.506458514142233
3.7085013237726123
5.7806617372328954
1.121607366006288
3.343870236471712
3.491341450849454
4.419772227156011
3.3804929821185215
4.213011697478542
13.022938575225538
8.407053145207453
4.183076198974724
5.066857060283584
10.759037287491811
2.6260873876333286
3.5877102252758575
3.2294244086935557
8.159784388211948
5.068573838364916
2.913145571229528
1.6624436303629593
6.226826603087966
12.692704016370527
4.231008978798431
7.763709427114022
6.999690396905236
3.941841235997907
6.941455212833255
6.093916611858889
3.899256823817073
2.5020071226876572
3.067452609044893
17.35966886236072
4.586148374930996
1.3646942520762009
2.7879393848085448
4.208189017294223
4.273047497550847
0.9516766577130283
5.026050279118696
3.6593323674524747
7.649030110763852
3.295696189204872
0.7171230923241962
2.550513419773456
3.6708538789829808
7.407057615977729
4.3326987199162765
5.8726439308091285
5.1105485851327686
5.51007458869258
3.974868988001701
2.2282070729234795
2.077308074215804
1.5620258731442929
3.274040520808882
8.11242086592091
3.1288945026071637
11.754285267263958
4.716903483696214
10.592909643955622
2.6289774745859846
1.135705282040237
8.608414862309544
4.398135902123841
5.970692259981397
6.601990040236343
4.584393494954442
4.7620078046078556
5.437000787684027
1.5710650948488192
1.945436091823324
3.276721295176698
6.798756335731193
6.212328988999249
5.320997070929538
2.5729716429310314
4.386974449709869
15.754592409982598
3.5986000588957046
6.2656251657361945
5.610921814651383
6.267652045180267
4.8242576146767595
1.9533759979403345
2.8196445826962635
1.3164047968362145
4.429336808249512
2.6448863009004793
4.649246199098471
2.234208535416072
4.240859589510862
5.251674944132172
3.217915358104127
1.9333748045400683
7.760947933857704
2.692175008433854
3.727644278067465
2.6806287831687348
6.952232113765996
4.811900519655069
6.656808750197739
3.160462356302311
6.338093453269156
4.1053864135012645
14.623623898753678
2.635349011234277
6.005831594914627
3.4798418485695986
8.274224050207476
5.174263114779982
6.749000380991278
9.849300865217643
1.7467349231251703
7.571998717040278
3.6309802480325555
4.850421842612495
7.47702233262548
4.921129542072251
6.41382797221465
2.910144567474295
5.927778712618609
4.783732497689875
3.178785366968173
1.2831197548236999
4.0366360217811
6.159756269759142
2.653429571289835
7.337572716360009
4.3547188536863315
24.13439391990866
13.059308399423516
2.53357758260273
12.263416206571184
11.052261440888591
11.712426313646283
4.706656369737248
3.4276655728015424
5.724253987566825
6.61851907041411
4.587013989498555
4.9915151042655586
2.240740248071873
3.945066549061046
4.04965922381227
3.9823248255490293
5.275975470893524
5.754213776723199
11.828415788339951
9.102591339231129
4.252218444261442
3.6198160500665804
2.4841902855315294
1.2290688898206663
9.110989857175122
5.378310766182544
4.4324725299910295
3.644668462394341
3.1033794969632122
5.297604235820648
3.237550604235465
7.8078569109043485
1.8595350673496613
13.237890759422013
2.5192159375550416
3.505064331753654
1.9452738054396574
5.926829995583575
6.759577881555227
1.5275920695922973
9.228298834770277
4.716819227836858
4.974159731895041
2.1171808483566403
2.5220566779815705
6.771663157335416
5.8330179398415805
1.0041048198880849
8.807734187365684
3.747807525935342
8.362256232437042
9.447924333877463
29.306032203992544
3.695460900876154
1.9207140144831403
8.355068582365899
1.5836518963277424
3.8041424063497113
2.4404152727613804
10.971950727523266
10.504322594952594
4.287941852169321
7.354035933337842
2.771010665271076
2.166157180684956
3.551158998177805
6.575615994365377
6.548471375415739
6.2840937101660455
9.867202940416092
11.290651914419286
9.615409674148415
4.882702211949987
3.850414030238698
8.46426258361848
4.820364442811082
4.371440856029085
14.788952337693008
2.08164686926694
11.68052647442637
3.164091488096448
4.372634090270251
4.227846987568824
2.871669711814653
2.45993670515112
3.97583241004011
2.3650663955841775
3.9138398717571588
5.515608639682281
6.108011135870638
4.783815068941943
1.9721783594076683
6.055430356456593
2.6878398071050826
4.343629981467589
2.131891699210249
5.326908904422698
9.693028233910477
4.808561681441483
10.9905182329102
0.8382566331902529
7.887526308532929
4.907365713517966
2.6166033303608347
2.8431653525223815
2.545784827836237
5.546684084348664
4.148098924366929
3.775473409313133
8.469355825834658
7.01099172716138
4.033569472642778
4.663544969364996
5.747387112453723
0.8494069658639312
3.3183434393482028
3.3512455352653947
5.82808808858793
2.0989346431129365
2.986890360764331
1.9265704804862729
4.198515588868658
3.3721087708483313
5.712510691495302
16.033303893416544
4.976088474004979
2.6619517242072623
4.459698529189321
3.515562146613234
15.997757451866942
7.325870557587823
2.2345817265490404
13.350197966117848
3.109437318806098
9.076271371647936
4.440752429456131
16.948484490011086
3.869607397076926
6.797553039933344
5.313947867688792
3.6883034578130593
6.3194591046502975
4.784103623296888
3.616461832521174
2.9904930165746677
5.637008270667521
4.282674483510354
1.689285615009
3.7915773004156255
3.621882610090972
4.905141662980813
8.632329025226804
3.999091272983168
3.4749483952279423
5.0435054304660785
5.33344202735824
3.1206185771199295
2.760854415360308
13.418769387389743
0.3673874264157793
5.524939970233717
2.080169108934058
8.837685269746364
11.38244637855034
4.313793844414553
1.4848875967269424
13.728095623043252
1.3967084360167827
3.9843707620523237
6.428556880526299
4.251226792043223
2.068545435216746
5.2268608428909715
7.270909671284559
5.878158750116024
3.044784254710378
4.352852245731201
10.342925842889008
3.7200750197664574
4.475848964332106
8.271574133493953
11.145784839197436
3.294471287312856
5.989642599323188
5.049101962744572
9.616924495443453
2.182803643149647
6.276786990978437
6.047254887227268
1.2994387907155474
1.985452457893123
3.098574654771686
6.681729794482797
7.745451370963154
3.382754294007012
5.04096287114031
10.42693150183658
2.814960221139665
4.1501245086405385
4.267462037147143
2.342730641695748
9.479369055403849
2.567914349427488
8.883625594934033
2.363986287768267
0.6072130854615982
3.4074296541037934
5.634454407304425
3.351073538050114
2.8491172185068985
3.4729180908482453
4.25971042958658
3.5372334631517446
6.034240280974781
2.546908234423836
2.5770362563631126
1.593905298059892
4.486867549735993
0.7858129219303629
2.859725826128284
6.858025977743989
4.740984955305096
6.901694629339107
5.087125237165741
2.019680384246849
3.263423091390858
4.013461360077159
1.9282051831905085
3.0616787707589648
4.106765465569468
2.5566436132379895
2.939881579964802
3.1231013619872012
2.139688968539197
2.895792613819613
2.9098369604274135
6.2179780253003525
1.5129758155086186
3.0366741023822494
4.512115666210615
4.06188765642895
5.719692896198968
2.9101647185653015
3.2041515402621075
4.166022503027067
2.861385412746792
3.7702785322793027
1.2580469105785266
15.893960185428064
10.970403565080943
4.315939923575365
6.2079458120292825
3.257164129292144
6.326917544088609
4.928852232828691
3.656302472901992
8.799014599079364
3.5908715370601616
4.451705479536533
8.82279805831869
4.433414149842923
5.207034097275609
2.7942044522316243
2.1978279787376436
12.820726608767377
9.48233830094799
13.278056360457791
2.4388709239613307
4.81993513897947
8.275506690200581
5.968067441878303
2.0471126446608605
5.507413804709056
4.7055029045347085
2.4030942665647452
3.383740767041877
2.952141430950451
2.1320032576208043
6.220357549953371
9.806546282673933
2.451183159629255
12.980928805265684
6.700179573787163
0.8263385157767251
2.29067157491171
4.660698336752087
6.94197551913452
6.810973359802751
5.711068438506016
1.903843165532599
5.504604114296696
4.578056260173088
2.8505952200534788
0.5626651107971752
4.723628531816222
1.7938766872032272
6.824647039982061
8.57341052005058
5.1889870307282315
5.08249972619304
4.390831935451868
7.401397796026656
5.562048258342379
3.395298172259521
5.861072783872019
19.172235284773937
7.100823192533143
3.5972096163156815
4.599406041684631
4.36367358869197
3.7509885719458076
1.7967296416233893
10.074596440030435
5.591810688689925
3.094088462544306
3.4407275141732705
4.7896410569548165
4.6373558788025875
10.37924459391363
5.251853092661901
7.400284625929451
6.081258349282642
4.028492674834857
3.550763690317729
3.385598255769159
2.594077490493296
14.728405544642294
2.4924755682617916
13.085263964338116
3.1289605861282115
0.6667183748177874
3.0321266930178354
5.430849578459025
5.001783634846376
10.397479707612202
5.889040930245788
4.988747969947837
3.7883937549909765
1.8445119569866226
6.194600873098454
5.055690418386686
7.538251855749554
5.75806093338587
3.9656753269834604
5.853574928680519
6.472108595708842
8.57917791693406
4.2310275391029455
21.946022718493477
0.8785351280973932
3.795327519204721
1.263361345263648
3.6996014445352374
2.505984523348998
3.821107261827964
18.098566942440435
3.0336023055435257
2.394942681964313
7.796788589882446
0.8523560638137256
9.80886684219889
2.9785132406533728
5.54502362379107
0.5930424087388203
2.5553628287575902
5.370869491837129
4.2348921359197105
3.1109231928187686
4.341862732502525
5.077407926705707
6.945647372431631
1.9226180745469579
4.342040097431274
8.926497018275603
6.011358539591674
3.1982007120383784
4.353289638702491
4.418698811055781
28.192967088930928
4.021799384159477
4.514349995328064
9.834616436415706
1.9739499687878868
4.297549094670185
3.6230303082352258
7.124809526497806
7.975434977753115
6.927740671311383
10.417006245475875
14.087475584529749
2.322014386720724
4.1948809180272075
6.128906184591862
5.841565742042731
1.9293207442108604
2.7570493588895952
4.785492609963708
5.213467349827246
5.810310357595806
3.7476071739776273
4.595488785061279
2.5565746108938523
5.348878347560329
3.903554123200688
6.391787320087935
13.138278906699107
6.071307842496464
2.5656950472753652
4.0897284922949835
4.0807791746110045
7.881975167785807
1.5528731772004896
6.794793235172542
2.559869625959669
8.755625364390367
7.124056961761332
5.452473825495082
7.029758304223848
9.054724163596678
2.5133462296457414
10.515610740376657
7.313134798546081
5.119336267757843
8.899894327578497
2.1293897266174717
11.110843044050299
2.9335460994777676
4.896310476001228
5.442455616158852
1.93657150195029
6.2204374518190955
7.070001574120819
8.115698170871559
6.881207459817956
15.938895108216222
4.247056655063602
8.337213825701737
2.221263505776136
5.920406278050474
2.984820742843493
4.068817469870878
4.095268881064177
4.602997189188107
11.852127536702152
7.479578860132867
4.771636868598808
14.43693805829509
3.527137532387215
3.324598581120293
5.182118797484297
14.410575819067683
9.851598973687834
10.72451363802547
7.7798858876453805
3.901668982738622
1.831700139205672
9.803022692489629
2.7106819246184863
6.102713448922763
8.37040986147421
3.288218371484647
5.768001369647104
3.4146011643812244
3.2799352138616564
6.300714645255111
3.459754007102314
2.1951021877406496
1.8596185625805755
8.175074608645787
7.807789926878674
9.699727387994708
3.7613504493962617
10.15793744043555
29.805517255906317
2.6304222363596708
7.518569996751768
2.586628584319172
15.147763951397852
4.300997034840903
7.39841779560592
10.555148846548075
4.307758080103898
8.504320566052812
4.9866734513110185
2.460647855694035
1.8111320398777608
3.5677793415276864
9.091945029136484
5.483215166839865
3.8111963467872796
6.399822497563088
6.061052666370639
3.7580906508713072
6.812042281343621
2.784294251759736
1.534199186385169
8.367898181913734
22.53835761685044
4.329092952920507
3.953018347022128
2.774311153224266
3.8674448094388016
14.450892204036677
3.2991176387210235
7.819508573906682
18.45163670630751
6.099724271096801
5.753377380620709
5.237308978057826
7.58168788047752
6.3800486576573965
3.695486397986086
7.736077284674991
14.91463762777251
4.300391783724218
4.58684562946605
5.9632820295326265
5.372424537172427
2.754090153369696
1.2423972751930057
4.048037038131312
10.342616217340005
6.3373425096731655
6.152576004928466
5.539317250844071
6.787669479659968
4.2401657712048735
1.6595610938468894
0.8128260739698524
3.3204138530681244
10.928953987197886
4.812149258979094
1.8901572554357315
3.7177582234434867
2.459382631738238
15.77419983504023
6.709098169728558
4.895816277489676
4.162022035307362
4.7693279063650165
2.614400890844867
1.428445248876703
4.514100353934865
5.112405549924651
2.2126990188303437
5.868715036470093
3.5036699768708925
2.8703066487910154
1.770747997083176
1.5188391763253635
4.599192145798713
2.883767120714779
7.37647297248771
3.525025472226239
6.924900092645021
4.7804472662805315
12.439276910017313
4.268894385540811
3.898281290503287
0.6602551743067746
8.939660814423835
3.117848504152941
8.687154454658332
1.973864180725684
2.150672843917492
3.5444256855457534
12.827129723875919
8.106311477036483
5.6306232638606275
4.1769221731887
7.159319778189685
3.0510027029386624
6.335511304282992
10.670002064848585
17.479932027808644
6.577050081706261
5.224824606193488
3.395256299795283
2.5957207330084247
1.6592289202213835
3.6630308547997283
7.716194794491873
10.254653467605166
6.040633762186117
2.19834990728972
6.246195515959757
2.65370698180634
5.511504815586578
2.0923739639208923
2.5433106160402326
2.0885141736833894
2.036259005863216
3.1660158177889888
1.4452914681361446
5.672560345194335
2.9489885151741566
20.000590376913557
2.8889038138976466
5.539815405260238
5.7156921153439875
3.417596621754079
2.670874133792068
17.26568815819678
4.3800613007177045
1.800144615627599
2.8704910809953548
1.7002592090177
5.6135043734171886
5.409313264882552
4.990802902666474
7.358716661678789
6.272977261128286
8.658201022016408
2.383382519341865
6.2746413906543745
3.970545099637065
2.6940677686403673
3.612424278971967
7.043662476028105
7.264233296031489
26.632463407671565
7.64099083098403
5.2308498009240765
5.853122943265473
4.0082245635038465
6.307984766968831
5.736769353998779
8.294013158266155
19.70182044427145
8.421984517578407
1.2306116171077122
9.335601265316111
2.4874388826915084
2.292083607734617
6.795096647901141
2.5929432143012736
5.938639290539058
7.548068300166963
7.1988996338575175
3.554863093680003
5.64437617573475
3.4882029315023666
3.388391576752065
7.385068091887672
9.662009501285278
7.851686101665622
10.222080075462118
4.85343471095965
2.040071848224252
4.298986458926712
2.1034968074607407
2.4857897859769977
2.39739792361088
7.436219425507561
3.631394019652234
2.4334142550148785
3.6422090813916803
4.128151127628149
20.258271339800512
1.0938395796854876
3.6634937683385482
5.907426283471678
3.181580122765188
2.78131145910237
2.9736587952195768
2.4683620178163714
4.896793736947674
0.7424093914594089
12.625422540234485
2.36657232363589
6.21580258234415
3.8997564124972786
2.6274866735213593
2.515441379038866
8.20005533637977
4.094868650102663
9.256126403120087
2.869087752596755
4.658183577565173
7.313635589155063
12.741836819902302
4.232272560085367
4.3527187995985175
2.1338053970113013
13.464302257964938
5.771014149470117
3.7842618093876146
4.504980862919842
1.879499803698661
4.424402005047596
3.0840920553626994
8.956793934663759
3.9718816307725473
2.2720249633545473
2.45493950634886
5.207466808262077
1.6834035654404524
12.990098510998214
5.525058749149855
12.07657559362362
4.957231541010483
5.755724997412314
5.412854823284759
1.30769577709474
2.808924505852398
7.859790010238547
5.067709586602848
4.126176651021644
47.31394494048021
2.451711577803887
4.749402244002359
2.0987009122620113
5.780512000723383
7.096753390677927
4.890620071095832
3.8954053528125403
3.8077875100678455
3.289266262269659
1.20815206687138
8.447259857565301
15.069967697526737
4.3596856991349675
2.8843721741251147
1.5023662429731235
1.5698518677672912
3.0416782320173312
10.656304877920734
2.6848796774313906
2.722898171437741
5.524037430337378
4.080547731836076
6.14978692654295
2.5841455850163166
5.2451569160066915
7.1264807634409175
9.643477916840228
1.5772283639852425
4.013667521255401
5.973375342404368
8.880587714379898
8.874391981689442
6.846014634108792
4.038043146752516
12.837895185720713
11.370174698132876
10.32608893962579
4.940733956845445
5.179736897555694
8.459985465009021
20.40095216056079
6.001880609387422
13.119458878799941
7.475891399320987
3.6956184931081806
2.821790288340658
5.987015447457991
7.0397724166451425
7.044087059738761
6.314511008664775
10.06786601741653
5.438414877273684
11.964086202986879
6.054565089531891
5.569692589544949
7.3681108363177295
7.436308119443339
4.363791258315076
8.132804282938766
7.840014710570151
9.989504750144636
3.717105281124961
2.562305797406511
2.378147682220261
11.926065502378394
2.6320284627317556
2.851000141899862
5.8558023318139405
2.3528323806121447
2.3717224837229867
4.617712769879338
6.010821847555095
2.2820750175983853
3.4170364786047074
6.091482076983356
6.828907139505117
1.2783954282717656
3.491383612374106
4.343273677782619
2.216104915666884
2.5940033091169012
1.202492158278862
1.4204142571022778
1.5847943391087014
11.35339197079125
3.6593524436161173
2.9612807071027367
2.026238020341013
4.934498003282343
3.3144075287914485
9.241789467488976
3.4622165093313697
11.430253938279355
7.182407889156159
4.5037032955437315
3.9420499916182012
2.1330198372508136
10.123996080808848
2.8195700516636317
3.0957383637902263
5.361513216583313
4.56635505067738
2.4004797485839573
7.631336432882878
2.300948067611167
4.469046796752092
1.7432073295412407
2.8487391806011044
4.680756049869071
4.628505228006916
1.9259507641632403
2.8791428648434376
8.797224894598003
7.876995774104286
2.4408331096367863
1.8363474279016474
3.775893189051327
5.643628125515542
2.457610925947794
1.839898311327947
1.9296519041552507
0.6151423850702951
1.8428308505822393
1.7629167231955518
2.7151141976788504
3.605143805205193
5.940489114861973
3.6286376892658048
3.070794374962351
0.9277525655843732
3.2840768549762336
7.679877546801482
2.189419494103649
4.525390690057917
7.760835652284692
1.713885039142595
3.4057899179869224
5.359213486028945
1.8254496679685186
4.390861799250522
8.745101364792777
4.1623004146642595
1.5216895888701325
2.9346563594216417
6.567438917147918
3.750669873908598
2.6256758329110843
3.1547393063896516
3.9733541484667643
5.190786547411122
3.356076258420375
4.174458569712924
1.3732276835035853
0.7127731592586077
4.8544939797347055
3.212098684250865
16.494856645200734
15.581979561837516
21.197780050377027
4.303842718923818
6.6369442670392695
4.594841146226296
4.77890918394233
9.947378157004135
6.495375003649566
10.832216688088387
16.456583266833796
4.101229578771146
1.6412619695309467
6.539109031852551
3.1239199385224006
6.234515091531834
10.755518437769606
11.255334139309456
6.547325314959162
13.407815192185826
8.483437366349698
7.198253835981502
6.490848774699223
7.542801019396691
4.078669498644354
3.99018252038461
4.742955110442279
8.141381663030344
2.9839936926551545
6.483386565270293
4.42429415822014
2.7321310809267474
6.329689639834913
2.824804220340209
2.1173785460145846
2.7146319612388634
5.75316793604798
1.7435610643816564
4.787312915281189
2.778771676200152
7.794271243585031
5.692520337619753
1.139342104753181
1.5830520820545402
7.470566255051473
4.930743972994858
5.863364518986327
2.5098102972109877
14.358983598176833
1.6255659608047053
1.1783923389924995
0.8064924752830059
4.687495306734393
6.451570937687151
7.114515725100412
2.726535144876914
9.28041064902897
4.914658254359977
2.8187751811153197
7.203937023611176
6.906480007093674
1.56575436568063
3.5756673711901077
5.882183538814957
4.920525483209467
7.43110321663682
1.1656463903680347
10.783331615840268
2.814954307613806
7.085176731154527
5.852796462355223
5.052254456085593
2.6032857771353415
4.775393296019574
9.002760873475639
8.766546094329309
8.719379130693131
10.531503223592026
2.588973436155235
2.1981319825982366
12.074924630729889
8.34488477815186
9.273471259200356
1.0881133502193046
4.953526445025909
2.4862299789120836
6.326850459335373
5.1168432197345926
3.905423656076552
10.375243403561504
2.335289491310427
3.782852071062452
4.965719390153005
5.497963212197958
3.0821013010438487
3.495440379504485
4.780028266359815
1.2166106502080765
1.6964905611461558
7.175411190169233
14.69403003065863
3.493046016588569
6.856390324425587
29.66560112837876
10.490723454746595
5.6549906266334835
5.05552535176934
4.108941336328756
2.0410433398991197
2.6848830614464294
5.022815664016805
11.678458903205696
4.543461035656049
2.632333185869017
3.9411617745932657
7.313191534697205
3.3297529122662453
5.0736534347454
5.799919451148388
3.4293445732410777
3.7500813075196207
2.1329615599832894
3.318051058300024
2.180439499989068
3.2744030224727907
7.438021448974475
6.340461761487327
11.027217693861557
8.302758116923876
5.0188090058281905
3.0061423935065408
7.512771624848729
4.0323604552754455
8.964566361719813
3.351660778573696
11.316183209672388
7.723284878792978
6.537410457878243
2.8868863725556255
3.783069271908809
8.294968361410673
3.6707261243935534
4.160671757044229
4.660309931457019
2.4845448674063126
15.015875082631409
4.674817187764566
30.73135936793696
7.026745538609777
2.0260000142039325
3.9973097580323795
2.65198624433531
16.376815140751294
3.953441896974707
5.1685882905305895
5.002780436275415
7.862230711857559
51.62902595533099
5.6351303120517775
2.072275860020917
3.31192692562775
5.613963656280776
2.603496529655597
8.191481830461113
4.6111177691726155
5.071511998381555
1.8059171390818636
2.9913464342147824
6.968002307336269
1.7134731116689825
1.7993474668697003
1.5215875121431166
3.2013962746176987
7.461790666441695
5.379335513792138
1.88427414484215
7.048893203211705
2.244912803985638
7.332008761127472
1.8180897285937783
4.648991735835455
4.016070578737017
3.5270294034360354
7.8020372939941565
1.4127622242444502
6.083119612660306
1.54233801755313
3.5861727272884507
9.98195019051039
7.594702798402538
7.99209142992415
13.141636805901737
6.5765430963049
3.7145339128932284
1.679440682771436
11.217608945577974
4.8075211369620074
2.275778478662015
7.093899730262558
6.0440083049296645
4.38095792282456
1.9095560041094388
3.2420339411408197
10.243176536802082
7.49849884356661
7.175728826210398
5.486567933992054
3.9814917185902488
4.357092855038073
5.334470620660056
9.888182126476634
5.235662314131093
5.521078705263744
1.3626369619948115
2.8214138760931116
8.928750688143307
2.035818828077495
5.106148245222449
9.33617686936451
4.927726597670197
5.101571439358218
6.482960565351966
6.797512133880917
3.0862070775184223
5.157126045252345
3.4698790266458057
2.1131732350035093
4.0959622110658
5.059829436343647
16.506918396744737
4.948889685040872
5.36794474415161
8.195704077429125
2.0629390593963195
2.042371099060819
2.3476327109995183
1.7697262997687555
4.5238910000325765
2.6159449078416697
6.057274233970884
8.2869873864705
2.936519197441553
3.7058374289008897
4.987098913365866
4.599880471554344
5.865551446115782
4.822731229297503
3.861082267922303
2.543599947203641
6.518914280373202
9.542981561018143
2.789688667398711
1.974871014701606
2.4553503759049167
9.258867214340295
5.3114665621767
3.4740075379698747
2.6896336256106776
3.7722681417102017
7.2759310589553055
8.562269095433702
11.56754498992882
2.8449021389567157
9.610887221710456
10.674922737289249
13.72668272467786
4.571707179248491
2.392492331698635
3.932002325547717
6.227962562196682
2.7184832588219106
3.3254880975290937
6.10490859310879
3.746896636668659
4.394941052319695
20.1454665099821
4.251535994944689
3.3237579582695154
3.103349494243515
6.331335355770392
7.999756781612802
12.298517837941736
1.8541576471891459
2.1991726545090047
13.483062431278153
3.8160722554923208
3.2146501138265418
3.6439206529967927
1.8170129989611614
5.150388734408848
6.005737818091807
2.0820974394787584
1.6628508369915143
4.315101449005123
5.2563649529761065
8.895822589908306
7.155962158975276
4.696133138193793
2.9230977146673376
1.5158470441758745
1.7703027299189498
4.607675733990907
7.383625854914909
2.7399556674218273
2.419167026221968
2.9720188310236937
2.2699332860734143
4.75870492192831
8.415197612630733
9.440502407462027
9.987895056426348
4.879075602113357
5.726327733079785
1.769619603370555
6.768768683542694
10.428939139619457
7.001007427218722
10.467244195611668
6.5379504938513735
3.697397607420725
6.022380107589667
4.101067465036239
8.125639754566196
3.329504690815591
1.1108739727748287
3.860404316722773
3.360654216543006
6.225722206170044
1.6273353839630305
3.2115649939999997
10.461834822442682
7.789532804454718
1.0685453460076415
5.571574272011267
3.1205336518071616
2.293866126953194
2.676292141339119
3.8950209383614514
4.403876857599644
9.076940921697334
4.423489179270368
3.5951267929751927
3.945237951704386
4.858557631684242
3.378952742078043
3.9079697414827885
2.513664784572378
8.153430121314754
4.503791759666692
1.799081098913655
8.259976088120833
4.093694667772516
9.978189855897718
1.4522219122080533
2.881108731146296
3.090989743971863
9.967567521985831
1.5379630579226773
1.9809989148050584
2.5375964314873527
1.8839043327090395
5.56490735392855
2.9431395566106446
3.0216886248328167
5.154540981825796
3.3855308727105364
6.878304693930487
3.1170275868555826
2.254621917769956
3.133237425758768
2.3427433722300903
1.9034921466641135
6.4208460078699305
4.565007989509592
5.700069854508479
6.840635314799883
4.658608945082814
2.0079826058741084
3.6665440044314006
1.9598200047139671
4.7387553574110886
3.2738017857018105
5.791480325977955
4.249183684670506
3.716862824434578
4.073044894263803
2.183099880395014
8.851856216362364
18.09425708483922
2.684422546889959
10.363589502683121
9.954083136496921
10.914038341337863
3.6137585954631164
1.6165705405166633
5.286474117575452
3.5798791645097525
6.324890562007955
3.9260104696753
5.497560700583688
15.110185790394212
9.191309885118914
7.834507416831134
5.6981713722103
3.639908519669578
2.7351087502642852
4.468459476860016
3.0833626111111627
24.105868367459042
8.513704955980046
2.2393013323956716
2.8730145231021478
2.8709142166292194
3.4617213398083884
7.8583328251661415
1.174260253620122
4.231718509020897
5.495054434494454
5.6574409506015915
3.724948902514476
2.923580233766604
5.974752916975369
3.57280697523164
6.306532534443179
6.639551554251137
13.862192945687632
1.1526773354848556
10.736840857643642
5.187721604147799
4.3669558558547
2.5479133827480713
16.21478116335947
9.415111299596337
4.32471721843531
7.668398036860678
4.959920271305533
17.782735062015007
6.361578083077727
0.5513733820285344
22.199179329803673
5.931674670601124
3.0334334743359705
6.899208607117747
6.652713567973031
1.9101318676419676
6.375744478874738
4.909505090666528
9.497163332225421
8.92737473971215
5.771564465566422
1.938962781850753
5.042082413786489
2.662311115537745
4.856716207681953
3.2249247356048825
2.7466396651675797
7.420369489786349
6.733772045727295
3.0983483601224227
7.396349639540424
1.7309308145231033
6.689991966173301
4.6691680041264245
3.2295791472912607
3.537000535964794
6.014505565097166
2.7916546933979047
1.7922843338108236
10.684056150865041
9.218088795134742
3.5783382494845615
4.172480387970434
2.6638281751555346
12.057910411011987
0.6822412803272225
5.865826154633747
10.55472730962431
6.389396075919929
6.150848963090493
7.0020074484026456
1.8051513142801607
4.602108882487646
9.068440100448875
6.41332093519018
5.358291990341869
4.4502465128917255
0.5051019534788908
3.8462375135746396
3.0861591500276067
5.384625861375454
6.5034569206239485
3.9021033302826527
4.995727319171047
4.432691166866317
5.846424749635567
1.7134914068039881
1.6372366914270522
3.1321894978195424
3.686512138473735
2.158869505407738
3.2793775477390654
2.145981975072928
3.9331115439987205
6.06072182039703
2.996318581200429
2.785360540608188
7.910982103893968
6.08999473307601
5.142493089326591
2.733907910983688
7.823490301484339
5.511167024679989
8.833945959399443
3.519985910172813
4.581962697773188
3.7232731851682894
8.350696981588209
8.329244203567068
8.817108047619637
3.772720169004096
5.252903995198736
21.45432334288455
5.517519883028323
7.982177377295047
3.2778191076803584
11.193182160601392
6.2744365052235445
10.529891533636805
6.65684885229695
4.419744961314736
2.5142317753637036
0.9426533016777405
3.352986826486347
21.49381675844785
7.1173929565487875
14.506099215159644
1.3443740676073561
3.411343890957763
2.379553619243916
3.0582807866018356
3.8039112119488805
3.0190967201390646
4.269776766228257
3.1835406383646276
5.572736509785428
3.4381118793462755
7.896440797632381
4.908383818088733
3.2116442405203456
5.730482090783687
8.722193462009916
17.443109105449818
6.874657462116484
11.230643875990621
9.947296868410602
6.778174241132908
2.5564053432446046
4.505477452750407
3.357180033451471
1.9468947768570455
6.590259219364059
1.7709735143787995
8.801316498154293
10.199476522239198
9.470289481947152
3.6673946899617405
3.9504919631149518
10.650988356932327
4.564810566093713
10.557414155298451
6.606083213641937
2.865095410557182
9.571078753500943
3.6443504542167218
9.463851008337917
2.9778243728621154
11.135688415081248
6.64897248187223
1.2695315543004602
5.763910387212467
14.061911882968868
1.8205283146113165
5.804676809196254
6.199826367457359
5.399069240377578
7.859159428376096
5.225368122666044
3.06989391751464
4.083218656822088
7.542027893773927
2.727187380739218
9.140189100300743
12.844682428459281
2.831620547562384
1.584142296838139
2.032454686519123
1.4690326721082028
1.703420754185341
3.4913686943559084
5.146122996714309
3.520874301329389
7.431789556281485
7.3954709987447
16.662513533417965
6.281567096947208
4.050270970873878
7.175160676666232
5.049034142935595
4.862829030815821
14.850152098919898
3.045526482000382
6.496891996361092
9.673504684493189
6.797856476894241
2.459518277506909
4.08530835543567
8.217318578426546
1.6618533260204604
4.593500915842859
4.303450653327614
4.515000147196081
6.036935148011349
3.7241177937279826
7.689523050188047
2.942093433246994
3.426903023854359
2.7439207803127603
2.86319517350378
6.345347600374721
5.668615667267993
1.5587778661543066
1.6964010306987953
3.8556658033880065
6.836966403522632
6.1750483177292175
3.737270940390097
4.448314715342724
6.208791301447491
5.185863641704074
4.302944464345118
5.660398458404969
3.218718635534274
3.013426349191263
11.262139681443202
9.052797080372665
5.591709509218948
10.084510218241503
2.7486920083674935
4.138319540299041
5.6621561768853645
3.1652872662354943
6.1037271670931235
14.130824860236451
3.796553386589673
0.6579137204790227
5.267230332008062
5.908905857863333
7.158443491218312
4.002494670588971
3.2367479218381203
5.148695761499484
22.492439585130768
1.551780087076359
8.20695156634643
4.099991022998196
3.2267739882790947
3.2049960364689163
3.0371090243866066
4.8418268088250125
1.4830319283686235
5.071133549089128
7.64565281226813
3.25214037076657
7.265243195806668
4.80750636449515
2.237274573617432
9.79329536779519
7.6596234807540995
11.790021109860922
3.870039957886776
4.39714616955541
4.585378427649324
11.988467005945873
2.7511811616481254
4.025236321044848
11.608937018870519
1.2676628141255366
3.661318742952789
7.482639797323235
3.6488972608251125
9.199969138572273
7.261055281552453
1.9873157591013242
6.218416811459838
7.6828094213064695
5.344696007388273
7.759949268471388
13.966357584888884
17.250936696188646
2.522180111103492
6.171758790023522
6.9130815647915576
10.14720971956983
4.23851265523678
15.409125554940541
9.3665456491206
5.481540870986588
7.485287782722922
10.924942900180033
1.8017753928370608
7.101161405204901
4.849220612729963
8.583880827282236
3.397819147978607
2.0267975248086305
5.893866957213269
11.530751670384747
2.811630956098459
9.785257167918912
1.7389729322579184
5.891826379483966
5.887926116899661
8.485960028317322
4.6117666925495575
2.437809165240674
2.341750520731255
5.825309619152846
3.4591371328467804
1.8948798772684032
7.229941410400289
6.1310428923451346
2.0249407470388388
5.793030029026389
7.247951342355086
1.6177194365496153
2.204533457627913
11.154919399739901
2.0534411296959094
3.9404559324118904
2.274532284612468
2.869719007042834
2.937231190795716
2.6565886587136345
2.076252956030231
5.3282949268522115
6.652194337158364
4.184910347880961
1.1039916897041737
5.419343585957764
7.840801493406287
7.72646530099395
1.009656987125091
2.132266413571077
5.550226163582415
0.9469081481251874
1.1666473559835657
2.193375001199727
9.016213796233366
10.620909035001066
3.7980872941811423
4.406410888398121
5.772277619747784
4.748324186372146
7.770663435572908
5.497375175975827
3.158794417129166
5.435869896406729
3.554115496872744
9.06056465379531
2.0889444311992733
15.720794067507422
1.9984795752894153
9.256881792982085
3.8797627137724433
5.248228939234179
2.8170664964453285
5.927847139381742
27.06979173299404
10.745304785441615
1.6289507981184788
3.9014386418091243
10.016611051081844
3.897055034169454
5.686438660680106
6.036782808263617
2.409112786422717
7.702248020126949
11.477397530704733
3.140422114229469
3.3123709855696872
5.10659607990198
4.516111421234161
3.2290277768199998
5.007470168519751
7.69590653629097
2.9093976820685
1.9142881139417127
7.290178276734995
2.560934475293047
7.387763115983139
1.9091667956273692
4.148093600605037
8.538435184529467
13.572587960528956
3.4739880762678874
3.8338558291923523
7.069415181479781
1.7013526829211545
4.7830199778281965
4.523068212965785
6.819572819283316
3.9508501824049542
4.226859197944041
2.445346131439317
10.360765238951313
8.33044809952525
8.676116840553558
3.3786259338998197
7.996253783181905
5.856099109016276
8.957919527317726
3.7184243267303203
9.623163005814009
10.848456767024974
6.947596859590437
8.439965995633466
6.167497443723727
6.003268502791504
3.6687738284509153
7.241912697674851
1.895052364719937
5.69102085352217
6.362193297500718
5.440174668074057
15.850491927505475
10.299006803628473
5.091725263253538
3.872040022896374
7.655712985997705
4.0916309595378175
11.941418610391647
4.731644763540641
5.614751610682568
13.27660836237652
4.3041186924461945
8.0608659248419
2.1348866497124677
8.520798120265503
3.556800304223612
7.692364999445642
4.242350138037656
4.840616455274415
3.09168276837109
2.2634921272352204
2.7563951103502893
7.905326066631714
3.5005883251239553
8.653913598150206
8.13855637796621
6.635437862412725
3.404691725040555
6.706164866592117
2.1704726965026997
4.421994735263872
5.9158112774511125
7.2932267910563535
3.211620255652406
3.5346524592387696
3.6080675199681016
3.4417378356193056
8.450204538572907
1.8921866345251008
4.323724343039864
4.021479536642964
1.6595371760886661
5.103331790687355
11.703778584912126
10.645310690899935
14.833095531186629
5.660540604327472
2.5929165638696854
1.712190478327861
4.858038052386292
3.5482426159566427
2.9997693100298384
6.297362836565201
2.2510933665041546
5.0869113931666865
4.068886234452256
1.808332390875214
0.921172851739503
4.8249494947125715
41.07601663286153
2.9236641511460606
5.22888219379154
3.7994776759002096
4.4676590405923635
12.786283887151878
3.2051539948448866
8.564279339845037
3.1809927857203677
7.301736776119726
9.643388003041867
11.494697708544662
3.615109941984281
9.778336984884692
2.8565300602931774
4.853359502343765
13.322611235536622
9.65305633555878
5.123958674982219
3.4449639243861068
2.9601919853358143
15.209819764261864
4.828745953626668
2.2755754378878863
12.573985350605168
4.909432669716847
1.9873177416813799
2.324735911870442
4.737558806405295
2.977319099263369
2.9794561640988375
0.9889899119427448
4.711792236525002
4.665580795445645
6.695849874434518
4.092877856558495
2.5101308719894053
8.16095884396944
15.320599340246824
1.2116975490064377
5.283616791445531
1.8533620123081787
2.6642411543605995
4.843660035892634
4.609701402127261
3.0871150615768093
4.408923842404707
4.94354633484985
4.949418176197544
5.802976564671691
4.459276143462139
11.17454110304465
4.836933460524162
18.52573784273731
2.143213089100015
7.947284845042372
8.75020867209372
5.406620011090266
0.5552783739518877
2.2737865881758363
6.592840896548732
4.779885494301371
4.347481474072411
6.563091375560375
5.055040067196709
3.7869428556483387
3.8050490528933443
2.668666716171433
7.364369800032968
4.839177700636203
12.180182877233502
13.942545648775223
9.463905821016684
8.59693361139165
3.293019314253398
5.2077629101874905
6.686329803932471
2.5722733365989376
2.8716153754979294
5.3631069773693705
1.3497147804207157
4.325927982567003
3.762095401155168
5.602291348390369
4.461482891621556
6.245839573716524
7.684804896996733
2.2760436066896648
5.742724318554918
1.0498983018148045
2.3185567219017216
6.92030320593115
7.2890019856507475
6.46648915629555
11.485985626402126
4.191837860027205
3.8463023746877205
0.8380194368187847
1.1720107800589297
5.089465852810903
1.6650342795687536
3.4692426577230977
21.192262154592637
2.3714441673795887
3.7818669271734384
4.606226853682846
6.172296777295272
3.933096834369023
3.970354220839304
2.9445131476366817
7.322384797733585
3.3964150728617435
4.553838111758309
6.397103768526842
3.0718831656816845
5.017271831652027
4.709722471108475
0.720815246436752
10.174978520951699
3.073387073904142
2.2577918762459026
8.292691778441457
4.537456557009427
2.4589226502690753
5.4547587049537425
3.4164273503586116
3.1506538957464363
9.463396668079943
5.278100643759496
5.345096943564872
3.444476852106806
7.027302494345712
11.310333254477117
4.621467389790152
1.0152129496771005
13.611712951204048
5.961530913909284
15.662079959892623
6.190944509007805
13.446122902157335
9.131733866818154
16.06162504406783
5.899014733258249
2.9726629372854263
3.663434558047935
8.747915448740697
3.5741613298881973
9.998079812614844
3.5983701960935277
3.3825333328215597
6.545384394962063
7.698832876794842
7.103890276944058
3.4249230809185653
8.342713262061876
4.816270371923587
4.072610534895408
8.172125363546877
4.237675542883317
5.7398840871058905
17.120093131347623
3.3527501556177537
4.867998372602121
2.5488803232293886
5.629812064550904
9.398044457934235
5.534758684314651
15.558030182024249
5.517809885721167
6.172782857038774
2.957539203531458
30.866051237630007
5.440546719871078
5.1808850565705145
4.633776898244996
2.4800643306669006
7.34252941453961
5.374968791304435
9.443976185587427
4.284389394276898
6.965771548970289
14.14918181247295
13.25149132513469
5.178973279394099
5.19714986332882
2.0294493747063354
8.22130872090242
5.486889700947844
9.663023910077808
17.208284522663824
2.5963756128400792
2.4304109670588234
6.65094109102568
5.979003888610062
7.266815411228095
8.849086709653202
4.5218451272117814
4.301369379042826
7.628282942842657
11.563418595178522
7.476843300401444
10.775489986088449
5.4452848994135525
7.8207658146064265
3.4297634785879345
2.490272259187678
7.727907444625398
4.116339740126211
21.345468440325444
5.5569784240675535
5.766413084023803
9.738557054788071
3.2319845115076173
4.565865332031565
4.901608478295746
5.507083672669106
5.066314913819103
1.6173476674054437
2.481583761945984
8.37075935874745
11.218474918176993
3.752865459546445
7.469701710650678
10.15366375263607
6.597874215417866
6.283291131515114
5.739298978469989
2.763206077529317
9.88637719086913
1.951637177135758
11.537387501552862
4.745800097909915
3.1896389042193842
5.412241662804699
4.80976453006956
6.865955997589813
4.114240274145793
2.9315867516956833
2.603222550123295
7.651758969402472
3.085272966341846
4.445536001615095
1.7412792540914608
5.1983871884903845
5.315405068174827
3.806302466515707
5.1654162971574875
4.000750345133953
4.29243619697163
5.604766938341213
3.009348768564043
0.9484771359375764
4.028362711211951
10.323857290584636
2.525852028555783
3.162423545538325
2.340807970628292
3.39366384310014
5.8133104024298445
3.5239726671812366
3.521251182900471
2.5870290526724116
8.21092826200672
4.703327764366434
10.545254322302057
4.007290299932123
2.581203904874367
5.150710918793191
3.705580508988144
1.1205098536423437
8.421898648932501
3.981703433207616
3.6677769187318905
3.87816529124248
4.109164892193254
4.571610996266578
16.116623117755537
3.615979368994093
3.3949539413776453
1.6782250685915396
5.843950948013002
20.028502084955697
3.4356071787545375
8.050091059527787
3.219007002760213
2.8377875704330764
1.8080754422759282
5.573573996096303
5.035936585649471
6.261806195462161
4.036005484591766
1.6871505069548212
9.218851252977094
6.266373501242824
1.8693247754020776
4.580114620089136
5.248131405383432
2.8170784382752143
10.725394070847997
16.36365933363047
2.924733159852228
15.295197543380516
4.6334480471315205
10.604437772857846
3.750172243362312
2.0607820793977187
4.376505280113219
7.538283580724193
3.2212356533660107
1.8033711704245339
2.966085199265303
7.168116281031965
5.243065578817702
8.858250472382077
2.5591616783282642
6.7785815001811365
11.181718132044299
6.451280677516795
12.825364223702438
3.9295958498573396
3.716773658823398
6.705828581553581
7.351579057352725
22.012452924904107
9.021853619820329
4.185623133866432
2.972747518550655
6.261734733323992
8.462945686876449
5.1729908225710775
11.504179308892057
13.68870442761312
1.1739774550857909
9.73171452544227
4.918232240259272
6.689762237544403
4.178149925577874
4.257432582628714
8.811399220427285
5.992106778791898
3.2367793849604967
6.818879518968644
3.8698695906353486
5.353977377664856
3.4919703378149993
6.546321339215134
4.102415357897459
3.9739482519640155
1.8305263521731832
8.167621408108785
6.384337758075683
4.8834889065125955
3.655583517562206
5.223706411302967
1.6903058116119893
4.114315883920372
2.8892669855970423
0.8829675902490028
10.76255281114323
2.3658549004436904
17.834463493901296
2.5894013354262277
3.8386160497157333
1.4938970524911144
6.28540030710456
5.011501812285988
9.17055471712812
3.2599562433915126
5.723199835580695
7.680071304212184
6.945107929255
2.6721967147140604
4.603148767100296
3.976485072358755
3.638903639156147
3.954173612050552
2.2886240485085847
6.823476697740485
2.249322467571282
4.89372591631216
3.9094308368292765
3.9260844820041396
4.640760285472049
8.228079095803842
3.965831118968237
3.8212129059414446
7.829582106987788
3.190401203800999
4.002300308024927
4.127489422483043
3.3026437343699646
4.118049478267558
3.403235972732643
2.8222656350851447
11.821985634110003
5.190875369955353
13.871307663757813
10.774243756606747
5.129660759924835
2.146821736139697
7.49144997779986
13.570288193274788
3.4140383838572173
4.273128784206771
5.962238205980583
2.918518952230612
3.4728296710712483
1.4150665416339794
7.427243467418027
9.834376274790435
12.824043483680004
2.809141480823131
2.4199565736002433
3.0520015168244456
2.2496984475541044
2.8354936901767966
6.107622574768818
9.391200195455175
6.085791561219518
5.319510748240593
4.554000310569617
9.848305374300718
2.435563580355371
1.2296471483041167
8.960271784495848
3.296319973152237
4.378697365227012
4.61888347213603
11.494020461892616
3.7589613004057894
3.507184204487704
3.285082915388587
15.724908010095424
2.918870986364535
1.6177209366720204
5.117720895190727
4.763889898955077
2.762844414731708
6.81297409620698
1.4798409482762132
12.101734908826394
2.8824470984397954
6.787705032642337
5.866550838663453
7.623808454185553
12.549613218241346
4.814602682898263
15.165409942888695
4.0657639968043355
7.369955559162212
5.656494897671479
1.1966790533245621
7.459759600927832
5.213697300637768
11.688042214953587
3.409054336786227
2.827585856754522
7.023726894016224
8.052991448001677
3.893495667051872
9.092008900032479
2.975187595947886
2.7368062534155526
7.109921438822923
3.8151762050086306
3.155368962764797
3.0944927060205645
3.510319187188569
1.3911064438823466
8.426938721925412
0.8898269547388372
3.306808584289916
2.466551653658776
2.4068594846640434
1.7828578400883928
1.9961912342030794
8.317612931848341
2.4118622098664138
9.096855731090942
2.1500328593955853
2.852988606205936
10.716840471564865
3.3027552528926694
1.8704526966928674
11.403955532006096
1.6113140752070534
2.774519195960163
2.3653499899065826
5.809345522974199
8.77298401987431
2.1977670342751847
2.9182241894007377
6.623657286649407
2.005850847505305
5.135306032440909
3.3816244134708935
5.297047376047459
3.0893654098222085
8.845824345679555
9.960618965542693
9.076544973733654
7.797558681605321
2.8638763445516373
6.045926452335491
3.4424053517034667
3.8973771535365787
4.346401308947134
8.323893562781727
4.416737683686437
7.216279328217074
1.730975676920666
5.537191633516524
2.921581033434247
4.7366292427962655
3.62851761024608
5.214277566510686
2.2537480406769284
9.087429355126071
6.341035050537221
6.022836198183816
1.8905649787737795
4.597201907687927
10.622925928952853
2.1707881713361155
13.496084776872385
5.345877854251712
7.3295296889170585
4.808138609014923
0.5141889507915485
8.088005814976588
13.106802221503417
2.9063820068850386
16.869608380340466
3.3695476029851275
6.767311182340249
5.803810854899135
4.36042600932148
3.919045048856959
5.32166713571106
8.263238805394233
6.811033869040791
8.666143374684065
8.365892915187235
7.418242630755857
0.8099644575813538
2.447281889781933
5.4616922011258255
4.068803395044119
2.0754085029636875
0.9988183248570741
8.445157371308579
6.211965012767564
5.940907187717014
4.72758242610049
4.214289643149222
9.912953630683266
3.8433879279423055
5.7377146865402455
12.686888222318577
3.2477127718312984
10.041060073143646
1.6268554858044433
6.936690052743163
5.36584898532075
7.075310938314104
4.9264596267576435
9.401474104946526
6.555228623829867
11.809790508508861
2.491343617563361
3.8858424156768887
1.1928087817739554
6.6510361756185405
4.113301152982791
7.017497784553319
4.315759355637432
7.27235019330344
5.252303165931015
2.927461970261217
11.874065959444332
2.6035942421978953
3.045588235359676
3.4275730601044274
11.81821907716267
3.186052453677955
19.481003284372974
2.906943163368309
2.097016569008478
6.520400063556786
3.342748232164657
5.61363246972265
1.479972957538029
5.329209297242539
2.2724475262004487
2.1753379064603138
2.079498102135329
1.691801680379244
2.0418443932989736
9.50196614356965
9.287795529088003
5.264501789367459
2.4896570089542327
3.1894344578332205
6.621479964822577
3.9794927879195496
8.654920262488645
2.329858536239453
8.548215087328382
1.1696450309420896
5.654053819525394
2.8428686482120384
6.037538299523199
5.496761387674711
2.7253097660757852
0.6729632412005455
5.662877147852445
1.4646440369770282
4.192702464697832
4.397213493903143
2.942554652502046
2.5887995139066478
6.98750678421735
8.961123271385002
11.594787876226604
6.410626007310942
1.736496040705726
2.667584737428843
10.79780586342597
3.9838972339026704
9.452805761295444
14.32296571155232
6.798736956488006
1.3641143086223153
4.965580130241621
4.063831930504003
7.770735034204733
4.820237465994065
2.052954143417592
9.89280109912263
16.01440625996959
5.195386834918819
2.7574527572681107
4.7678168890725265
16.62138475999874
3.8084843083949327
5.124665084947034
2.805216067765258
4.547523201175016
5.817227918051544
6.072024488825404
5.7023170244414825
8.759635861785265
3.893164929098289
13.224520539412268
4.585885968105269
5.890311877328256
7.583956804629998
4.659436981318143
7.7914609296006665
11.057038581472082
4.584715314905748
16.650936178082844
2.668832424991005
6.046261107029334
7.481955016826352
2.3949935134138682
4.437535881016066
4.779014814902344
5.755663240525788
7.332795356043983
3.3618483556436707
8.369593725007865
11.32500469593682
3.759530717487459
3.4855390277104883
3.2241180792271105
10.855464677672016
9.829258281262927
2.0928717536494603
5.727304944572487
5.709511664479298
6.590089612505009
1.7576944981515128
4.3298417176133706
2.8154678172917
1.757404935223085
6.280479787286699
16.137765897228288
6.464656103503136
9.457061253567037
11.20078452247631
10.844013574904807
23.437111320330104
1.3354560495135546
0.6898939024202377
5.044107827130263
6.648607776178079
7.707872371575694
2.2067048232908837
7.790304257298946
6.120036040604556
3.6783201367402643
3.003388833806041
1.4072404540073098
4.5209510554240575
3.290834237506061
4.394106313686821
2.4010679127986587
3.89621195945921
2.373205509243258
5.823860601019158
7.631599643498025
7.249934193243934
5.714428096524509
6.583873783085794
3.0104051389535
3.5799582324085644
8.896822606247618
7.005481646273819
8.060617426713613
2.3350099712306265
5.5646992472630545
4.665149204886979
4.473098591206502
4.742513531119936
4.026107836973457
3.8351878748191277
3.1437884793360493
2.7514448951873853
4.2759972929420345
10.700640689404583
1.8903505334246997
2.0401503852226828
6.6498174405939965
10.935706743336407
6.008780832032148
2.6211664090823716
2.010602649139461
0.5548673767661617
9.715737351443407
5.483457858892337
0.9550266957183609
10.551414411032473
3.006665128642154
1.8542006090255978
4.948458588635387
4.3709235459351925
11.934069340030469
2.828206184753154
2.4862165327393697
18.753327207775392
27.366809275615964
2.6372601000644744
7.44048302878802
3.9017022132994925
3.3964095145113586
1.802774064868894
2.797183811550685
6.241748692050272
3.361443953606557
3.823453256493224
7.12066708940935
5.960377162291552
5.068844663761918
3.642814604955874
7.160476135453735
2.8939716085618157
4.699988277347457
6.1137762565623355
7.815517243181875
3.0883347076264083
3.6720658351872295
1.748768965652469
2.0079131310137104
4.451214725974452
9.084133034037848
3.338238057387196
5.142737282766475
4.570831526256929
18.305279142092214
7.322234115241952
7.150170846182691
2.850014906472138
10.203926372065375
3.4194028707453366
27.93083345462893
8.322762977943533
3.4272805735151053
2.2515082664017236
10.173793336822882
2.4803966014688936
8.112489924296101
3.8025153396687044
7.988970271183763
20.215951149656092
4.670545716244911
11.82752860085009
2.7894895710407495
4.303189367807259
5.369415082705999
7.943677468212521
4.76078749719151
10.102721242584431
1.1882958352521649
2.7210481535824376
3.854421137894127
5.241328301948519
1.3804258628046486
3.6553003134866655
6.52177164897469
4.006024283674776
1.9050295549391423
3.114594240291742
6.395958016867433
2.8929742796084517
5.874264932106769
2.4706409895254433
12.051949211554309
7.347462971253089
3.7997659293884256
2.1434794617293105
7.7275409543245255
4.454614757768319
5.6995838743282
3.6311961696679034
14.997970680657854
7.0646126587347435
4.039402731924824
3.971692846763278
4.58161046125794
10.397139980846013
2.167268131760975
1.822268725217484
3.456242289292946
3.388838193804979
3.8774603229495392
3.94295985087342
4.666228287868631
5.442662533638064
0.9775212296678784
5.823542671886992
4.9009367895167415
10.348525828037124
1.4825834776611848
4.225051147202246
3.7941027681309927
15.197176458243074
11.083249189135948
6.714672565675716
10.01208815355825
2.7461765623758145
7.2783137500817086
1.4015910638466087
4.655483020298173
5.924738823330183
3.994340217006748
4.214602290466966
5.104027662382422
7.663937397794545
3.53944711412745
11.837180044860608
2.2739023666451423
1.619050591329027
3.7159857063526136
8.12246906496743
4.356174900869126
0.9548261314386465
2.726436432008635
2.9514994700164716
13.724271100193972
2.0234193813570256
5.016663200245003
6.481841778420352
5.245776569201601
4.646446245064297
3.192891817636334
1.509113355373128
1.7139209846962415
18.059757266359597
4.822254365196867
11.923642981417727
7.946813877030948
5.346630616810792
5.74336629297808
4.731089921160877
3.87617164497523
2.3099414759652492
2.363648239759068
6.945790342609788
5.830746017824649
3.10209134261658
4.663347622427355
8.62505720964953
4.058065127486402
5.529141787140279
3.928299328851635
2.9577802786390284
2.626019004523469
1.2560036306339348
4.95403319629525
3.0619090191905385
3.836383395975385
8.783935826094556
3.5862592931732222
6.064154732741309
8.765933823744126
4.535525756975524
4.86076265427295
5.402046806405585
5.669072217366996
7.249774546079766
1.5733640397550792
2.378438966832312
11.661751850586771
6.5922325200721055
10.634567090078617
9.995411491341706
1.6549976623191054
6.777011360709723
8.469463863491416
3.066344303582437
8.370825295404373
5.750699749533819
6.667419624445614
3.403302565002133
4.887096553652948
11.913559938370446
6.58956487191901
4.540850417097381
4.805666690438994
6.456486091408891
1.6705750305334448
5.520477533351928
1.1575128677906548
1.5213323393789806
2.1540936287756316
8.465093584782435
1.8885734026850098
2.2854749446557854
4.075208501637474
2.341540044334432
5.500369851325029
3.6471976619628057
1.1180802522959379
4.381653201730036
4.522240688975165
6.488115389400231
8.213283855670651
4.4884689429492735
6.45459835325245
5.277882712904397
2.821232775648179
13.279578401236442
2.237806991631354
14.533966207545651
3.9234513477186765
12.889558313426184
2.4855052576941583
7.582626466757601
4.51409223592834
4.882783974481278
13.046029530793167
2.452015364431008
2.9553135715906014
2.7676336095617544
4.7450573902741775
3.6247246430291984
6.470653949373371
5.2524447973964286
7.150930505546075
4.046981363094757
7.860954563362155
7.786719065321416
4.500582774597611
3.961131082691972
1.5569489662265046
2.901253783271578
8.775241487923326
10.74491790514352
7.538677888524082
1.4941965435778972
4.827748137047676
8.556563591910297
6.767898918890031
5.176849106679817
3.7237240689447595
2.735185960188085
3.626780046419636
8.994539634636729
3.448578808313869
2.873993358249887
5.2318808695087435
6.164820332473248
9.445308287034296
4.940368557370115
10.878092887917624
1.4169237280610176
3.7484756427622115
1.4452776641634602
2.5121996783065557
14.764521322052376
5.125619460989307
2.088036043249423
3.879887205837318
3.5946995994366118
3.8758643466919462
2.1204897070390785
5.179928851100333
4.18120709307454
9.958201978112363
5.639060306150911
3.9983067104530963
6.219653381534733
6.2357479417869275
4.545939228327902
4.119273941699768
4.064749365396855
5.019553207189064
4.181955466910696
5.862511076997066
4.529906613279355
6.803691411982906
5.131951887857546
6.700182137151345
3.2318620879175715
4.627066171265191
4.316813233070435
3.2558357346870612
5.372745779503674
18.93348017306855
3.4359386910900347
6.645723709766591
8.281528995306314
10.628770778792175
6.054639125983793
7.600608596677197
3.942764840825968
4.247326779007555
5.120931192466787
5.57416289216662
6.470200448288983
14.755606154271135
2.8032130809425717
2.161909107226952
9.205161274615039
5.135352295036986
4.113733219748092
8.845661217061178
2.3588737107969937
4.478636824762004
6.978907399859124
3.736719796992702
1.8808700281633974
11.686814178231653
6.136594769495235
8.883249523849374
3.165847483047518
3.2920640450158816
5.652658279599403
6.321336241237493
2.7670594432244324
1.9102446667033999
6.59555678956176
1.1275709626699766
3.310518654152203
2.73908993630754
8.716514509908428
1.3457520415073971
4.4962721480087735
2.2665847444942377
2.6589751560136174
3.7600218291374747
1.9637832107477333
2.9294851474072225
3.659666513727218
2.8917487972580997
3.6450085541031867
7.654506588554003
2.6967850919209617
5.064865067036592
5.012050968446405
6.321949596374811
6.646254548056441
5.237815475824049
8.539512467343766
4.362288843171061
4.9195077456351335
3.716854641480968
1.3608326792188226
2.5258994322631456
5.0660713401628925
9.009502982753071
1.5044070877889264
2.848987818892268
9.823769267762435
2.407256159079433
5.6591200921021185
3.3640775635011195
5.800889457510044
2.6320719767745695
5.144831748661809
3.704666140321141
8.92787516267579
5.133884860658098
2.748491697561497
6.676545690822636
2.1712975682637294
8.053341382412762
8.004262004948169
1.9100386265380729
2.234890561062805
8.230044593161569
2.6556181725979284
4.0007863774631875
3.6713495755931302
4.716794657615192
1.3824601966758365
8.01240988615417
7.907491120920229
4.065794695654242
1.9899894128869813
9.078516281636576
7.8127693370094855
4.123147576701508
4.11140662685284
1.177830908007336
4.07421104142486
2.0007580687790307
2.624411455388037
10.864936329279324
6.575584366965258
2.5365187342932662
3.8205567492716432
3.7900537778130086
4.1473809211712025
2.133870836583315
6.509868382675747
1.7857168328616624
10.323618326645091
12.538200548103548
3.556624611839892
4.590175207532354
4.673508457823328
4.863886354370814
4.975660133912569
2.661760772143035
3.943351297214029
5.735315622927339
5.068635191052984
2.265311150852074
6.219698900157246
5.239628312645885
5.252480632814941
3.2532891765777405
32.94093183434972
7.578986739548705
1.3553271084747696
5.2991157159479245
13.713128673721302
4.574663015105443
6.1264412355365785
1.763768654337601
9.105313333057651
2.711350800767302
3.489020575672318
7.232967306279208
3.1803842195445156
3.700631582305848
4.072290740550991
6.623633570807115
6.091736727056785
4.446808605906622
3.8676877924040958
12.028331428311043
4.501405283154904
14.776569348581404
4.506067454945242
4.778157505265089
2.5504682368184497
4.271474751148069
9.099334753824804
4.417422139077358
12.218293477981186
3.467576736493447
7.672917707327994
3.0946744287155066
17.521543166778024
4.619015992674035
4.217018193141732
5.12566787784858
12.052478211527033
9.065928109479351
3.8991192140468196
3.1855611811524676
4.894356477699693
2.1188175754000595
1.8495104512935134
2.420291811795245
5.278033831880051
8.330387523127499
5.648222233264547
7.853734563620177
4.641135700975321
3.043646422761835
5.054011480163838
3.7317886909156166
2.0744160184042735
8.121215338750877
3.455257802952082
5.069106822828939
14.435833104290555
1.5732468904569303
3.319529955608048
10.210147737995822
6.841450416834299
8.052425371615366
6.345876658541191
3.87072073338347
5.439932802091294
3.658433014195185
7.94587623890368
2.7654146151067214
2.9008069005477384
10.24683179892509
4.683736534147459
6.923268235787873
2.7820142562875287
1.9504946683105904
4.291546922175953
1.1089940202280837
5.3518827432413625
4.795266804899589
0.9853293575418298
13.575141263844925
4.137513559759072
10.154397715992248
2.7776733462995655
11.174577759861497
8.38998930228979
7.324829715368615
3.7320889008358873
11.296024959267173
5.070286507742984
3.988342840101552
13.239899569266683
4.565802974938661
4.425428067387892
1.4134608879530222
3.739408654348156
6.537806835767579
16.35835713925798
6.5461338183502065
8.425180834786795
3.366581358205186
6.425352085769151
7.420999667210987
1.5754366768074965
3.4076510740390122
5.8140306130281525
1.6777264260486424
4.250377570189824
3.2846980407505426
6.665620805751234
5.641391401164162
3.9810706586527758
2.538060676752242
2.050129563506054
4.651777274033723
8.56493904167561
3.2384816726241423
3.331521411735438
3.7743147710544984
4.115667225328279
2.9055426696900692
3.713742799664282
7.34741861263779
3.577303326157976
2.6603835044389093
2.8074831501112665
4.002010432899692
2.796558851576857
1.565720042283263
2.287529632391949
2.9500574891248545
7.101781264981499
5.935322972180299
4.3624041111422835
1.315946464473511
7.685725654692332
6.003947765141853
4.677771999795809
4.912059270434779
9.085097411657335
4.19075201107036
1.8788569321525599
5.336326112436719
4.054372128192575
5.639314610782788
7.107367927519744
6.2877980635947575
7.59925495539127
7.272308750846139
1.4919944479907166
8.579553501857806
2.5496681073148544
5.270983115075839
4.663242088564747
1.5526557678076711
2.1817479947376683
3.5486165859027103
8.359282479292252
24.088753481091633
12.951946906979808
6.346678821013675
6.014364241450449
3.431259201182554
5.292045268586568
3.915785741666127
10.233883442856959
11.662198039221767
5.969999103044872
11.824822208595268
3.275410282147792
1.621097890666543
2.6971954658096853
3.3294999670348386
3.1124809920395577
2.723114905924071
4.617226953086679
2.5685828956820504
9.525415444998863
3.8251005566705967
10.289125525612809
4.611832100460008
5.179763850136141
6.20830166700342
4.199807329171774
8.037684291943721
3.653680045183568
2.873937760440232
9.66785497065383
4.450567351709577
5.284874608921584
5.845422981903871
7.314080875906687
5.815647488339523
6.095993501243164
4.362797169697934
2.1622800878989885
4.689338550156296
3.70964806697087
6.502148197995073
1.8044323108322295
8.795071027122665
7.687230368335203
1.2973981134697756
3.338653552178237
5.068008717925959
2.5569603230679783
1.7818934807218683
2.514562669916564
6.4313800126317195
7.835982616281807
2.4810317037822864
8.151375815628768
4.047062878819323
8.49447614997362
1.9702902066282695
10.82019755729702
6.017909077948164
8.608478439283488
2.4179240434448785
9.51860008973712
3.505848806365008
10.983488672661743
1.4658793868311728
4.843016825284948
7.987457874697531
3.9301330991211887
5.344975543667024
5.632355965383956
11.66382278464397
5.494651445574627
7.493925028958188
7.113782219643511
6.555034023566927
2.711935071068029
3.840287766386397
3.372443779122316
8.818138731854296
2.259732534111244
4.273708293146385
4.67358982043187
7.536681607153667
2.7084500462519543
8.925536622809853
6.543000900579451
6.833959306903982
32.24467510395432
4.836980922837808
6.99302338294184
4.3741790570464785
3.6654938352808664
2.9768478445359974
4.156092532213586
3.237853766657271
2.5069680516277164
2.849041306998236
8.77424412740251
6.54670492306679
8.60183714515168
7.36214536157376
7.8390915045963725
7.81635204895856
3.0219198413291317
2.4525997871145417
8.38946806910207
3.3415657349598074
5.759568688536134
4.681747451640669
9.426402502671614
1.7788978175611665
3.7425515747787297
8.147484432670176
5.329080168138583
6.043215211856141
4.200031535961448
6.8242724424944425
6.754048050350982
6.3212566654506155
3.4516128202083256
10.34794385057594
6.634049892655231
2.3632045986947317
9.966376502509823
12.794348442984962
9.872070633812262
8.754792551890281
4.979930290153388
9.918949380603312
10.318694832158474
6.151639276654579
6.550656407103438
2.378785297442917
7.6797121938271244
10.846436914337225
5.2208556425382024
3.0009891413336542
3.9844828776489414
9.579332429454706
20.128290999225584
2.1014158987068434
9.720961952578616
3.068598593446961
1.2359834726636771
5.145290229012948
2.198361980830703
3.885029394443786
6.057185060005582
1.5394962361614883
6.895410736076597
2.75260475341804
7.877827467649326
9.194600657879146
2.493909333268836
5.259748559690168
3.569819830886182
2.341795102173381
8.446773540813028
2.271966513740233
1.6559787146210079
5.510899912156072
4.917095385891847
6.049905327776281
4.336467635592786
7.834079834951331
2.746181122971319
5.275802338331549
3.5682328486520487
5.802007073631325
4.279983890566545
5.451752218346017
9.376386442548121
4.557078440135702
0.7406330008244331
4.824989449924064
5.850113525012555
5.299636788380762
3.7270367391466968
6.790296945969254
3.309391720686706
3.3729794029034545
4.963046043142113
3.304008588676139
16.1711960602374
4.6496562235174865
2.1245337962645916
7.602373322157917
2.6659443810053864
5.862616495941924
5.255427461798594
1.164443952438905
4.154244727593847
8.671156628958022
1.897110756085801
7.559326725809389
4.715721971980051
7.06005594070146
3.601016162909286
2.5842628515505814
6.281254320249162
1.6084746659630444
11.048506973285187
1.3083939541505782
13.70931809802998
3.4520892432526877
8.542988333825951
3.4847294942259635
1.4420298159004035
4.276925787243797
2.4610928030284556
9.610129601392442
5.671449238937979
5.3489428774678975
12.18894457117206
5.7743388445259125
2.827258923693822
3.337717471798102
5.079735438070049
8.123868737309147
6.255764601156719
7.033449224393067
1.1565548910641412
4.077876960602925
5.950638437708109
1.686786791024636
3.9198694208719065
3.8451781522082276
5.310648356907348
1.7539841096101163
2.5376541363185168
7.320878243376617
5.918712103980181
3.0901246794306467
1.2741195739918405
1.3570032722224061
1.191002053634681
4.937241935929774
2.437185693249168
3.7447579623310743
4.90071978470621
5.451461745327782
5.4400166424813
5.800864120825392
12.85801957799225
4.899840110947792
6.166747828875662
4.701336956833223
5.900769383435831
3.0230270217251176
5.689041164724275
11.389064929928065
6.193299414292373
1.9575268664615957
11.04890661248503
10.262038916204471
13.533790367488459
4.6171622751548345
3.738002461655558
5.894852717733084
8.770792545941807
17.252599954034274
6.15153091459266
1.4586171587811272
10.047954223809146
1.6129778587625696
2.274494006890107
3.681126587360657
7.282280150831475
6.900267388526533
7.201852693244027
3.6026832480303552
3.2227234278648544
7.790152285948818
13.733487802190568
2.30549422003578
3.3678298571793435
3.0227129020061985
8.313738866376358
3.617338714350736
14.437902181923889
1.861256542563767
5.529953319318969
7.8321366392137675
3.0923580214791633
3.9788248145611043
2.516030897600185
4.0977135378234975
3.2774988322242398
4.250107221739983
2.878039743663572
15.376928466412169
3.6506097176499854
4.593222752466124
1.2933324737473744
6.5509961716423195
2.5126074607143947
1.7095270555917688
4.8794745135016315
5.191567143260244
6.380636057996194
2.353232762569096
3.4813176163098514
3.1575726410863263
2.1140415298883437
6.676730622919492
3.404930960821604
4.238400146459347
2.3299238905979482
7.112605089994841
9.982388514738666
12.582505670812225
2.848995472576123
2.3110711922866134
3.8826407974454
12.70654312735581
4.621551943193534
2.0274938217811065
2.567463480894661
4.897977198578441
5.298024311799331
5.087002455787309
3.0884282840800794
8.074789860640136
3.7752607869111245
6.97595743582312
2.8796925513671745
2.907333336775093
5.463750346527116
11.311643232939433
3.6335674918883596
3.11140151803962
2.8469579136523704
22.76008289649191
3.8960090747211993
11.395813882805097
6.469979201380335
21.26673679149254
6.871337252083038
2.2723224633404864
2.9727021261576234
4.246380092703614
4.209988726908755
1.8797048078691203
4.454500855763468
4.1142364827237055
11.215504480355637
3.151027872438582
5.572058925646996
1.2182975485924896
6.31954230905875
9.386712298787964
6.169338304755317
3.5999252203032737
3.672007910661942
5.069846893269889
4.352470472234031
3.2933420238607702
1.5458200528355173
1.3674192602061304
4.101081713512036
4.147887448793893
4.531423650257566
5.870497904293301
4.157030532324063
6.036596525918501
1.2458696097623372
2.32972359199076
6.521541917556475
5.428891309625719
7.279768127397331
4.975051779074648
4.413076419784742
6.381340927713284
5.016949177981998
4.935277902092769
4.9644542850585704
1.1318247987557382
6.1306754942160735
4.7271347415441385
3.8580104907213544
5.426500034024867
5.696802186443222
1.74305511418874
4.332796256799803
8.195092068326971
3.5703767757698874
4.752183627092369
4.457192852792657
3.6087836700102747
10.53648693307452
3.9377647929763966
3.3404513141786367
4.079142027812687
2.703877622352186
14.30051415371423
1.1019967552343872
8.821667798685583
5.175117564642491
4.103205636927199
4.085754473826726
7.674975789058583
3.3923001916820668
2.2015800708541096
8.493789172749453
1.1873058276882222
2.7520454792422058
5.473774874787554
5.154513189208364
6.768238663989553
12.133879877274767
9.532859057054957
2.893098087892875
3.548983576285418
16.932326893845172
3.0299142876501253
6.380474695315354
3.612935971381666
6.104876160231934
5.307102493779495
2.0552119890061107
2.7759538801307766
3.016782390241885
6.423169583289835
4.661910929219592
3.6458388283890906
6.943363073669895
20.55287090090365
5.211466378908697
7.29125573674158
0.6385300326305504
2.291646548984246
1.0428844399026775
7.137570720724807
2.602333764239012
5.759188102265097
3.2864590824888764
3.719430432466492
4.512949527200576
2.495522508273854
2.7171832038722363
7.184676937697553
3.968272196745707
2.1158488579832486
6.83564418011722
5.118580596293819
6.277450062386189
5.978904670333145
4.084129358770135
5.819880834020497
5.282810431791904
5.59640008852727
4.245885342701294
3.2453413054444806
7.6162262449074785
1.370149333826259
2.3458782061487367
4.646757897399356
5.039299787950652
5.164426601995005
15.700782831998815
5.020952766494139
2.648621789968173
3.4379632209790434
17.681180567143873
4.007716076173682
6.791966135914894
4.0309954864342945
2.1522329577853476
2.451584339553554
5.884698505296187
4.259218215209267
5.556660787696733
12.126042184614917
5.021264380027813
5.204632625906205
3.5261724719293124
10.042829163758885
8.580840992606824
4.5667657868966565
6.90093638093632
6.304603899897983
5.9712972693905355
12.338756432342437
5.5603967242023185
4.011047197178398
3.5236491674885317
13.08075396435949
5.750150492770431
2.944923900922352
4.457319491660807
1.1071064187669926
3.5864720924361517
2.2803697064409603
4.95178541407598
9.181254890296305
9.167431474851213
33.94562449224822
3.841657633531884
3.494293776465096
2.8797452010114193
2.07541934852721
5.086470804525929
2.2004292000517256
5.620103408338528
3.2614067720994493
4.600544229610631
4.895986260830518
11.520219455906533
7.589619066254277
4.05293335479824
4.38854702686712
4.863998927393143
4.421579528140313
11.887006359397676
4.188715733726876
1.9208973088557826
3.3960711570915376
2.5868361634131674
5.738725735446344
3.2902488023881133
7.5459550331759795
13.929152497807454
5.523391506234817
5.077879690875157
4.803773051695878
9.072231465204172
3.006322565920539
2.7312325268298996
7.604214935488296
5.644226791782746
6.154853394046783
7.242512655530014
4.9400463438957996
1.4613043495841729
4.964986163898005
2.68987370304122
11.87029815478903
2.8966564584110794
3.93139883599589
5.326487520479213
8.804364411066974
3.9143084614360206
3.2181351893118326
1.4254131436212578
6.067431405589987
11.042980898979172
1.8298411117653444
4.104472814320053
3.9792101796038466
7.51258843917552
3.1583168594791067
2.667844922990922
4.461858239944697
2.9417792161120593
6.0475832235702365
3.575392396084008
10.558427298806825
10.82667556288372
10.733291201037432
4.389351852170523
2.8875998305411623
1.6095835811881396
2.460460696172064
1.3701405085468723
1.9713865858214012
2.233734516385695
2.2709483712699683
1.6787688842381239
4.346938277638566
2.0702581847477215
2.777128659233661
7.478159794148062
3.8579292025811784
3.748984216844062
29.080283477472136
12.629167378156817
2.016277940936061
15.618468475158059
7.510492875790514
3.0958706324556817
2.611309694927828
3.9592188581009755
6.832344875705826
7.3174799539375845
2.6610412553791702
7.208700581634564
2.7521556824972864
6.954797209330169
5.7141634303173525
2.5655997977941745
7.969787598605713
9.270149315629341
3.16126604530764
1.6977274045225137
2.927824023279793
6.916282486894506
6.966800566083884
5.4615015337762465
3.289225511084751
1.8669541998918775
1.5856896758109238
2.149239379751486
7.45660400621044
3.9764982348079534
11.735697745728372
4.358422032912437
3.3368335898640202
11.351270376633778
12.020610952221467
2.2893992582125096
13.031061677229678
8.253850808358722
8.380317728477465
6.168913571547693
2.4274523242762323
5.179588207703565
4.076092093648735
2.638316383943254
5.96877579432181
4.907757930227807
4.382969407905836
1.149533063987067
8.854438518337178
2.409628754827321
7.763626390024482
3.6277613301137945
12.178751358813267
7.454756252417954
13.091605063723467
3.8097542301085636
2.1170294530269818
3.0701146185985317
2.8133682216996387
5.3111233771197774
4.774761260784963
5.130909662360995
4.997557215109442
6.944465989234919
3.2319677889632703
6.316989292251763
4.837930325594839
4.765678713111406
5.452037857082085
5.804772441411974
4.41611885210175
4.6368258354044904
7.505431710341918
9.926383402333702
2.927103752546321
5.8412039261822715
17.15375941584991
15.57870224096858
6.000752318736185
4.766707873961695
6.705908957059413
12.903871305861445
3.0488545825566202
4.532295988219514
2.515044753729689
11.638853810293547
7.014510846474081
8.143188065822661
7.192882193006617
2.819852255415252
5.539351676371965
4.644518226086277
8.0961816301474
1.8157691803634033
4.324806330942163
1.722031076278884
7.137637111796318
2.7447103909054222
3.471740941093169
5.889678763163361
7.832168583219995
4.412920136585866
2.385115750672955
2.535534198199059
2.985526385937604
8.578632139278053
3.3925506966650487
2.9255997092159163
3.7081568087423493
14.337772564711731
6.907263112705572
1.9356478461494604
6.4838093530976275
2.341162900977717
8.212259628775927
3.779867326282482
4.5078862187162905
4.756751648631175
2.0035118000635963
0.9705295193974507
0.5835755284614975
3.4986715599318745
1.4713162278725305
3.848018202665911
7.613598630041871
1.3892071292919386
1.1690370892286341
7.7931080910685315
2.720131855514229
3.182085272896489
7.149755831834933
1.5335468199056421
2.77470465456238
7.222515556891307
2.2032866477200086
3.099983588854594
2.781680504365423
6.92573040304393
5.295284572053354
5.484295213903491
4.099685970336006
3.4554820189572886
3.8485482160060625
3.9576032880718666
9.518971117434699
3.156075706763372
9.193461898601974
8.550352926548866
3.2759408425349825
1.57260805256554
4.347671938255884
12.658252006316813
6.59390198457585
3.6967642253149973
22.15599023106836
2.0813045169468487
3.530778785724667
2.2427570896790003
4.495397302228052
3.0281860296050995
6.350716679896423
3.015881789040478
3.174440942762712
6.273233897031779
7.002808566681614
4.610915086280736
5.4962897974699025
7.3201854044382735
5.376293075800731
11.653260776409661
7.2278850356054205
23.9338869489201
20.908790055524786
2.5613529132576147
6.746423250440471
6.437095633708633
3.833401762448642
0.908986109234856
5.013702089463327
2.9982800451669807
27.674696139377108
5.991051904978706
6.358011231714347
8.379638387823405
6.703062651841241
6.413097721028734
5.394100005104084
1.496765806042958
5.114818780932898
6.560844180467245
7.8408984521865435
6.621088972652361
8.729581897862223
6.7182371744339004
5.060324727923908
7.015089575658469
5.963106658530016
5.805987636622792
5.900219300988836
5.2784329327366795
5.673800304028063
6.325246870975916
11.699736513147093
7.484100299343189
2.813923988683755
5.604505723277399
1.4664778363872717
11.887140789937266
4.207846421606754
13.464276777309864
4.508735126771573
11.953381050164054
2.7346811781760745
2.854148165922588
3.5725825163399274
13.53743038174423
7.005643418532847
5.700434527872601
10.461693416499989
8.237913109898495
9.696695748174019
8.261175652236474
5.824479785735373
3.8395367716853706
4.103928349305712
5.222818024023512
2.5570822853812203
3.151886137068626
4.377895866372294
4.937040104676314
9.487366260799257
4.498503282928688
2.2335615643607456
6.091200004647215
27.683275985257982
8.193574068003342
3.296395619130711
4.105116028253941
2.7202949394598375
13.94755811048328
3.305024522090154
3.700523704717693
6.926596879844094
5.80705668321321
8.71258715408706
1.7887953834600472
7.0973551538186435
7.724045499609429
6.455772973502227
3.198031728726382
5.649350052987209
1.9568257227697157
2.997229697485696
5.157218168598881
10.83924942054692
2.7564271428026417
9.609723029966675
1.8227366350603025
2.690369931517167
0.7923121178742216
20.40445601059997
13.74132840063295
7.6911483725526555
1.6213567928436081
8.21340909037246
3.4727003772173584
2.64690348888269
3.959462503218889
1.2112383809568166
6.468203014293278
2.817835264336356
6.136614364020347
4.44287937195662
6.7707270532979775
3.973327094013002
5.990249039421645
5.809581727228543
7.336723711459494
5.049807706119472
8.139278145203845
1.8109296910966417
3.149955842898777
9.587612471515587
1.5667495899927668
4.656812123195292
1.7104075382200317
5.247316842593283
1.7649026639565883
3.7624442767825936
16.345712586531324
1.980554755108942
2.468492432907118
3.399280513315748
4.487528868847479
6.2312673831329555
3.734932272959091
8.6914124739149
3.7275868161837025
3.8972863152355095
2.1346820388050487
4.881007630092942
5.055033081341922
6.195405572257164
6.7194935072447475
7.323920712380595
4.224532472029351
2.736977965010427
1.1191301168508425
0.7320607302865628
3.3078994722854063
4.940385860037558
7.562515881987419
4.254069521301551
2.940727162193958
5.603945421112301
5.758692696539271
2.8939606071204174
4.095230775946958
4.603981390203382
11.951212985838193
6.146589155457797
2.5889272001145263
6.443964567164975
6.578162953316719
5.162172022420579
3.5315468353482267
9.463026042600019
6.55078598564518
4.000571422325552
7.526113972307134
1.2997012927201583
5.3356997906169985
1.3352935622801005
2.7655362046367253
1.8510636021410352
4.297124841421786
2.1933052922371483
18.40229545045455
3.748580976726261
6.92293760882638
0.3749809482109316
11.01848739332827
3.6554214591314724
3.980863115507802
3.339874850528285
11.680338457860916
1.967946913639725
3.5135972212754147
3.7585097332174757
11.333695231399336
14.697087390609225
7.4881489800572165
11.196655048031737
3.0086413396399347
3.276293115802913
6.545903066039951
1.3658211128554076
6.515775514198892
7.4731775314037145
5.2844602771962
4.5788007627194505
5.654160150155522
2.367538075872812
7.667486299455374
17.924380787696872
5.1244139968414135
3.564485073750134
2.396226037931998
6.868029980534019
4.208773542991935
5.886615061667569
3.4667131304497687
5.22431497106603
4.967197383669802
4.201423977086247
6.367862591784923
45.42061981719711
12.273758985749856
1.9876568733450959
6.778230142110331
1.7223734680724254
3.7098338241435598
8.029483469961411
5.299749939701185
9.414310720808276
10.850476090645904
5.713614789517982
4.528684010428689
5.226226507962272
4.46567117275787
15.998555092471866
1.494532112156594
1.719948961176045
9.906517088857811
4.9857720700473
7.044078154499277
3.4027906342021548
5.8413554626020705
8.094804544930426
10.959302388010613
4.249843503570828
2.04932343988197
4.844171118939855
8.969646731160145
5.736509207512979
7.583846302987158
4.6290896524853276
10.955567863833018
2.1656501750572703
7.787369216944279
9.86502014239583
5.333477784373017
2.023741862973077
1.8303549142267304
2.8125043701541492
4.56388892242605
24.631174779315348
7.4717754742299025
3.2335363559574635
2.369086386016932
8.951916594628825
7.369862305436372
3.049318736143076
5.020778762123382
2.5452462906246884
4.062135468558645
4.395707418794787
0.735140880219247
4.149086904220842
6.207011455547552
4.9867100134617806
4.791424180500421
1.1024930909913804
6.8133835386555655
10.560489835175888
7.28574873841836
3.2757189188534177
6.39653291483009
12.65563194091869
5.653647060628664
1.364048728240318
5.479880558300287
5.645828830225081
8.75735652866087
6.03972873210479
3.591167822327154
13.071639669695072
4.851098704085503
2.1750481111920847
1.7512401829543809
13.328903873666732
4.207659746171813
5.6653215801243
4.780190722871783
3.181671766310974
9.671028431333593
5.766296695696789
7.246710647911015
5.722933494734132
8.080534674977676
3.3075716595685445
2.60878158290363
8.116443702132582
3.4144214042911156
15.669238492156591
4.457601585607073
11.151403052731734
19.97913240396662
2.6620376805184693
5.59441372926427
5.645479015460359
3.58813000042114
5.93545658873164
2.9180844034906532
10.19164277616931
2.1164908960325817
10.3377017123159
6.9271687282293675
3.4636195523971676
3.6157368049265926
7.19741680641355
15.152347203766539
5.2058212909731605
8.906325308014855
2.451560889848359
7.798680941179057
2.6093200839341546
7.254692004365571
2.939346669329571
12.375841084489531
3.112307910343295
4.406789615588488
5.87883100072972
5.928371899728524
3.309009923933418
3.600724902392209
4.754050057579798
0.7161107274317414
3.2005313344295465
8.716383462717623
6.409917662450157
11.88373534977977
3.6768045146589845
4.280458507413737
2.8242697622351214
2.633127444797621
1.9445428145132653
7.752780398959356
9.527650808129222
4.0518358250294435
0.8257857895286502
3.1010840019416643
1.7829624014215912
2.5221025059686646
1.144536335774574
11.704200823027708
10.44857953670784
1.5651338571738607
5.794754336601452
5.5225228027759625
4.052776454597718
10.440771153846116
2.207005355007916
2.124234699033451
4.094367049229831
6.4863043504057485
4.682426843205556
1.6887362020467633
5.914128974803116
10.52356856138856
10.852920759887333
4.947100095991129
2.1929983542072438
4.2570791590581605
11.108087875998867
2.1240626282644066
6.478899946088168
3.5875346852895227
1.717503687414411
8.91089838635084
7.24190995835514
7.048220828812479
1.4765159124740492
8.676399531964801
3.0144492263221223
2.8449334850803156
4.41787278925377
6.162335681860367
7.185605992525997
1.7788026943636706
4.346920948090121
3.379769093429665
13.932595994895243
3.081083794112378
3.143052576573258
5.065053657595874
6.681851058894991
5.062070364466221
4.797967329445608
3.2049041004199865
3.3481911625140213
4.918912632927952
3.652831208519251
6.233097856671547
3.078971275971424
5.150809121346221
4.686964389875378
3.1210543814315725
2.2484937186661047
11.401807878092105
6.13643660196925
3.600313722227506
6.799353857026749
9.216868155382281
2.920525551268255
3.1444902393398086
5.5075754268600265
4.769670624648953
6.631985664936955
10.261846003928698
4.969338066253478
4.004600595478137
11.160799695222416
3.928156845319227
4.386055506749299
6.198880876213658
4.123126457023499
1.6505943165970793
6.927866592775894
2.619011151472079
5.594954738381522
14.42687326057043
6.691168653498138
4.623592008732052
10.142190495099294
4.377363024945431
4.819646435818892
12.596635110782204
4.976701076469479
5.037433114707169
6.666394710213909
1.6368337742273178
3.226033737502999
3.226669430933452
4.437651281993616
8.1095394281522
6.557829528590956
15.15357762736791
2.4712212543818732
6.558360362844213
6.555314061154378
3.569821665924312
5.990906983192176
2.103253824749625
3.8020697413796136
1.997817844589794
9.008569847634597
3.7473180884919195
5.3826528777876534
4.232216311818483
4.736770909832311
11.32096932598167
3.9396858274445536
5.6653147306781655
6.0399532018796585
8.217323337836593
9.443424892002966
6.9002784613739445
2.5097309668657197
8.965146410458802
6.332692918012481
5.27751558729397
2.135788780907587
2.157394850117267
1.2264262219541653
5.070356541954579
11.305070948321369
6.194928012523468
3.8183454477524195
1.5911567733572656
4.961366057333424
1.5931220425839676
3.354266125899122
3.551167269778206
11.505663104009109
3.2882978242321
6.239598003636007
2.8410066280224275
3.299543089957748
5.266659215593953
2.943180982981688
10.848189996988282
8.638427137348984
19.30534371443904
3.564548028424472
1.7341716069815756
7.233693989779445
7.488106694824644
4.52958280633805
1.8998749968524569
2.466313029168425
4.181001031091924
1.856584960732603
2.994911551289378
12.175196788225803
5.0118254205902835
4.415894249590694
4.437431305517803
2.774539079057723
5.648168539271381
1.067702368374639
9.240467743676716
4.074829019250573
7.0910923746886
5.246687311727915
2.9928044507201395
1.9045498488287305
2.6431639904851894
7.097932523563048
3.9139869294097704
2.4059622391389066
1.074113432727326
2.2511737065766724
2.8938435442401316
2.7464804765224864
4.069355838482327
5.202440546496445
4.856709702617656
7.420612951780318
1.2128161337903962
2.9411923357147614
2.646820783403501
3.496441095138278
4.250938859561677
8.898844645026404
4.957408851947985
5.655653898198235
6.583229727821508
5.6689484825056455
4.328681616569339
7.3256594544177975
6.71345337889018
15.876879378969177
11.992727373331665
4.18080967904079
3.7545967863747167
6.611026327992111
4.6065826769654254
17.58463334076816
8.43425992329295
4.526212914825097
10.356236625378884
5.369516314037794
8.083498440705442
2.4047143751731888
7.758275121688418
5.849061694978152
7.124169649460104
4.053212771959216
6.985043322972422
10.998851475656707
8.364968829637375
2.053016928740675
5.338058641890881
6.603359591918647
6.861463780535505
4.1940612331034295
0.7001930223885681
7.903295558152783
5.546965685877955
5.441037130327745
3.4817019097629838
6.531082200663254
4.890286188743478
5.6853702754100635
3.27576314311441
3.928384128812544
8.883880747117782
2.8419005939072717
2.761236490610715
4.026879411451084
3.2411531395452085
11.457015586297672
3.80471013248642
3.089199454680017
6.346892371147992
5.606921801331881
2.344852374884373
1.584391067137374
5.213303367039519
18.548502158115454
3.3008536928278387
4.405379150062666
2.5027524763900915
8.065794782163398
5.8297589122359375
5.529727976434833
2.1356186824729386
11.344178877402644
12.030807502827269
4.790639344896639
3.542029973005286
4.265595691261581
2.3252078324494745
9.60878164338391
3.2912451928859765
7.911990882726768
3.915871457601047
4.638730340248198
3.395273078417122
1.716115152096906
1.8675098746015895
3.811766956006919
3.0841896303522125
2.2532636872423555
2.37197036858434
5.031296035607955
4.198281251155275
3.479109740824429
2.9063783964976815
11.92433882603281
13.719619516267976
12.730762411867682
6.9602859994875965
4.169139389204599
32.13927957439686
8.550959864983495
13.934473347760182
13.234284372511068
4.997722762718991
6.903925801909315
5.035855051947605
10.814692614695302
3.718473958622868
8.014564329662523
17.355630022943284
6.037455700439686
13.178233623622864
3.0591821712487075
4.681682480990371
3.593955709740049
4.928508567990243
5.818651543325457
5.525412671460865
5.023743534000222
4.1372866390203855
4.659634042090658
8.846673188358302
3.7313450451371355
8.519928176769998
25.542522549919422
3.864241947900015
3.878165639291878
2.9736087155543425
6.784418633858257
2.089550097723199
2.035583415199085
6.122145438035778
10.912748375719595
2.129798166300835
3.1654216093385874
6.004412803000004
4.302369197484045
5.977013161215684
4.85204821867622
5.013797594536433
2.100275494793796
1.7100441014607197
2.6283573016372435
2.403837424173879
4.747586225141211
2.001340972045109
4.174080729738273
12.071822493486458
6.800256798526857
1.9939664016092027
2.687543963262286
7.05409688473671
8.75161885410379
5.606028792750188
11.417589329238655
3.564238446318435
8.542101298675203
10.03712460070508
6.885795408083155
3.345565038549975
6.712414312272692
3.711026807604417
10.567296850424453
6.299503229341556
7.786753942929904
5.893615097325141
20.224724701065377
6.403603360770403
8.47160221608787
5.501677466244967
1.6489210003953803
3.0494928210474406
26.96979454086634
4.007309527923959
5.786947540686653
4.921083562571494
4.1615369264140325
1.1320013078151006
5.6938887754716365
2.689836273786827
6.643548313507542
2.6981031514466953
12.60750043421955
15.750218917102153
5.762766663128627
17.783556854542958
5.602429587273894
2.364182643643267
5.4725108679363155
4.243988236035295
4.693113131061991
2.054483169413606
2.764139053791363
5.190427880713711
4.522149698241223
10.32212354885853
13.496841336439905
2.6538707695734294
4.466192746664245
2.5925258168647387
7.302458911227286
4.720330252245056
2.936105600284865
3.8535609622098703
9.106877214712227
7.296547846997119
6.259980175681463
7.186433114544711
9.562283314842116
3.094769385323119
2.6813784177127236
12.830513003232813
5.27022068904692
2.7229041056291163
4.410336613787048
2.950663314114816
4.523945263624778
5.8664753306111415
5.968777404335873
5.14221553998135
7.262194423856672
5.302254376692679
2.8043809740558645
2.047635497197806
8.509461300189454
3.2891853087505045
3.54852850149996
7.405589143907483
2.9715984004055604
2.8793579255087023
0.903688639354461
13.634683487251644
9.88740665246306
4.258238739631411
4.033940000920537
2.0921563707241773
2.9154749290532855
3.432329986155322
5.080068269406128
8.265695656246129
9.561352331075433
9.211565240963905
6.700906198306563
2.816890563778323
4.068068684477716
2.968584223529866
1.9663268810753105
6.255778479578141
4.576238917375474
10.46580332020496
6.8217625528973755
6.26739733270216
1.7124868215900109
6.807306810178053
2.638098600176152
5.655813788550894
5.93542199516053
3.091372740437353
2.4274694443887683
3.5987505021142607
2.4657097155235097
3.645994099825277
6.831048671738062
6.29430894216474
6.1194369871163286
4.046532081094518
2.1608403188165193
3.355812342415213
3.4253126439972017
8.473352933433617
2.8159198810529573
0.6841693048522356
1.0799534572896983
6.478022804407869
2.634602452049539
7.075653534219471
5.703680523462265
14.078244724671276
5.536532670358868
7.084647901063492
8.310723268221267
5.595029359250509
8.548668807750293
10.468712630861518
11.067522053554752
6.400572730828014
2.7057904087637246
4.277628978514227
4.895092359883044
10.190277711685997
6.851432665942601
6.872436475094129
3.2690378028404576
5.73387288626577
9.810166352735106
2.122805966378048
11.653338508459134
8.26651012660251
19.326436441255854
8.88743791431164
5.193554601351375
5.090575556691011
2.2672288317397187
3.992920901594253
5.6233904168655835
5.112833259952539
4.2838014585922775
6.557264268738293
4.015046644113503
1.2654094637420792
7.760951867103424
9.851265908080624
10.018131775992016
6.445586583173659
5.569959572785219
4.964822496870754
11.694416031960548
4.5268386465475645
4.462388186092478
5.711262357627973
4.0182448376460975
9.256020067307514
4.377867246665276
4.298886322707802
3.611624519100501
2.9896344440535843
8.51482052249939
17.824978683268984
10.455947835850191
1.762620647281889
6.15587671336994
4.91667739860314
2.0412862914103536
3.3898451045376454
6.070910507436157
7.270819488289109
6.353172178050681
10.072646816532965
4.1524357066602136
6.947132354976568
12.717976813946672
3.5904560528724105
5.463470787894266
15.829702666864945
8.641797448155337
4.701605527605582
2.282576890221828
1.5694721088027161
1.1368739777438686
2.6948892994581226
6.674459807249921
6.58096411263534
5.089262558510904
1.521752996347475
5.743324873026782
2.790579856925898
6.490120677701521
7.005684909012415
10.183626478807438
1.2231569303436023
5.320993526742889
6.064989238625797
4.361233563260564
6.401884477165566
5.246757909330104
6.143828131650036
12.92038423795645
18.693223824342876
6.236437805807541
0.954243311495502
1.941128731077731
2.6687521124753077
7.119425876958054
6.632943684336089
3.4804315077614176
4.267193270216709
2.288175542240305
4.94622797673321
2.6162614556114825
4.032077516517719
1.385999838543859
1.0925475048137838
3.3124633071345553
3.0788215806280133
2.6156189896447546
4.284510982433182
4.525050582945135
3.196063832271956
4.674760674289421
5.93245022271892
1.9319268640941718
5.199688282924096
3.3579475477545553
2.6694848448224295
6.101257465848548
2.842306232928848
5.743269286844181
4.191544901147545
4.503305154156433
2.3823565410953895
1.458503951292288
2.6444972709791195
6.994376474722294
3.417570410118028
1.9850244041704217
0.9513385011421753
2.282481595986657
1.9589840103817822
3.745735386960133
1.841423491325343
10.735747430531692
5.540418335456977
4.62303324894025
6.358082356606626
4.56381727628733
5.966264695081657
8.041426071974639
6.566799069486226
8.780973289072678
8.579095431682754
7.746494550482254
14.743685631005759
6.84272043992111
6.413196875189925
4.832524839070956
6.289790662818765
7.923828266421616
2.40127454142876
9.508901600230779
3.896774288851262
12.11260802452687
3.5948884530622696
13.546398463415455
9.351394313487024
3.733510997271409
2.1524612198787976
1.7639482886451958
3.4146913857216807
5.596771365061001
13.700127264405145
4.129130593024868
5.680163499141897
3.7834260796270214
3.723958345023813
7.130184390505349
5.313895879878289
3.1589847691508894
7.077204549333567
9.795960796257912
5.9165577021056
1.8713175064677492
4.489971233320862
0.7850662718459402
6.151255519821289
5.584007286076645
5.070981150448643
7.973917078036763
1.8665063986007888
5.439551450014098
6.09278185826292
6.878308227377974
16.25447112158725
10.403710038648732
2.0448900277482807
5.864648294260833
6.812319798151227
4.746306132359718
6.890372169252204
13.354797077822324
1.5921486701794878
2.040390290807952
9.997900938353707
7.875501036003321
12.621326637058988
7.528665056619574
5.858818596499125
1.3647271082103665
12.947463493037947
7.804739712013226
4.739307185386975
5.011491823165259
2.9150767833517444
4.305961218838104
3.0785876933309178
6.209877622696794
7.402403470003011
7.528533557917884
1.1540997789891996
3.8351648450764984
7.823315661445479
7.808314069582817
7.994245876372812
9.627689403789539
1.5106083038547025
3.3877186183573897
7.914559319949707
4.943284727662484
6.647072493775572
4.29341289774101
8.10352312465974
12.666970185405889
10.427046975128984
5.88263497996664
0.9026315306164429
5.335860224852531
1.81911512430611
8.397176841522157
10.06336852618921
2.8483235750239255
2.0407103258455983
5.061974318409641
9.92103807108934
1.957254392627281
6.047557819242781
3.0896007349768757
8.67427733603445
3.635857158405791
5.508563795185303
10.595234309337897
3.834547573017874
6.146273914696565
2.8729746396621385
6.100431519692409
4.210905085486216
4.128923599874881
8.035788460924916
6.2506610510188345
12.7343402805251
8.270341960685117
2.6114896271825816
3.2640530024711953
5.0032300586275
2.462105928127039
3.233092684745075
6.6780779231308385
4.991866148331688
3.542389810079443
5.1278388081660005
7.671596436151675
8.40121394355091
5.87719960037395
3.984209490409371
3.6747258177081803
1.6328808663401846
5.051617296455318
5.378974216085311
7.724475703178184
10.049035041928997
8.275133104339261
6.398697152736189
4.38806968323143
4.976005850214735
6.670876211138218
8.47132393474002
4.945521777981431
10.18225835175427
6.6522563793108915
6.159563623597787
3.5016853627934883
8.642866661009686
5.51160101761686
15.816588033549994
5.304637026458588
3.5008876485033733
3.6742999913978913
9.202169873550279
8.317295998159551
11.975822447349323
0.6842798502742906
2.382121178416205
14.353403658263824
4.400588713160578
5.796114576300741
3.920388099150711
7.090104897729645
2.097090122812
5.868452094134191
2.0744477694549412
4.132095004968215
3.215162228941001
6.353474482930928
8.507394599237859
20.36540956748894
2.36665805361886
4.018600871898244
7.257685413088584
4.828531883263741
1.709702276068016
1.9865106181459293
3.128469033310818
7.9982397304939665
6.294893292057034
5.754788397942648
5.297353084646126
11.380445430403212
3.8729468966180742
6.388219255666924
3.4013956404840915
5.261233279499301
4.569173367681299
3.347106170540846
7.221162106886239
5.47794968702635
2.931829909769322
4.165670352729632
8.492100395373496
4.35944894330483
3.0489685805317768
3.7669051185537907
13.620562460433954
4.8849531304776015
2.7180862539957267
1.5901801941646974
4.608179667579994
5.610519086311426
2.6704822104532506
5.520102356673528
1.7737728187260258
3.6602630396505016
2.6665927234277267
1.3346504811393824
4.925431915384586
8.868068660606433
4.075153442513064
2.6233525558955035
1.360878117824091
3.4706169571185526
4.5141013943937285
1.5357493793354935
9.460758653395438
6.374294394690272
4.3480154239951405
5.944282208718114
3.067534082306426
18.10338253980303
13.712756660850904
3.48107435352709
2.217182874782496
13.066819085894501
6.908444716844602
1.4664383846230027
2.5435520814128925
6.308998346885735
3.9106115678217757
5.957459433271732
5.977711423298883
1.7839637808163151
3.3304032946573012
9.628185446065107
2.339444912307298
13.47218030684642
4.847836152319552
2.3010159465889664
19.074578920292357
6.419052937886472
2.6603992303817123
2.593608088660949
9.216199343393917
5.826836974184269
8.557664537612032
10.456290486462171
2.5957697585226507
1.430562118644375
5.5677847672253975
6.8654837387752226
1.5173926108962654
1.3834157604782615
4.055037735949086
19.2242953741624
1.424885671122107
2.6527589199646413
5.140234446235576
3.9721475624083418
2.708359957006764
3.0308314337719207
2.7427132565166508
2.521861698730648
5.28149253049219
4.119075410605478
5.003830026606795
3.478356680332936
5.15859292737795
8.147226445842497
8.491589774572672
6.592301607961324
4.797776131167065
10.080862871539335
2.456845162282883
5.455668321975788
4.431131836936819
4.281867178460758
4.636689752121723
4.0385107491121826
5.356174915435601
3.2912900621616528
10.53313141470285
5.638145562368201
4.880000010342536
10.28562565058616
4.13181803475115
2.225399814738884
3.593577037943564
2.429878703750675
2.549931452040593
5.7414170831833236
3.108487406960783
8.404828322650108
7.806417714140415
2.78553514974537
5.140726693109319
3.6985106024424343
3.758568350131677
9.088241106754474
1.953422963184898
20.810640061234427
13.425274034075247
3.1297697933227853
1.9611103313351048
4.105108031060093
6.520115908491617
4.988948677893503
4.459721632782015
3.388956863238621
1.1689274970431436
3.395336928219271
1.4545582481890873
7.9860692604362455
4.774744352782725
9.245654161424625
7.420837102302201
6.0035037493001315
3.382122022616258
2.470138628275441
4.618703184283241
3.3293593973009465
8.356569730674108
4.451048784793674
2.5192193561979046
7.964196466357972
3.8923293954511418
1.6932010961259676
5.497540626502586
9.729741540050984
6.780250788639877
3.936354658310053
2.3142362218686037
2.270146527105086
5.1489560993129935
3.613304633475464
5.257377719175495
1.9264391916980412
8.203936192179338
2.1527526762382134
6.807600414757115
6.638178062473346
4.7599399993509985
7.851626542339916
3.7878408096468745
2.5761923435186085
4.275990600657345
1.4894027050682945
2.1861278792844043
8.243843515541657
6.135827188126095
4.0587910679114705
7.126075347408256
5.615108897136884
12.175337731335082
8.13386444754659
5.2116205609856605
1.2843401823619962
11.568137770893252
7.716570221456128
1.7244813412708229
2.5384500050489303
8.633898644670012
3.4259873800729763
4.6961713752954735
4.298672967757618
4.470861162465632
14.99157089386973
7.988232829283848
5.102196407572817
4.4999035759282835
2.6168042181101927
23.249911154207357
2.7465145330108274
4.024295984140634
4.8706124993053095
0.8529238956774575
11.96401993610828
3.7893103060676503
18.87924788608217
3.0807333472247054
11.169911952765455
2.4476876153582823
4.57298220647038
2.160941320221652
6.846429234585459
6.950235702686765
7.7304443747001015
5.040325899438646
14.027757659609861
3.053118296303339
6.425525981175178
4.390850293423273
2.794901538583061
3.888870216963336
4.837777597685552
3.4104312239645074
6.254610012384864
