# Supplementary material for: Automated reconstruction of whole-embryo cell lineages by learning from sparse annotations
Source: Nat Biotechnol. 2022 Sep 5;41(1):44–9. doi: 10.1038/s41587-022-01427-7 (PMC7614077; doi:10.1038/s41587-022-01427-7)
Supplement: Supplementary file 3 — Statistical source data for Supplementary Figs 1–7. [file 41587_2022_1427_MOESM3_ESM.zip › supplementary_data/supplementary_figure_5/movement_distances_zebra_es1_baseline.txt]

15.904827730370204
24.46194705675367
22.129129028770343
10.3158648834464
12.440245809234533
15.167757694540152
11.397983253272189
16.081497754739967
12.51884856045558
14.470384974963618
14.81780451458409
17.37215652301512
16.066315999408648
16.618804819484055
14.436933415534982
13.97111421313032
12.62172063443546
16.241837360158996
12.891379452671654
15.23028788319871
14.322491710391281
13.199025602924534
6.5684657002022915
3.755488193305693
3.825712491895138
10.419841021634666
7.253987058457782
6.629289918545695
6.970939218115482
6.443832210909486
4.313052301766569
6.176904914774911
9.637566273765346
7.534041447906561
8.149612752024076
7.024091102344064
7.30198562668092
8.81111930132978
8.99670646291719
6.523594391631078
4.266343500569322
8.396525202755505
17.84642731391579
20.343401027573915
7.490402903334379
7.042995619973208
12.900916064459194
8.04074620221448
9.94161379040159
9.913555983432694
7.003817676011986
7.191644909959212
8.899450376078313
13.87923129045124
10.233870532805435
8.97417207883721
3.361112958386622
11.201116872296076
9.825521458962658
12.220957805140806
9.127764369215026
8.054777496187059
10.562110762760405
8.658140757349642
14.474123882692044
6.102899432797709
5.129568379304087
10.33752830809312
9.624194119797721
6.714927324548743
13.17401115649209
7.891857262292658
8.302207751232208
4.566881432059163
9.197325975093563
4.482038888827845
7.876122772687384
5.370138400073665
5.097252230403638
5.222408710983223
8.158135565527584
6.7015277469383685
4.288262223962514
6.6721965005234924
6.626525089511567
8.010502146683141
11.099856730332862
12.332860226442614
9.183731451023956
9.491998434201394
30.69579687304561
14.058376745074527
12.821018343736563
7.307391440950258
14.699751943303868
8.740128619974332
11.329116692450963
10.257759684463668
11.77342304095638
11.505502351157784
13.311941593507598
9.695471255874308
8.0719333618738
7.058966663435134
9.465706064308442
15.4859779006538
18.478260807523966
18.26368743594201
20.726170869605436
13.316106336545888
17.305134425103194
19.650431636467122
19.746340679771986
12.78405591652056
13.688495566569397
16.879073551029947
14.571351830586613
18.029067257685377
13.121705802425078
12.633597911947989
10.174391571742952
13.833129525133689
9.31335675286644
13.273902708145503
8.397551030213734
10.380637043997181
12.31127972452561
8.289629869876501
12.268739987184102
9.589363081161416
14.275782063188416
9.785943789039752
9.488600467602911
6.48897077469685
12.818752050491415
8.825650949155959
6.518828928446411
7.497325044558574
5.501469338488541
8.583875171789716
6.728423971171947
8.805557747514893
6.239670931886452
5.767113477223102
3.6205036051208555
10.068854142440939
7.124895058233281
9.10287985185808
9.927483392206726
13.487341553427486
5.996877027332986
7.232980554614608
2.996603120730778
7.3715814017344305
5.960117037578818
6.852379538653089
6.471438261461558
4.931683124922502
5.111542268868981
3.115301703423725
7.929749573756529
2.967076442429254
6.983089544821126
3.9937083864454133
4.703474299602472
7.263987184901323
7.295603074450865
5.19963824790859
8.367297360368054
5.984190027016592
11.31659516864911
10.462213105027603
4.094565252775193
5.039869066025502
5.076289554602394
5.855241350712862
4.5552797586020075
6.944394285551056
5.360772531376644
2.7585432404503916
5.172608493719634
5.642556490443705
7.662084783467206
3.157340193505079
6.8219110306429105
7.167874721184923
7.9564134390073855
6.9019826646709195
8.88271358297535
7.84995113715403
8.819842659478834
8.85139718753458
7.023442014338688
8.449386109726646
3.399115637510102
6.1735447790863365
3.1470090047168653
6.814319917329226
6.331308563612626
5.905228075240998
6.914381144092988
4.82407631480444
3.340848951078859
6.210270397631478
4.330803856897677
5.578798182201298
10.514763393771796
7.627946492558005
6.929483537367321
9.128635588986258
7.369665894241275
7.7548332475734085
9.597178849404115
9.017950760467562
22.96866245189467
24.117589088920163
25.129651602864435
11.980319262744533
7.346335621729577
13.906926308516843
14.08168037140696
14.038074438765387
8.916029777244242
14.591639198021893
15.233707888510867
10.530512252896255
10.227449377393569
16.97814288248841
8.931508441380185
13.995373094269745
8.031263552059153
13.426291224133811
6.3915242186108125
10.758584761891383
9.496074510118913
9.98667120806733
9.989808190754927
10.63958912827284
5.963777139892943
15.514635874940033
12.454938738848297
4.726424205215797
14.757504438297834
9.099446918139739
7.97030728538683
5.837131809626828
10.668167627517779
7.831062365987742
8.126158922767729
7.103383185879623
13.152200565218163
9.860357542418319
7.607247761686732
6.6305619318581
7.904313343405948
6.847776085143926
8.300173487642118
6.6971346882189415
6.457300806248589
10.933883932283306
10.168416415292375
12.029034492681621
14.554872527782887
7.934985590725173
12.070572056169613
9.792284620212504
7.755001303579349
10.427512166324764
7.033652920981361
9.511654875165918
5.7977173890076354
7.812705099894545
6.160630886421101
7.257432520253588
8.86800936064286
4.71255405809219
6.596374529556429
7.8810562486499265
7.561640049003121
3.9149269636051036
2.1841497175865685
5.690853766001201
3.924852017270924
6.948930512958172
10.230777818349123
6.803550883863102
8.966477983438452
8.27861279377651
7.143264620870347
7.599457201864183
8.885570517964851
7.231791220926863
9.023723620100379
8.187690803529074
8.851451898790721
7.420064083442209
11.336199370347778
8.112674432692144
7.40436726077079
11.767908533592882
8.413347643724304
10.471973702298964
9.455776946442677
9.486962146895905
14.124836525236436
9.26045654038653
6.740841385650441
4.80595625171523
4.001755867134901
8.99912280017483
6.108811817154407
9.213460828410273
6.999750358007199
6.629879193161853
6.8354137551579965
7.507122581379978
5.101327953337768
6.401221803747721
6.047758423198276
6.677145809647974
7.234350707228266
5.7841606924228115
8.284072073672029
7.093038753955278
12.440889548836399
6.296302529816195
10.682940677419346
8.374588536429508
8.50604970141114
9.675578877829448
15.179505798969911
12.107051180265529
12.208776171562686
15.672921671001893
11.199572779520055
12.943673768028187
11.954025733393248
13.882220637885414
14.791385778184601
11.374575103414632
14.361403983884408
9.872864740516649
10.340003849988916
11.912188232816831
11.283166047003329
15.607555695245415
7.667045289651799
14.241013694681074
15.567598725973175
11.258210396286039
14.978568662717677
9.06102656442036
8.705554404419924
9.902855659832952
4.970387518684414
6.668883246749031
7.001225277759111
7.339700052080116
8.631958052155209
5.1122273816648525
16.681757303969206
7.6336073144738865
7.977372253365041
7.259450220544085
9.562809101476688
9.44961413426598
5.383823510137512
6.404985258010062
5.787071838355045
8.151076845776348
6.347198540997807
6.542971627473827
5.4020998236822955
7.613723197494614
7.617762947298509
17.1159608269711
20.785801632601927
20.948444867493386
12.81816352117241
11.625845169989347
8.00876074323631
18.135640999950205
14.001493599496628
15.895049382489788
7.7163947815631095
15.321941122373634
12.261582194421221
10.756477252092738
14.6835072738581
15.450052213344485
11.003958734947762
13.833730994201014
11.987646174441501
16.780684868753504
14.102556340879799
3.4930996308570315
9.752520332538516
9.054724849973802
6.812066683488828
11.816893487954891
6.133351760079912
14.245317705404442
13.906239225990946
15.14170013545405
14.749519739324429
14.029985911934308
12.099491046482251
18.653489165917883
14.696481570763044
18.14166743087892
11.419918921854165
12.640800352133764
13.713067759654146
5.117556325830664
11.303133602998967
10.901117665480008
12.828980799891026
8.735634771039397
9.10821656871095
9.663214615756216
10.182672451815101
5.327318347771264
9.94905956794691
2.7369913135671484
13.16728757117834
9.87446514593824
10.556719345700952
10.170573391210425
11.782399900774784
15.834385796136262
7.5783983049176555
8.974832887389955
6.203061561727682
8.254617024279058
6.9676380714368635
7.5855581787573945
4.976831620156055
10.112591304335146
8.23379367275299
8.381516561154697
6.279934802163109
9.839944895318244
8.128406498823045
9.668846998720824
10.88829917404076
12.8766802396449
14.630327757338042
5.524729789568763
11.068316476555953
11.884153756371575
10.232613022673203
7.485445355335813
10.921946483475951
14.476492256452339
12.468681480458951
8.240159564058013
12.776071849789764
14.721230402558765
6.5887927934747745
12.561256128767623
10.187860061487052
8.609132684387792
9.59956020858173
11.69209599801649
7.612160177196437
10.087175782830473
13.488669865866001
9.830346292992537
7.70432091019774
3.5053880464007294
4.551561734890557
10.43491757574749
7.310982551458008
12.123845972062421
5.601337495804439
4.524991956747433
11.715908547901641
7.023587699078103
8.777093224588711
4.15447780654643
11.113439917987892
9.563924265083065
6.100711698119288
7.286820473205194
8.265498512197
7.99898353271028
8.855504896741431
4.108443282355426
5.601613149601967
5.776854152618165
14.899845114602671
10.01623524199622
13.252704430745252
6.415828131961281
9.804722665515518
10.327752526107863
4.3899103209952735
9.29916525347303
9.03559194259889
9.74525549219147
11.533189566337471
6.391173134918991
5.724470060716363
7.605796541389039
9.36715213562737
9.471833856990326
7.4426244431254895
6.4639437609009205
4.978152541264939
6.759046195910398
10.187003808761386
8.93270810735334
7.161572588869406
8.765611578374141
8.087345383848985
13.843124146456791
7.905754185566508
5.976398228465517
4.428657788734879
8.692579414012323
6.635636868494102
7.700647153864844
7.1334803171894885
7.972707822539983
6.65596737165224
7.786635863104163
6.22853658552319
7.701832635247201
10.64241075777408
8.581235681477754
6.803814768972934
6.73336871309289
5.560304404310382
5.393798977955703
7.0761782430064954
5.896581286847883
8.789621031657841
7.164395759336837
5.121019161969787
6.031262901067641
9.238798182675778
10.086330150337409
13.078145781893864
4.81386704572798
13.982440196866758
17.19108087988751
5.5690402802798245
9.681995182736864
5.782914582524468
5.557971331185089
8.506890995868117
5.372829691389599
9.312249905198676
10.481574989604399
6.35306883653213
12.036993662066674
11.342983507749162
11.640744480553066
11.16784204678278
13.961216230000417
19.94857367506081
14.568444240875866
5.978589375152984
9.3869823319786
8.391967917535613
10.445971915979813
7.700136509196038
12.619448477812634
9.47919193609519
9.532570097533643
7.104722991114718
11.317107899845464
8.322548597909748
7.874673344949976
12.272031275888583
8.64720968331985
8.283571148838039
6.739977496853128
8.570563080090889
9.995037891915933
6.269127429990008
9.704519279552954
11.99939246036744
5.014719169707073
12.313837321161511
5.6779114714717425
3.4496156036579
5.305744810856531
8.205830546233857
9.229187637142187
4.834458361434993
10.940766114846033
6.9677640878039275
5.558786367900445
9.380291782170385
10.92331883616059
9.068909626800385
6.646381958263002
7.567288607249175
7.905544561247276
9.999837508963644
9.549169920850822
11.271316060126978
7.567524870998316
7.251136716196133
4.086697460773288
5.579020572181343
9.650629779428403
1.784502636037589
3.0970176832059653
5.2764001017422375
5.01779396366754
5.1453262204043035
3.4793132647654406
1.0896421786815558
10.008781860217136
4.8890249197394215
4.623802081880376
4.939109561151066
5.951700828563905
6.732792202380777
5.933931666402111
7.607483803861512
6.963093260496289
9.211361678492699
8.086386231002678
4.135029244479712
4.893264252461888
15.00300387580295
14.33222025461943
19.020210057316703
11.708485460363608
9.479671812340406
9.640823320509233
13.521259939391221
9.673250735545988
7.771081656532941
6.821532797899989
11.188533909293755
8.418095244680018
8.03904737159739
8.779845519351351
7.5727291435012685
7.448674564757767
8.677461965312569
5.6987626794790405
8.937648791665115
10.035759758840632
8.080927548718291
2.488192619380309
6.528076436134505
6.9232577858116695
2.5848661998069358
4.012541506264108
5.2638205165386
2.8928570683256303
7.646355757407671
8.240706211513295
3.996532693211075
9.48990609753238
5.876009171819024
7.789255569764523
8.653702661279137
5.548071134033774
4.927345672987986
6.972326199967247
5.4066354020035385
9.139702201562365
7.048086123756096
7.977811545649054
9.513520770511922
8.849972497002106
4.141302782611659
8.613894886148538
19.081678755461393
16.534195317497083
21.488430978170452
11.097439673121906
8.114079607147422
13.349482093382816
6.2091855770969255
9.831115197165849
6.759663011304111
8.407715938863992
6.591566008888264
8.223496452366755
11.717321879049905
8.41778702869952
7.897743483524776
9.594613132868494
6.889834268448299
8.879154277176143
7.274032303582531
11.719659632098342
10.018755643123235
5.151396139002438
6.298470714133333
9.268657784234268
7.572018514816587
10.17865735364768
2.450114927078066
7.7569728439482075
6.158395028970667
3.6430505595002063
2.4406077739912546
6.033660082054513
4.506151402859514
6.699485212742472
6.145532595506687
4.750129429107035
4.319952056751501
7.2896828483055724
4.592816003864824
4.23008141924361
6.2040620751036375
6.740649330710286
7.4167477895682286
5.4151615712478565
3.379117005011457
5.565018279396663
7.548741255517649
4.285545455529712
6.5210632096192525
6.003763250570474
9.063150653763428
7.936468596053907
5.266350549530205
4.8582602186720285
7.102360914327952
10.298008471958925
3.253243898046068
7.679276437222106
2.8781851191652112
8.658009586064262
8.088994713603793
5.600665336992032
7.424709232659462
4.486608260946762
4.0413534863367175
7.9850381761022655
6.187157482387503
2.8874638007728946
4.085539999016314
3.056866528782371
5.292745698688544
5.538059375758704
6.172056816789398
5.749568042556382
4.812921444829633
4.643925947993977
5.827124222273056
8.65795779865302
7.526363079116301
4.0371692171780165
7.443320114053162
2.3686796868287416
6.085873314127923
8.682049398678513
4.770958780609304
8.550352835728399
8.782310671521959
2.74260929195284
7.288637446933454
7.562987447312432
7.365549781454347
1.4260397785211774
7.3476502569587
14.818668730249845
10.439975064312877
4.901530647965213
6.145302685876776
5.385813493044943
8.06253170283711
8.390811273319034
6.929838280797434
7.16963110458306
7.583652648996036
5.408691561509233
3.7764267220431367
7.331802490122432
8.227812268805705
5.371553686645688
4.309807713891854
7.102251821470511
3.623511610553225
5.487382328412089
6.57912160544036
6.3387620728538066
3.338028314256365
17.222031616285797
19.852201830991678
14.380460539502415
10.342070413482881
8.539742329238386
6.210138074510858
7.830778382903903
10.308480851685307
8.899192351105686
9.071193227366864
7.533666193687348
7.228603030307963
7.762169497559662
8.83093416717003
11.886646619387133
5.660136456886293
10.236734068790796
9.161624589972309
3.83431945411165
9.523313216872166
6.915046791719786
10.035997413293442
10.667808878559699
10.604740346408864
8.520103780364733
5.6531675935690116
8.539018011236495
6.229548367871986
7.043503748120208
7.409179382096103
4.069224397139481
5.083219263194353
8.188525889675484
6.233266752463146
6.662774071675917
5.328590923814392
4.196817914313871
9.079097672710063
4.518721718102451
7.5944175157034275
7.458473247194544
2.3766392060668893
4.9858728736014415
4.0804943468438735
3.813669250440379
4.83877252167386
9.722221274123697
10.231856494849833
9.869897662950406
6.974063377911336
7.830463056790769
6.016048482448406
5.3367440007111515
7.3309931767962295
2.5666176937428173
6.752813604768432
5.312774587396272
3.451074796695648
3.468468169629863
5.26551895400229
4.939249364849416
3.0321524186077164
6.6498568317174
4.358669749636385
1.7096523886317556
2.943244497482871
5.807492745454362
2.8690571070597186
4.217417967923362
5.120285303466848
4.9816877246665365
11.98100549941361
8.50789870963264
4.692163805736655
4.141196384683472
5.112998792413673
8.699671366566488
3.817972568936999
4.310586633565949
4.420871229677432
6.590166313828795
5.704732171636638
6.279333943232265
6.865016365811486
2.9015841181095707
2.4906116925776987
3.416769964284706
6.32450965960751
5.576826555447598
4.262202721362874
4.3392615840406155
4.5336327755633565
5.340536828151853
8.465071979271091
4.612600904443944
10.557580367805478
6.671401195829531
10.418985571618835
9.717947077871711
10.45237607051691
4.880362496352758
8.436688051377129
8.855038202359173
3.859043988401501
6.065365466955254
14.522143800543898
9.748713658588773
12.33741200859303
15.35606633254125
6.067135281169068
5.389132761149432
13.291345545409122
6.342910214947365
11.186690013803675
11.426585468349476
5.040987916299883
11.797659509954542
7.385175871527798
7.582366815060506
5.0929881729686
5.8570197343343615
5.031820920629239
4.521692465764125
1.532577247041514
3.1332410428809254
1.7491592019212596
4.604793684683499
5.095586151345997
4.294722651598393
6.063257945524634
1.2091472778681132
3.617781551024574
6.579739929266283
5.151142894683191
8.29468404614118
6.366263455173744
6.535282054513248
2.221514076500303
8.124051557277632
6.3071010780279915
12.52881886408952
11.535154824100658
9.939526025039124
10.770302712680873
5.009919038624443
8.210723733168843
2.8743545570764804
6.589345690684216
6.917355538421635
5.068682689445536
3.80228594243249
5.318372912785493
4.662467246230154
1.7492313740054586
7.546107202141535
6.671146962317943
2.7705058397355127
3.216205249171312
7.6769228643994465
2.875486702047894
4.535446175021603
13.677417097272635
13.648084340016366
12.584969173986618
15.597396399535254
12.178076019376244
12.897247494054875
7.700130144613773
10.169896455764428
9.086910586213895
8.355800097690821
7.728689297798151
6.222681188131504
4.5851502342453365
5.980057186502229
6.360597941956674
2.370520516658322
8.773910981400235
7.276541673097495
2.7685243538814346
1.6790338962165199
5.9444177354461125
4.667766245605512
3.1901869726449874
6.401376717769262
4.663288109671646
6.4114177809283275
6.398408478103463
9.158014510383836
9.279081758143999
5.772658957612277
9.734106635236868
9.152591201883075
4.753533409037344
6.5123227686473255
10.957498990660008
7.365423479760234
5.418597048088535
5.542410194327914
5.949489601372049
4.637516421477003
8.156348811999905
9.789064890496647
7.7419734108713225
2.841840799086527
1.5168077410048233
2.9497648571614348
6.718059942050379
5.486460832367743
3.8261522420507146
6.496554971305989
8.363154892106177
6.514574385833769
5.9512657261410835
10.684965238982283
2.490962604702129
4.238315652060869
7.069837681567333
5.333663890284541
6.524507877203672
3.5608120122043054
14.476965416492282
7.29730852231735
20.177653714022608
1.3198221842517102
16.35585104490177
8.317929736159737
12.913358663636943
5.302249546650369
5.029891791211799
1.1457236230299803
17.48826684214782
18.30923551788005
13.035578926112164
9.770569314505014
8.007564134339292
13.30235418850809
13.021778219139014
12.13582319557281
7.50727323193998
7.53426615462729
7.081602853620463
10.834762910976005
7.295006581551732
5.067238121776556
10.51342246456235
5.243957327275961
8.237314566033842
4.973022532545958
12.160795414720786
5.080658823632204
6.857406776483821
8.224652179731512
3.4838977944332328
7.134007172900371
8.50950854918644
10.847587183405274
9.394414307232493
6.7262319784700395
7.755393659138747
7.065034926171613
10.177189463275562
8.342906607711743
12.767027898904658
6.965418165999276
4.22604911050875
4.502564647230424
4.338699036150202
6.624531143195189
7.187877238431576
2.879923983699327
4.8410486832821755
5.00777116002697
3.0935151181924687
8.899794614411544
4.987372101523061
7.7154697252958515
5.426915896072171
6.372937105487007
2.68240346637387
6.261786748441354
12.068767764297332
4.327884031917918
6.699942058504187
5.531270419024347
12.65595212371631
4.331355254734613
5.750718395948859
14.73755181424772
3.371014023701909
4.579932142789279
0.27788333763101536
6.209664351907768
3.618565433101116
4.790934489716715
1.6606808571170526
2.7283723835005405
0.8997625261594268
5.225060401901981
6.4991985799643865
3.62663711613902
5.5984769927040885
6.624645029587376
3.4148623147484845
1.872746260210116
5.066093557596954
7.117063148527667
4.03835582270122
6.976482652286303
4.351866600718494
3.4951562964612255
4.088221904642913
4.002032126549323
3.711541932467594
5.995367612027347
5.083158424846541
7.896247830231834
1.0196434951502045
1.80398580533693
3.192475653765629
6.394521557689493
3.487426124391149
6.272145040480573
1.4173872191888977
7.6555851773017505
7.751026851167773
4.000113625691314
5.86775944772941
5.345389775081082
3.450840816428322
6.951163344767175
4.060343839661315
8.419172624973992
7.600618229329721
4.443637450021589
4.110582865853753
4.656174388693301
5.552974088340986
2.6329077337175666
6.258347331929897
4.3083702846661485
5.8156446549114955
1.7673569990763371
2.67160971202814
3.6476273972056563
3.7132318478415196
2.064911457793926
1.4827367960127593
5.866696453122339
4.470052814426901
7.508140139197451
5.084611196147622
6.424067738691119
4.977137899158311
2.3192847597045447
15.007181842463833
18.63420337308717
20.958162530083797
8.919263124216124
11.294426949940828
9.583325287361703
5.942370482254637
10.115791462182347
7.2671966860911565
4.179811569476519
13.529112942703902
5.207340981127897
5.871736935881771
1.9002134005436977
6.312299682276012
1.8876733432238633
8.413851702478915
7.2823464460002665
2.788646433494464
4.795005663986606
6.635270270564433
13.698957289152872
4.123599057364059
3.5488790895573588
9.76150947053716
8.791003382830386
9.996615251575157
7.758651223426202
4.23335424543751
3.498301529584205
7.960707459243638
6.03700820557341
4.392979688819574
2.5939314942637797
7.379808937718922
5.107715126943069
4.388285211841954
4.366078903152469
6.068354722929746
5.716801915054885
2.8015332683255068
9.220661947149415
4.905138188406899
4.550186150535035
5.391622924132812
5.335316227462574
9.25481516615677
5.537634624425866
1.9880011525987868
9.193591071816135
3.8492930525624915
4.898949277803807
10.256414712009802
7.145227077728893
6.05009085284407
7.281785692669871
7.776700571485848
6.8640818285193665
5.020133094843689
4.648614399664213
7.342979241473438
5.5535081078315685
2.2655002937192705
5.764274811004785
6.328955682049801
4.730190770357859
4.526245607868645
5.092478584061543
3.9357846252685675
5.581395496865062
8.157008823437414
5.795063038124329
7.977508863806133
2.465687985182674
3.339513125221902
4.388331281658994
3.983789937627411
5.785563171148909
6.015072385146802
6.461813849339955
7.6704436356675325
8.325925176721977
9.388761094143803
6.960285789195871
5.819717628251541
8.822933364589968
4.812016180326424
4.025711892514317
8.9386752029701
5.72780534680158
3.9134748327342557
10.184305912601456
4.494369817295035
4.640429496357581
4.276970903373568
7.0499315393962405
5.908018013432679
5.559881607628849
3.619488086312168
1.767468552595232
5.720022901106702
7.6058590063615545
3.5758293751728645
6.159565582857444
6.508342125980771
11.442202446257712
8.186763895381603
8.30676493410905
6.3436583976121765
8.965025616044901
7.528281510099074
10.673154042801292
8.325866377143722
5.481553154321192
3.0849384603058105
11.211892772253318
5.729618790850415
7.541287481564671
5.98232268542054
3.268422315039067
9.566269425543634
7.9917763387659315
5.56088178373889
7.3513282058996845
4.5135658317128176
11.648146241798974
7.54310829731086
6.56728702629524
5.417569306250712
5.324656788407061
10.511176798528608
10.048658576058497
4.174432759005474
6.070498247089826
4.865356097447031
4.2312828744276985
5.349722471039173
5.239894454399456
5.44973154106364
8.204603614638591
4.172547931834301
2.980257553161996
4.149157771962204
5.702812137439903
7.0118012794067806
3.928336428457867
2.433686625911911
4.599849234296795
4.757224905642536
14.72999802085815
3.6662151951332795
9.498583111772353
4.65971948641437
4.986560787059711
3.6651258256864905
7.342876058556145
7.344311937770374
11.09320025179269
5.097864906417466
6.880102949728297
6.81101955077539
5.561146295943457
4.54503485813493
5.891194973957218
6.982857033167613
4.121368637897283
4.5616617351791335
7.0628399353823985
5.806884127180945
8.9417288711535
9.04021711843372
1.5270090232064537
4.580958854681684
13.932209800123156
27.180980815999835
18.115338620144936
13.679714625738553
12.238499086802143
6.372864652067359
5.504664469909386
8.257257927400957
6.907783588457949
5.179622536911584
7.856869658920452
16.380757597273217
7.356486467891818
9.246537304682503
8.751006661513719
15.474542446107861
5.241516772698875
11.83224760554494
6.362672109102277
6.330502357531043
6.660412965282612
11.223908571293457
9.711782472487863
3.8375454124700092
7.502404369312932
1.588431608888134
5.8634771784942785
9.31162564941325
5.1534780358317684
8.533411795576136
7.036437753837365
6.814913272816946
7.762865911998487
4.398024293683481
3.9192361478419033
4.614778079812481
6.463155153709708
7.8038201123864175
9.251863936691572
3.606479594465133
2.3666671809810707
6.870289536091285
6.781324125741728
2.113161209197904
3.036261940607509
6.211404812454368
2.127473674157723
7.907143673929086
7.660382529174259
3.676684900973116
4.309390033215385
4.629331458919161
20.13988102637492
1.7919882575779478
4.4606138591176325
7.131785571184839
9.065938536848844
6.140425862232975
9.313383616771151
7.197235390808511
3.884313928553995
7.243635327023102
10.262741367249571
6.808638670356006
6.138826769388076
6.215678283094894
2.2682829741110426
8.846757490247997
4.116914189860008
4.186866459150101
7.8614892780650525
5.605216303847422
8.914051715466444
7.131036758992776
11.702417069608948
1.7581556268157514
10.291345699084358
9.795098748702623
17.1397972748994
8.029116019308512
8.204541482497673
8.138197010442795
8.97780529713156
6.269429760730156
7.395597501770623
7.511107175373916
6.380065541115329
6.902117406488085
6.626707344211592
7.78991512151474
1.1476925118863264
6.1039536040160725
10.183089827108594
12.767514341250985
1.6902192092258528
5.615907005503016
7.715573899794387
6.713964064639799
13.76877246576026
6.807503890110954
5.064764333919026
1.545336044847599
1.3460397195781233
13.866032361333614
6.979544003524295
8.419152793801304
8.856480616814187
4.03690506166937
3.512520427602305
8.032219465843683
5.942786056318367
5.703402653304966
8.50081976893793
5.5615481967102856
5.8424796002306065
6.134880239495197
5.069237418822384
11.374326939201064
9.591979025145665
6.553578597425796
6.00816746591494
9.287389741175215
5.881251103038636
5.882687005076405
6.9543455721973135
7.335984553401475
14.042972602343905
8.945279370196383
2.1119910263457538
2.6311519812177018
18.106453790179664
13.450479856035932
16.169405262423652
17.05687899695916
3.819139018380609
6.760782104936585
4.222838785752035
5.678777022591151
5.134958151634515
6.207002243875075
5.4885708732026455
6.344200058584557
3.2079348141348696
4.613707909206061
4.813954853104556
3.257635830368757
1.9148950091747847
5.303139321362255
5.242672269657323
7.4740660070819365
7.402730354793003
9.965528282504113
6.082931561434546
2.4077695735774527
4.1515720989840466
3.9835652638104233
2.6251596839279414
6.660493139529932
3.1615001362193116
11.447881727632899
6.202671729990958
4.809608122846282
6.507222839081563
3.990944510311595
8.809894567429867
5.296290241701358
10.816690873068742
2.094628992083823
6.706683379936818
4.829908633462522
3.321161039584541
4.485897135208765
4.835814836499935
5.233349723744023
4.194946928614624
5.338547567089273
6.63110016221659
9.107538820497771
5.072513665999354
10.691634188426407
4.566182469080857
5.699108679137189
1.9086260798097772
2.747207086127051
4.620469858072221
3.5185265481188743
5.9412078434403846
5.356636679467965
4.811866086295134
10.503951407201098
10.233488988169633
6.043219253007643
7.712669262586104
4.094269494576775
11.715942579005647
7.699130764129151
8.427617624955408
6.058613698906714
8.39456522708753
9.051195444427453
7.048382171541579
5.3586892652335045
6.117159620850877
10.09712572079381
4.8480769358215605
6.420142318826703
4.8836805760189055
4.100620954366133
2.3070835429458967
3.9890092252287324
8.430776127046155
16.15758553387634
8.59521085967635
19.382366189447986
12.661244568820088
8.63613563308675
11.348904546885944
5.224866204064015
8.14322627243785
6.212471924197876
11.3345885228231
3.3866935353595062
9.403020974117604
10.840008874279278
6.090442064776097
5.993191373859373
6.687457189622197
9.536166751069585
13.258822040796295
5.419491204930272
5.911881810125226
7.912395316101437
3.5497056326217598
12.665779869359628
7.2920094431407705
10.479237472048439
15.5410666471834
4.48353602704699
14.783482606253036
7.47027539614898
14.992159267742704
4.351936196824163
6.720482597009298
5.111766611704003
4.655474658078137
3.5008142929377155
5.586372937858434
9.537002426355402
3.1141069691431853
7.202992243354762
5.237032015275274
4.997593878250426
4.095163351118205
6.031305086514072
2.791564145973213
0.6465962707138093
7.6597167481776545
3.643439729615028
4.909683859985472
1.441223942113424
1.658319884681499
9.488360053701777
7.39139820205389
2.62840101045406
3.6593387209022152
3.5235709182811474
1.8440583867193656
4.847145577596087
7.267161933142798
6.060024364875889
8.92860867187897
10.419572748179942
9.256791927203777
4.496230983886975
7.762526508713445
8.29371010956486
7.7451872434069315
8.033198036035824
4.768772510024306
11.508884391195245
7.30341007851501
6.4429755096459385
7.723392564357619
9.37176806168089
3.394014122911205
5.53392942256533
8.168325339439301
2.7487106688882963
4.514916631029333
4.445072568202745
5.121732485432879
14.908116359403447
18.010841886272527
14.419683155065252
15.325743543751807
12.312965624527523
16.145059863722256
5.944167790492313
6.999230319475248
6.056946381169708
5.19855980266107
9.243845698646686
5.439230876752067
7.375460376413034
6.421078691039439
7.984431653182756
6.6177155294734265
6.537647837197816
4.069050198521846
3.6044353475856794
8.209863105205988
6.426409625459632
6.505601335044354
13.271127643664379
3.73579236637163
7.491033989854068
5.853822478651164
4.955955704075223
4.513290035626937
17.812949664687608
4.628171438766061
3.9988525637898173
6.371134930149036
6.266961547119292
7.046174519117543
5.392001931354276
5.250245470760491
7.035874209777306
7.401074702189911
8.174677117394705
5.868247843957948
7.780815179270247
4.125686082566818
5.209333705708374
4.24510120076886
5.021880559659709
5.524682133994049
1.9900810850215795
7.971503942915509
4.221602168466568
3.6277104868395385
5.796130697824214
6.4744521294899275
10.566129095716988
4.083833475258446
18.735774342958223
18.442508553592933
13.070348142389008
15.129073119549924
6.5695182471839395
8.484632637713238
8.34748699466378
8.42603248879155
6.253521959327177
10.620881157298232
13.717169219375117
12.523974180215328
4.077043243575663
5.635220509593845
6.1184776270373264
9.425104428463856
6.9923384688256185
6.209244463328841
5.551973720585203
13.426515436402697
9.060579858320143
8.080743469010955
6.48054784983589
7.98828826230588
2.413413504928428
4.875256582104065
4.123331289615402
5.5451416083116465
12.383078086952576
9.650301476924504
5.3169043938630125
8.065532727950515
3.1977707274307554
4.304895238313018
3.9916694592677495
7.612681439768274
7.728471500967121
12.599157445217587
11.282201154478704
7.8226900493963445
4.238459735984924
11.387917152053877
5.88388027476982
2.9256846830869487
3.33031290428586
5.507937821250431
11.205726733244967
4.268466809633734
6.377850887480843
6.0697056677244134
4.85743671793239
6.154723301496265
4.2388547628953
2.717900897558673
6.580110453647549
6.103242636276728
12.272860961656276
10.22049281222484
7.098323279681868
5.694699943770385
8.104424219512737
5.185196542739077
7.46565769987678
9.021745493350371
11.562782140060877
7.091378788195673
6.390337691224468
4.9778760857853666
2.7833935651815183
3.9852015200053903
3.812904741943932
2.3525526320252976
3.8930966273815013
2.3935620677832734
8.930616365359084
7.024632091849444
6.460863154670975
3.0375550543445082
4.8070316056200415
2.7061260100990254
3.410551547607849
1.473794014240445
4.4215948592539736
1.1250391702535874
3.671038802871061
4.0757502167356705
6.700812581336737
4.981275464510512
3.5447380017152845
3.3229247921192426
6.477792736409857
9.490336755845458
6.127783821744847
4.740255488664135
2.4885990576876638
2.4988993725248196
5.696202411439807
3.4263887473878833
6.443766726445732
2.636376938491316
7.1601090556694444
5.955525165737402
3.561609682387301
3.533164435887638
5.136947976011666
8.438705416876758
8.5461050491521
4.4793928256842905
16.8627006407367
10.54288519748975
13.551377757644463
18.72093851943438
7.255153369199968
6.083856467547643
5.63252540318057
2.7711289351556023
6.525150573443494
6.8116587470144525
2.8919932257652867
5.049854589608699
5.221827361422563
3.3089631587699775
4.402682095832175
4.5027048548375825
2.585678304650048
3.5785984909221704
2.31634554112714
14.05516609427303
8.382722641603479
6.396136946476925
12.575026120752357
3.414235246859377
4.676244201701288
4.81968090136526
1.927525590457621
2.6084455231354062
19.144464361698724
20.59081359584104
22.753235003466372
18.67315651101213
7.318431000387208
7.665872661282924
7.435046292956453
5.267568749809628
8.95179108699621
5.002875483544844
7.030082613412197
10.333413921444677
2.4350616040381268
1.2140832286865841
4.600820853725131
6.701639437543012
2.621256522059014
3.3794131088721624
4.199732747431633
2.973277184827877
7.716657943454599
6.732151358907602
18.48315073560504
6.057437479330064
3.899615711897395
4.75543476088366
6.26649606511477
3.974721121806319
6.794186517795721
10.618843688455339
8.778969148495555
9.649702057307724
4.882336436647299
5.905577982538872
9.735769603188494
8.31680896471078
3.8460634647692387
9.919554087669397
6.424627887447312
9.945972508656666
2.136820714937244
5.636236938184494
6.826225111357258
2.622040580359649
3.942449430709635
1.9118986680289425
4.8190073297528535
3.323603420331368
8.095810399893766
4.839079886007014
7.585794430336852
11.076607327192267
3.4236443212029837
6.1283991525287504
17.721924363322646
5.6460356985592774
3.5461497629729855
11.219282461030158
15.030513897167538
11.247605539055353
4.561976695688118
4.656574070722084
5.4517175716123365
7.119590910377771
8.15990547376972
3.9447510374969337
3.1997747169777746
3.4263859729402206
9.86616476134002
3.921633905702501
2.7429076407269672
3.4616030554373993
3.631962635989215
5.9521830111498115
4.616404943063434
2.7592412656957537
6.229381326454103
6.288147433240791
10.217032907561407
6.0031706643328135
5.045559946442551
7.509374018785795
1.8327068377618867
3.283357131416644
14.46558566015687
8.221542158543592
10.749810608620228
13.43397151418148
9.518943826942035
4.80325733361778
5.042816443485594
7.426815884021974
5.738164415158445
6.964255650303314
7.809669184825053
9.472219428914812
5.453272904377558
7.435073022685803
2.8510879035992622
5.166856846836801
5.1786980427784695
3.728886234295917
6.034816670035151
9.664543069895085
6.604988727016097
2.526731347575761
7.458224025312309
8.157507071371734
3.8218075670328298
7.343800760185255
8.102481412847446
6.76692473017238
4.397048858075366
10.767956264962656
9.780712585167008
5.21801557410511
6.109072391000781
6.6204447789849645
3.1290384811697347
5.933885399799379
7.590494090601527
6.784674624134685
6.360314563881665
10.236932045745023
8.702269593453174
3.161722565721103
5.826511055333319
11.356470834499358
5.537892644098464
5.214151610814333
4.879447390850876
5.5101459941639375
9.495086020404232
3.5314962538347463
3.6702625118976213
8.47200020581497
3.2847461310831685
13.347755470395608
4.987181346997887
5.617435357981265
11.883337119630827
5.299467620196348
10.82423037402443
10.210395048015434
13.458003038838708
12.115064327521258
11.719457157660516
3.9002288852780316
8.201477030446757
5.944356454633783
6.551179137222489
8.809708433000257
4.116156180156137
4.647638416334231
4.278631311223262
4.631480823714715
4.078155873578304
3.5453305862692313
4.408854215625241
6.342599586122008
3.2800356314801786
6.089766139875421
3.800009702456274
4.183037965613353
8.928352755956425
2.5412174130234435
6.5923095556041345
5.37755252343325
0.25504007405304757
10.222914803392348
1.9164056151331166
11.499030129733995
3.424173905930345
11.692366239519284
11.804561607563821
11.161400001901763
3.402939580245483
6.318639530641817
3.7585780640794066
4.292164752654597
5.7165442925664465
8.077773342464743
4.365232470650407
3.211606250428326
6.45624910024609
5.881758954041678
6.5300383639413475
3.847797181978203
4.734435983019915
5.337148263809513
6.166107716388418
9.50627516887273
4.764359092898951
8.098674067413883
8.30826935028327
5.654511899565062
6.335570966238587
4.558116016834373
6.766146256432976
4.120451422103411
8.385015980226308
19.614859307553683
18.217888295309976
18.201858863808493
16.650508039352847
10.394122505643208
15.612026121014216
7.936767310499274
12.511554569545785
9.956364825956534
12.953498745217292
5.390459794298921
9.38562710081777
9.733771327793646
6.77066002962701
6.990558813567203
2.675387371301009
8.059137831572084
11.0810291764645
9.740512433275176
11.071346225119347
6.3601370096192875
5.979235492358725
9.458012509125227
15.741470762614805
13.118408532937769
2.1992357636664304
9.140866200659573
11.744165806723625
14.658297652949805
5.49137972400512
6.034694907948692
12.012511549722664
9.125469298635792
10.296061281010893
4.992464325211438
7.879473795565012
6.6172339494415455
6.110078975083572
7.625864234730819
2.687967100904816
1.7434551177159447
6.8607351901727665
3.3889579304046484
4.852254030234286
6.248595918663697
1.2474469666346615
7.626013209597468
9.418426935540296
5.391834226316112
2.747555468984353
5.272391166654477
5.019424855133472
7.9950543991666585
5.889202089372805
0.963178789989633
2.709944328031455
0.6721946071704326
6.272030596919464
2.1610857705806192
2.6760483308486065
6.998397810568251
3.9453679902358454
5.378600984485354
7.973807747732136
5.637951997211413
9.422441871614124
6.902222481688338
6.215026271228891
3.464545280605891
4.331361370261061
7.203946379398674
5.724152864918117
4.910626673008132
2.9839443820857245
2.5781320739436624
8.289886505271875
7.161455033061421
6.5747388936050335
8.134816663045005
2.1096958894904945
5.6982953998052155
8.428430243690151
7.4774263211706025
6.383032928608666
6.379471092721791
0.8862711114111611
6.774641662724736
14.255838403312827
14.715373175581153
20.935293416636423
6.937539550098093
7.493831108259962
10.858589760047662
5.167186677793652
7.511631278417363
8.64995459441569
5.040640598773745
2.7432451185467674
6.257403606708575
5.217565906138835
6.823017340752526
6.8082451000034245
4.3834703240385915
5.895893152427084
7.563515903524356
4.3653650471168755
6.11400842101855
4.990425597383033
1.9816952942319144
7.189426186490712
2.223768316621594
10.966371823515557
2.795726907599479
4.2285922925074475
9.500245386031532
8.658176845021028
20.761321070637273
9.632218432050184
15.509853552733075
9.207525379933458
6.031791515233745
5.76278285275833
8.71647988711561
11.511087422735052
8.162270941011135
5.505750651281344
4.592750091736088
2.924931419895759
2.7942612776051075
5.337897450899668
6.001428060774435
4.071787837923988
8.090521140104343
7.290347665462081
3.339154057026455
6.709189511438213
3.194484921112341
4.487401585375099
7.438110752726982
1.8089667221554764
6.50441111846367
8.70854888221295
8.149117028807112
10.881969382821945
4.398469119213458
13.79853759168112
8.416907297819932
12.975144107978226
6.424553704364362
6.162442396266039
5.548143870263913
6.16122477942799
6.416889573299897
7.847463124183822
5.575780947411244
3.3694488737070505
5.32292892589313
2.5456060635978397
3.8574378046901816
8.767139087655579
7.415834533756226
6.6824542438149335
5.248983505169456
1.3743871981930569
3.035693364607646
5.8551509410527345
6.28352810897172
9.324484111208399
5.518242095899373
8.228860044878243
6.852247179195778
9.814515590441106
8.392673289496754
4.976079063362745
10.685836454049698
4.787344993518417
15.65952862693631
8.775177089820646
3.888148344971014
7.358942793990608
5.901951202896703
4.318827335038324
4.931969378191045
4.860778317909623
8.53968807113374
6.17245862855582
4.44392643564971
6.256573357166201
1.4548880058038542
5.3482112698791004
4.375146166588392
1.6476329429350665
8.408312493315364
4.396347731159867
10.080418409540421
6.137824008913993
4.68797524203245
5.724668172038694
7.1732174531842
5.799905720965818
5.801935391933854
8.228588153889426
15.354937161026863
6.130601142441643
10.70800409222019
7.431165709706927
8.833189407958768
11.478958063123951
9.67468737600108
7.223532456501641
7.743029641279781
3.8908257787505747
3.751299305896261
1.9598633700418717
6.806073232425843
8.586699338274034
11.298359710145043
7.955314390674747
2.262168438933553
5.892222827161829
4.493685685563846
5.806206104618176
4.423685581976082
11.846757763490363
6.1994205241765075
8.054211103759018
7.66681745032229
4.443867048071578
10.068226268932404
3.3011678681349332
13.735848145872614
29.955376550570545
21.824693169442057
15.877652367068672
22.180789221512008
11.698257506073627
10.908259916981516
4.931900661672099
9.318237345888244
9.447955478543344
5.381279924085044
9.605633037098253
6.817604234629885
7.922176460914852
4.695859559794595
5.043430259780297
8.19745301482691
3.802975240107962
4.988999565294905
4.106282316975877
10.242317231640461
3.949889916994396
12.896709082980673
12.703659507436763
1.7579672308155052
5.056094050964816
12.670513038155116
19.307309689193552
9.370189497258902
10.150281689067615
10.035409148830727
14.842446845896507
8.585717108539699
15.81069873344715
6.371580863145515
2.6389218257261495
8.135373394205368
2.966592015805019
5.753361219280725
2.0089883663862755
5.143400405258407
14.637110969221357
2.5800456237768827
6.261037306288699
3.6030678665174243
5.847873464201547
12.597590709341498
5.578989174355981
6.413615378067303
3.6479775451174925
1.7897062537078507
9.008429632604194
11.030334885219487
8.687218391240055
3.6747658971632227
6.082932476050904
5.7493318528177895
12.733083867707405
4.5204060705654925
15.58744059731658
12.506521161255376
11.148722807582283
17.655168613422475
4.106878284979254
5.079502308043823
1.8264943799448803
9.794634869142847
6.012708226490483
4.322059559103576
3.3769124716150056
3.9397351231183633
5.627253135191077
5.125044833422294
2.6806783712982747
2.8113896586161022
5.133817546187846
5.24721560454691
5.370672370283945
2.457198470623195
6.635437069702359
8.218505779373448
4.427117255549848
6.530494995849284
12.265877827847175
9.436306299810022
8.577259193954248
3.39044224596631
7.952365862630838
15.384603554479908
12.904471974436355
18.04085722267807
11.080217121892964
22.217295105279767
4.410769709536039
7.973834533683555
3.5857009171324723
4.013592420729517
6.221160327340298
11.918616898889605
12.693337600415203
2.0257910659738343
3.8074534866545626
4.1497866794741745
7.2114434166884305
6.973244613295107
5.219177177681925
4.3890704324556555
2.850075766632572
4.674358410175474
3.660952642413781
8.03113041065316
13.129433182434587
3.096264181105109
3.300665244341841
11.139727086878283
4.399636091179033
1.3823671569044709
3.4583430789331433
6.55424375229651
8.322587887680276
3.987496207125167
8.984981470043737
8.685225251131433
14.504446273630256
4.034618252233214
9.716878316584047
1.576528278324567
8.127878441605509
4.709193882702626
9.892786543653488
8.182123876392698
4.501238577439329
6.621638540578589
4.850810170245872
4.66281420184936
2.9081597139373963
2.5537672154865807
11.921441472033065
6.111389112089135
7.477969798582049
6.05980709012621
9.317702571011639
7.043190819935142
5.917497956013148
14.30977827982204
6.965525003532733
6.354526946451335
10.264621412928904
3.543151798749142
8.760141461872607
13.862906774171607
13.540745364310855
14.108849175856582
11.182429232042717
20.872296202965423
4.603085779903476
6.662499186791201
3.1958148081405438
4.176304537640203
4.133530330747176
5.646673629269624
5.920283444480427
1.912300271946083
5.055818246600929
6.579169217399365
3.8672884212798952
3.6650097456227813
2.598486621770743
7.05776656679275
4.249350388903573
4.413927823254177
5.913004634445111
3.821493389673795
3.0632051041464083
5.88659243181192
6.753443922288699
8.604435329953855
7.089515870533096
2.917157011064459
2.785501659584883
3.4072188061306234
7.423836181527835
11.742946772301462
6.180247851005743
3.594723821812891
15.423896878531592
6.769233163147862
4.3061036862885125
2.718902061959144
6.127638507574747
3.2055084746969404
5.24011986444416
4.778386375405505
5.452849628648204
5.9687010182274625
4.609585255112374
4.90197488337359
3.9307383362936323
4.94811241596727
4.8518450597339555
5.4621422069277585
8.10004864494072
7.322762935055758
4.312005894037394
9.623141912151855
6.799164346950768
1.360928643775948
7.685956703946315
2.555463341685925
3.1642592932251388
3.4298857609997078
5.428056079102228
19.72944309982892
16.82031626241662
17.003815598429693
15.431165475632419
19.219849013920175
10.714463119445265
4.084524585627757
6.554267814751123
4.588880920852216
12.248827771957208
5.697098728057796
5.9779279912265295
5.545661424996903
8.577270216833531
8.562498109931754
10.225404119198114
6.7996487172222135
5.301754233016631
8.282624809203726
3.556474344776157
5.628684351214148
9.6344025960404
10.186675745103724
6.065408104006549
7.643426630495512
8.775712766865672
8.397605776831789
8.785341159532033
13.455169203361786
5.711867880793223
6.6785676606809945
11.005384950502862
15.228683131436522
10.52238585618012
12.041386369703961
18.236045490229618
6.927393320410504
1.8109190260902484
5.1860053856512325
1.8182256717523109
5.814021653449673
4.2739508306480705
8.095885607680236
5.427942577953314
3.2402115761045605
5.7865560596680625
9.100893719031834
4.647369042627473
4.509693704168511
4.761910403789741
4.135379330939386
3.951974575731132
5.762010422559572
3.9594848165438052
1.8814651186904896
4.264297357873976
4.46611001120456
4.343876729650672
2.714092447564683
7.826109564340644
6.409388041409967
4.314930470374821
1.0764571965155214
7.170186305553419
8.784557430538248
2.898929926928734
10.41385071578894
2.1614286850647555
4.9111543591902205
2.58310029340292
4.597697868998577
23.63916218343442
5.857140704090564
9.356921856367569
6.542595200813082
2.9883421343370076
7.105541164304812
6.8704864674944295
5.456959568390099
8.030080752551692
5.059409200414357
4.423537338038367
7.408727673242095
7.706552063433908
12.186737083186499
6.9592331545706
9.228523864349945
3.75049986794061
11.236558789925677
7.114757922357108
4.39101765245504
8.750494940920502
5.650003198230763
3.884134213348021
16.688705199592775
15.082062474688149
19.32729328983976
17.93595039094865
22.00221661099675
10.515747878147984
5.844302582784977
9.816090371407624
5.844302582784977
10.02051478869771
6.531446280466356
12.43699619243822
9.675095019607076
9.306832399206193
5.820666342637416
2.341455934750602
3.709360115770693
10.072501088064477
7.229506713796452
10.827521333932596
6.173214815180276
6.866191188563299
6.852600458324463
5.095056237429478
9.928316909953034
6.424889867964588
7.463896844248981
8.175632328811917
2.7238761894853307
13.376088238895933
9.043079849609358
8.778835754995796
5.081238579603816
9.82434838974368
11.422616722624468
8.138654768296371
8.08075194314615
6.077486427607139
6.628216800837771
4.002441973907092
18.57264999924018
6.729613350151274
4.708951434364829
2.25915015516822
1.53025034441856
4.924900917777498
4.615226826315415
4.34245809759924
3.160441389214802
4.174569892121981
6.88607538440742
3.908327263978246
6.753927292564697
4.079703903137736
7.612172248141834
3.1601469887070044
6.071271104088274
2.2358972679733684
5.413983330736836
4.119463080179391
6.728863721507705
3.412924593418685
5.802778072888672
7.52240356069963
6.2515829634272615
14.984679674402093
15.032053899389968
6.1972644917325175
12.720206329205494
29.44833970159417
14.997968876797884
5.460669823070142
9.44590274877615
10.410503391501976
5.881627361813585
6.724957654693325
3.59589467880924
5.3808527781124775
14.74052934456634
2.078773761691941
10.340957114552484
7.6423440344949904
4.121793350581418
3.4319121998277797
4.848580063026796
9.385437953815188
3.650423244138183
2.130073279629556
11.364046979863756
4.952133474709029
6.220832352440712
17.212581166835427
2.9757526641281333
9.453895940803378
2.238459159338358
14.315162791968154
3.495066997408968
7.256952694448915
7.904786253940167
15.46932156626404
4.203490336415836
9.48590302980947
7.218499550363529
8.599129498504688
4.863343954824776
14.171412781114972
12.354363778384496
5.029263964622385
5.237447603553556
11.053653957332271
4.293791364785861
2.69938602451789
4.28796925956774
5.887184967809376
7.9615762159283605
7.058381446395409
4.446237370573074
7.607338022456429
9.43083389127371
13.927745279398847
1.6393356169652575
7.625539797326913
7.1478303771132685
8.343914325478083
6.414378502183542
11.929373953332938
7.465644463022985
4.2491992602195205
11.579435319331141
9.67814926766757
9.787442687978633
11.290856278109745
11.66887589643598
4.01879182100058
3.3864569055583966
12.421272826238766
3.7260484636448044
10.020895036010101
4.060485151020045
5.622958863272887
6.265117373535941
8.861781539418404
3.384807491856734
13.537173501106889
5.671220320240351
7.137899809296469
12.472215019500394
5.050347321607891
6.686369782042623
3.502682876003871
9.057132794431173
7.434490983810565
12.324398986069857
6.3011420313581485
1.5564224539096305
7.8760191856284685
3.161986823196712
2.8319558523398687
6.498891887052787
9.887403444554332
5.02393809751492
5.8119645526863275
10.073806391666247
6.414917404206
2.051524394500325
6.637036446322755
9.315913144269606
6.273474123316753
10.737426899327001
4.200527857797462
13.218142826626838
3.0060799472008237
9.315913144269606
4.021831790324723
3.1390121696764726
7.576717146127936
18.378339758657397
13.183399692852706
20.867298060767183
22.630747008979
16.722074221200206
12.169977781129322
7.141097370623887
7.335681703515935
5.470447968488477
2.703681137078455
4.62905357815167
5.7880908867962155
6.271833323408254
12.810434669919678
10.293852364482595
5.810257935165428
12.600867849262315
6.5006054742964405
3.637834626673981
6.748626852216285
6.7824111216373675
10.345092824016893
5.5821091734334125
5.811449547923191
9.773162889341453
8.337411050991124
8.03124524159794
2.8687562494478245
8.782996967888831
4.605214047857173
2.73736972571897
10.95904134559278
13.639163407470756
13.389112762444544
6.153685886817108
7.617441146454022
3.0399670545771107
8.757287868092574
12.221655355569824
11.437710085667886
8.232090250264136
4.302633423698358
9.991062818937785
9.635377962076747
5.655973412368023
2.7632889301955372
2.942195667744432
6.000252035257084
3.8963108063886636
1.6801616932393884
8.32186669599807
4.464410707986837
6.138575684440215
6.937896635847746
6.052809375849389
2.2629183147637293
3.1846315304261816
3.982737884060772
2.635475735329233
4.97802518036641
3.9608918934884145
4.386248834860344
5.305696241088026
4.0746488460211445
4.991246038667486
0.996933588582075
2.3159234789607375
4.997330393813529
3.697427311741614
2.3092810146754914
9.97977247537569
5.243528586155925
2.9645637689734654
5.149720877086116
3.806916126392025
2.4713706111227536
2.138188227731811
5.980524148478517
3.3137688498012285
4.613701949630616
4.376685005176687
3.8236005066378067
4.7506604299032285
4.380227266073032
3.432078350840725
2.9183653729712917
2.6042863309730175
9.007270560509815
7.028397204433214
5.96248236388592
3.932422609303252
2.3128988684947154
8.205698205768414
9.7380869155907
5.530127049277318
4.07909190790324
2.2530755166887197
4.553346079965439
7.61433497610193
1.7724245016021627
3.6508038666333285
3.3127606322662815
2.6296441918090196
4.239556892641611
3.7348771988897216
7.34870959679708
3.613910225087161
6.22453988544996
3.8280232808705343
5.60286194052029
4.119871747823645
5.607966159969272
15.963780124802451
15.71099458319308
17.5356522980475
17.485290248536018
16.803820679258383
8.215595025138107
7.714824691540643
5.41325372530383
2.6842085588423403
3.8450851371329815
4.324683440153066
4.0519301997947705
5.745638873789649
6.726717870722797
7.397308468185026
5.639437737153773
6.430169777916819
7.206690541953158
7.025975975974958
7.432321788217372
4.654100039164327
3.5382137251989327
8.55588278926866
7.121803854437824
9.800781015619457
4.9764341974254025
9.996651841417748
4.118774353976204
2.935179015892726
9.024419747162142
3.195878036517916
5.4528918023303525
8.77040350679836
4.221475243591046
8.632721982372782
5.8881596868856665
7.607446703761881
3.7034439881087704
5.508797246987649
13.938615074084927
5.268808206347732
8.593436158052285
6.237055884778476
8.668264809201009
8.332289086808334
6.968435757596318
10.262486651711095
6.312004432427384
4.552754820758603
2.979943579961331
9.039726214748855
8.503568780983144
5.072696104172273
10.981294845330908
7.836334146499317
6.777854209362476
7.3809651488217485
7.779003877448655
6.877186634008799
8.82723115047218
13.033342371238613
6.887440474238416
5.9918496524786935
4.328381653088875
6.7230896236749444
5.918536291579645
6.226154298617996
5.450623393679927
8.457750039892327
6.41482529174604
8.392374455133547
5.6940930570559445
8.118455966744328
6.494938868323943
7.561211221793552
18.619190768509473
17.1728222311339
20.069205624753227
15.78049166642419
9.805558504278324
18.93145657017631
8.381601328035352
8.221888620293528
12.378982488728662
10.64994596686586
7.643735172020862
6.022695626193388
6.707623502874962
9.540382353220117
8.137362355300162
9.575119403381441
6.035973404318154
10.54976401593181
7.742339067609112
9.827274776746764
9.42373876912864
10.028342436151686
3.2408815804626574
2.2148486673652026
4.394497032631761
4.323817467398713
9.192851520339426
5.614760885321973
5.803066422575626
3.4367031129321055
3.655478600245378
7.153962679012726
4.233378155124067
4.773846606696036
4.838138718150249
4.095667404866964
8.490274144122939
10.057477714710616
10.906004705114817
8.178188883779788
12.715449276676772
10.36602743764055
9.712664133912407
11.331739039292366
3.5055881445789594
6.24852049056204
6.789582343938445
9.584893114253509
7.023278119664175
5.789170317796232
5.774152234698713
8.182409604991271
3.77637823115542
4.71279584779931
3.644313882793067
3.721943722675023
3.9443500206636584
2.8123251687749327
3.678063259107604
5.035849116861517
5.066771560401904
4.515877153092071
6.561178781312513
9.907418733410653
4.576088131849361
7.8565935733001435
3.683413855348546
8.266729512635877
3.1321365982661615
5.687562594909967
6.0248695064200515
8.360062600952787
2.5558187892285353
6.644538722843642
4.730321039621498
3.4418197661366685
5.888325836665873
8.673913612597618
13.59816042335079
14.32880695138178
12.21917679532794
4.71078792870948
2.8165638825295067
1.6065114361376087
2.6489465139904813
4.14236776449288
6.891922149616131
4.203506623840073
5.658340607456966
7.1380304479601575
2.503459203739926
5.8985319526427284
4.423378993855942
4.512308052293707
5.172752506874899
1.6743035541159552
6.478020665908697
5.907977249970205
2.4335365345663003
2.8070789376535177
7.73599848047119
7.031534478022905
2.4229317918853557
0.26342892634065634
5.335589854481112
8.222579574156414
3.0668934591441355
3.80792939547279
5.779794531459602
4.375931080287871
6.038588290546547
7.287119560232938
7.2667212468715
5.131599654895745
2.290062346725282
12.458433042795441
11.852024935337864
6.043372321439974
2.879236937701775
5.410578692421623
6.728469997392677
2.45940108900293
9.702548770617465
3.743286203423483
8.363009980153683
3.2922691188450646
5.051736860874424
8.362457997529114
5.194131577471391
8.314374422000428
6.990282060540503
5.146883799159464
10.836309284622013
8.46578845623847
3.110261209901976
2.361299976918905
5.163486833769275
10.25314260668854
12.030161575893358
1.905200405100173
8.16233807026386
10.242905735177105
5.430738120915954
7.037212423026107
9.066993362442368
8.199245471826261
10.502841341639114
5.114653465010076
8.61108877694797
6.769136780419227
9.208067402165796
15.109032577535752
16.361349719805872
4.143497504222696
7.256322857046659
4.72494510851178
6.771410017171018
7.371667916968639
4.227104508255503
5.590650974874522
2.4646282599392038
5.774431008598763
6.091993899978142
2.5062557565990797
6.379943835362001
5.538291025163322
6.021772736181731
3.84886010632359
7.429828652631465
4.5298000558706
2.4958894422688185
11.070079342659534
4.0303948401172205
6.246210947238493
1.236082614839729
2.662895625632135
3.4617286049410274
5.064473707682236
4.375833424068497
5.982681919622931
3.5275439592132463
6.144491608495701
7.101616115910683
8.771663794066537
2.5863698862819526
20.54242114141656
15.925530352875487
19.134663605750394
14.57138936837973
16.492329289409668
8.705679972528829
8.320020204406573
6.932066061804427
11.81704946658836
13.64354124045902
4.80914224758013
7.625671504905745
6.059282190704634
11.034758777214249
4.468493889185734
8.105631421909372
9.704050577647475
5.3565489568145805
13.449315013932196
8.157473169252501
3.277435903460015
5.898820748776513
9.116237376827275
11.418064020893512
3.9903947999428313
7.800205716707876
8.363185007632223
5.391536891277016
5.410541318929708
6.198361861938174
13.013544507912234
8.701603708000802
9.993729259084407
10.466096748800206
6.026112318993923
1.340840431949345
10.265895872715566
6.244313282964729
10.207384351846706
12.101572783734548
10.781040576515098
9.609806605536367
12.591771958036922
6.611615863438063
3.1848703992204936
3.6318843420462734
6.52521097332816
3.188343977438974
5.659389726695811
3.518853318659861
12.955019570092965
3.968187252518643
7.684168031843494
5.401332063159726
3.2490245757525598
7.16066366699102
2.4209118488293204
7.54796250404265
7.717212443192808
4.78251355295948
7.526136664989362
4.197587924223612
9.477983765199129
9.587622973225558
4.791399196465667
6.094294306364984
12.204544082159709
5.658369807099739
3.4426890656056215
11.835726030758005
4.558514871512119
6.736237641342677
3.0900252101664702
6.834137975743099
5.032412183020934
5.082505851653371
11.304306577099194
15.387139485815894
7.311314316378748
6.641481873906187
10.310991397397894
13.31473553302303
2.0418891807931505
1.4248715825343858
1.8202432524017214
4.556350845501298
5.414383993896479
4.786965328928717
6.2419452783589096
0.7235130366827907
2.7005085175966985
2.603068223594189
6.353124224956349
9.748577944043747
5.206961323780793
3.67896059634164
2.422757055683168
3.4196760569298426
6.666156212076224
8.470830766861988
4.936371299274242
6.372256380129092
5.096600865718476
6.446878058639614
3.2416414464626997
3.803202612036869
3.3167760661184604
4.126150831065823
6.538070520088317
3.9174330863141598
1.5378981231604067
1.9671763000540465
3.0181948778173493
3.8103228167080663
5.80350959588815
2.940388993756525
9.55321804112816
8.15563868582799
13.654571440053958
8.164952648638305
10.051519367839326
0.4392677488706864
4.470731664690286
1.521496636108323
3.4310914435591866
4.042034681226483
0.9474380449960621
8.198955212207757
2.6906000348720585
2.8793017691045777
5.099774395403279
3.409159976838894
4.396158278306398
4.219030979846667
8.247271863105004
2.9115146061198316
3.2624563235723807
5.758683813517028
7.127541399246225
5.860029294631169
9.625693471598757
4.886378071345816
2.0172095633961504
3.599690798995649
5.800160339486007
2.187879167137904
4.063680231604892
6.081989734798135
2.6225028092243754
1.8286361265737752
4.5650828086036634
2.2739473831805395
3.762528217189207
4.953187744100952
1.4079215341736644
4.473959444001544
7.819498257108182
4.445016565157197
7.618793450677993
3.5459246558714224
6.8438572736805705
6.5025628131264
2.004117288577993
7.738818227514715
10.457447994038919
7.416174302336375
9.092316750146878
7.09270133847721
2.3430429505739347
9.612485722171018
8.339737543933511
4.648927911555894
2.490419124632861
6.505091181883772
9.935800145336405
3.5187158033490045
6.007663324153726
4.129900509875786
7.116774375558308
10.729181266106865
4.918768285922218
8.958407769627891
6.690769262854515
5.342008621922324
7.56539760699948
7.96866824454061
10.653334938513346
4.585642160170335
4.913663590652391
12.057052604710874
7.459778681233027
6.22468810530046
8.372800247403106
10.190054473443698
10.811898066850402
6.8439248828677925
15.675304755070625
6.477992755244666
4.930548663621293
7.0244612337697525
3.6298067045215467
2.3675992212191903
3.5320832143453456
8.631303336320759
1.347877271185714
3.5050846974080936
3.1132154873642564
3.2889490714100984
3.0778842489439278
4.181110199650428
2.820492211798758
1.0717241799964718
5.999179337133126
4.911800485253063
4.576226879598424
1.54318098549873
3.0616304831090235
2.147381828715324
4.885009101499102
5.432874257935775
4.323744543938559
3.913321360453261
5.5903467440717565
2.5213167228296998
5.568619527662023
2.521968600984572
4.906701227287308
4.714305343494172
3.629050721831524
1.8653505272320035
5.113909105762065
8.708885556632579
5.4129380210769185
7.7200710457988295
9.264994618013136
9.513596188539118
7.86347562751461
8.866117880873203
8.13119433428648
4.215227551919077
5.917814183788147
6.614560441022341
7.298681514977984
4.835479923758027
13.623746797160628
2.7803965260901164
9.571365085528086
13.205321352878746
7.135353544621341
2.9665439463714596
5.171830511324631
3.7884140683335983
3.116093376906674
8.486125389889427
7.641172080772074
3.773793639034028
2.5663137214364276
6.809816696735156
5.472707219348139
8.831426252079849
3.3203791282313846
2.431775397604358
4.998972527542553
5.498063593779134
4.964347563849835
3.7381103398272737
6.883826868543151
7.309000278107116
2.340305221843856
4.930649697001004
7.045674240251894
10.714259419258005
13.997147187889972
19.544263718411266
17.26671254942282
17.63403603612421
18.56548408544928
10.079004456080188
8.774439518688562
8.544018691605723
12.448094755377921
2.147484088264692
5.814271490759012
9.460836419696967
11.652531004879581
8.602986050149113
3.884754652724139
9.463625722408125
9.363009027099409
3.557765285351628
9.32643319891005
8.916780521919081
6.52674378703207
9.113725511363219
7.051007246543501
7.164571113455823
7.8674935408355875
4.250575211092854
6.80113752289102
7.082564959933835
11.081783724272546
10.779503020955866
11.212375837228928
10.731014538552666
8.9274842677988
6.819274445325725
6.372869793375383
11.763203454682218
11.869300884083732
6.877795893820936
3.701363244984322
12.684551915064429
6.773931236974498
9.903891375457992
9.31697786351127
3.203219707911797
2.5992983448464444
2.686328807972244
3.4315645895173597
6.685003013792495
6.8394386584028375
2.0390765716217696
1.3448651976450412
3.3039745568960357
2.369295708617972
3.422062274225625
1.951359127711985
7.817824304230087
5.4798119772833305
4.916458800073254
4.524474757066122
3.741016494283982
6.661069625273542
4.786205941438217
1.5684992746842255
8.610782437677026
1.8971136330673763
9.8229066710177
3.5958728583787902
3.3089341336438434
5.101128486830857
3.9661398510341708
6.541244989905216
4.500141534074391
4.520974498402386
2.0647161766637296
5.760978421719107
3.6220272827970663
6.943084907115503
4.485332378036779
12.403073808175936
9.100993794301832
2.289819641433396
10.581481337797186
7.9078403309302265
4.519406699911206
2.0792333947445742
3.2507567246384124
6.067980742797433
2.8514891311426105
3.7134963623046726
6.564710078072134
3.443682402675038
1.2138823727370671
2.7557947884464706
2.6770081404756243
5.388021439379001
4.396147147322152
2.8594804877030104
2.1753478292893
3.63206427227615
6.064582446377893
10.491024214894189
3.1497747870196693
6.28136314768722
4.249776403890972
5.223099728148411
11.989737551146002
4.21340926888598
5.5183825276247624
6.663090658551579
8.280782644487442
3.888907176370001
7.291641372098111
10.937563030309137
4.391038664668054
4.104897604592049
5.0917857467684176
15.00253547042846
20.51451157221969
7.99263899577269
11.294755339521878
13.599369194111274
7.0809187382028815
1.85093299117037
8.746315229800048
6.291007608694963
10.150831130456941
6.315047971908092
4.1697031141833225
6.637887856374318
3.488043226039559
3.2016174249790903
9.34925444944757
4.727804171728356
13.386236062641807
2.6055377267315256
6.187950300827954
7.045447126204282
10.780362632056624
3.4044113057204135
7.214801392419622
3.3379218754649345
3.207952714002059
3.7131231665219686
1.260733147721994
4.060819802310797
6.119585604319112
4.4895571459734365
3.010164157240287
4.560299418253245
7.749088803831519
4.627546526568185
3.0206362646419045
8.872630518471876
3.696794095509443
2.940297345905164
9.258109459076678
13.076373457410341
9.841606757035445
10.62556252717265
8.238472230228798
3.4579960620189194
7.639790496588627
4.954584418134442
11.417732148784678
3.569370956231653
2.607639911480878
6.79679027139846
3.6390923089947673
15.897127575806827
3.308825100932881
5.221394447183046
4.335780887097465
2.97729461110597
5.136010043987264
6.670160132096267
11.460499601238059
3.7367991191014207
2.72586965029383
5.172523271896262
4.0615765191207585
7.167426770264569
5.328583004456107
4.856844331671112
1.7692679690047561
6.184944538611962
7.983728511494781
2.9117321481938645
5.909161731330512
2.7081733701840496
2.150314092153771
6.136986815317895
8.59823385825264
9.238944426925421
12.64155802309812
5.266143146679773
7.692937389115603
8.137398666377223
7.150496472861204
4.864389471939695
5.958897588164845
8.23507677942582
9.153318586145652
5.490671020213344
8.601575470508285
15.222083559323952
7.290554379876297
7.960827512610301
8.722662375972355
4.099228126646776
5.591064259379648
8.378224351968177
8.002814264280651
7.761470360696668
5.341817826713107
5.502421397849164
12.147382503166645
7.102609962912026
2.7760601207567515
2.9653513066586905
5.804222315092352
7.3996549965781755
5.661961794012886
18.81599376167796
2.4374335646119207
11.757855231082763
11.722116064812706
5.412516983807117
6.148006144036661
4.099560973006018
6.297380972513032
9.17810588779158
7.223444610544357
14.938800335079383
13.097483672609167
7.624002079276079
5.062155406112417
3.3152124544158883
1.5442030180212307
5.182419820140092
9.310836061495714
5.788753217780142
3.5786458758903716
6.504862219015903
6.479787948187505
7.337954033369659
2.5852318758186725
3.4624673242719886
5.135352634940493
4.349993757249979
6.667564543540963
2.5567089841232487
5.6851548966013405
2.5991586898981307
6.053374449430815
4.129504855117063
7.918360754233721
5.534759190606877
6.408084764565816
8.150013412001078
2.5281939840314727
2.890118233537735
4.459875607271626
4.977899885878067
7.514861247937577
4.5302706643956805
4.600982068883315
6.111940137578653
4.700149735980923
5.589039614198539
6.518055963886848
5.888107450870491
9.759857734802738
10.188498144320674
9.190303821025834
15.696924159913078
8.84740490182282
5.830266546041376
2.0982679299774656
2.867452764512563
4.565065954781906
11.06371117109184
3.7029566435894914
5.472905546186907
4.294606938795509
8.142465523556416
4.773718039476621
6.630730518884399
8.563948741702427
6.232216336441194
8.707387739741273
8.566687820085237
5.471820228974518
2.4783933689610547
12.1753033146971
6.446253440675922
5.8458834302791045
8.284350239762787
10.376857072723983
9.960059007140487
6.059758939376553
17.884109575666425
12.43117843546789
6.524823947413369
1.1363334718259244
7.242943552908885
7.806528186559545
2.901982972636895
7.851619390851124
7.589288803834919
8.117704989478131
9.382554961476744
14.80871424486267
17.046718708017647
16.486792378026554
12.040258681155315
14.990062163905138
8.466573410043381
7.358563781005192
5.772208745274908
12.194548811485626
10.803935867628057
10.622506066531365
9.257361129275647
7.699664586721272
6.095700237358248
5.069652030450399
8.46443561085441
6.499221843149055
6.862378134045186
7.934815706021344
14.163478285790127
4.461336994635913
7.645951848420295
6.302958420465277
10.762840481346668
4.812514196732266
8.221621676966182
4.008489048380886
9.021822427982011
2.659148171788186
11.158327705751725
13.669598340826921
3.938398005102582
6.358894575365198
6.712354667732123
7.985225384369375
1.4556019383036103
3.1725805717970923
9.173975815718851
9.33814873424769
3.7923154134652823
11.301951852146761
9.851564280993914
14.14946836510158
10.16205720477603
9.676935081152475
13.41682211214342
10.53460553410684
7.8652766484415935
5.913928466950464
4.41636017336139
3.4545794387765474
7.3849083626969545
9.479355793975659
2.869925774606234
3.4881105183850996
4.820681854124584
3.396641642128486
3.2363233651056857
1.9663873771589306
4.139813270991096
3.819947987781538
6.790802434966484
9.903208794219202
5.675349920115942
3.2465042045301775
3.7074145244142063
10.861551509291543
2.232017368336849
3.5685557249712483
4.388038714026469
6.92024563212569
16.574531625202436
7.698334058604123
10.00448135671116
5.727170599575506
8.48529533457174
4.198499006138921
2.420994239704
5.661485666917924
7.416440922366778
1.6400741784254875
8.28734493659184
10.529377088964113
10.054327313682014
6.226596654281307
8.774003315095618
9.62144909551418
6.989425232505932
7.357742220535532
1.3972388982411652
6.649596317671067
3.759869954601099
4.5157020089365
8.303401983844406
2.028593240907837
1.9508642940104892
2.966980795334551
2.1595403031759157
1.3094368822944398
2.059838566062378
4.220719722618999
7.145657231732121
5.409305204360521
1.2342783732384894
0.643904070603745
3.603355895249378
1.9951177380149245
3.9294679723542996
5.30597206492184
2.8300758160374495
2.758159456101879
4.029163936975167
2.873120282071899
5.850363213999814
2.7810840470252782
7.728617405382405
3.8036243580786353
1.6412809307516543
4.0806803016019675
3.460276493097296
3.498620874249422
3.2140148344787236
3.8423776038184374
10.7922357535089
8.37372085859478
5.448724061687101
9.142285545956197
10.153309353522742
11.516517908870442
6.355518019105513
3.5450295268593606
2.6941630062322384
3.092456650181404
5.338843329672875
5.274800294039743
6.254673309908687
3.4687160232261447
6.2438664055743445
5.053197622253264
1.8434004712999659
3.145504131002413
7.335221167522205
2.5350530040244164
2.8067347472066126
1.141333524912056
2.587900871826999
6.881120317590811
6.496285364106329
3.302242186275538
1.7992643189406057
3.021400186261978
2.792422180634889
3.285289749736717
1.9655284144297407
9.096161525836298
8.044849510826534
3.708400048815362
3.5316605835591406
7.993711928135822
5.572605686704044
2.3622643803836083
3.7218188443471165
6.00257547366106
6.608060832003645
8.41283576788645
7.454175698391476
10.714460716950938
7.858080411151622
6.414907588491455
4.105510448371416
3.092627913406558
0.9195807713431304
2.275296683224032
4.981391552403928
4.403159138345724
7.246907833027196
2.189288743340579
4.3079020246187305
3.0831735223635097
2.982682906125399
4.14205345664255
4.345102747816222
4.22635713723138
1.3586265198519476
4.165757239219235
4.572040471908055
7.330957576594491
2.030974240667261
8.14855948778293
3.451228265426193
6.6682767527988265
2.285658829212466
2.850423382544063
4.291188244643263
14.770288969804518
3.9413394961573522
4.016630488156661
5.533865962584981
7.830139800174953
16.534835477002066
5.309132142715645
3.4767392892350015
1.8637442864398377
7.114038377591762
5.805340785770154
8.309906126904343
6.5781953180359665
10.592885375967487
11.443816813229901
13.667911892532237
5.413204810632141
4.986585447424138
5.955314103205281
4.224927782304042
9.318808795828112
3.1080894210285903
7.104370766747021
3.34128283358604
8.407224976675147
6.361756597371065
3.0141883388040625
7.356850842342547
3.17441545831895
5.168295556322892
5.377955375333557
9.72776226375465
2.7740647029053878
3.5278856566651866
2.99949590306123
8.692602655488123
3.6851112762450353
8.916917161547063
4.934629539660887
5.62322327084274
5.996547043044465
7.049080226016341
1.9525889052426582
4.158803208932267
7.752818045637204
4.428351996980832
1.7803447326934148
9.495579531920109
5.571358414192098
3.191138030895079
5.981889199231346
6.8894277733521
20.15524151795295
5.620768478801974
7.568165025319313
7.2512351164996005
12.216886303433494
7.635055460683627
6.556301362764293
4.272172500694566
3.945749939570494
7.950281142191466
2.8737952168908647
6.2469941364353945
1.8101234466113085
1.5387650139033815
5.374651880829177
5.973977003686005
5.540907445548063
5.467506241541734
4.506828564297671
2.733753206266222
6.280067819755805
6.265731426530853
2.541076443398143
5.562576361456344
3.966760124969195
5.633512569625897
3.5604604514199063
5.3996449822339105
4.068134996239323
5.253195414610208
0.694175036430973
8.449493908452212
6.2439902447020215
4.238324477469187
5.187396489844813
5.545642689947307
4.066724215725676
2.0532151474586775
3.1259011074187
6.697401946771785
4.884211765223003
6.49117382905212
3.9604777340307353
7.228356629221721
11.078760923141461
9.647508931263351
10.464226779418015
12.339159340433886
15.345217619205156
6.330574906958357
6.4808638233252145
5.443473187432951
3.0561088276415718
5.547290820000009
3.488106831008592
3.4814463472903174
5.453230212295775
4.266722409488831
5.197218004153578
5.316497112083181
3.0411412625679155
0.945263596080495
0.3334878054996309
8.499034102509132
1.8102235841207912
3.6848445476327525
3.636703855515434
5.053832564687609
4.935560626530805
3.0775420977956043
3.171174482005133
6.700076325246852
5.016329150472571
3.649855725176532
5.824195763409467
6.298524051160376
2.694267491215359
10.301162308248815
1.5052012157136545
3.5835951503910994
6.747938590776691
5.988403493687471
3.350270067543498
6.5031408192938045
6.884108570591094
6.388883926026105
10.126061711865704
11.421344492896784
5.911948663433804
5.964419864281304
12.386025070744369
8.518167372876237
6.450854384618019
4.988143803463764
4.771215049844846
5.256556110991777
4.63125153098745
4.777563735621745
1.7017688694887059
4.179453834279842
2.153125869909076
4.520724463290946
3.406377043847908
3.303075185041673
3.983606124037538
3.50823330647223
2.430912433859092
7.428248817345805
4.755476097461299
2.568968776090884
1.9712329055555764
3.6688821193166836
1.7325064803960186
5.928541755972304
1.7490748493135386
1.894906493726251
3.2842700175925392
3.746037518940606
7.181804637351795
5.521985972282211
7.250404062233676
4.733926759499594
2.8987463824724795
5.068440663739717
3.6742656413159294
1.5319134349531904
2.1049180878202782
4.97847585642129
5.185365455394121
6.105743286263344
3.46931631531546
7.29463297819019
6.70992541907141
1.5640864711700853
5.164694762264768
2.0478194584682163
3.6145986354013413
8.32552002599887
5.901145459772098
4.634200472089038
3.2313394518438696
3.087557820933256
2.8275236124181284
3.375937468134442
1.8648298037463773
1.8202488744740155
6.275526893400631
3.4396506001175218
5.938562612177369
2.829941643398789
4.487327889816512
2.6739521399729975
9.711859811141496
3.334974251021001
3.867502720987886
2.012034380726596
3.5160098259507637
3.843094126595794
3.4620483795298687
4.860906990156812
2.1279310913847236
3.318525275586478
8.605606262218206
6.266694882156682
2.965235547786575
2.8494413732160404
4.567674030780462
3.15294993934967
6.90447525453939
8.909252915196522
8.076334596050845
12.93605154713996
9.349052064131547
9.863989711972588
11.753382365649449
5.844133876083299
4.189534448384255
4.684421281044131
5.888984029452788
16.437141870910146
3.7951139420308513
7.060978977393847
8.088163304777966
5.288270670106238
8.195243496937051
3.1981767612518786
5.633089363298604
6.191147244703069
3.5922121887005685
9.073430386742325
6.233474889672506
5.173051861458976
6.585852146834349
7.698940807759292
5.16874633270361
3.1043452247084984
4.205992394981416
5.2955439479300415
3.2007900512100824
3.975202189792881
2.7220081784987453
6.860892056490713
6.41464184089308
4.317602111767667
4.553990011170067
4.317602111767667
8.473866290346013
4.992019142647286
3.216384382917527
2.580952121432137
3.9055740143221476
5.616239337032004
1.5436390879156463
13.0444463781174
7.4917099594173715
7.523285560205342
7.685619995732802
12.009041810484756
3.722208376045798
3.0210868410850376
6.399999815172623
6.846336559324465
5.873678865851157
4.266617979550791
0.7766537707904441
5.700884941294437
9.07637914519171
3.630198754505426
6.806469959570167
6.065065753745925
4.081427697967139
10.482600673631177
6.152210068244693
3.342799477121202
7.006396613515487
3.204027893452288
1.4241769475721402
3.9879555014494272
5.944907182910269
4.41664021853875
1.9754762768198868
10.50967248608194
4.321240945265562
1.9516139549172746
2.95974333061462
7.613707182834538
6.308154238645738
6.565766466660285
9.992189129035095
4.741466101920867
4.111036335578999
9.711289330476593
1.4517439762667013
4.350146039757392
2.603558599973586
6.214864836413507
7.213236838408777
12.469771351331586
7.479686371372395
11.525967236545656
5.692865155008713
6.142065117648263
6.099309467315543
4.866835020098082
5.612738230169772
4.935783810012014
5.114711289232349
3.1799665699880593
2.24989610606485
7.863122267402809
7.481077644104846
6.319291464795816
5.609444346988456
1.747706651574265
1.3276873612311924
5.600718392631587
2.962914523546357
5.0274565124480945
4.532569101488818
4.124926257525769
1.4261149054491253
4.926438974600729
2.488477281337803
6.098469634755562
4.540676560753229
1.6196936297970619
3.8016237794738057
3.7817774640315927
5.956138436142977
1.9871549913947197
2.846401928153105
4.2727286315992465
3.2969358613648763
4.502059431190721
5.093761240578028
2.75533449469019
7.438653780535611
3.127313943206388
9.019781103150772
1.9182123648034481
4.444668166977716
8.740587492781442
1.8774426819761962
7.091828057390359
2.9573180085942465
4.7923778894893125
7.938774789649026
9.922516975716697
4.353203703241599
3.733653167406057
4.621841511256069
6.6689616725058425
5.257513846536269
7.687023315633555
7.250677954194134
5.2890513022883185
5.227160072710859
2.0961306183182105
2.267768271019342
4.275082089600321
3.5588752881208388
3.064661743887887
5.209395582552025
4.581406528339353
2.4695037316049526
4.64603471766984
6.9061614412077725
7.237827704316277
4.924946259046455
2.3679857025725224
3.4500353223945885
1.3130131134763974
3.8725525256813613
2.9906731625897507
5.197216459005034
2.273483120673207
3.48260492832065
4.014341252707042
6.322491932550001
6.211896817566272
4.889248568507419
3.801767081430545
6.248134504131179
3.6001183553222473
8.374268225652111
6.62395778144826
3.273160098756827
7.61803372026928
4.415108708873396
4.1038061098940455
7.327976350298411
8.767383033876861
6.452396581274497
3.8789569900945646
6.6965723515132
5.439310598149148
7.525324967992305
9.306788780631365
6.989060302565666
4.391812621337636
5.42305067562171
3.8525516591841384
4.433647076631747
5.605878910953579
7.071727550225032
2.512351231950059
3.4812431835965834
4.415620161414802
3.8799649690341456
2.9391377401602083
2.104969427748335
5.2294372645425575
1.851463634239157
2.6783550100210247
3.593772186834699
2.556633392636128
4.553211860138935
5.132538465885007
9.106581974052332
7.7847307842254265
3.603997521813474
7.726604491471296
4.334323749781731
5.365890153307082
4.705038991492081
5.578551121525064
6.159987438312843
12.711126945374742
17.86286360762096
13.37233460368847
7.631272530884888
11.54645151952707
4.2079422135012585
7.642047967024239
6.467260697214008
5.599065020972163
4.806024928748699
3.656601798699574
3.288006981258195
1.4459037344639618
9.634934614648593
7.378847857415408
6.2706991907925005
5.343796979551098
2.6339141732156905
6.376119812745417
3.2095920032317724
6.19204847699867
3.5779878420850997
3.099299810073857
3.518866654283078
0.5450506183264309
4.847436673155927
1.809636542705135
8.539144727485592
4.126462789018634
3.08309301110884
3.9169484442016596
5.83808965912289
6.992813404915722
1.3556183160372999
7.31629507617203
15.070032149643598
2.44706712328402
4.9070090327813025
4.817335616951501
5.362203226884581
4.09882609147756
7.037124201896573
1.803510307119447
6.813345597656461
15.238081746233233
2.9172129888818388
7.068969375274798
6.4085532434365655
3.691405907049838
6.777942144173353
2.749402282402011
3.98016606902511
3.5841225952777624
1.6897783449134063
2.9136236593535534
4.5523397893479896
4.3617820961861735
7.167513610863037
6.87449716128176
3.5857590610147265
2.4362517977264
5.943227918291617
2.503729273611793
1.7900791775616516
4.2028231939155924
3.08342845693426
4.167070945652587
5.705445286123941
2.5416272931383657
5.660947742521834
1.0075198092197128
1.065853074987287
2.5976097569184526
4.121564878453203
4.205869540768522
3.76550998055163
2.428867828218283
1.0786056887393747
8.134886908211408
1.7102484405373939
7.642284487122963
5.104949546317866
2.9686803846214005
3.0102061410649488
3.7473776579424367
4.245523341097628
2.3119241255890888
5.65290008227521
10.689218433841269
1.1387084820624045
4.959660968830925
3.6872845294331236
3.6513768513143416
8.502640561416312
2.0170991233142135
2.515695576496506
4.019783255634734
1.7323522385743637
4.131262879656786
2.855825568489275
4.134228482122321
7.090226472163667
5.7956319173202795
2.094665244628164
5.765959651083308
1.3694469956961395
3.0123599830169945
4.801360793513761
4.324087990037381
5.327119697495919
4.5691324762545875
3.200164048462614
5.333205997257372
3.6016460861808612
4.648868725169716
5.252312139516101
1.1875623904796717
3.1054178077613823
3.5614791096039733
3.212880427906623
8.239366658206244
2.1563050796325354
7.432281577820739
2.355848122527548
8.225481107632051
3.6936322246274185
1.8444322638349
2.2181645968598254
4.790147288873024
6.104241888363383
4.222977900542403
7.157426653507471
12.139253841815275
5.786945926607311
11.13936517311121
5.356478329389377
3.606019693834438
7.650299968307972
4.083740387947161
2.8917008411269407
6.634567096432964
4.406596155714895
5.633766055597639
5.128019138332148
1.7799324121735487
7.7669863249439475
6.236729378715937
1.5766966333945882
5.609212879435035
6.170989690502998
2.2810361172065097
5.958567630504998
8.38530213459998
3.93823574800156
8.193188841660428
3.7805062621497534
2.153048199651351
5.086593551841125
5.621994228195673
4.06729260306513
15.230998980291272
4.399357706760493
1.1190048944504927
5.059846415284242
6.092316580870199
4.530307418424849
2.396112816270675
2.968442171205176
7.068525144922225
3.9122631525117693
11.571056125280725
3.76527330907999
4.332172622679729
5.447313216920371
11.675912789599494
2.264601056616609
9.103444124339084
9.936549230733812
6.185727246986732
17.85367953184051
6.699516452678303
2.75673769221909
5.004013900312533
4.216105372062302
7.85359200027116
3.764851764885434
0.5717786079576167
1.9504125261191898
4.27114563083543
6.731866685056643
13.035733751893483
5.877045167708447
4.236844436143485
5.148853214173085
6.679672219346904
2.762698933407362
5.619156322219918
1.2377512034758489
8.66197002766106
8.024567206334876
3.04770823415921
9.646740304061982
2.0906315974789083
5.693417615837273
2.9009369878369125
4.768918541909817
4.5826034780916975
3.6970416749641113
1.3403691611929036
4.66594099473014
6.451856350703595
2.568058805691612
5.5486841012986465
4.684100389344548
8.091479907490514
3.395157671391701
12.726294595920415
3.897348076014896
2.725287429446273
2.830614148735987
12.653728909232713
9.96971775148834
9.440186087096082
12.141236275414952
9.30030173910394
5.772916612027688
3.1082478884975036
9.108738746460082
5.588641298439957
6.021605590421046
4.874375197657548
9.449989456658527
7.293405468375027
7.09074394980025
9.574696728069021
5.086110617656875
5.544942303852281
5.361923293726665
4.123536525417113
5.272932053651841
7.148536363049548
8.515326843910174
8.46923437600888
7.513551994740413
7.663514867104593
6.371314944382123
4.213206051672115
7.235404433802791
4.929757432651564
9.037618947841063
9.146231744724762
6.2877433662003215
5.380852713427844
7.787075047113355
9.231739008173333
6.166417796480564
8.571531452278565
4.014097298434234
6.338213398953935
4.991431247807354
8.666416811293683
7.414695672447692
3.328432501437305
8.411988620261914
8.73442611819065
12.484088583171559
9.131465581092368
5.648473263967499
6.670854239673638
5.676447154024927
1.2414194056293113
9.44622442769467
5.02071601068292
4.100841264122483
1.2910016602828769
5.720581986064343
4.690641222267351
2.7428973852458456
3.8338448087017807
7.953326774096502
4.2592102188508445
6.288782958924644
5.580133890185633
4.473097890728257
4.369473165228237
8.418952137371408
2.7863323455635656
8.073215429852015
5.980342099495282
7.903834937085498
4.787247633656524
1.5634141126541392
2.4126618438061955
5.379845834625842
1.9974324596254085
1.4487663574883567
7.07259336506541
4.021913300577305
4.7539978423299205
4.310480227510322
4.74892042608641
6.742569402243535
12.583675056008158
5.370306464187039
9.915926499419538
3.4421414742752203
6.454873170518142
5.3736853647421885
2.899636205748043
8.19661019833458
12.969783856941065
7.075227200589506
8.23445116649008
2.7719165409929545
4.32291217808842
3.984348283822663
5.612853093829101
9.854916749548146
1.805916933508716
3.5997367634166064
3.1010025776910126
2.083820953687251
1.2641316049878122
2.2899854953578784
7.067840032367075
5.449740921522021
5.792676812182918
5.281577482825615
5.473504616263381
2.9748161968649707
6.437790957245751
4.667102520166843
6.1627427890331505
6.458051861052656
7.2487694851587765
10.578560034311124
1.8857087137819213
4.2899951390029285
2.6908030329130077
3.63609283685038
2.9214058659751125
1.653650743979817
1.5023155813293299
7.820120227299453
2.035884547236912
5.424864051680934
7.200271208328028
2.11739913582223
5.44108422197874
9.660407837945742
7.365551617454627
4.598977979670627
3.654348936524311
6.704806746791838
4.527128448426133
5.754651536099596
9.363915944266502
5.827229245321832
4.25485467796334
2.772679059651982
4.564873916775565
6.140036489188873
4.414596011164873
4.122831929521932
5.18354314342864
4.081430055404826
8.947373826669239
2.7094448885163946
4.132476687837962
8.03845317169175
5.683453991825771
5.193104590983124
3.65543519699367
5.479668923422306
2.604772752372029
3.9176775335687712
2.397302028945559
7.05047801309011
4.921056449659535
5.231541696638669
5.138815407646154
1.4560502086473934
4.453589944881923
3.241689450785958
5.4781968480752115
1.8960272012168398
1.4706176118117955
2.337866113988233
3.2485237409027197
5.419146082192071
4.8994759654690645
3.4697883772258233
7.031411837334599
6.995663337308873
6.336672846050148
6.6990979278470295
0.5135986627455696
1.6115657553522675
2.3098011084821075
3.6022581425666242
3.9591902844217493
13.154226527640702
9.85027120179657
12.210116899942449
4.414523059718471
4.649144945386944
2.9014029323395536
3.7154566098527044
5.156463118575107
2.6127358405120042
4.374142040376325
4.497362189344548
4.032959944136707
5.131191341728082
4.950690299117276
4.7635149918405535
2.985407074388674
6.171235206792945
5.5092481728370135
3.5919589351191195
4.605517463115101
2.9917791344846845
4.510134011531895
2.824501692920931
3.7650922833019664
2.718623389703416
2.723338277255497
2.5628030575871303
15.059474968878664
5.424141928434062
4.063583888856
2.96662641297043
4.207355386878731
5.680802951945141
3.199231585744545
3.37596295555986
5.67553362038706
4.842402459355846
3.460160265891363
4.3569497063916165
6.712931026643121
4.620283096449755
5.474285041008857
3.2150627196515305
7.096029665560071
8.9706039586903
14.511713018485311
6.722817444374747
13.825082489122254
1.2996082231084194
8.667015001395162
11.04329657552535
7.082452579290229
8.505946244296513
6.485969538090493
7.740347590543428
5.500818577004261
3.5835732143913903
4.375249136007936
4.1980136022706365
1.19485029647983
9.17294846711123
5.547402525640012
5.15369057028897
9.086253486535893
8.618918170511929
7.093444294089502
9.634322692823044
2.9887892737979604
1.4227298621203734
8.388616663406296
8.569555180971138
5.444536621476507
6.96320843407141
3.123675807552543
10.62397720364658
6.37417058260977
3.7750226445396375
6.285810814932548
4.534203769216233
7.473159444530846
7.326754917138511
3.0950905908986224
2.1533685203035144
5.84876998507553
7.877589980256804
4.942146702065987
5.482418947877341
4.975584156729427
6.300896206276939
13.201731469366894
7.068536540552693
5.603529628700106
4.4453515802323835
5.325687308675366
9.956983950372623
2.5625397152365412
4.495121671924124
3.6927563568662234
2.8475611509293213
1.8149306897787996
3.329935705114289
2.8634486472850162
4.068713200576019
0.7959420801948849
6.120118256837191
5.46819516499344
4.229198183964522
9.077232447859569
5.4505280281695025
5.414864926426465
4.545129885775869
5.819414448872129
6.544919181708969
2.004357194347901
6.473047324816072
1.8838302425720497
7.327028663244959
3.9371858905296135
4.203121855752978
5.840597142236499
0.9712802606745369
0.7536735553659951
6.476117858873965
4.998558735264068
6.844820162753827
3.214357997286073
4.35452348444879
4.903129275637499
4.309240422084829
7.694013776465162
4.4339513407016184
4.676161793835376
2.9106773499752205
7.074743057908055
14.243952636943835
4.031849351369288
3.9638669377098092
5.4391303736903565
8.499923590146128
7.52334169232871
2.8520669146559405
2.7455006738817977
2.269449397942424
6.313136828916707
4.70076882990871
1.9024148708683626
3.086359202516359
7.016801585409686
2.698952793823758
3.117082029451301
7.040274115468588
4.831147976448053
3.411644074429701
9.11379873518141
5.987200275986788
4.19741174658146
4.481848772674229
2.3477491904037913
3.355779698644441
4.844872782866156
5.400213669280805
7.310562589765689
3.0621504720768886
5.969440079834234
19.108895968831405
4.5614691002562875
2.457034968044628
3.4357840085276545
0.6872171133237305
5.767054581531429
11.96141936169836
3.518493292558766
1.458832025319605
5.490639350802449
4.632680990147022
6.530777317242495
2.568519340805819
5.019702942051733
4.897897242473537
5.8072544905431664
10.388308538430623
3.066487671951238
7.245972462768642
6.827405182202678
5.463227756791687
6.803985796050483
4.277586085047691
3.449456028767855
1.261330255649596
6.168080828308904
3.486177207619203
1.8760663809964881
6.438276006210595
4.665595906230917
3.8744299138538727
4.861838522294278
2.9825354100290498
4.74400527035091
6.894122869264847
2.9104524847606
6.06940263212709
6.084927068578559
3.8300044104962616
2.1435332043232886
2.2133760431264813
5.164263257098519
4.360027125342595
4.679831601119276
5.7420722065510095
7.684706774554929
2.7247194015769876
17.229328995982165
2.498163287930029
3.0793450390219754
4.222446075123865
6.068399542010848
7.58841808597134
5.60788253878601
6.5516992484327465
6.33085780734484
6.389870826014631
3.5788883726303795
2.4824722349225214
5.007403429404186
6.929456679095457
8.88306630957278
7.601864529685762
5.205453117602308
5.046104144930204
5.986918845674353
3.3403061966188075
0.45416521714667085
1.309799674369783
9.24039774942257
15.034785768065376
1.9709211202587809
0.9830507848316655
4.178727234843889
6.443219044232529
1.954917364417772
6.330536408656252
2.1634808041064204
10.091616671737958
2.9869692361906077
3.153699742651049
3.697298044968297
1.8176772120365328
11.48302093146616
4.3281228023420635
11.201820144946039
3.4605318807315935
2.9390901729035614
4.6509730072563675
3.2831131366104565
2.573538901052204
6.18427306391163
5.211345172335831
1.5860993246458184
14.713546978677595
2.881085976163975
2.310845642653293
11.389377340011265
20.794391687712306
6.39028224115625
7.3800444527818225
1.162896981255819
2.260815277968945
5.549723146112643
3.857081450288192
6.487018500586983
7.3646359218459745
5.3948032897611995
8.227655003999525
4.380223709541553
5.2581385238681255
2.645064733432046
6.786225859098119
3.5488290303837347
4.067971381575085
7.458002726447799
1.6133008818609382
5.3360874180567315
5.279611201285969
1.9805486736290603
3.666235714564798
2.46981878049331
1.8470314647590567
2.801643262206868
4.982755727456184
3.9123406014500945
1.556809598092902
0.7515240574632172
3.8299009340149217
2.6385770095785266
4.15394557980835
2.5083986803283875
1.9945190837956273
4.723872589604254
3.5934960665715137
2.3659344084257743
3.7863544885931626
4.267377743857888
14.661523300484145
2.434489172755135
7.257683489251078
1.9822036368130929
7.263287238232264
2.7962070182426064
5.603582655248026
2.548981157845213
2.315727065871687
4.735726496694733
3.7674350924574487
3.3949826311980873
12.232434923192178
8.890287173668892
3.484213611930895
5.7824641304195605
3.743557158341586
6.957914538449071
4.347094249754518
4.516716507812428
6.319088954337026
5.955455219704458
1.2112815004696527
8.560809229998407
3.8023027335920183
6.473127692602577
1.211668382877842
6.354906218009911
6.267955852575365
3.6880489394082567
2.801643262206868
5.191707565441959
2.821464277912155
1.6558263771356283
1.9962619493937317
3.152391253455215
5.778284405733708
2.6424992271504584
0.8392611491514377
3.272048650553715
3.9080482545014523
12.013411757587813
1.9160544042513286
2.7632710371056244
4.44514721876268
11.579203436441915
2.092298834314985
2.084053923311502
5.434287750140739
2.6274144507944546
2.304960795304173
5.37767361709321
3.247104043757334
2.7188660256394686
16.70766301917605
3.779939228280861
4.524190635551033
8.803319774014993
10.25349156611779
3.7928783992899984
4.780845706970113
8.216257672724973
7.051950723181927
4.044632913035125
6.668100970770569
3.3174534071539123
3.0488071446894245
2.8448517367781547
6.958352352427737
6.778998810968626
7.691786295922605
0.950402873979273
6.860554926172287
6.5573422984179786
3.0204489866107833
6.23691974281468
3.2329676084089645
4.472614446750679
1.538585980708903
5.248668553283242
5.123301934525103
4.393978499690399
3.4498989714172783
4.72444493165855
2.2169515771233663
1.7393517074289753
4.72663825603221
5.356531703765612
8.280507012823131
6.252458664349579
0.6439786678020197
4.120156642110258
12.906331832246364
3.937019578647014
6.322694512666372
3.0197184872545413
3.5078148702764103
4.7610297706268865
6.830877321318163
4.991767080310983
4.682801940774537
4.293214160966235
6.5426983901113465
9.611886132395387
2.6832186975388352
4.205244911778654
3.380876189717946
5.9676694773301815
3.8056634636967805
6.711946683665151
1.2939718821461965
3.4600806666206947
3.485949828169443
4.36798991558216
6.330197261074514
6.287521643108083
1.76822237779325
6.865482825709442
4.199299492792959
2.7648546451344
5.983245575876956
5.888457427213981
4.9281376083575905
5.223615723224292
2.4810448500489026
3.754641681048391
4.517930716236744
3.8575643155852646
3.4136609259118655
3.424892479084259
3.641628396429966
4.59146703354243
4.804252273519987
11.824882360014747
2.211407201197939
1.5355731746357981
2.498637787264516
4.040066785720079
4.686886590566881
13.653639084704428
5.32643342085132
0.9676419598359213
5.262885372149121
6.460166504126519
8.173474611475458
4.235799185633147
6.842898967648734
1.952241223508522
6.615407543760995
8.878398947580765
3.3591077988755567
4.1260043604672925
4.054573161926148
4.359686158159719
3.915670757039287
3.6427027273894454
7.566094963621187
3.3533668538476484
6.020989714371158
3.897556102076585
4.601500583797836
4.530911503699284
5.691469367487889
4.541355166404858
7.343993057117067
6.962148497753407
3.5489910294216434
4.091008270969493
3.2848035576669656
4.397113077192564
5.02061106211319
2.2105152736818403
1.488388903916532
2.353057806265138
3.2023806304175375
2.156678260927433
2.754679703308872
2.381240106966733
11.684519779849007
3.1590804546425497
1.9128608521074077
3.044915129054584
5.741380907179554
6.617351428952405
10.875142788677834
1.5896019409881244
2.492330437104405
4.660381934610803
2.6633512459660422
5.762701514626013
11.785004598091449
2.267986875483576
5.217348804922226
12.536723121414159
8.092803884074392
9.767746816826817
7.445913854045645
6.197146935202443
6.16458560105159
3.6368645991372475
5.9167426404017505
10.01974292459181
8.704657158575925
5.320821767978472
3.482248129812957
4.366020249847135
7.8425466702027915
7.769170814265524
4.971797738692226
8.258215253832772
7.181981350449278
6.374056605401243
6.122097556522618
3.585028301846653
8.100926562175495
6.595037573489139
1.2747236690052155
5.5926084644634955
3.5477187555901875
6.510757510672755
2.8534755269120184
6.424659535373108
4.4314939697353415
2.838905969296395
2.8738279225482417
15.430042171720508
2.9975159743902275
12.972036796304204
5.154285568566187
4.6779273286157945
4.534263098881027
2.12526390390205
6.943914356388437
14.042148349469118
3.6220955639895536
6.6962604178801515
2.8472793612475127
15.13325635443067
10.827094844800891
3.175974798955136
5.25675302023337
7.451831734977296
4.545865987130135
3.9155613967882767
5.552892489767677
1.9154143472945317
2.9422059966604936
3.6626138715225345
3.485726281440989
4.34689048145751
4.1816685818331845
8.254152610629534
2.8808214903679628
1.735037271028852
7.750086709698878
6.165549815252882
6.476585494704094
7.977243364241924
5.497653433773941
1.6873139662673604
2.0619327333741886
4.425944042251571
3.271921911048145
5.120464648770733
6.139627022209561
5.3176513287195535
3.667757291234748
4.456852172337113
5.0329491750926385
5.555562580149198
6.665203598072252
6.764534190450336
11.398168119042376
1.4732422230797078
6.858372391526144
2.158802671572162
3.5619394832606455
7.840820693769447
13.422916878844058
2.0172755427878517
6.014246404564576
4.632327181882234
15.880838420312985
8.885996959625139
4.443738655872719
6.130634957411913
8.83009066669567
3.387251669330926
7.1070394016576355
5.390353338312562
2.573339947388543
3.2359165199486983
3.8840008032173756
4.715210384659489
5.802139893450708
9.038001433139234
2.314260043767824
7.199853900012174
3.2873079722346876
8.849531267953488
5.568393995386254
6.877411867769517
5.371200638095044
6.23143201237322
2.142040015906849
4.227586748178993
6.192196133134878
4.418592656689492
4.656957220841445
6.4357393263324285
7.163216219695142
4.086960288742865
4.495305472212605
3.20697555550621
5.670551002524333
11.455344438703593
7.324927148225722
4.44807923938241
6.30806268221084
5.226960747356924
3.0939796760213105
5.97912785757011
6.135840364942295
13.124350601873369
4.256809097793084
4.7622874976244525
7.683310953490035
14.968195478651001
7.053249526450919
4.260969415373061
2.7108866455727907
5.684537039797689
4.749598989271575
5.668502807972685
3.693971299493753
1.4519921103232163
2.740386056710916
4.1398330449613105
5.163276361778327
3.5215260270941773
7.494085080946752
5.722182268021356
6.665097604212589
2.361947147506442
6.614814182907474
8.618929731302016
7.371683357508087
5.346846558762731
8.520422625125475
5.064304583913815
4.532211016225742
5.3224970869761
3.9083219660136264
4.204945772333455
5.309274769343285
6.084497372595264
5.966371270717515
3.6544315956781452
3.9939513501750703
4.60379309692991
5.984950678456348
6.945832170386864
5.903285216928099
1.944212800618808
2.4903397945631927
4.526452009815232
4.782592498447862
5.7921346379039615
7.513460479147094
5.019234182929803
4.397348677835712
5.957030705590933
8.920765069042762
7.61682165514262
5.67080477983245
7.59713570663219
2.8812580534455283
4.015833333023504
4.205237816420962
2.43363125937804
2.6791501528810238
9.407275102643439
1.0004082990885022
3.689868169014474
9.626103557834316
2.5440907101133003
4.874777366352771
6.052061923371278
4.398167499373045
7.8378784967295685
5.186176500368026
4.699860118671014
3.8110723115241956
3.9679475395097907
2.2222019228425496
2.77523563381446
4.106129024375827
3.7685680121502876
3.484674547146896
4.757776246762772
4.4462017553573
5.043624189757383
3.631085500919194
2.1043012601443896
8.922323944384056
8.734357843010743
4.016727813457785
10.948527958943293
3.7567998555048865
7.436181213982468
6.875286086909314
2.968347383087925
7.748517223451118
4.664446837873693
6.188922342128582
5.17822885394129
8.175192962477503
3.84776196467843
7.338850563034285
6.337217142539752
6.484763808956127
5.720832887938759
9.012200870615953
1.1536038835379558
2.9520514767736525
3.954572366817746
2.683105288638208
4.318508686893397
2.1118069027908097
5.046420500037083
5.127834692595874
3.9415366296054684
6.92799602100501
8.280033947668771
4.831759337324735
3.540254975796047
2.767669735768532
5.353498297162666
4.678358449097877
4.153549384840767
4.639852360116297
6.1479462854812255
3.788939814548825
6.176899114436874
3.7785814991091735
4.069736028374098
14.60687203125046
17.159042571062162
9.521960885567072
2.5572220994320882
2.8269059584154776
2.3095423824441585
1.1583777583729404
4.5390616879240975
3.089167742275384
11.890860291598996
1.3926274111250951
6.804608573064937
8.156121346809798
3.38860051845746
4.479855769058317
3.7828474688605973
4.738623956661491
1.916118135935004
6.053859345927813
5.1888838640656045
1.1678889398958625
2.0335001101033074
2.63148810973314
11.252296877989078
5.506301398515566
5.482883990940062
5.482538090569527
6.17592336518138
2.8289448581655297
8.389990298571805
5.574919545002425
5.23387913788243
3.6704889283673796
4.615435882975216
3.8724002546438023
5.285010090194549
4.811146350908614
4.876848116432424
4.959681583129608
2.309629975729584
5.730166467667974
3.836941613281619
1.6942727939422308
12.84557080291112
5.66414538761814
4.139287096822064
9.931458174335791
5.188912180249904
3.444768057759568
2.1999250406196933
5.459441393523105
3.2182252164328906
4.995433879444555
11.243371476775227
6.7366760810830755
2.4869330486793504
9.81027775995709
3.5980312307183677
3.0569553411937984
5.480869374970375
5.644060988670683
5.432676220025695
11.48822077378855
4.777402886750703
1.3904470495922954
1.6978144257185448
2.2375759088107614
3.7179480574626833
2.593300480900922
5.743504016012585
5.340823138168429
4.1117951739068985
2.9646348224766466
5.901883594622497
2.414218137066546
5.639192637249122
4.365733249164849
7.1304968887521545
3.478358585874961
6.067870284466984
3.6913441853172295
2.0455772052372794
4.85324406830549
2.605038699075596
5.350482586254206
1.7401797523347202
3.9835076954731083
11.449349372491893
5.649795540651465
11.509727732779542
4.884691735111892
6.136648289527637
12.527622887414275
2.976546157158262
2.586804739554575
4.577315205334423
1.3806643501922884
3.4015693478344833
3.03198812183235
4.588593513601157
4.6431548655187385
8.100211655318624
2.1586387357540913
9.184939887025209
5.116378096216616
2.654471129936294
5.395237890719675
1.4564754899499863
2.5697932710422493
2.4502917993212816
3.8030103475624033
4.55980747402473
6.0442051946254365
5.016714045418783
2.513051987760405
2.7764843191615336
5.979746427767433
4.321907759715717
2.701624445033577
6.607189626318511
6.02693558034807
3.2843543488214735
4.7415515407496445
2.0192264644566356
3.7108159150084505
1.4528963611933448
5.50888488321263
5.052985550347254
0.5975171612747546
6.135250061084341
2.335584686839893
14.987685159396511
13.438449128567141
7.927076868052161
3.2251942849839708
8.748665779303895
3.672330686687226
4.228445955228109
2.7242119756843612
3.168110343589145
2.919891306115539
2.009322088281793
3.924317820381835
3.6965331118232836
8.630820266149327
3.382565301305919
6.688402928563786
3.398146463586837
3.0334246152706013
4.269601265083597
18.80579894524594
3.168175603164184
1.4841956628628517
1.233366635581272
4.879310236043569
2.682090952046612
2.7529013340040653
3.0028732403221907
4.064666278017253
5.419620196626159
2.911535576848193
2.4057540790372927
6.706702803563845
3.830860139331739
2.817584747282287
4.639829763102763
2.7904817177945827
3.6992782465878253
5.306858001506353
2.1886129276939355
0.7807179536593009
1.9046570571885637
2.8071005150729547
3.429819689766408
0.8403437353101023
4.852815056639049
2.0290870853871876
2.555799745592411
7.818030395591446
12.834894709243885
14.42954879381106
11.093151311983918
1.237218846756283
2.3248721093645512
9.382995045737454
9.746411473230005
3.6616605244688065
4.459224514758754
7.242757882688755
7.579469002126501
8.405671333479699
6.959387259290096
1.7238573585943522
6.596365925869378
2.856725963604691
3.233010571368377
2.130472855792833
2.4604099756123627
6.516821239332862
1.7967904499820797
1.1439689316436652
2.268425220503893
2.9569946270952405
3.4709578623380004
5.086741442101179
6.258559361279964
3.8331169686452684
4.1500484487302725
10.985441963802865
3.5818555335945477
5.346903955635092
7.890438548143379
2.699186380678487
3.7141568028171372
2.0224753207661204
2.396675496906685
1.7381561201978488
3.321287708387156
2.9450405742273933
2.203805480759528
5.475582484236525
12.280016595904812
2.2554088356948077
0.3261091545065438
13.003829959166541
2.2985824988633867
3.0569779647327224
5.92899072119613
2.8929137659579136
2.3242741910355
4.457816688535662
4.2652547392146
8.49555476757218
4.818107663338917
1.375390261136813
7.23814148747307
1.9525323331327589
6.460781413145811
9.774902778436728
3.277946006711312
4.830763709895389
3.3223727899448274
2.418045835675296
7.6547337874297074
3.4257695132197616
0.8275473567904786
2.4013560930210063
2.5843543421616366
4.247815462333768
3.3090840553521583
3.2581473366578044
2.942899817423176
3.9118579890172107
2.4283360288236873
8.86556686795564
2.3784227401902647
5.471003044989154
4.921902596962825
8.548989403477675
2.855819190144478
6.394233852180113
2.197582125366659
3.449232660482892
6.266574923034153
1.6734103583296414
3.475022459718027
11.386929996058942
2.5194777350111073
4.4409104590246065
0.7957695542793329
12.10867041640219
3.553125527546802
1.7764963115788146
4.817256506553627
2.598323270586029
0.5628242533739604
2.7880303441953522
2.8651013608959484
7.559250802227875
8.446783827139058
2.3442641396286055
7.222311988527423
5.237180094044821
6.341624654504797
4.831683070203895
6.134276338036488
10.069024654109878
4.19849929988726
18.071228672597734
1.9888286964567508
2.173818588212008
3.989784350834061
1.8026519817450375
2.7578914668753627
5.125539430683714
3.835528935751127
4.3500857113190134
4.0070552554325
2.0478463057447223
9.26871071128634
1.7913670806855406
6.161568092333203
4.739514708727476
4.390568820431365
3.412601895436496
3.7607769846643855
4.013619736182594
5.493770002682919
14.773278934311133
6.343465343001942
4.937353390732619
0.9131588721843361
11.683004360410264
3.646642551119312
7.331658551931497
12.893511516984216
3.0948978843170165
3.0766486407236706
4.420220586759314
3.0633225947636387
1.2958654923278339
3.3793146394173172
5.8265298909605745
9.257892598480458
2.649042633756819
9.817464637385156
7.566992911559069
9.235344798535676
5.632569108656216
3.8848817627285293
5.383985244722307
5.84206078572577
9.957289773396234
4.77942907508505
4.508697678059395
4.006444919033472
5.820700226248615
19.05022434400941
3.6757681695129922
4.244582602427453
4.068409910302113
3.7459955044078694
4.339827419256346
4.117568931705902
2.718168043580964
9.694846483569775
2.5399330914260454
6.8514613541980225
4.5591413440521675
5.074216284805262
3.1968836180126345
3.3880929043593357
1.2527470463302361
4.346332332317568
14.677821901873678
10.672682211666737
10.83365046856807
6.815769547118449
2.698451209303247
4.0472949836489205
4.849499774568216
13.836942559469364
3.7582222842866697
3.293978828765865
2.4035669393588575
2.676192688426285
1.9097667600403794
4.861010058333193
4.868188999986845
6.864486924565152
3.5851577577627145
4.342591634576084
2.46143217142316
6.729463377807358
4.008703275506785
2.933428651547523
2.8828422506440416
5.742764475215118
6.508091240050133
6.346288544174567
4.025059835009833
3.8913537082137197
5.905766379271453
4.163688952946081
4.061692084281358
3.7310080477608465
2.1111866031202906
4.7659263635047076
2.7359868550688775
4.807460952927782
3.8397741513930046
3.4386812475507473
3.4540472839483156
2.2578452811069294
4.087473219804186
3.272246923460366
13.489213229341079
2.969821751362549
3.4032532579149906
9.711352107064078
3.805501465908085
12.244298054523451
3.8379046796671874
1.1572778322399273
1.4296445390649275
15.733373123676905
3.704724000493019
5.790306660448465
8.226906835839175
5.1326045700739
2.0318426038808113
2.1153194455593787
4.9364684538976515
1.2088272874968544
6.656496611636677
6.093791785150904
8.900254757062314
6.887125163429582
6.373358250793664
5.079673786461399
4.075019614184296
5.367434101503564
6.537707491123016
8.056600003860824
4.793752836457138
1.9114166148283074
3.2454461939649324
6.415512885743118
3.97882807427993
4.223708767770512
3.4815846697006143
3.7310080477608465
4.37974656931574
8.222430991529883
7.5078429008756435
6.392829878936601
7.385790788485691
4.2879595980220095
5.112924728146671
4.964204658426573
3.943586899800738
7.2542789367918346
1.2435326764862027
11.019670084885245
1.9791244589742505
7.939362497735539
1.693511511901179
4.829326318544348
2.818995678798668
13.726418265263153
2.472518151959319
4.778027408095022
3.337338774091304
0.9524215454378047
3.075711881121561
1.1014891348646458
2.38259750834461
5.5175122479832215
3.192140456403735
6.6796182846086865
5.630538827240649
7.306397493977577
5.8985337706411585
6.05822285428794
3.509879932170598
6.357170975117197
7.89127039073236
2.2294207222928852
5.515947625610432
1.832261625427472
4.526516013254495
15.415166637715513
5.256390965101991
5.699439719877467
5.451997064274602
4.494639232692471
4.982114777749467
7.632115272643201
6.143987539689794
6.333742296826053
6.971601320778796
4.718342024878935
7.4886142194174665
5.1736984858015775
3.2956777964088055
2.5175452460507475
8.021553293060638
3.6931895466707463
2.4609156922469557
11.243866188804514
4.143292205492884
2.1480601613432087
7.762038887379656
5.82684924853161
4.956713788719521
2.3806294537338024
3.5487988312089453
3.586211077822001
1.9342418439793707
3.977472497812355
4.100437738673972
2.862577348500011
6.326193969329215
1.6070647153913544
9.521224051553961
3.5866267775261687
6.835750956990122
5.644526500882982
3.2568144729777933
7.849019471275289
6.185783864995234
4.658377078209787
3.0233423146188225
4.34565356356173
4.439592814359125
4.027512076277765
5.152013362489336
3.8587104388194335
16.11618690027725
3.418251086259946
4.177148452086036
3.856804542470672
6.903710088128082
5.68369729553097
8.843542505879366
6.866872359621358
5.183832433192416
3.3709565709462592
8.283464673433963
4.2698752554211366
4.137403616322861
3.5525727718921494
1.4546958160224583
7.0587459227347304
2.6632059525842666
11.479551657466681
2.808856912118061
3.1103976514047704
8.723204279537088
4.756599458309737
2.0752349586381102
2.132240862539256
3.8597152567697197
3.769861331154059
2.224138215684739
5.456852379301225
4.675191839789475
5.187126886199096
5.5814364891938055
7.29325249962448
2.360882900381382
4.751591276514679
5.54045119414569
3.8997416486236953
8.023295134727867
6.024324926718505
3.189566730110962
3.884117633813289
3.0826285255626416
1.4619903907143394
2.3225941500733343
3.5890961702593254
5.152057564250948
2.0152183031815794
2.1071491343010154
5.418498475699214
3.8828770441774587
7.712908939356424
7.856280523572624
7.283250999580158
5.6757987052483445
3.4739999805438835
9.733882283182737
2.2408673877195695
4.037506451367982
3.567837663066862
0.7740486158115888
5.373034384203496
2.4586043064932226
5.497769147636042
12.417367370841285
3.4050171826922444
7.728759706596532
1.6578057085714368
5.0352612029608
4.7989664345606755
3.715039731465178
4.105996986523351
1.7400966522144674
3.0766158266941384
3.9290197093120374
3.5626541922909136
5.80495311361132
4.100110967193087
4.46163706634916
5.066865141724313
1.5074426566335308
2.5748693530016387
2.4508078984583865
6.101439968475502
3.2823796547904442
4.872489412568101
2.1350556466364994
1.963207904394191
2.283666295671447
1.4765279600343082
1.6783296857689132
4.744848337196931
2.6180644810115563
3.1416218896758545
2.208155857526807
1.4393437274321599
3.2448961190431658
5.740053202272693
4.190550329513431
6.247398231118751
4.10320678992242
3.6024249443398135
6.673902673646181
2.5544998931557896
4.886762813534726
1.0042466850067633
1.17679372823609
9.246521322400474
4.465676907362057
2.1410932315956823
12.585167151912483
5.064306335022967
5.725125220965413
3.2084249293454796
5.369379475456631
6.462832673368472
3.0384879135183596
2.51146848628969
1.4751802893083021
1.8285695391496806
7.792975479518111
7.342488274381748
4.593324788333937
8.033108193293865
3.8248206820517217
3.2151713555660417
3.119975462746508
6.478278508406468
5.734500425684164
5.910593642036838
5.413379825433123
4.232476820942572
4.196354542364907
7.956203549393019
7.802234040339601
5.279847112782154
3.272284722385602
2.799665718795866
1.6327307363482726
3.291325686976164
6.077880025537766
4.565665216983412
6.430064952644017
7.941106484433268
4.887836988281898
3.1580057977972107
8.593028765576184
6.5842733608996715
3.1263858972528813
1.8380171464430746
2.5840890688545324
2.183924482049178
3.1074460755142934
2.6188495710302555
12.765031138587474
4.571769261065308
6.214301624325426
12.380648123239757
1.2262100387858552
1.5015424765919823
1.0072195590048474
4.380031170024253
6.153124271471832
6.04925567096338
6.892398174926059
3.492737438926857
6.005232880059465
2.8878710792105733
9.656408494510837
3.377452781191945
4.8680447091227474
3.460348625432361
6.370370797877421
5.541525836043719
4.727825867397802
4.525777597496528
4.635854671809206
7.446618758778741
3.712010657948942
3.9196879494339
2.0398169665784094
2.446477291739209
2.6811747897954312
5.346193703825472
1.9322765532257162
4.79758758427727
6.2774574139349815
5.235356929804432
5.8292036056954375
10.465305156192537
2.4277969149263923
1.9223343608324157
3.5533045953234246
9.14612898677373
2.651609987532552
2.75658937561235
2.7273387831147904
4.243998519648274
3.445945950558975
13.352935604377361
3.1157142106980524
1.8009805338154021
5.879077719843748
4.2200066341133855
6.370581838130104
6.2365903180514906
6.038960293489823
2.8733285326290545
7.957000103442844
3.797076583342591
4.6405765222624495
4.235653604636889
5.540165267095765
3.575708744709213
4.036744431530957
3.8734108223235872
6.26710604298005
4.692513544171118
6.681047476478922
3.9346383356687347
3.562020933632248
5.139860881064184
5.560028710018032
4.548829010487629
7.80716728967003
3.1555490471097922
2.3368657294744244
2.6797021051303935
2.2580274629281045
4.858440546679513
16.760071171532655
4.21918407660879
5.289471524809367
3.209104620966201
3.152943001544008
1.8115723403245407
1.9124351209517858
5.04897458419998
7.850029009108802
4.985402104651635
4.209850927820779
4.058075188410518
3.7520491131160885
13.8211278110293
14.765660154529348
1.8626300744517197
2.5137897354526646
8.947359005692991
4.853739855209394
5.312406933233798
2.7651064459540797
5.756023626479157
4.3792373311274595
7.109564435359273
4.655951637525536
5.570372087017124
1.5914259279667877
7.4113889881911605
5.585548052579869
4.338449770095326
8.59936097293798
4.478720600344376
3.591904453334691
3.472087003290749
5.403886926338958
1.5431793947253996
4.525253966068732
5.442654265298249
7.410647539385311
2.8436181142559707
3.091402431580249
2.795430775049436
2.600154737229675
5.325381917944576
8.584226789943013
2.4219872498168606
4.263891594122236
1.6135673263577628
3.2827647718844744
1.4535285139861966
0.7621137706990274
3.620407417225399
5.074834587872774
5.236416941758907
3.4769829323483523
4.8367590275465995
5.320981246826673
3.8529889954831806
1.8999314730576136
2.8170646562592356
1.1247288684798675
4.597124997241115
2.4166006196510197
1.8025175640178834
4.442777628200783
4.121815897598177
3.479257905741214
6.513262217961306
7.815690009727431
4.269351590197052
5.692310204102743
6.334558073675062
2.909094707353049
2.612658772761585
5.854976006610579
9.682993887251412
5.419735287053899
1.8464964534764927
3.6017544279127818
1.1502503358890739
1.8869659608087377
1.454171758086617
2.9746217321920994
7.014941417525815
3.519488361789819
2.0215026119648565
3.0148969076403374
3.866037793112167
1.5775291414215624
7.9437320372913645
3.1026390753596353
2.419017817956714
4.235144344425883
3.6516266549160528
3.041620690685506
11.202473208390238
0.8838711827879211
14.612267572289188
2.641080844524205
0.6746313969198351
2.6327965315985904
1.4478069509661873
2.6294323447658248
1.8957425998932451
5.945236240948907
4.366837131774898
1.7407792321747089
5.803109152188199
3.8772624937419597
2.6438994195642302
1.823099476611506
2.4026772614001506
4.9894214415087985
4.093944333192419
6.394992564897179
4.823075843771962
5.111884167467079
4.300553896289653
2.500582890918849
7.943316448134059
6.435084412304371
4.432653558784486
9.469134896318204
2.050022270357727
3.912766409047197
2.659659388905772
3.3385773806378625
9.353372304603077
4.575837114416831
4.871300311025096
4.069172896389272
5.57013327404279
1.899331866418809
4.531956314043215
4.909896972720844
1.7256085477760819
5.454498951427892
7.874558919437597
6.426554376320409
4.135519202643776
8.823406527560024
4.221279021943442
3.7182355532925597
2.470802219996283
5.383546938773371
11.545224615881784
3.9921639724920652
4.209612072844016
2.2915605512007162
5.7171903626230325
3.733969767656026
6.644933812977306
1.7549600384740496
1.819173156097031
2.84781243724571
2.4653036152989825
1.01156462520688
1.8342976662499564
8.483572219526835
3.429156888905262
3.515201286619377
7.087371803920348
5.15521802521424
6.5753532074325145
6.10504796999837
6.453776517082255
6.23493809604142
8.994143655562935
0.7836371440922009
2.1579292993943207
3.9432662625125876
1.1893366071760576
1.9962269495517422
8.72819003798637
5.7725551609762205
2.8111690989489455
3.176498094967606
3.8471656174099724
4.205216832974103
5.707181481031688
3.07422111455251
7.965575476111798
3.8742271686719025
4.030953655175112
7.2621671104137535
6.055495831241597
3.826557193756058
2.7570923653235906
12.370211261706434
2.1747653409786
0.864341117737042
9.583046341003323
6.5759403962628795
10.695424930425526
13.441479964087545
4.40153541917753
1.2405963661311374
1.5254554299099627
2.6764611039162687
3.909901115983519
2.2222369096048866
4.596546761445713
2.448646210837332
7.1628502730965025
6.739601183327819
5.6824429849922025
6.3183916347908795
3.4656640255497604
6.461809474839842
5.518685133959164
5.383767756573712
6.23281474400498
2.386736685033165
5.3610351357880806
1.958939692117049
5.718388767416522
4.19936180023307
6.94224595012422
7.659201113509573
3.600174789908067
2.820283865555901
5.162368726054585
1.8038413386263126
4.249414727745741
2.651825816188148
7.466403804284162
5.253563348531059
4.094638743410887
2.9979128839826483
6.399087629137513
1.4450584457069182
4.571635682225051
2.8828535825695223
5.809110722135452
1.8376092064022065
4.5323928037259
12.415631940106556
4.907027788346112
10.770211691550182
13.21469370237518
0.8439848871023188
7.192094869823691
5.019234479120192
4.319653401255537
4.092754337270965
2.2564511968118808
5.183624400318675
1.8610787805146787
9.843565943592237
6.400641976540002
3.9772297134741526
5.3707870007210134
2.5453619430542114
10.531663887977237
4.818438907205759
4.143772555289027
5.698968950216219
1.9811276426470539
2.9110754664050864
5.306655368545158
3.048549126893942
1.8136476336976577
6.460001159365982
1.679027901281316
4.900554154887005
5.30377867976524
4.493655572661268
3.588442971796706
4.331582952794098
2.6046846275221998
2.721712954448238
2.3869862728758613
5.275074870187474
5.533541950449893
1.1182695823905366
13.615974090593363
3.616430656247165
1.9567565571679266
4.035768430544329
5.708124670054582
3.4478331141295877
1.278340633278101
8.948769890925423
13.07332661728698
3.197507823521351
0.7743230944069082
3.2632724743099777
12.509784236169894
4.611932238810745
4.74316593425802
3.99023078309075
8.154233279339744
6.0719720738373315
3.0989029671078354
7.866827466654877
3.8003230092119975
5.094364232006672
7.878032782042459
1.556655705607701
5.230150554905292
1.7562759064323439
3.653066178489569
1.993396516869172
6.021266702187001
1.7286700216463027
3.739905595554779
3.9948018546733546
1.5007107063555136
3.225911448397285
5.297261925295907
2.0736079846284268
3.858123922709029
3.046172961223585
12.031181422116612
5.306146316850405
3.5150885135714423
2.9711144259153017
3.7518603892873266
4.894003521195457
3.0123361389374708
4.460396950714279
5.286296796867452
6.019363784210503
2.5833883389572962
7.676370541888378
1.6140171081636625
14.406379681514938
2.3935639922976226
12.189486717692931
5.284715006069789
1.93707236233751
3.086172156628005
2.2727228307475356
3.2270926764853933
2.5603341641690056
7.015896723832145
4.60459914137773
7.478876300324456
6.563976364665295
3.990672200472176
8.64625391684199
4.2420565669848065
6.760766827834147
1.682240624962376
4.822011457148011
5.698433870399606
7.833082547300119
4.644477336265701
3.5837213103281678
4.055230519591301
2.8625162904439705
3.624721311578368
2.16918622838081
3.7628306211079
2.7697105592261857
4.4960636781064
2.7109301711327722
5.340979182466634
5.445221639141092
4.726111077721967
5.119679010694163
2.9366379384918866
7.921404474352046
11.703593561146604
1.280807501861736
7.257533995859209
5.803971212122147
7.897356658043336
5.036670396438072
7.655992804906859
3.6092320804899893
1.8790634825001589
4.4958559155983355
4.5750734307520515
12.907868683050882
5.090330127276767
6.107528588903816
2.8933041893125235
2.249646449037941
3.55225335324006
2.7490327887347554
7.217887190961571
4.021500365480311
6.374057427655699
10.046103728075714
8.401814652794583
3.129376635587658
7.467911599152861
8.962059966101219
5.943270695856335
1.5481155793059924
6.363810099787175
7.154426493701498
2.8129521691454866
2.3332116650201202
4.4498580157911425
0.8438458411350968
3.56868595839615
4.5037989417869015
3.7149472514062327
3.660568176502229
6.142310950057427
5.103906888738911
3.6763370302572143
5.170520570137524
8.507152417523368
5.121063015018023
3.037219626881683
11.084721350709799
3.5173066012465712
4.2436588297199185
7.956392000885251
9.213683096727582
7.499448222234347
5.449992972788434
8.389376191908545
4.930776438624787
4.736573686181636
18.70180173841706
7.320596000890222
8.899726989155416
11.465359234801431
8.297610078773314
5.081318446688531
3.594511785605778
4.292229583777492
2.7451321676151594
2.9565496689763995
7.918888625722728
2.5413365923153646
6.9694236709824215
9.674299651032998
6.9517293308477255
9.95723890031943
6.0776580541483565
4.299108448680351
5.04810126388491
2.450545973998063
7.0803053541951835
2.147484482305081
6.118142725967643
5.060262223531566
3.3364537912635903
2.3141729283410126
5.47850361291766
2.522119345668423
5.4213851354904845
5.134629293244261
7.52370941608478
5.862863614266382
4.170822338853587
9.269062571356047
2.2872304563647186
2.895796837115708
3.667610938044215
5.966626933256121
4.510226901173876
11.194765200551332
7.635080016664865
7.948952723267636
6.024266927697135
5.188323439779298
11.637651658116033
4.929575340248708
5.0248429559070935
9.596567299099217
5.677114283928583
7.745379572475785
6.428997146899753
10.460523505089228
8.320054094051544
2.324726144098264
5.097328505806298
4.585589277081117
3.663004425238543
5.639984711439162
4.313863802859439
4.179120763662197
6.514705534014094
6.486621955063872
5.819029469668017
3.1173734310745638
5.246050548900305
3.8386111655464483
2.3896150772518654
6.00137424932886
14.455158422308255
1.055150515637541
6.1427780091434965
4.462524895558318
2.6197248016953316
2.5451712016091825
3.025257118464452
4.381638424630208
2.255161820949002
6.891326614872589
6.274639058882862
2.0831389456081344
6.067927516037835
3.79389192557226
2.6254287383254358
2.396497832951073
3.9449610120388643
2.8830414480344406
6.800379688678139
11.396886820669268
6.444986394844485
6.2844152167464316
9.145205870604684
5.751228500331635
5.694162943994512
5.271164356703247
13.101498948035648
6.821518535142448
11.595213293405008
3.8724069151231557
1.9210265415955992
11.900548221106114
9.01929238836554
2.382782599470365
3.844056477510735
4.6098479258399605
3.679197916552256
3.4926839902969578
7.586636478430865
5.821393300438356
6.239643910700713
3.0118449183863265
4.622805570495291
3.6889926675943845
3.4590668487819145
6.681012850825424
2.3614932553400534
4.38146811913022
14.480761909721314
2.533059745711867
4.390066548528461
6.802218755357746
1.6118678177785037
3.729353191567962
0.4877306918566943
1.478776345558616
4.014311549033377
7.5008086010411175
6.4899072572896594
1.2390220880972027
2.1621145691334624
5.531495524774949
5.678610507543599
12.08684275008335
2.999524229683164
1.2116575555407845
3.9867634030646566
4.134678711592294
3.4697022428209783
4.007687407716591
11.312984125085086
4.778864084272051
13.088776316181116
3.7381531889310944
5.754702888536267
3.356707747479522
14.731280837149093
3.9958955469176094
13.261820847437008
4.134813143942239
9.650600037100254
3.5757491685141924
2.6845674329906895
3.9723127692265754
3.58231956411505
2.9161229192629405
5.6531767964194835
7.5179702588402595
0.6854254508449383
8.539797580587395
3.189508048755724
3.907735948509969
2.367349767930668
5.337548074751261
2.092958927744778
2.4197000066886374
4.629805802849749
4.638457258973644
2.9081915801007394
1.6137539549218474
2.518843111566371
4.541888755644963
7.635245999785018
3.3750787289159265
5.909992281129825
4.4932344110520095
4.063730179136503
2.383077317912342
1.9518352018364782
1.6176919270028636
12.197240620458386
1.586232302748962
2.146950358059333
5.425514079386289
2.3933377188792537
5.879883614307007
3.6365932176092257
2.7201405308744038
5.237926497026172
2.83757375159921
3.124830853809705
8.621144922272848
1.9381778586811176
10.405600259936419
3.688398323978404
2.400368263043062
3.609546630100016
1.2535173910691737
2.6230329827503347
4.429083042985423
8.349211622480523
2.71996974595245
8.021865473479222
0.37465692115992716
6.583313901813555
4.475506552640796
1.765856987166572
3.5996207277731505
1.1683289257649774
4.0183614892307595
3.1509731096501277
1.692261221603262
6.335551880026325
2.8295857539052736
10.403274643833004
2.6539153023130626
2.443412976760539
6.792627814589929
4.906329432236179
3.9432331851447864
4.107939405370313
2.506884063624446
3.0744095228881156
15.147747809577572
1.240789056570768
2.2243966594610036
1.4495439459170296
3.472884457235792
1.6200555233166665
1.478951731072058
3.6846560405475923
4.574209030843955
4.383709525192367
2.8335423821332917
5.836833883190593
2.8156637795685633
4.185453284344324
4.279478879223412
1.6652101070057022
12.469431437466387
5.051975860286039
2.857213928176405
4.4604049100530005
1.3484730768283595
5.306181822852396
5.445023575821219
6.647466734048797
4.510774730429457
9.909613471846253
0.9108704284682423
8.34910221660816
4.371784470576925
5.001034371034994
4.110172283628571
4.44498752645016
1.6275157548002652
4.218112330781243
13.955226609160986
2.812331226516904
5.111216321525638
2.873286511386139
4.813334813197993
3.5456412482576463
3.040661589309987
10.201144855572565
15.471289589310668
6.1802621814350935
5.890396558586398
3.2115864302741737
2.0332353833252426
2.395983942582406
1.4909542279143788
13.845669094039575
2.107392316457931
3.535288640556003
10.644304067910001
2.586086672045083
3.3212422439179923
6.736907532259985
1.8913190180878452
7.6224957782921035
2.1567598079715307
5.373533889219688
5.437127372499272
1.8895139978279842
6.077399758566058
7.743387028897405
6.127099347938891
6.03921472483185
3.706463856206967
6.31892842925832
2.7007207777312465
6.507855166352957
4.244016413779139
9.135057465952741
2.814664000430751
6.532036163004122
3.9685697261136914
4.924049190302155
3.384246730993538
4.689339316788817
5.057564464696735
5.923951861714806
5.9224279961519946
13.80794901436772
3.6579210601584435
4.872237235687854
6.414864259952372
3.5597722957836404
4.25578364991929
4.536577059467114
8.596570549602644
13.926075123608353
6.325324682643053
4.151379787300756
4.711652743371758
2.9979602361147313
2.8385648204492098
1.7269124892827608
3.171586791473038
3.873679514526903
15.805853365438072
5.499226386056995
5.482770176768523
6.952835497927513
5.138354984401647
4.579799037600183
1.6338808449499356
3.8800509841734376
9.537826356606312
5.1413399235655906
4.590089676070444
6.635157278412541
3.5531563223365628
4.078727059245111
4.140763742138703
8.439075158700788
3.7865792882417746
6.697763879735972
3.781986845765825
7.569056644520969
2.294469721343443
6.343358082790889
8.074803352862224
6.191533837362886
5.919170431304869
6.204163594648977
5.124684342690036
4.0500566421877
13.695172436973195
1.2832747424059048
5.449829955853814
0.8709098582258823
6.698982588788157
2.2544202883334004
5.476297272358809
2.49246321377346
3.0839521575539335
2.7106815831620206
3.534691755137694
0.4412718579856441
12.42395721551285
2.1438225075350448
1.998667574778901
3.282203066651617
2.5493999853816254
4.629527389540072
6.654861423096689
4.634650222960789
3.729470914392232
3.5523283698837615
1.3367483332135592
3.985855110834834
4.897449545327317
5.222980109552486
7.7386386802477
2.874029029910175
3.271747117640406
2.7262642817923566
5.464381466684352
9.391260553879386
4.962884303975459
7.119974572000532
6.452631653253167
4.159189910143305
9.331556112702872
6.188483939642823
7.071476598242275
4.898735252889958
3.329182768190068
6.936082015401627
4.78440985075424
6.799083283207122
5.272584715904824
4.275287046272514
10.790425860777642
6.6381283132582904
9.005427527588934
6.000860080765765
3.3261991426146853
3.122589326340039
5.595834719021052
1.6947121749350191
4.332227534551477
0.9354020365565456
12.81683168090837
2.3031826143797685
2.460322742008574
4.083654728444582
5.63734503291571
2.5757519521945773
4.272250487963526
4.915811105142483
3.386548084195585
4.09134974949018
4.316244139698087
2.508068725155809
8.819546076271779
5.631373572690296
0.9362515898458356
3.2783334267137456
19.716465735401684
7.331529854424957
2.3571730714519474
4.273768678101963
10.060115598118083
3.454243782892241
1.4086219495191283
5.969671075198883
3.8281118561785905
9.041341397803503
5.8556328467807095
9.018035801609717
5.096122239823741
5.533067566426705
4.328874475718257
4.613551165023591
5.933531005094015
2.5491153127897253
2.6293004138262037
11.811536607678269
5.571732914363537
8.453359516180363
4.536342447378704
4.149133546059639
3.2907575454264677
3.669530281532841
2.8656116697965133
1.0522193646716818
4.287663583785886
1.4518463231186338
2.1471559309908015
2.419231257268451
7.7883304879844495
6.2480343352197725
4.157881750122406
4.452476304612828
8.052800447975892
3.3032026802073684
5.235692182928057
4.531362853936452
4.471338780028341
5.562079889560857
5.548845625583233
1.2297185630090726
3.2350748870004478
4.324046465556567
3.0869873671345758
4.609469030488749
6.885634554611622
7.4098281507039045
4.562444190971079
0.5693228066052672
5.3228398884374
3.547860294840527
0.8889312913167258
9.978238778436488
6.299823390438562
8.855154534061498
7.497442018702809
4.595323124868671
5.430934602491156
5.871559206776461
3.221184750120065
2.20118862947404
9.444702661652261
1.749429356172208
7.7043231341118625
7.921476591469935
4.939393434361828
3.2831188514899856
5.073239161930034
3.404840301959733
15.304746749309675
0.7843839310523137
2.2431334677145465
2.3841610957495285
2.0943894399666303
7.470316882675407
5.964991448039223
4.973315011466065
4.703898938438577
9.492652825667236
3.666680333787678
5.245377262673694
4.6281894531958105
3.6693819930386264
8.426210966897031
4.400772911313899
0.9947038193362474
2.7576670726940273
4.085920024513536
3.8986092300287596
5.908742261529306
5.9339598838332295
7.976288221806395
2.8612806607038523
3.3145732245215505
2.1017856559058963
2.843045606862638
6.744406879653185
4.4755913448871665
9.462255239531707
3.9959833327027026
7.359742386510522
1.611674873944761
5.183255346542353
5.345240417766538
4.4429560582921415
4.541125458628177
3.199489134649293
3.212080897226759
7.092795272233505
6.621159996911403
4.3795747183317095
3.741245863566879
2.4130407102514946
2.077753859659527
2.4280620880519153
2.396867596830003
3.1058579275021647
2.920014212795121
2.2246909499707317
2.64732541922528
3.1041204327826333
5.685979350926639
8.14940230218496
5.015821262397392
8.989417427927586
4.3667955914978895
2.887632923540418
2.3585504900263734
3.0563901979234247
4.403618270030363
7.142536058584878
1.7753400173761775
2.493478818937514
2.693947679267119
4.098283403366038
9.204611272202648
5.082257389758697
3.873648622678463
1.8768494238270101
7.262986672731833
1.124286328819826
2.3338622805064158
3.409896816522285
7.157897716356372
2.3119796349373973
7.339787712451503
4.041046036669323
6.039849852606008
4.556297678414153
3.0739080421237297
1.8495905522666651
4.7824344381574955
6.656778748461153
2.5655255701609754
5.323775044643879
1.7683437315614872
3.761898721281339
2.416071447739048
2.323185194901746
1.536855418274582
1.7271534594115066
1.6603475126072258
2.3954008418912083
2.30302204543786
9.170698660202765
2.7301126445574284
4.721469139919594
3.275371513841523
12.813751660850745
2.734879044489559
3.600636165081116
2.9133728431872337
2.9888790629722735
3.646531177052258
2.7612237627525036
4.424595675038863
1.8484943647664576
5.034424949277299
1.1308889266811428
4.654507582802308
11.617317766150347
6.505899901542273
7.267670195562362
2.856586794427871
7.2756502391793125
3.094493892055474
1.8407098796249783
4.7065338063036855
4.9062403342377765
5.286693880400184
1.3439846103601738
6.132359015081391
5.845379353703644
4.002444752188142
1.1647284657163872
2.220093136395412
7.977040344002489
4.180682367261808
4.032149145085543
5.953851440588506
3.495245700507013
2.719965560125709
4.089545170149785
3.213757336421891
3.5138941224227356
2.3950115628941955
2.7906804677112405
1.5502768241982747
2.252468024047934
4.514098714430707
3.1546291255631527
2.9550603085440654
7.779554315472994
3.0337046260902114
2.90179131317351
4.417204645320498
2.8832049067030994
3.44645358238827
3.3433643139733547
15.591156935395624
3.181292690386423
2.3536719993096167
5.168759849248748
5.313132687734208
11.414640992612611
6.594782393769208
6.996820388915544
3.613760710476968
2.378526347649965
4.239722659553784
2.2297791471806847
5.50023256260582
4.071482694775424
2.2800157289461946
4.158403541760502
7.789732054187004
3.3112174998939525
6.890326241572556
2.2380562884319697
6.953681209608014
2.9035758645294294
1.1955047164445318
2.7265864296878966
5.617076816728136
5.71191055896625
3.591002204456368
0.9843835785246069
3.0720920359287556
2.3899036602911106
1.8923268548517524
2.0346155431887536
1.6681930155260711
4.775074390661578
2.779066281917152
11.314572634570888
4.502763910907805
4.617267879329139
4.205209654646737
2.7367191635988966
4.753262010862542
4.1700678671633025
12.126052058791313
3.55226104669361
2.7376201789475036
5.724951577050097
4.374379298325836
4.738754620420062
8.575783098252003
2.9140801740070805
5.501777425934585
5.806099062669865
2.1335082949859827
3.93799186233476
2.1426008765463846
3.14916759348661
6.412060722344579
3.4425923096147555
2.600448142285463
6.509470040832073
2.1825521040786
2.733360355067381
5.425757486587486
3.4851793692365467
6.305418186750407
2.4002804403006683
5.005899358212262
15.284321602793053
10.052849674397425
2.999466587567324
3.993119246714393
1.2023575704622838
3.136519341748518
1.5118120649281015
5.512623084589841
3.150740926433262
4.091771314788077
5.1292555123057095
4.9229989145912585
6.840864398836328
2.6183255357271658
12.952927041764985
4.875565741133048
4.135125334465348
2.342757216186507
3.2757362020080003
3.6738794535407213
4.960409367445834
5.037801017242797
4.884328365032118
1.6104953447092083
4.825461613359389
5.002504723887887
3.762450319545186
7.389415755529107
3.823299243934881
4.831574120927512
4.348978428404127
4.777078975578473
1.747605131100728
2.260412453717875
1.967413426255956
4.433644176696435
3.6918991559399434
2.8239825142589146
3.135114613600781
5.556033836669521
5.567689763198873
3.8986701744843972
3.815981029140973
8.13496455239168
3.6866965954302326
4.203827499766653
1.680334230177325
8.313298965012747
3.4576588465774214
3.614673834317704
2.3622780782734316
4.429595386556536
4.327212840646992
3.0185973056844553
0.8549515089763536
4.499652099664372
14.751321573280482
5.158684293850649
6.045715381100124
5.508883913578445
2.596909339766268
2.594609578345156
1.897054827944901
3.4989834576433045
3.9178111432901077
5.104275266404445
2.5061124726552015
4.713658479841957
3.3917844173274188
5.4338475922253675
5.724951577050097
3.340296795724889
17.205263685547493
3.261532850221832
4.527474058993412
5.059666249418771
2.722423205542111
1.2483324368329554
2.555013150126731
5.869441036134883
5.302192948066387
2.368411919424876
2.4259873721221
2.0717620337328575
2.3026607357687343
7.613695392459299
4.431929403108309
4.332201173246261
2.74988917026083
4.8168459697115145
4.341231139470603
3.4281873801404354
3.671345014077105
4.7248659958808705
2.422328529203339
3.450466220780528
4.198280209319295
19.318420567167617
4.410188382253237
2.3198151218292655
2.5646071588796575
7.147984671421508
5.0821215773459105
14.551587832541605
1.9998693784245234
1.313610473552134
12.576222516947311
1.4833274881579521
3.992546021151137
1.4203780659039165
2.66138822263458
3.711823220383351
1.189139086503283
3.15281067686258
3.444744774907683
5.2104512533589125
5.070005040201269
4.208715824662317
4.661682955623833
0.9020441084758494
2.618066285310115
4.949153123607209
2.9743272618078342
1.244464088734613
5.493995066847094
2.3072900714407605
2.5701760658293584
2.2697807728059733
5.479783036271754
5.047134743686784
9.729288256318977
8.301427704806748
3.3195661079540457
3.625076422642464
3.2557874336612476
1.5319306935360442
17.00980662284918
4.955841702276149
3.328722303382224
3.530514728683454
11.696686443465719
3.891346501619877
3.940964780413203
5.497225095371112
7.656307940900865
1.8610665136186946
5.300459497579245
2.2446568864852754
4.35649315855452
3.9774956516449174
2.801960108727109
3.576350113264062
1.1370310988737014
3.7054519140702045
1.7245144123509635
3.7593118491571955
1.8008404345086129
3.9948101664607854
7.662602665117128
4.383009827240627
4.698370307704095
15.065540148606345
5.502087005858388
1.415910106758228
2.9802726589918516
1.291185998952469
0.851006010615611
1.840630633448591
3.795973968787735
1.818331417106533
3.6178006933635003
5.585890333325725
3.8222028821088787
2.832897966387458
7.987658200960797
2.3739902909769457
4.324935158005745
7.540754792722126
4.056970353243405
3.521429836108718
2.851256534104127
2.084493065180401
13.511440218989971
4.663742235597848
5.5693039502598
3.612455609751264
2.8537712370578032
3.189495450337815
4.0869311070448315
7.98637892079719
6.65046338455639
2.1654145180693956
5.938771950256456
5.707600144116402
5.011044218039431
4.99746127690056
6.068151560791398
4.322679073934838
2.097249763259537
3.654779490859339
3.5046268412171364
4.634005563962205
6.074155089504842
5.368524222784503
7.956814897388878
14.35924922274431
4.922487579358365
4.409930235024213
6.865249367286058
4.059428780787231
3.9619758379944763
5.017572227999606
4.718519122349663
2.304967854712773
4.290022233632638
5.742658300026996
1.8825270832911971
2.8488742052285914
4.744922468865888
1.9288892257354118
7.063126254588754
3.3929128720111033
3.8398691765003568
3.5368900067298967
3.300512325866513
3.577377433426152
7.6791461244470245
7.209389609334198
5.715950746447292
5.648052611158195
15.613624021188235
2.6120778319472295
4.967110375634152
6.8690807921335955
6.281532107603101
4.5077087267726546
3.511571032672662
5.575442552285098
2.265193843253333
3.2152741417865065
6.028193869627227
8.210689677369057
4.791419086994126
0.8859739769062018
1.826521388424734
3.822549984510938
5.193047985547641
1.1053956380654815
1.121721035714814
8.349454568044845
10.644245968880005
4.566040786250081
0.9666816931285943
5.000691873679257
4.053396228740497
5.9108606407569235
2.360358162256102
5.2227535157353575
3.29674316001864
5.333402577129024
3.080912445805332
0.23181988210895654
3.0908670382903054
4.914549091588239
6.451206207379294
2.9387364972121435
3.50360542279931
4.148036995094579
3.834883221430054
6.385356277396314
2.878213567478828
9.214012834967612
5.728403995940191
7.9577482083445545
4.862776930224721
13.284966962295071
2.2567171646784083
7.523806690749475
2.6890956798752548
7.383832383281758
1.7568206301637932
5.8434414459161195
3.669196104573956
3.0815676140246113
4.359239830247231
5.226525038833734
7.140785282100328
4.98570573631885
1.0947845853564604
2.0829477053753975
2.2744841988682105
4.832686308914074
3.37660078918805
2.9687007237635226
4.49591276406273
10.456005193719399
6.751008850827311
4.359093581292674
7.438310183296636
5.045066340045177
1.1284962892655597
5.248041079635395
8.502299959104251
2.2443518727450935
1.98731403896968
6.573520807761008
6.229227894994817
1.9563672991748837
5.9614244058482875
4.628578857040669
4.276588414977127
1.6330890471659492
1.7578590191283519
1.1450370472251639
6.107882063553313
4.211303706961387
2.6820871525976973
7.09814168470203
8.80630229397649
7.504202266233013
6.68670237725902
2.2321173360128053
17.815447817568273
4.921826444406339
5.844454175237664
2.565990454914789
2.6702768881105214
5.741150734051507
4.995621909229457
5.077783839219874
4.419169879968065
1.756894220885782
5.9527922350483795
1.434290269774871
2.7213826155264114
10.727101938229458
4.684113932093142
3.412727886886561
4.4535965975932585
4.954514241225531
9.309067877775057
13.911104952713979
2.3971814299570813
8.507521672089748
4.223850419011203
6.387089449189917
9.259601415986571
1.6328593482339326
5.956153478559237
7.91847505018862
3.909904608427132
0.9719366010146704
4.9299817287728285
8.384145840879079
4.151666892113761
4.1018210424212675
6.396812971699122
3.979937960579816
3.050239487301672
3.0059738069907023
7.2175246399263715
6.586886028756285
7.728582369006064
3.411450284325708
2.5478788177066116
7.334847781085717
5.400869449412225
2.3883709418666323
4.62823366640746
4.088342925289567
3.9492877067346
4.948875804765858
0.8652825403999744
3.6525012264292727
6.956639584701361
1.8332636898891344
2.251392780579012
13.296841069516773
5.1232363292736744
5.628649016506951
3.5747090196441307
2.4019027091814555
5.9512054138819686
5.920114643451173
8.312582313330445
3.712052168759887
6.937192120698924
4.143711672971208
4.15022626580346
11.197633384763622
1.259631321319492
5.382046058906739
8.434167732244342
4.795494114618483
0.3545625176636961
3.0709499176451605
5.284814753486657
7.077431525682219
2.939191544261867
2.8889884224172615
6.608976185463802
4.504720484813311
5.812766269595009
6.761614696767991
4.144363346138535
5.81979808525258
6.019369879074378
6.606421555302737
6.599280093777102
6.015754729330015
9.764935445169913
6.519928893959093
5.378666483638147
6.3094613053871695
4.516219667903277
12.733168786884985
6.676871721124557
3.165181851213919
5.913443670876135
15.446821522386134
6.472120863152691
3.5782702917987894
4.221982315354853
11.926089569261672
4.751910149145974
6.0185207542116785
3.9625244153144323
1.6988222637526809
5.022644010893489
13.41886022783447
9.882016812662645
3.7093300674737364
8.647719688419254
6.757029722791622
4.418971336482339
10.898746391385929
10.524900272633861
2.3846440667924558
7.5419592451741355
5.7950684770772485
2.5933702748487457
3.884261659498492
5.886934825566164
3.1845749158556016
4.574540337612439
6.6423204493957675
8.770368639616647
3.6743598224608944
5.5064932247430844
6.960399050620374
4.649539799139369
5.112203346647551
4.90425651998924
7.941595906584898
9.180281152634413
7.022450735775268
6.025499054989691
5.1028712308038475
7.708671532924645
10.713120869640514
5.6729414603864345
6.655174191178099
4.5842204539409455
10.900491017536096
4.181152081209455
5.450047470954071
6.202259716663518
6.597867310144317
4.965174200707314
11.139791003197212
4.887048781726754
6.277235943154993
4.901657298127485
4.117538512118478
3.4554638895381697
12.922184548264077
7.670678920672672
5.9208374750535215
6.943448795971289
2.8705566632429633
10.226942530440741
10.338406967510721
6.586294113893637
6.814258144410349
1.661876124998746
5.677301309225088
1.7490937778672846
4.920553280072256
5.16480764122599
4.9808272659871715
5.572983125419475
8.267832367046271
7.7935727437586575
5.326146458402083
2.2102493913930394
5.54763943145049
4.457989163097406
4.687328669893499
6.869651244640692
8.038817175140776
7.304018440559249
4.851076684932564
4.873595677768619
6.000075808509816
6.674869009636738
12.35262243766514
6.412514440459862
6.427803459078485
4.137139234243096
3.7119870808314688
6.647955966408411
3.7974792833858255
7.012553415166223
6.1752631565643705
7.795728729409572
2.3186797945326605
3.8898852730009557
5.283454547396756
3.2555100692478347
5.185014026945955
12.666483490783197
5.602538650763315
6.303861308303633
3.6471879875118725
6.3398367536792595
5.585543032031295
3.1996354965786518
6.8867087970179055
6.670375808599769
6.937579084939331
1.628573890606746
3.9782379067177525
2.9131989803419134
5.6703983599887655
6.411519310314061
6.662822992824047
1.9682160614388466
2.4279560285157653
6.196731803634144
4.178302770859133
5.151582165355194
2.279632253023561
3.236576832556412
6.967516308019447
3.4536634849991215
7.711638725819838
4.931875761780366
4.7853888632814705
7.307402378885672
14.542899709523077
2.099375667398518
4.584832116940968
1.0823622206793628
5.218918957072341
6.398495652050217
6.76774898427871
4.0710581016991965
4.411305620393485
5.08517688829216
4.150232568063925
6.394206305821643
7.388222187109814
2.475186217218632
7.788384735856436
4.4927911470654776
3.91513103802874
2.4818614771719147
13.555250282624332
7.581288281524439
8.117954108507949
7.319745873920522
6.58614849432362
3.2504502891446654
5.133139278447895
4.628549066163741
9.962091844373333
6.3072695246932495
2.5042954794012844
5.047960572870281
3.6970736766666286
2.640290525496977
9.15149314207137
4.9341279017871
5.51294783289522
5.859771236807289
3.498200087937403
3.9756203625684345
4.983407802885748
3.364308613309498
2.6136124804212564
5.913736775498385
5.32098223725116
6.216664630531929
4.848684204984895
5.50144114537902
6.275037801129846
11.025157482786094
3.8425578387789088
7.640402596933429
6.11630062427246
6.1075337804181915
3.9866826147367154
5.836163295628105
6.221654846021784
5.435101758805723
6.835498787332244
4.866328631110583
7.210627379420877
14.044606354154913
3.293984114752504
1.9073513549445749
1.901150764290881
10.119124842147516
3.3021512377939417
5.283998353627982
8.538217614201088
5.270229319946247
4.352686281320267
4.816404738977507
9.400208441105294
5.3967549090379485
4.994381852011546
4.645596577638165
5.785103951372328
3.6946662038193847
7.096792870232541
9.035167316116347
4.852548649632107
10.58858687545061
8.102085875950051
6.545760985835467
3.3853049453180106
5.081899482590382
6.026623087963286
4.546283881078123
5.606085840506069
5.686502155778766
6.130706540112821
8.878401838501892
3.550942622705259
3.2734695032351975
14.038445513598244
4.528709200613899
4.150924131540621
8.268735446227417
4.612917060146912
3.6588185179451145
7.130395346044532
3.647924858267036
4.364686884077022
5.727666190933045
3.982515275448866
8.161846043036194
5.885404064944861
2.24594598392436
3.9127883235309104
6.374564073251274
12.683044275461013
5.428876802981077
5.712613994500398
6.490937909347311
4.6005541896295465
4.61593950884477
6.002691779435117
5.057216638417825
6.522880750537662
4.756910022285663
4.994728718384882
5.13313176631195
5.537112691396862
2.8534676093998157
7.770755825410188
5.0597783697679635
7.16717613966342
2.3909708316119045
6.635031114789579
5.22765940552263
4.971203308377639
5.532561975839883
3.3228330648687945
8.944668672815363
4.609340176849313
1.6492289217163723
4.427645322008312
6.016200880849509
3.5292426235578143
11.84264407939858
4.156880336908838
1.8073203232542878
4.502172801319964
5.826595023729529
4.82428727295364
4.2217829017583455
3.5355373965919714
5.1377205943851
5.441848502667612
5.774212365844119
10.118462864495024
2.6077219392807165
5.76631122622591
3.0467751701514385
4.338677805586499
14.244844399146471
2.8655362145418817
6.920080613409733
3.5543261055252424
4.3188513603182646
5.3596167784299515
6.923349520006127
8.959146440708086
5.048989266408821
4.504592792555738
4.679281883520671
3.8328522140628247
1.0093032581924772
2.9286703534425964
7.5344441713177455
5.523405218182998
8.222115858027024
3.582510255982841
6.545496320700862
5.797144409596504
7.417337159956672
4.887979428411949
3.3040750057039374
12.246044145958672
6.418339838970446
4.5908196788389315
6.139546103430547
8.562520237838443
5.296563911496047
4.3430273411519495
10.788571611506196
4.50205191416829
4.76500123699129
2.6224603834043294
5.676852407768021
4.907734235055367
13.659110938167096
3.637698926102766
5.5982813738344515
5.96400566997806
11.356899029338482
13.155393337338959
2.0138476248927355
3.3037600393433673
4.693836004556267
9.151532655021757
12.379141740442352
2.2396037702397176
4.560782084974626
1.8827159615032305
2.32800968026576
3.4219675000253287
7.348353560150028
5.713768864875621
5.7476918083329815
4.991105687225215
3.0822536643469283
4.290169095182818
4.058976920853248
1.5104859280751148
4.004187096909775
4.246960451646074
5.800547195198099
3.0187529657543815
3.4121915037935593
14.437476143600769
4.8169172151268
9.385670436906269
4.833647555746807
3.286669446481522
2.2311143837294716
7.386776634829237
2.8554381529640973
13.397563472586858
6.234086167619819
15.035805318815866
3.22595630914296
5.537421463326831
2.8870876897881126
4.528347085553046
4.923300365575196
13.380987761557316
13.374351339096643
6.1633802524197385
3.6333350148406915
4.392731224334298
12.965991871635428
2.462646935122099
6.842303231884056
4.78658272302288
3.834909563881316
3.90446241535529
13.642822435317543
13.793119650203353
2.581595223706806
4.785657428536433
1.874360037841517
3.2705947385628313
6.507118533715267
7.788917930988292
0.6542310944933687
8.61100137026284
4.723241841524225
4.85421355722113
3.119975116460351
6.530372607589577
1.4536670992256253
6.154402058466253
7.419023271451558
6.548992705730887
3.249251020508625
6.527767513175392
5.362360765841218
9.769146605330691
8.512354616066304
3.270637240424483
10.74258247228782
4.596886463092611
5.916388988160023
3.6355035832188043
6.385715692823508
6.3135955165863304
13.63598716537757
6.364625639316561
7.772649492842295
4.580604376939197
3.87980232209942
8.866795155092822
6.7624085078821095
3.7152690672405515
8.274386490102694
2.2016687213894754
14.982110081583825
12.396716480768056
4.733470429570754
4.613392871792966
4.518564502902891
2.310313992247168
2.296288419144177
12.101942463650715
3.2949886568126865
8.032701531964317
4.69306970501973
5.334947255427117
6.589614062928749
8.274777106925272
1.7829499562694742
8.770365908089639
4.315344738539216
4.902631368066275
5.217184057427392
6.1993222639595915
1.3855024847948751
6.203955119703151
7.2572953631554515
1.840119592748282
6.587594723008912
7.138210894555108
7.6402657940580765
5.290270154362415
8.08947382599679
3.045580043120333
5.18969859714971
6.28764837373363
3.024969371437212
8.103580202440892
5.788020873641814
9.195355821135509
5.716876815050233
3.8881560982216508
10.415089236537307
4.291445002157429
3.2817238137142715
5.9071229700295005
8.475391338756463
1.9394585341411577
10.036237574051034
11.025860710684558
4.542813375006816
4.403869151094496
9.404020542814749
9.501649517607008
5.104301786386252
11.007758724933568
3.03535338767474
4.745248983303819
2.5827921671253016
6.219881205863768
6.765234344360057
8.78531327726237
5.605937243585547
8.863925198068157
5.5139146175715155
5.113181198441596
5.608001873610022
7.802796399419926
1.7470096498935512
6.581123092549572
6.013661558261958
4.765827372740737
7.352357931446169
2.597469126435674
8.354728964434422
5.225333828473968
9.207381363568091
6.4246825391573905
6.670005033632972
1.8187230133601575
3.240239908224393
8.952175666585118
12.657415874756438
16.713448127256743
7.8220741638447615
9.988396771082442
8.560371658778978
4.052081789187318
6.538705291901498
5.993813533372024
9.894308958843412
1.8656733317949026
7.893475785922679
12.462419129775947
5.960730392872045
16.98527464676447
5.625650189837455
7.837855540125981
5.36709454069161
6.01514026402884
11.402046334318655
6.035720037973991
7.556116255331041
2.031383996847792
4.538472689957942
7.814258847387243
6.9289979723908495
3.777078644275447
4.498030293200759
5.916257471037927
5.351213459142019
6.021247486355765
7.252022527253604
2.3875957212380277
4.58765580966074
6.5636044354756
5.586720899616502
5.6931487508619405
6.238554605239175
2.764660181711104
4.340445455447703
8.762179558912521
5.430655033654872
3.232889832472005
4.154880638907568
1.4455357099596966
6.973599734787959
9.994911961905318
11.44521067802652
3.317103341353866
4.740430258764749
8.86279450699793
2.7420746373051803
3.871764651644167
12.738166006574913
4.419557417350683
3.4639627725097126
7.778529417720445
9.60950231206345
3.906612935594438
8.090893168265803
8.53538894013839
7.2537023958330025
4.240996174634577
6.455756401146013
14.09704278407093
4.5137294921559095
7.868399713481969
2.631818665276777
2.366119681746901
7.86431400484436
4.779164135505799
4.85242845903215
5.201605282172896
5.40722691067882
3.056442248357482
3.089867160888812
4.893682220029208
3.2070277319932337
2.814511560060491
5.579626878479719
3.7822585049028516
5.723691517355841
7.1034018511674155
16.29630855731348
2.9812614162881625
4.183249924063018
2.3069944014966337
6.851048303888615
1.377438308450071
10.74533203612621
0.6669404261445991
13.177787395407021
1.6626191990750816
5.233505346431753
1.9396352885698434
3.0835013767137998
6.709125529124778
8.815214664417658
3.8395392790971896
15.504397252024114
6.8868453273214865
3.2981494678860734
10.106697459719038
6.9835894197406025
16.046738406468105
4.934121844284942
4.2156573910796915
2.5160471126706354
6.36435444465608
4.144361338713654
10.4113587778455
7.806767824625893
5.275028812749742
5.935103798660074
7.993571821054072
5.310918925389192
6.570782043230524
6.453696168203601
6.288716425005936
6.203488921143237
2.681227489566943
5.896040669882135
5.495139815381125
6.218462930542218
8.83137353344014
8.115545909422622
8.064434387407422
9.746534616602688
4.814525983742752
7.6355743775082905
6.041315018201369
6.451534062631922
2.717351967628023
4.9712358605988785
12.69354600957246
2.5131980780816257
9.641572232541026
9.709107231887165
6.791112472665312
11.002935064406463
11.175619442910895
3.757183091065128
7.50467207039734
5.300850633883795
9.740441758733313
6.9136641040914375
6.591053828456648
3.3452360804999093
11.195073776158527
5.6700148495544465
1.3328442383943657
3.5973851904918406
6.554120179398847
5.086687845650582
7.645369078660195
1.3556841028739723
5.139721033949364
7.163221090513341
7.9052332882119485
8.764632280817537
7.557287843542153
3.3135539187010457
5.994076995585418
9.215895777989424
3.0961085328407036
5.068993686315392
6.494073905242067
9.089009963533206
8.010695219423178
8.07323445598385
8.232571980147677
4.828824071548376
7.608761204853439
6.075331845743884
2.257471879155578
8.009543532645127
7.566384507753182
11.722798929994969
8.714487883375366
2.588684582054121
9.88993643162001
6.652966530255348
1.2498157952842888
12.405032637960295
4.256217964678643
10.449817011109307
13.491967004088114
3.397667351372972
5.344129659976875
8.370282574183486
6.903168498891606
7.2491515789233105
4.20929180618955
9.003169727187169
8.478028031679404
6.854769987481187
2.8503596507399194
2.0714068259434297
4.6273885417022145
7.708322443652225
4.901176207283813
4.9070398167770675
6.391961359927067
5.45565712497953
8.550182856860683
3.964133433638638
4.9544940808209805
5.732875139342499
4.8930375833262545
8.925298609336542
6.943815494550676
4.652235895027809
11.001440606123689
8.109758564181755
6.030529793899178
7.594199810077602
4.908375327136539
6.5061664290632075
6.160324935545367
2.0804592858446265
7.917729755802121
7.259696558430622
6.954077885445988
10.849787858415551
2.666528636340834
8.825369351082182
6.5802084408591925
6.743724866835252
12.330171959921799
5.037549729801693
15.231045412511618
7.118967546740731
3.11749852150412
5.442816703517403
7.046690379248767
6.988285303710227
14.91673688123523
5.1933597158197315
9.039062099643097
11.844164828223857
6.553102391518509
5.694657059204287
6.026944663990336
3.5633050996210063
4.673654888635458
4.329843094874974
2.8055691638303117
4.225307414338257
5.5285078549656275
7.703391543611011
4.625271066899848
5.323961091881888
5.509868378890475
2.5535953804903997
8.850668989346824
8.446491831301426
1.4635976886474698
9.332963000340706
5.275428407135747
6.023434666561173
5.050096005001216
8.619345812259686
3.2849552927503174
4.667896302602348
2.2539747827704892
4.0724254280988665
4.5780946362003965
10.09988905071606
2.576051792116169
5.499100120184187
9.568114373643066
5.02885631235893
4.710319941420252
5.110825137069458
8.094926433875589
10.11466059242549
9.617287894732478
7.098242218736324
3.778853403119212
4.661286157691731
7.165611197498925
8.496524458284528
12.738592993451524
4.048836299890026
9.422084953889874
8.59036458761743
2.284611522284897
4.53128213217243
4.6888084463310635
8.008962061152884
1.9434841404235337
8.514657581966063
1.16110654990052
1.0317901393238242
2.835547938864933
5.992220835877689
4.497693937570963
3.6197348536031
5.329854085622442
2.898533357314854
4.336713412034214
6.97039638838177
2.525468778543375
5.632524282024318
4.203122685917453
2.6581599218085334
4.146864049249911
3.443898489302485
1.10547400567771
7.466249101111684
14.14558053476484
3.1455510475481807
3.916817874290835
3.1160044590691003
11.820141032896418
2.4454739636889644
4.798388412731109
3.9379661592708315
8.422172383699813
9.162701822672153
3.330552127317102
5.943954191862865
12.34892348514752
4.430159482639531
5.54998115836972
7.198168054649922
13.279862525569522
7.6145473553309735
12.33931762253763
15.625291379945255
9.243935007862055
10.436864734101482
9.34516789388155
1.689796537412331
4.031265550843955
2.546044372982458
2.5023676280983818
1.3880687510967307
2.856206389605116
5.5441329437308235
4.77686821258299
3.8325223143259906
5.197299780654356
4.174292722731779
7.936633902541459
5.091537894239565
2.9940905825277966
6.066037905672929
7.0962083773365565
2.756443403595208
4.144332934103574
1.0173457673548767
1.3341522271225426
4.66338458382761
8.660899499048861
3.498287817687505
2.1627159187954055
0.8064630537457386
2.290921184082329
2.575748170137456
5.246925532477093
5.61948240131662
2.7610842394237123
4.505628588569799
7.769029367640339
5.645648696311296
2.8071996751540684
2.783631018130298
3.127136171937701
5.319802211897908
5.98708091243401
13.025987612766322
5.565886625905484
1.248096340882777
13.572872727867603
4.032673043399664
5.672434940989468
1.405768508153131
1.7148510129433374
3.7415307765456745
1.2616064975530852
3.401904092811681
2.281224088441578
5.073706932324513
2.638962500064182
4.873820859970572
4.149720315190648
4.993133237532565
2.3552712316565922
10.935766860644929
3.8328103090094454
3.418632180099677
4.384421746967555
5.580899508170626
4.606682838995155
4.418103725098507
1.8627513041557495
1.501388896291991
6.845458428981093
2.063615722503983
2.0745451696012402
8.903041921558321
3.3190818034945386
3.401419094696187
1.9255292291703074
12.92730374989325
8.847465023521771
2.603253185617999
7.004799303785711
3.5476729547939807
7.5994474268715955
4.051086539880677
4.093876895807509
2.5212431010813288
5.366278490584368
8.632187901741254
6.991872928672693
5.058465194553934
2.5444857042650457
9.00500749982937
3.7806368800921692
1.6513141467961212
2.695649602598405
3.5846056762355594
3.578783101389922
4.682707538237085
1.885078163099053
5.497603275218118
4.715500893571212
4.632123806792118
6.625451268898319
3.783917285700851
4.849427714108762
6.056780013350774
9.06347064371375
5.7526828429482215
1.6814176584364684
5.718280423066554
4.860491437506699
6.741786388335355
5.01576081733057
6.308730852544964
1.7226998288946962
5.8224250737480645
5.344363412884014
1.1679142363755866
2.2540628754353995
4.87482998925812
6.241296168458143
3.7129416669949604
12.420495937984992
13.369465117845364
3.880750076462263
5.084957282937515
5.0886158943686866
2.9427625148110255
3.7519141461886
4.4452688491618835
6.380597911241581
4.34905779083264
12.86806955660438
6.045938614955182
4.900852106423218
14.927584368985718
2.337375251465198
9.00853514227522
6.067588144457526
3.3622553394048302
0.5065252341078191
5.7633891386351825
4.468902229178936
2.735203312551596
6.507218906309514
6.937678304475819
3.9749289441347613
1.6336966496571481
6.80848305051353
4.771648817271228
5.649959752384583
7.529458486691168
7.497970580555508
2.7877001600675766
5.264161931107335
4.894856925393023
6.04724726056512
5.838676332440098
6.88117265004467
6.798811803017961
4.509050381165057
1.9763522489691774
7.630968136536951
4.723192688529551
4.533894034072835
3.102215090189992
5.597956743077634
13.263466253320317
3.9766464697087027
9.990334563707101
1.6798719918827885
6.023672347913627
5.818231904018595
7.279757611914463
4.843621615602132
4.122680795331847
4.547793832105721
5.017016155650826
12.856287590007733
4.596676392727664
8.093267196091416
13.916817888723969
3.9315326920126994
5.795907420367061
3.6415719955958825
2.8580379694489078
1.2917789970652156
3.28421821158144
4.6541668818606245
3.642580244161128
7.779627960866281
6.799337232681177
3.600752808311238
4.446275483860538
7.04308095619594
2.3240979692667523
6.57493224615913
5.339764395158006
4.719163552513853
2.7026084766081917
5.028418090971408
2.596949883434133
5.37222373256872
7.514675201395067
2.5455421889806664
2.6490204725010718
2.7990241755851244
2.0874566016252016
3.1759891896318697
4.387119322956605
18.397154438644122
2.591479530585205
1.9899175788654437
4.8692795853025626
7.060743351695353
2.9400527899072086
14.097848494414905
2.9949118485784805
4.842999325545513
7.830350101868585
4.351588211552857
4.111558269865692
4.997377913984067
12.081115135934533
4.1135532055471815
4.639682048146673
2.4851354402774386
5.947962460472484
5.758079831111199
8.153220241362012
8.575242739095104
5.812651683194691
3.2623416455699816
5.195989891844959
5.169185535084156
8.62928979096854
7.425555119252028
6.205109287294539
3.962549520593642
9.480858260712642
4.780357260295305
5.143707074816219
6.462000672832296
6.3118258665497615
2.7092594360971702
5.284159587292072
5.041776266045481
4.725088483144192
8.2983106788814
6.980337705796986
3.245596674880999
5.7613097873822205
6.93358987151305
3.7836423285613243
3.5618347472635183
6.737683497265114
4.109365336172557
4.071227736582882
8.095378234653783
2.735469735669091
8.44840451861835
12.880174681120193
8.375763139908026
3.716928184832556
6.986441805658294
3.8241175343741127
12.117778952326649
4.06626404713046
6.416448532574064
5.865110936864335
0.9369411640871501
9.163688705469221
6.181191036640577
5.408782891434691
2.9922519811100594
3.3929816024297597
4.672352796129691
4.638154992415856
8.012814503192196
7.470975110878717
6.00850283924148
2.9688745833047507
6.629661561354718
5.08013012249173
5.394597412234324
5.940917174431007
6.487373231805148
6.531940362103816
4.642006320431847
8.014378047216946
4.30110460340583
4.589537390254145
5.967777162569701
4.041594839399047
5.695937335201187
5.280583990288307
3.253805076047517
3.778134017460075
6.819231834139624
5.347869574314481
3.8613791662199652
7.272229722323288
15.223097909913298
5.360597201382166
3.9709250354452688
7.443009899303985
2.2665311172248788
6.535649036052993
3.8583414518801256
14.291489542989126
4.427861944050349
8.024849849351586
3.0546647847601966
3.691500798803788
6.459878326826442
3.338716050818585
11.025770862329223
2.804856328728098
2.186636965124565
7.3411552356208185
6.620165545899457
6.969680094781801
5.515746607684104
5.8849611372372905
4.0905630896426635
8.170966176889143
5.704626404003822
4.461274742842126
3.8950233718437253
6.736340817860539
6.426657644431548
5.116977866340888
8.18186869942863
6.46167479322115
3.7001878112896245
1.5748895229020454
5.207541242492456
5.640436771280752
4.516994923592985
2.8374810833738504
6.953809597270987
3.5512934735396415
5.809044823206228
12.380281676595699
3.632132011379937
2.1788720442206126
4.727560111200849
3.9158898912658398
6.81925144884637
9.318279290968519
4.930445318929874
1.994565357294094
3.985338673023589
4.897742646678038
14.10762626793851
4.080375474898646
4.038669954142036
7.870244503237389
3.7583269626606177
2.2955135362715975
13.546305796119434
5.122704555947904
2.43648292306219
3.580892209491054
6.524208175280308
8.410602530058467
5.5026612002031365
3.0963040238807573
5.8391240624135206
7.537498361014813
6.0647317340769655
4.576300033344872
5.363032094634159
2.7369818752532358
4.336140527580507
8.365110304863041
4.5524155467915906
6.080931554861149
3.3158954283520004
3.8911904473380092
5.595100312328113
5.942614789811262
3.7653448036910357
7.772644917404687
5.459869910195969
6.428446360383248
7.871559913121694
1.0351177301863712
12.990648563268643
5.405505314397882
15.341792856143257
3.9052470833855226
7.138129182246242
6.6420105609933415
7.270335688795178
3.669218232371381
5.39647823057465
5.447960900415635
13.970813222765232
4.564617515791287
3.2557433016939608
4.059176043961903
5.666169884388111
13.612129172353198
2.4662734402066744
2.599306516283587
8.461508644546383
2.225721465767475
9.910463155757604
2.9588178097034694
2.291172238275384
4.524863347184917
6.4294798419132935
4.616771363610175
1.557168414538937
4.068633650019208
4.217700104953614
1.3852182001671673
4.572106652129456
4.574076002075402
4.33669761105222
3.226580080859616
3.215154482279237
5.560178009909073
5.334350306557455
3.0345197323831514
6.8402068633140685
7.706189635940121
2.560798089581398
5.465804790195377
0.7747204125934439
15.222318841969136
2.8914685117707997
6.513137377941087
3.9393558735922993
6.537051779507982
5.219301262429192
4.222617145065521
6.056661319089994
13.88244119278814
3.9832040730750164
10.69107061635912
3.010977080683714
6.354387672776059
4.554700186646497
15.536582980171596
3.7735678588111474
5.103031724106187
6.4646921761756175
5.28322867722517
7.614641554780779
2.93896436321656
4.570237347575117
7.135351404641432
6.530515567518729
11.609115896326042
3.004801646987337
4.7053234470697625
4.099344692231396
3.0811570350836717
8.774815929370845
5.466356234579788
7.257648508614116
5.428286444438422
3.524935906918405
9.71976157490387
5.119647802179471
6.345984717791675
7.197862650832304
7.673726345417918
5.668457629208446
4.605471499063783
1.3200943072152458
4.914582690310208
11.021369518040823
5.89423717296433
5.84343289249293
13.730149236804309
7.03931254317902
5.381626624070016
13.843437224478933
6.707941988232841
2.186016940479821
4.748038816278729
8.549353047706672
2.5165620320894324
1.9964293908295665
3.170407686743971
5.324708161985639
7.3605998754785125
4.898954733480013
8.297569020829451
13.227459193495863
3.5932677496220617
4.744725137871089
5.70082647247742
12.532531076094148
4.946048444180571
2.6815650183463537
3.14372934798492
2.937618356551107
7.228621731719205
6.066789532543473
7.065908034275428
4.437863412624716
4.415853126517513
9.094691135152097
4.806470531568858
6.419173734078396
5.761123430021136
7.822511820509483
2.5072368240734955
1.8735904453302699
5.815152204968097
2.919252653739458
11.478616155561228
5.634672650109028
5.614042386926458
4.738239625940943
4.213053422453052
5.440076377041004
6.061305093921419
13.603760728705693
2.094912868222614
9.169480614378505
4.64885352400064
9.323772933839539
1.787904900225142
1.8562228355492052
2.5793039458211706
8.392147513391794
7.951806800793213
4.525211289865441
5.2582419161177185
5.76715525289211
4.095924248500082
5.1999813808920825
4.913602771435501
5.214891046497072
11.91038187150424
2.6967126537300437
2.235648190426048
2.884652864633961
6.815978409780653
8.259483882596145
6.435355315064176
3.939751464807948
3.438097853557109
8.478651166547062
4.514607136859699
5.764828918179801
6.9422557270864065
2.339438324129402
2.721306891673461
2.430775849981294
1.1937483139827794
3.1438767344107243
4.106080877111404
5.45865855533999
5.456280456733879
4.41675388242972
1.868455377132923
4.052389408525378
4.528888133460605
13.393520441082654
4.673487106126851
13.322531344924773
2.4459994203479307
4.66635186446319
3.4775237989734933
8.641387809294303
3.9158493071924907
4.164833283553451
3.2009886851113047
5.86651539016201
3.0583501408684026
4.083126578488186
4.1928308455778796
3.560092748311269
9.047512262980472
2.7681115058919756
5.3548104089066095
2.9271802418344257
7.670458337421649
6.687819607842093
5.839399951098502
2.5921816421820547
2.535462358276428
5.96693609071763
4.207139329447216
1.6919228006138574
6.095741056157089
3.9383937985337347
2.2533166163737346
6.006499464418682
3.2060204145870848
2.9083978639744137
5.6986789616168005
3.6587202762751945
5.0917786614174645
9.146893125030168
4.155254491921679
2.551603505501709
2.414808135786627
15.977121928782566
5.787482885081764
3.6358546834640157
6.467826815364587
10.373406709030284
4.989705828654855
4.64853579374792
7.68448676436305
2.9607090861293335
6.01885566369061
5.421421965120525
4.2483344394021625
3.8698227234009774
2.3044822224302917
6.036216673014544
3.2233495903287013
0.7018622433000138
2.105496871958258
8.749475892916658
2.891597735579382
4.464588706423347
3.061223053562253
5.17888294789656
3.9762593511866298
5.289747511349214
4.353110135603444
5.325956535790619
3.8213876873201356
1.764347254219795
5.299159671582313
6.216731401037392
3.2357994069659997
5.398362101716197
4.076765684156215
5.511619571121993
4.642689370947415
4.570820196071921
1.7095042036195596
8.817598226860529
3.9656256246955834
2.4591358983143037
2.2065214444872168
14.990506674770328
4.29219567893238
14.167224548953074
6.289968495714505
4.291246433444769
10.046342200430777
5.864232395469162
1.5914219571955701
7.64157554446048
2.4956115974610604
9.145170997618836
8.077641546479365
3.8596193424187915
4.629308827424464
3.0728972752954427
4.817405315052995
0.3858310556111587
3.5978556841907436
3.135178748457041
6.007797164455946
4.056671000076126
3.375251079511671
3.2755660354732776
3.4958308468930364
3.2022946292510195
2.00901360794925
4.075685674966133
5.743177636462806
4.1360416911901074
3.448789246520404
1.814419400917792
4.578650507199431
3.906337934624029
6.254182207199431
6.6052039834304805
1.8084528858963218
3.9902173032687194
6.799753765491931
4.456522874368665
2.30154255094667
8.527378487176565
16.204918781501185
4.145661818420489
2.021078377090718
3.8039437704542562
5.971418476785866
14.098940736244426
6.180384417232705
3.2150646108944696
5.260973185058996
6.695016526234168
16.167026430797538
3.9109339354254553
5.279992026940572
1.617354896542483
9.443785878194394
1.9182849776354667
3.195634581145475
2.7970669560891888
2.550818647948255
4.865572682518496
3.0967609447165425
3.7410204676751495
2.5950491259139694
5.117731181647234
3.8016756187033622
3.127431009986531
3.058042037583119
4.3420877562485884
2.826506061350961
2.195150894504889
3.963793953363892
3.6250852682833554
1.6959551806043927
3.8699481676894707
4.719646342215394
5.907221502939303
4.687799211433211
3.802767148536382
8.519224580581826
4.937931015045024
4.244139865637963
6.686151074663565
2.155158394875704
8.165333329400223
11.615951138530948
3.496793605551282
3.327097874199218
4.913184826632378
6.411437193352902
5.975161332802772
2.1944799487200224
5.549659366589733
5.339628733885746
11.042364079856899
2.8073025076742324
4.389425236253447
4.71134331592492
9.83673061052196
5.819818156494376
2.871268571799318
4.91759703774825
5.416413956418901
4.709417762599996
3.1696998503295832
1.7105602063683096
11.887583666487133
4.228825237430585
5.729988033237936
2.9334917916717034
6.501516719167018
4.755053380715105
4.69985251743763
3.2259583857349825
3.4231381995828887
3.9481715327516373
3.9460711972969107
2.179014998505975
3.9745985713569376
5.388128530163162
3.781591093400804
11.172531902336646
8.11601926576842
2.7076697620277996
4.851241433297425
6.061358088334351
2.1491715445011925
7.806448970261383
11.616057159670525
16.082559705887228
2.347181682666626
3.04290632641922
3.558863534633176
5.933874830205582
4.6823789784266525
4.274689088197886
5.518831375220054
2.097040041928083
5.136292352601858
4.101818622402714
4.204234969689911
5.274113243055611
10.375193276026161
3.408660009148547
2.998828318048478
2.937968614426465
4.813698735358787
2.171414865562509
4.470229307481348
4.611475990763947
3.3420014077558915
5.594270674403966
2.91386139496133
7.61314202596503
4.646936675564432
4.603426677453223
3.1111120850670684
3.3549732404664083
3.7250454015903256
6.051856494313953
3.667460925146218
1.6704678098670165
7.447522638756269
3.423141625665322
4.462542167173443
6.094918400533794
5.699764090849882
5.506233057848923
2.284684604129242
7.190832998279368
0.772501540538316
11.072124658516671
13.109173662245514
2.8080374199652782
3.577715531093849
13.068452465207315
6.771833776562571
4.621991342812575
3.04384931583491
5.5623449087121015
2.261344483325968
5.047241576626474
5.108580752269076
6.669404046039862
3.2504382220773445
10.652776132342375
6.633320717800626
3.529652047368285
3.0830498428293396
6.290720350655873
3.6816945732216717
1.921251713117623
4.470779801607036
10.736374368945635
2.4595159215016222
3.0944468806217116
3.22187361325691
4.442714384085523
6.649487335955818
4.912704738846915
1.7345200240861982
3.310267145489105
3.8231624330309315
3.5737260296665805
6.095870472536466
4.192174182897198
2.864533283963128
3.471092054426191
7.504644019440603
4.2643977384601826
3.2932364347121874
4.7525475771238455
8.156762763251791
1.7949505797324357
3.321026134682721
1.8061148037628039
10.279944257954485
9.212521864653281
2.6357081251021675
7.205376896429313
6.172096235085536
4.576668758742568
3.3783724321657815
3.9782187606698076
2.792607291961504
5.7513315013987585
4.094817901518217
4.924617957709466
5.400403962980425
10.932593336772198
6.255632607047407
6.649126079189763
3.2375075376912266
5.633094981009491
3.772896167130271
4.645832022883835
5.061604592289509
6.411006073896188
3.324195539247071
12.19193766476823
5.464432499247578
7.641337619826645
7.658079897610291
4.592800702881106
3.774037116005794
5.243529177996182
3.422412188996097
7.523031179533315
4.499837700235511
4.305414968583314
7.603393657461723
6.145134159918874
1.9251517561937836
13.918612836112853
5.822911454126116
5.530196874276535
7.578564028948974
1.579968834980605
5.1727108565455096
3.2049808648031304
7.055615091915189
2.5386860309088317
5.945686430221848
15.338532868330192
4.974602839310166
3.1247186690396695
5.822332591213535
4.09183947743728
4.08621858595486
14.821746438137588
2.3438929749517943
7.867853389726449
5.982917199713704
10.736319828294208
5.793653420047688
5.238673311853463
3.6022382862616285
5.227597911693486
2.573983161517956
3.6963839291801124
3.8745212803914795
3.366561141044385
4.230892541897181
10.02645403352392
2.970221727358542
7.466005090204286
7.516599318047766
4.839614707188736
4.038054723340231
6.032014787558392
3.791063371322813
6.633487192144043
3.8658861228226615
6.816542046726207
5.803691861334846
5.458366025524578
5.229918128816257
3.048370639776216
5.984192176073447
2.916950558096766
9.425622430479127
5.004882077422307
5.95992039990955
4.894996775739078
6.521214035722447
2.795103447892645
4.663208057621328
10.794683801211162
5.644431463163045
5.638075467061523
3.246748268138073
14.765667272245398
6.41356292751186
4.240423714461103
6.71210558245218
7.769520955841515
6.127356173522558
4.041115490941796
2.663711102996849
5.504201543698606
2.8881345503292866
3.9574508555546384
3.6685627453886798
3.237520850918317
15.635420880439717
3.3102140340932764
8.249573694395517
3.5373503456038558
10.383722308975395
7.604441154601472
5.708611130713127
4.510763236882339
6.58318690599306
2.468444087672461
4.430803129711341
4.037599059800455
6.543414376781658
7.4746526726192375
5.616655505101952
4.854366393628846
2.399940371389936
4.824579282393228
1.5057108434997777
8.349833969835368
6.979955285251428
5.53628419434844
5.363701223580293
3.1325470792442003
1.7031558973654743
14.615486839839456
2.2354797135331173
3.1934613950856097
4.6105705833662185
4.155514064054667
4.980607744732183
5.352458677429733
12.118427636642311
6.356215316533809
3.70480264768782
5.190550639696839
7.682329982243683
6.095698416589532
3.2972153793215884
5.639616404243258
3.1248455272481097
3.9859563606051363
2.49115360153131
3.2867095828091304
14.210272858954188
5.543170872960258
6.599058240997711
4.677563661603229
4.226701693158327
9.780733012420841
6.340154102168964
6.169366408260909
5.134848699535022
5.755187869668381
3.4164596373123413
2.6519606582548905
4.322466644525779
6.3147383486568245
4.452045571943868
5.400317333890705
3.0015780734297937
1.7644875077588127
4.36760938731538
5.059634313015997
4.016833945612681
7.3144720028743455
8.03886891367014
5.054635315490302
4.443049747521234
5.34794979990762
1.411944273294384
4.0476123469844865
16.026202969056495
6.465142031001254
4.689633411522351
2.11108593449771
3.1392002234361476
6.22118565833609
15.132881999060352
4.8547849789799695
4.61971944684219
2.2774232198148647
8.376619999294098
6.17726013458812
1.6272080154048547
3.6478680528869707
3.727284682097294
3.7792876546328
3.6142503216202733
5.0474063818099095
2.407487447491378
4.8670594795113935
3.5989634867354057
2.2292776856669474
3.3201258732725947
2.4761137275601697
3.440210411821575
3.3379943730874304
4.142245431872608
5.752111921344027
2.57131389527106
2.888327089167235
2.727817716910142
4.312103332039814
4.472653640135516
5.558814465430789
4.805977032632694
3.760446993609212
1.1634756475534809
4.040690277317809
6.339374505003871
7.040157042273064
5.198237774210473
4.55889313856154
10.144065531189906
11.751912122200132
3.55992412339162
15.30042023615719
12.64070384264827
4.798299459771608
4.401710818217222
5.248134809988883
2.182339990789072
7.691496406025165
3.4509111681055127
19.404155352055966
5.2816967843493865
5.20155415032676
3.8928928171621293
2.4545739672187876
3.0367317430226137
2.4903348780579275
3.984843932807657
4.549803073363582
5.420285755978589
5.300923543131048
8.042642555117345
4.879519837910126
5.931368608759064
4.415542589836543
3.7167837334420937
5.996312697079874
6.444675178494693
6.477189052179676
5.308883637294201
2.1095932518987794
3.1657283663164897
3.410418057148586
3.2653763003399012
4.770568110176835
1.5842951706298372
6.017292916864872
4.711712495163922
4.623504686178452
4.809223312529655
5.456945193625162
4.100797593336365
6.891468431036025
4.739081151243096
14.575867566987869
12.84772989214735
2.6031387893650324
3.208401432195429
5.128206918753714
2.369691730512879
8.088784936088054
5.277950165055533
2.1017367440849637
18.984532062719676
4.365969840853017
2.5493582205303107
5.698083891397603
4.666213250966653
3.2737845311217026
1.7485549876199258
1.366702227306692
2.7693117986700333
3.7679946008614453
4.32134084557983
5.007887828827925
8.483350687102412
4.742177368412304
5.985525791489424
1.4033256379606938
3.0737434121608023
4.073055976744378
6.577902501602303
6.426054210493501
4.5459002677423115
2.820302191021766
3.7203568956812125
4.196001832422981
13.642016992745186
4.173541872601448
10.67087800853691
1.0134832105851672
7.567712031865352
4.096232549392753
4.323263826324953
3.441087567529274
4.687296925771331
6.039237110983188
13.640099103413977
5.04138443760921
13.525541722562052
4.16027885569539
1.9646039695262358
4.3946068244522305
1.8083136902717523
5.822193071154885
4.69304832194478
11.732384480062942
7.9428751139402465
4.93307779902191
4.884741529246051
4.227737263319532
2.942654934096014
2.1020426989487895
3.2613166823461928
1.4691622166163603
3.628603920586894
4.486315868478783
2.6109290503533056
4.72004450825087
5.109793027163308
4.26133107191565
6.137153457102478
3.7086304657468983
5.088534136308897
2.4879482717099015
6.867331907828249
6.385386466495834
3.0710940502269395
2.4668643715740046
4.36478593938622
3.0649753262512456
4.145552885919948
10.640385920883485
3.3250353591546515
8.625719649066317
6.823677864646065
2.898837176324582
2.9770778942784797
5.201264682556421
6.251208381555255
6.028731898568488
8.923254599512314
4.192384188716201
12.757595845743047
4.445467629966263
3.4391665957935427
6.146494756840129
5.6529484107936
5.028982155709423
11.92724510195382
4.653216662985888
10.69455121819567
2.1628754879213323
4.50986366137793
4.501086230127376
2.0842964893081026
3.1793635432102922
3.886265859072587
0.9140338422192518
3.5757423853598027
4.8670512215441555
4.968598635131832
4.4384041278518955
5.322690927696841
4.635615923051643
6.379305906372895
3.69393597833785
3.188407704813337
2.0100830733302715
6.800307895238634
7.240412556482537
3.470598201919201
3.09566500539604
3.1929704253170383
3.379646200864892
4.3234631822746765
5.8223244509400525
5.4294091657994255
3.813745743854097
8.492178384233917
6.658319738569824
2.144080898280363
5.362919929192371
4.4893589077267855
5.086922675599339
11.144536077015756
10.314510649508666
4.282065564999288
4.247713136417619
7.862775558502181
5.338360687640468
1.7652153176261194
6.86878306104142
15.752670146708295
4.597167418938453
4.68722204540627
5.209131936444759
13.53673001469868
4.682100269611314
5.190467963651214
2.035298189705348
4.229592845029385
5.176910103258855
2.5064652230080915
5.538236902013634
5.893811148450576
4.622889609881781
4.164224630410807
5.793080222362967
1.3166316732666716
6.8055555106789525
1.4279253359089692
1.9040544507155703
1.731919851911283
3.722358960564305
5.522776513300553
2.625610300041835
0.7344183805249195
3.6419239116743447
1.0166017437895538
4.764317920649096
4.893926997931663
5.938575652681383
8.187044027848604
5.820058781555408
6.460175034942942
4.484390525583409
5.137890189433204
1.9953442511538075
5.5971343493753425
12.833907476889058
7.152595345423964
12.130109952082499
4.688252870257548
4.462147601905918
13.522609504941144
6.894238942013062
6.968012375739129
3.5271048913471126
13.59757864484751
5.2611155671797
4.7367838118677845
5.343686151371581
4.956242493184785
5.664830847684982
2.513779023739603
5.456026256895927
2.383403151592417
1.6720362013455314
5.4845494771372465
6.007755069392584
6.9454659359032656
3.899082615546113
6.280768790012973
2.30341870281843
7.071208847224461
2.4281855981561553
1.7837475819916249
1.751349686808329
3.9991580457884592
6.694829515916663
4.79127836303574
5.5479223676436185
4.209897277759993
2.730097970967795
13.093173252528947
4.9422024627893615
4.461693344352955
3.966693858596876
6.231332196808376
8.055158509617542
3.4764104212378024
4.787019953597577
15.094895658699766
6.637825267451876
6.408999360301084
10.85884832071147
7.328352529280041
5.732478980292261
4.7222981096946075
5.4643865335740145
5.2219580373540415
4.9872839308928505
3.521185299652621
14.844242678957027
5.524133778382383
13.57860317383938
3.019452348888575
4.989970953755701
5.569200014813905
3.0192228538505743
5.479294941897282
2.3383835925854526
1.1419515641366054
5.281908546314733
5.467764697836801
5.298728605588044
3.53163159507406
2.9470563396063776
5.43733101019288
8.256674122874287
3.026795903175802
5.533605799070301
5.056076963555453
1.7558871708174444
6.608112623733469
4.509201337496076
5.138121073097463
4.712815317771415
2.8565071054771773
13.382077604852444
5.117337435783811
3.75526590169824
6.167550672316653
11.745936277225699
6.494262448463107
3.2271918457098443
8.3798008236031
6.000845884072806
12.389902547636945
12.803683441865337
4.932653449461513
8.965640487923096
5.690763759135838
5.367527983059441
4.993878740421538
4.138995251144694
3.291326692014907
3.636559573797508
13.803403219873458
4.635273150951354
2.5096567539158317
14.70985890849163
5.055803551975262
5.475786212916059
3.037368403771507
4.859808874765952
2.3804125052312255
3.8174656458664584
5.095687623243948
6.849121006660367
6.503682219041272
7.427510922121639
5.394531083054567
6.250128014335085
7.277150262693622
3.054809552882567
3.5020060962954003
4.98400236555728
1.97278637857306
2.709822299145984
2.0123828228538003
2.653311855689441
4.819425723262697
3.2696592210873163
12.338883136099222
5.344489970341834
3.4051126447625504
12.73963709290228
7.518458801632332
6.14886539260177
7.547407967155076
2.050047440829767
2.5249727608138097
13.33975413857884
6.91391903528395
5.336681622959212
5.193210374358899
4.973500163390847
7.1880997336511605
4.494697460839816
2.926975289756692
3.785276909097935
12.290469308598226
5.200782399820439
3.0195599668867517
3.118332703937331
5.384702644446621
3.2688746750398674
4.458538701280234
3.526509349198532
2.9944366451247952
4.927747383413816
6.424540940231473
6.113348521524139
4.382369343684534
4.689653846227237
5.433781316614225
6.264836558566746
3.980624404505543
1.6686414903630726
4.98159712679851
3.5328081276901977
1.1909127564103692
2.6298666658788896
2.3495642545787043
3.323484153293614
3.163103542443163
5.617352533772989
4.875227839061972
11.945274869827994
11.301766796712228
9.196754057206197
3.6466119546954405
1.4414450708661102
2.1936001984933946
3.921057638290119
12.395104880006821
13.93539255111544
5.3746132267112285
4.55244847461622
7.093701683648791
7.478068778392704
3.778713929282645
3.367152926990108
5.859890913745926
3.963588366275378
10.722691783577725
4.193119970485016
10.844829160520494
2.1462367943156018
3.3021017170748674
5.296070145987522
2.553197434567757
4.3364882687692585
3.668295423060281
5.009779587264095
5.610532569941834
4.780015689074443
5.96100296981927
4.9751707717628095
6.861665241686632
4.8971888289475105
6.611704119056503
4.63440980546909
0.7934643437445584
5.464179801513786
3.683999563980538
0.8331574362513454
2.689609183729341
1.5798770344283986
2.3976257400487917
1.1733477064868851
6.2566221104404
6.345150521497419
10.248321533854298
4.135845292157312
7.021995831645455
4.252463670914616
3.3322726743931534
2.312429947941545
2.249734964716248
3.7845899626962
15.098390844064951
14.018633529660466
6.078528659477119
5.221728197401119
5.984024351168886
13.213251427420019
3.3736026853274903
5.572289231045498
3.5643707260067177
2.405574919485354
12.943033353044255
5.310657073988313
5.2640711875096535
1.4715889165436593
3.5227289520719043
7.747116784382132
3.847755729649879
4.941121179456058
3.8584203422283823
4.276855255903
4.654417630192102
5.448584261397076
4.5956544198034495
9.988657055649073
5.30923410769757
9.443050915495391
8.170853789002782
4.595364190752252
1.9038709662634048
5.2916835442166725
4.164821519007258
5.074850010327842
1.7785977668618995
6.312121451089021
3.0346146257756366
5.076723059473194
6.362916068272726
8.65005082202817
4.721158954412586
8.719538472998284
3.4880069558981734
2.156882364602661
2.5152119667933963
6.158233894351524
14.558057576465725
12.609471996329665
2.8025245414554254
13.811404409623607
3.156474197937519
4.599782808675612
14.64211550595868
3.1995869374746184
4.537390498959258
4.394005087274763
12.941257004307765
4.554775314835285
5.043609697084016
7.860679523213348
9.550985598884518
5.173066276968191
3.761340624024629
4.058496685235668
5.093266737162368
5.293003922096909
5.9949279531645105
10.892737391276214
7.32210392405373
6.788033126911898
5.443681726193121
2.0320585268169116
5.330475236381539
5.132793073800568
5.703325097184791
1.2811975113811094
6.049982994437604
2.7341633282919475
4.855528067115284
8.552574731896417
7.396165242861021
3.8687331627167754
4.328177118224081
10.685006188688542
4.031931903408142
3.8620565809706364
9.53711387389547
4.2351854721252025
10.646428867755441
8.002990355986958
6.871862025882055
3.95083414991924
4.57297217929841
3.6887948709589957
1.5368804651855634
1.8936853217030574
15.302744096037598
3.7579903015001532
3.39018730326366
5.4141356232236735
13.155999129351617
5.397468915154114
2.2051678388487623
2.691578793654211
4.9813787165909895
7.981430156731216
4.8546988919257705
10.111993392952195
7.413566706853329
5.405810477674379
6.299860781824415
2.571453821495024
4.490148042053222
3.612033892449551
2.3475825349416386
2.716754273094826
5.802861601435099
2.6533787433355944
4.92905100957607
8.58249919944735
6.1433250768165335
6.5845059595560995
10.476289598438612
4.307213554607354
3.0338274221171226
4.048529799877999
5.78682463860913
8.995630404954355
12.649811275325138
11.835298874693711
6.495262824482298
8.471251375109782
15.03123191981477
3.616308240087348
14.008670316236874
3.1285740965025006
13.014627126691162
6.746628550122595
17.288797725322702
2.9431421631714247
5.521815835595223
10.36555702196989
7.19082124825706
1.4893215215382711
1.3250253703419657
8.652352429665026
4.591464147466935
4.165576375486641
11.274508153531572
6.119285815022933
4.024803594448415
4.23890052085801
3.9787049895544966
4.56007015050182
3.300585718218743
2.4547108957033896
4.667548295693783
3.0739494497917326
3.4425756940345384
4.989725995384461
6.876481066973057
13.76882220204241
4.282640414305747
4.908767268124691
2.737135555244088
11.47850564155282
5.910768818730259
5.634086473353891
7.7562041239461355
6.4454563822423845
4.894361721120948
5.478323171487239
4.019566591123948
12.073628450789364
13.805820579273208
6.3942443911206786
3.677523921304651
11.804100138165866
4.049693783458332
1.92426460022812
7.821817324259308
5.410572877652032
9.783934158372755
15.809051597242881
3.4473434106316048
5.1706445582932
5.707398698971656
4.6491733682883165
5.04947116275859
9.674974989638274
5.044363542678197
4.947546591104822
4.399828208569336
2.6579641361922994
5.505590862086487
1.1707561241735756
2.941669272917261
4.818283294980692
5.053770906203364
3.2737196648848155
5.748649560773895
4.0942615062760765
0.8258300612844124
9.856485967656399
1.93097652678663
10.616468546682697
3.3984908838203483
4.309539277597389
2.873293205723681
7.227105623186469
6.499665948460115
5.898697886901076
7.234916627117865
4.652452022531566
5.344521019883826
2.633512749440433
9.84713327389043
7.567312256931471
2.2050418270466343
9.13620394060164
7.6697212872598
5.933685085104016
2.4992064232461506
6.655341658617177
6.562459208594076
9.338484296507303
3.708150878357014
2.8340345439299788
3.8951064782369533
6.624701888031692
5.166558584625011
3.327758045212582
8.136457309954363
5.283254087054459
4.091887431186283
5.50968279015467
2.3589341124934644
6.364062001251222
2.7826042469287433
4.320012820887603
5.088856795815488
4.835706842266067
3.1455757169201974
2.96085879957998
9.290527257890659
0.7407776802105012
5.6579348395819
9.490190929119981
5.860037664406606
4.057846106999495
2.381456190435408
6.316903260586907
4.091822171036995
2.5388543325122215
6.697232628877385
7.673124599827531
5.7559534772187275
2.342121353757025
10.900081833088558
4.937884374441049
3.8782643526626415
9.959058563614171
8.587854091066625
6.082058022694791
2.6455491169800904
5.989193587993492
6.417451251378381
9.84470464372827
1.6086162386028364
5.5055282860169115
3.480472781224522
6.908940514106826
7.060082326776294
1.8416772510820703
7.349799459101239
4.201672901952479
4.3185729918158335
4.547861588630146
2.597353048211377
6.566480454467998
2.7257010139608315
4.731712953938955
4.594208499200369
4.265231851449574
2.7307072748856798
4.920634477619685
5.308783725727186
7.153464300448345
5.398683886490325
1.7251422798852882
4.577985902361737
1.5491959396515746
7.088373990957121
4.599284497439667
3.1397641538961034
6.904175962256969
4.7877243371950025
17.40494303915548
2.4140880630452344
1.6492323633888324
11.804108999585736
12.656115260221245
8.619468140402505
3.5969514301965626
3.470003392110853
6.9890250606902145
6.431660374020996
10.0410278970819
1.0042366612477536
4.168905634028579
3.535012946777566
6.940128365419625
8.745342294777474
4.567535382424503
8.238917857862672
5.384028413980039
4.893818262561374
5.750555593550859
2.2062126961653252
6.515688149835279
4.272462912827014
7.139244451396357
3.0962241443934166
1.759544773955253
4.771418721577054
4.236319571289452
6.681179486393557
2.7029125295947236
1.0897464426746644
9.018203422891402
0.9671257332574578
8.262121606621697
4.953475180976509
8.249601159347018
8.520089451679326
3.85098224892688
4.555759654639546
3.730168034969438
3.6106015589196643
14.58219075473277
14.971990968647814
6.579924705316383
5.747642383636006
16.19130510202722
9.516237423795506
3.9439250299746047
3.646825209908236
6.822916179066654
1.7031501518410412
9.45223606736884
3.381064741367475
4.028846326001534
2.030878512852103
7.304689129379312
8.130518860757332
3.532068109152352
6.568358507151937
5.71329303396526
5.614849514613567
5.016436134687003
2.154509727553169
6.458406951127418
6.961430868121259
5.092514552952218
3.270327230444355
4.419150495037343
4.729484741929359
3.6979539761480975
5.584963745284734
2.8557694447048676
2.571315952397902
6.030255059630931
7.635336221917841
1.1301817155400187
9.271822001550438
13.87307067243645
6.131836702119934
7.7639841291641485
5.468833318987457
6.733096371424488
7.329764940978458
14.85872331651513
3.465740475353068
7.297643463192338
6.758678239413102
16.223206536268332
3.326103360764423
3.652736967161295
17.29185765433714
6.669609221949197
2.4066295127420116
6.882395023485691
1.1230197863773712
9.135761900835272
2.9588177718071202
3.335073256488088
2.9033134059087664
5.806203269200777
4.532382736056248
3.7106643663596834
5.4951501024102
4.988334588029699
5.7603219298704325
4.95208143147051
2.6737134080425426
6.581819856820694
7.372695734746221
3.334045321236151
2.8074661906406884
3.7048923041499764
2.5546621174821147
3.2740735203784697
3.108795261116357
3.590339032380392
4.769324718573184
11.354299294592275
5.230688633548903
2.7006606738923744
4.1841737686343965
6.829568354303006
5.598533487012759
5.868608999253258
7.072663417556072
4.829398592325172
13.364819401651971
5.1205020328288935
3.416338575624173
14.660510059658012
9.626316187391094
14.522625133926285
3.2743518022775353
14.324545128256984
1.0816475868534543
2.3299030111139936
7.161843731183928
2.063820475195962
9.137148500655133
2.682952687361125
2.7020340450360925
1.77669100065997
7.756031479341845
5.106196407812099
5.029893856329356
6.678345982352351
5.72060172325482
5.135423874281937
6.6570970775332095
3.2963513981531265
6.862877489176472
5.385980257421637
3.2545509647165836
6.282222142697862
3.236956382262316
3.6427142178854974
5.454095927712685
4.747382161590593
3.6270406515153977
3.121089094555631
6.791542161106592
6.094669782063504
7.564712255466687
4.623363132004425
8.390662988150273
3.9822266470642664
19.030308278333994
8.529545778677758
3.207339353448207
12.041342506439035
3.1557045385577016
4.739801140413907
4.613538515779109
8.107463188984267
9.783548818602982
1.5121579883417937
17.458767069383136
2.2700612795042074
2.720522058323716
7.50720881402059
4.623294317870929
9.716437618992535
1.9311184631132718
2.4087733721529627
2.9314529811000956
7.850340487313735
5.751384889676617
6.988583742921381
4.981876639692943
3.37921501504878
4.58209047761805
7.0473490681642925
4.104528262602183
5.576918522191003
5.115081331147255
3.071345128913152
6.204390559864563
3.4283768149506084
4.10023520773935
5.060399604511409
6.0660593157497695
3.0302012660075737
6.389009343736274
4.923499186544621
9.834836243232793
4.432044407416169
8.597879425446564
9.816414805131933
4.065902843894563
5.2512278988157455
9.600059254571136
9.198757821545003
3.40584908684623
3.396995385914484
4.043094936089192
4.492534735576384
7.635951328745217
12.811254909167552
6.325274892292334
15.016486092909489
2.3677309908097874
16.15875103706576
2.0313850490161154
7.855931580434931
10.308023857863498
2.364712955990413
1.4760958499056638
2.2874473595886444
2.138236405568354
7.99842675601805
6.132107710268881
5.836139360126355
4.886633903093471
4.091600639446726
3.345712518428065
4.676612799883961
6.828368925297693
4.434579402146969
4.8685431602438465
2.9884356205737297
4.450190771792378
4.078883238650126
3.5226182256395715
5.945725787764298
4.005742809893024
6.118641628404946
3.0850127904124904
9.400458396747704
0.9997304961408358
10.17838887540136
4.300604455754024
10.009297832175303
5.288727733228433
8.807487875585993
7.9526686829066024
4.001100286582275
4.970622922801636
2.555109025500497
4.414558032651177
10.612522359817444
12.731493181691627
4.717518093546831
13.066733198974084
2.1376939856828816
1.5920251966790642
8.20758561954858
7.849523892048159
2.111538191977869
1.595982626195594
3.766230050402285
8.19737530673852
12.026606298067634
3.993390364929291
5.0866959870227415
4.915029636196937
3.68910791634582
3.5010823489601695
5.269848106656348
6.623878890255319
4.650240308226485
4.36371786089309
1.5911452231757566
4.582054410495847
3.014110642948372
3.5003279817084043
6.984092437067626
14.686452046962696
4.791861487457565
6.896971097378934
9.585671257402524
5.366824408398818
4.23462152867442
8.176953171512373
13.779700208196143
4.2608708115226275
8.46425223777072
6.535772599068911
4.271055329367954
2.242618189155437
5.9110953212130415
11.50741853453746
3.545516272614359
13.866467462396272
4.465253949929612
12.66237049674212
2.00368320307528
1.6202748215516083
8.034870571796706
5.55705305708173
1.861624932655777
3.023907478620541
3.3790390312126117
11.93770112621424
7.4217980625982225
2.506896461756256
4.364581138948927
4.950067290782559
3.40595215100051
1.0347493601611113
3.6386775111297838
5.8651135677835455
4.46431763353242
1.4912205058910994
4.904340268632467
3.3476710803795093
3.1457125472232867
1.7016656979953617
6.048330817323822
9.934933664903793
14.034987015266019
8.505357375440562
2.288638435107347
19.175623925167855
13.04584066151032
15.18416532686298
6.36511102310105
2.0606088533268636
11.479980135330072
6.822932024760411
14.432712333491136
4.377026835463213
2.6913160692896927
4.2651485934692595
8.0115533716566
2.999113761445419
4.839494234657647
6.009489755540256
10.71873102489546
2.7711852443769627
14.14974120696007
2.063550683625222
8.084938754732354
10.790002077847607
6.910895777418673
4.350512394255415
4.83390718224144
6.711455622515069
11.422839431139272
10.433970597093822
4.074418420339906
8.752804801597241
4.419536987759115
3.2732517172471494
1.332553624571244
6.496426821633236
5.707976491450324
6.866963778090149
4.377118596048114
6.384959755688292
5.382955395392205
3.3708574872778585
2.7424083882681507
5.154911188131228
4.7492451854864255
3.031311939019655
7.298088753150988
5.732675492406162
3.965359867399343
12.091571807540374
5.635432677077663
3.709573948713547
4.503394624090834
13.383121671016863
8.091925398273668
13.49095923848076
6.370137630328707
6.191892135398403
4.986937238330827
3.4447888657023764
10.264805020839177
4.4657923235446315
7.61519135525994
8.663447678574231
6.503298048518828
4.292218294924903
8.204532586267451
4.358469424449031
9.959601326994532
9.488523001467668
1.50259769503254
9.321168937585508
4.154221498106344
1.6026805878779946
6.162516101228669
6.801288197889274
4.3033091876076055
3.6597881784092468
7.534159771887255
5.957504999905078
5.39598083996397
3.986248803601114
2.5720045182125464
6.913111222571855
3.7991083526743634
1.9354382004176842
6.336551645596915
6.658160612720976
6.2286436730569745
5.0451413534636655
6.890276328755702
5.133170651432856
4.4628345263449045
12.446437768738457
10.558070874647592
4.27406186832214
7.710445200669764
3.100961102337544
5.524689013562065
4.3478191518759
12.15663186143044
1.5811330599222522
11.718481613376602
4.113157330360471
7.150519188773268
8.112020717609253
6.729566139028323
5.571052913420977
7.199158954699411
3.552130102319045
8.505950733479803
8.592280618816316
3.5024660142593396
6.00958006988782
8.261714926508382
4.153930314649445
6.304756816687382
7.277663669617902
3.800160889766007
5.748267037550627
3.0380136513379146
7.641083156991393
4.868964334302472
7.543631243400238
3.8600808680506726
2.6069682815956545
3.1239835079759484
4.132192126319125
12.600501810623737
6.454720298715423
16.22839641421937
5.608116590898591
13.348428354684119
5.278297569068812
9.088070587639344
5.116511971950108
13.903717337911935
8.873604591937532
4.158343803792321
8.879854767612946
3.108242815869037
15.239432793891519
3.0902854515651583
13.388268803250522
15.372042282353643
3.6052031305196843
5.032230374609645
6.626537615668404
7.107065406134016
5.266343846610148
7.231830843037553
3.0433850847541914
7.068828746165976
9.313012446372191
3.891777726371294
3.67084528090536
3.588677752789893
3.6265341968426204
5.3646366062552415
6.247660170797354
6.116706998271392
5.276402726159245
4.656512880683545
5.5135821048720155
4.391735358033894
2.777726681033352
2.839725413792382
4.428978917543232
2.5161934241636845
5.607733694897168
2.497554299992982
4.648209364640734
6.353639039995063
5.049435304486415
2.9600207822813474
4.497972730610883
7.824782141375507
4.205973517838475
5.459416489919296
9.469250273265686
1.6702473594030587
5.184246607995411
3.465357992483596
3.329060905133207
3.427963016416397
3.282977246034814
9.80603511493086
14.06592510332088
1.3339845157734231
0.9301567130010758
6.622124962971018
7.6133309593624485
5.170154227009481
5.122303814385125
0.6366912801373927
4.930533216450765
8.552540761428592
2.8379448958670612
3.5917689137770705
4.500183617418786
6.865969805553531
5.80174830995361
4.847733128896445
5.282645049520275
6.0166641069372515
6.218541580457731
3.9274724781760106
7.73814126962609
2.9464202617619133
6.697580879103324
1.874156681307055
2.5876798975038082
5.107695152764081
10.386655310651227
2.0369338048808365
16.395488780589755
8.962168078528865
4.539121047080486
4.6410082534324095
4.2321863445640355
9.874556026253487
5.707452715514175
4.2520413064749665
7.603138215445835
11.788780575766294
3.3994035695579425
3.8800658012495193
6.831406070565109
5.000233516033007
3.687509580344488
12.702222637923134
3.904070595940814
12.036750357706257
16.90961082513563
2.3935867210164328
4.622150831374199
6.436893971490917
5.48899604770638
5.0790524928518
5.2023471516656725
1.1492662637239561
1.6984944223202711
8.483131010519768
4.202533790766747
3.3193421360866027
3.2734329922216845
6.646919469381455
5.406877732516409
5.171870321089655
7.439174904066561
5.101296793150007
6.526538743247157
3.2813946743855134
7.839968133578211
6.474953262069726
4.033223143574716
3.1385282940908503
5.954502198744872
11.045343398470763
4.905871276221292
2.956229107466115
4.277961597710871
17.284623656914707
4.676664883546133
6.009001540357972
4.031198959041016
4.277408630193664
5.669489023827974
5.206286037294343
12.856146572370989
6.450764490738032
3.4885951442597767
3.551251493337426
14.572379454536264
1.989253472222459
16.597707388742098
13.945560449539023
14.360094285480251
3.9186079164441616
6.709324272149408
5.934102266858042
4.098444013888944
4.4492278292372855
1.5879267004585624
7.540765539905487
2.0689163309833445
3.311564069346187
2.4639841344096274
7.676092510374536
5.622027288015099
3.3158212315534157
7.157114959591081
6.046784674040292
4.551024631245069
7.730604470793364
5.445718557480162
7.643412553015675
3.795907476318245
2.4692750987416945
4.565636721259036
8.169864471791904
4.207700834589527
15.568251753390417
7.299035492325155
3.3501941787622527
4.725148656706938
5.781165845288843
5.748184288171489
3.6277670968038533
2.4389455950264733
3.709099300781896
13.631935060846661
13.644573158437746
2.6623637659427604
3.2802508201873217
9.290515683310433
3.016086018301184
15.151083651832003
4.2460193101865755
11.258526595089025
3.2690071589210303
7.426495759749509
10.298123244194787
2.9103617976289433
6.700230121457761
0.9196576960700782
2.6916922567618604
10.396618222524655
4.053089758662306
1.3587834379363872
5.897313766096374
8.203953859152605
8.598869333325794
7.521268062790857
6.927070215042876
6.387342917603635
7.042248248236993
4.924962264154545
6.018173266871094
7.47365599680975
5.282837012893163
3.2158632668139107
3.570809574992846
3.488514062081113
5.920255590350639
5.792325246726272
4.115072218910942
4.454197381240887
4.122828275796723
5.392497011368545
6.016838666803805
3.3915362930026642
4.623736454056362
3.9349089527211993
11.596961756493734
3.511978068113094
5.275851284880413
8.914139706898073
4.89805122100844
12.018197023154732
11.336436942310398
9.747376431296004
2.2219110606387957
7.611497269950854
11.261876092271716
1.9377109549055611
6.382352823038992
0.3787881275897878
0.5001507890095979
9.435681506582187
4.388881312995517
1.1061727341152192
5.204887048285654
6.208581875081728
7.089015040423984
8.94988762602042
6.474040819744347
6.973667094871545
6.1041907518959855
5.020673149313536
4.567591783667303
7.932854535122764
3.4149865709341127
5.9543104707671395
2.4423795671562303
4.1382505610778315
3.9555668620198663
6.617317938086485
3.737613547948002
5.701437134101332
4.8901321445377395
3.278098065630481
6.525907678991934
6.11691143011053
6.611713077870984
4.7862256167808415
4.1651623192440335
2.221207922768634
3.890499916486803
12.465956897204553
4.053563467370421
4.400799383937201
8.716543490458248
13.721564122153987
6.908655945225333
6.253034768883666
5.1261421961861995
1.908953005225906
7.1377165028931735
9.93298011456348
1.4349890623911208
4.1307952821479255
0.3589580784840829
0.32068588624546485
4.729205164195646
8.037088238597235
2.1825485028622453
5.171579229440602
2.3057306981785066
7.936557487424606
6.391870947198674
6.051721867654077
6.952401827451338
6.990658835632385
6.047212825993197
4.617623539070403
7.221799937647912
2.6793675365675442
2.5874258058675337
5.656554167621332
3.4855573058804907
3.66912452526016
12.37953710563889
3.646726642300174
4.960691416343514
4.509851960522346
18.82218233605937
6.4952300566197545
3.580267204264855
5.9722911748398095
4.399160817710566
1.5521748770875003
3.22598746208413
3.5863372025121714
15.26064316229482
5.818864353485707
4.072697777236638
12.148535889050558
7.784555574354312
7.406912973217181
4.864674094566375
4.875218127831666
9.202345627460925
10.782046811322028
1.8394600702085744
7.598373840995681
3.2758792393813096
3.0981475227319604
8.942701319453821
5.073149779303235
2.308013204379328
4.413960130257763
5.63690446305504
7.870310842991639
8.703585789237975
5.675430134305989
4.485892487043948
7.08821210679114
5.0629942205162
8.755089558348493
2.596686779971196
4.901225952375181
5.5074191964194235
6.116481947156052
3.125928694789597
3.4043989726752866
15.507917265537255
4.222138654832102
4.451262340769555
4.284288766676381
4.927619528998555
6.329724471060218
7.372971819132054
4.636337324302677
4.9797767507088535
2.6602486470495577
5.3348594755015615
3.165892573131602
11.792923759630566
2.4262988398057033
11.870778708668736
4.790759454845654
13.932462704646898
4.616297109913283
13.613275325298142
4.83495525116598
6.606008094986806
9.393024969950469
1.3029993007405345
7.997520533907246
3.7987847440261358
2.8580282665862162
8.93494542769876
4.322594210641667
2.317461821728642
5.498411751254514
6.229096155417246
6.941148564408301
9.317388907942178
7.958264745369164
4.833353734797491
6.258795345571988
4.359119969365532
7.878381760256165
1.653073570050895
2.188675784575612
3.147907238971887
2.778351701983468
1.232498685492637
3.0843020139681983
12.654823013864467
14.341222706482235
2.5843764684127506
3.210442714153574
3.07325810845959
3.5989051012677193
4.8179338974431225
5.97796227407251
4.450632671688043
4.782351146139516
4.084032633893753
6.731717597067525
4.964028711768208
10.93706801588339
3.506024103179436
2.299489400495809
3.7257028595502995
5.67329429205759
9.535382935642833
9.154839289131505
16.627886626002397
4.896225022058289
6.2631840432330135
9.231002265151309
1.3028758574356727
6.246808094410275
3.4301777350395044
3.0587275119952677
8.129391557693578
3.6212666373380484
3.7244469520848495
6.187050311274699
8.468399358606389
5.236494652864716
8.483442708182668
7.497253017510389
5.440523106059651
6.865780055485927
5.127175109955783
7.04009966897217
4.133384834112735
2.4688127557821318
4.068902392468011
3.5397251004418835
4.254626825839146
2.200438571302094
13.225992701819663
3.2385584240708383
1.8096922077181896
4.964918755101822
4.42508758819766
6.833168691290982
4.09781262683821
14.377213183694648
5.097759809400267
2.359593820736612
9.569410210621587
4.026726089827976
3.4849843136109024
5.138855316012025
13.961602035008205
4.2594573244054015
5.959582492911257
2.320956623803382
4.97887151831185
4.8661814543398485
7.365929957661648
8.316657963982951
1.3027514794292847
6.69143627556166
3.3055082476172357
2.506481042963806
8.515426076281834
3.0038494148586103
3.079664548858002
6.405429236359596
7.501441655593818
4.437005138260356
7.740564392874482
7.173971157884173
3.5224542440068065
7.07164285688726
4.366809597541027
8.628092689492364
2.2133289404326777
1.4463818396695443
4.017110347417695
2.846786126056325
1.5129674143093106
15.079991078463502
12.840219708933946
3.95041512993522
5.909149524153471
5.7655342374604
3.8933081494002613
7.5171768556396925
6.587063139828013
6.144873769114939
10.76690953652292
9.34190163529997
1.7620639483713068
1.5036001303122775
4.429668431098926
4.23748186416069
3.722795846028909
13.372275849946952
5.656803897430964
1.367501651721835
4.163893239960159
12.423788256055945
1.4140006597304084
3.797126259331009
8.083784915978747
1.3026278606252883
2.7955000787657154
3.9066516432793295
2.016565720483271
6.4709634772918605
4.242652411075744
3.9060635664671954
4.200459184929314
4.98583700030094
3.474128987736947
7.117325487908993
5.973921418160762
6.048874115340058
6.995986732809395
7.647774938405225
2.8980993197155573
3.7627739147890895
2.266215185624022
1.0822326458922362
3.093652708674695
10.312933479472358
8.119858694906444
16.623778568774963
9.027508445471671
4.6937799350188385
2.7471225972483087
1.5042991970258779
6.607869547602248
4.578886566113202
17.57288819662337
5.5689938993122095
2.722209942857029
1.5246341016499279
4.271001514570783
4.9890620319659815
6.4523491991505715
4.3221564117525935
14.463844589718898
6.500333354390418
4.533773733028313
2.6030376959840464
3.9753491952407236
4.541981081829576
8.298839599470453
1.3025037898156417
2.4478143997435766
2.3800228286234564
8.357342589280636
9.302432707636967
5.105326573906321
5.237445121570283
5.147201523775124
6.726139727930496
5.339485958782691
9.157758213889341
6.2502458586469665
8.365982275991096
14.071140711109726
6.67905400954116
1.9468879278246118
5.055205888332768
3.923360730092807
1.2548560811781644
5.624537030899076
3.0890418786830307
3.2698884348556794
11.128050188086931
14.36913754871788
7.4384920783347
5.455788391685353
4.958861893943238
2.1192689709277297
6.813729224600939
6.0699236216855
13.96026612724071
6.20859185400706
7.065282867817849
4.649972810182454
5.658696169314718
6.202480411842364
1.8581277804457412
7.316376944932801
8.875670749466185
12.312242194551956
4.22036835975065
16.634656041343767
2.450407642037774
4.744092415816182
4.80698923910945
1.326288935765095
2.8894134484910294
2.1756661156758783
7.326840460226272
8.888433060687115
4.469931874481998
3.4039261239177763
5.526746774517673
6.822386395458421
4.95708618076789
10.49876506303125
6.491280107365907
13.546415255847645
5.388768153834884
7.054788412384146
2.204188702149101
4.16080567504147
1.4587014934856561
12.69171982070536
3.6333390624937376
3.140407693681892
11.753913683333177
7.446213741316083
4.09110447316678
1.9523464966928759
4.433363466296459
5.91652101113431
5.740605854467397
9.477663453426905
8.702522340939934
3.3223929301063317
2.2076697506404876
5.310915789516421
5.612693314706011
7.0987253962588
4.378296606440142
14.538015619142492
3.2677605284038296
6.2005225983594
3.3281838158593486
11.209082065172453
1.4297270066978192
5.235462165126051
4.1905566852919565
2.5846441922917345
4.100022262323617
1.9838642755138383
2.7663855593163427
8.239229443663435
1.7255445521304098
3.9124758917557947
5.298845412939121
6.996966041324772
4.586426998504657
7.590915150909674
6.203766566106802
11.345411849736028
5.63059648279601
15.340610526712107
4.435152899648166
6.708772695636753
2.2702740143053335
3.560561761738558
1.2615911866468454
4.381631690461506
10.935064687412225
1.7449383735472366
3.683737765158093
3.8695395938305035
5.2271975370196255
7.868310696454824
6.504664157397073
5.423997024374822
3.347799977863366
4.974094254478348
5.71654090275815
5.5330680861349
7.234319969191588
5.895947214117222
14.930367354410818
5.751680964930327
2.243165813841751
1.775257686593993
4.607484277068625
5.944791565968144
3.872132503721355
2.7754219286979604
2.274393435096194
4.633856123257401
6.08465426166753
7.671072583286199
1.437998489939861
6.199371102649608
5.112508413659371
4.230593606356087
5.737465176697176
6.840689037603998
6.98757982544116
5.726185447172714
13.616661404527054
5.640695531580641
6.631189334056169
5.420174928555625
2.6155149735961114
1.3040807588217078
6.208017482772619
13.616661404527054
3.544738626001474
15.226562906145933
0.9775455148861674
4.113040614223619
9.852050210308402
1.9739106233922965
3.3416746703993616
3.9650353140350294
4.835495492283179
5.122455854305259
3.4627060137877104
5.407746293120341
14.298958705668463
5.215431385181724
7.452142921979128
4.589894520629213
1.596607649588657
2.8742310740282084
11.796847349950669
3.1301359117160716
4.4761469501527245
15.678742736243127
4.019820825519614
4.117314217434133
3.924929092947941
4.590281871856845
2.778713601396371
2.69109609233264
3.2884407034840666
2.505170881791697
7.203167995707291
4.511802044863849
4.972409550832781
0.6056571898954419
6.4663020271547955
8.72106638085856
6.800760472036113
10.346881229835658
5.834185872852263
8.86141848245468
4.060476976021909
6.27677160395149
4.154142973544015
1.7879666538058914
1.5667967316190368
1.6343746173129803
0.4072164248332848
4.212192981152741
14.236176099813303
8.59302651284707
10.752975610860181
1.5598186167418266
1.8822462510835152
4.6796592979839495
4.814613539775045
4.982496050477829
17.171089589272118
3.923279611087247
3.578795319915483
8.554374750753128
4.963182809310355
9.859165707343656
1.3488003607358052
14.210366897693014
1.7485449215049746
5.0792461759131875
12.086868479101048
3.797458605255909
6.534099976730161
6.721077318045204
2.5772246445578766
2.032808280516656
4.856580731527744
6.3344065673319125
7.792745545284132
1.9929095480470487
6.705268881585991
3.003623688465065
2.420339587992691
7.475115549066524
9.536009639070354
7.499700677430901
3.5158904346839623
9.71270250802093
2.554629690967564
1.9632354636561404
5.486656011314158
2.6607836222716723
18.131558300744125
4.158641078799072
3.8095597683851548
13.351308418856645
4.726399754726682
9.281228023522297
7.911141628114673
1.5273438646280386
3.6534821533786923
4.931202176685444
4.554605034624722
11.574624620670061
15.316547093712249
4.786672914184317
5.008629555270944
2.4184215125607933
9.404529794783466
2.867345162328048
10.86906757373355
11.835728152242252
3.1333003542433437
17.602347435007744
2.1129675759253055
6.608749755262248
5.030264502137887
6.5662522314868585
3.1936810931275788
4.01212200968833
1.5485375085311095
5.169789482068681
7.284088900929852
1.9118548279213075
3.920590509866319
2.745657712208779
2.0322704620055427
7.016639490537415
9.86474277773999
5.2444727498220285
3.5737473981921912
13.690702601628182
4.146070215384068
4.1423240038993
9.552899721067774
2.91729395767488
4.8379449812142985
3.7889584556890914
7.368267974798487
3.5599632277995727
4.721162577448935
5.815089690879135
1.952650506154679
9.99339645378652
4.109507976351868
4.548293967456528
4.743742422728091
4.769765336722634
13.7957848230372
3.747597968832373
4.672361226786711
6.965489996500477
3.2324994515997614
5.885862491262514
6.171739799550916
2.046225898456383
6.536507087279126
4.870825326406776
14.807780416336916
6.662731568258265
3.8720124502795796
5.248807431504441
4.1671579637232234
3.3063695915328286
2.089584526782634
5.458256015474597
7.931607190046003
2.6643576110682683
2.5242419980890465
3.195649618154377
1.659724399864921
6.645712723660726
5.192228606386603
9.377874999014946
1.874381109419
14.49456424879511
4.326670744834525
4.068337124944786
9.680650358353876
3.6706046914308037
3.623633124063223
12.764865213156996
5.602808251711368
4.082514563204404
13.885932912206671
4.718459262603972
9.263474247111773
7.259648104536545
3.513269275044072
4.742237202868928
4.178194750900718
4.966053789188812
6.791209027978625
6.876514433884078
2.524598842995091
10.400649237505352
5.663628567759458
3.518882970710266
1.7500555960165196
4.237316765551508
3.877189661929485
11.398557789602261
5.062914190673441
3.5878348520264485
1.889399736439293
1.5821925488646584
2.844511779517393
4.298894052744767
9.406551978060746
2.6786923593529646
2.349733265635936
2.5983158375183377
1.3159521393446394
7.5567764743388945
4.489167007241948
8.899458622291776
13.773018848284266
2.3368520969846918
2.0775030366605858
2.9110439465919424
7.053906210119664
3.8269691960654164
5.8993062921210235
12.895608056905015
3.795318037011769
6.207296673782842
2.5411218094748995
6.095664481612297
4.7182952616898355
10.25480998238207
3.907129561555333
5.490920672320281
4.486837796789441
3.7960762265457095
3.9468655222459637
4.054038565805454
12.55050265237623
13.61140071079601
4.151754488933448
6.8750733017223
7.623534933081453
7.9019546526448625
10.981481151094565
1.918814586960137
6.617461364700285
3.514056756584509
8.65550849564139
3.156432188328107
4.8695478430311665
2.4305321075839954
2.8436861404908598
5.172171411307516
2.307317846935321
8.793210587296016
0.9710748392152994
5.250494394263152
2.2331535064176373
2.947930272573427
4.408742891186531
6.614593772111147
4.0767953852458145
8.430933126309043
13.48155538790196
3.240278445375581
5.184484248491544
1.6839355067834663
0.6809801122543632
2.3496558784488437
13.082163550883148
4.371968326448063
12.111381968501302
1.6472592193972002
2.4702874019914436
11.098933695272656
12.418974621280732
4.7206689623682445
12.027383851555353
4.348164918886084
4.69225561689868
4.090029458728714
9.67512515743428
3.9732898726393366
1.308531572765116
2.2679645204654184
4.365872367303725
13.706401861392543
1.1237357339253913
7.328479326279655
6.818429901136118
12.773023753248212
0.8948797700295599
1.6951929872867226
4.010487511436239
13.941446499728322
3.4319628677330054
5.711482809359902
1.568598731355121
1.1582938486106154
1.55601966493132
9.505263233179932
7.773530348492295
5.431500402581763
3.069223105174547
3.0951307930570646
2.1923703806068677
6.488082811845585
5.006703508712869
7.9740421141035105
12.338133603086698
2.9777672257496772
2.545473586034203
2.538832782277959
4.908711541832038
3.706765319878451
5.300986515740943
5.292761448768166
2.5744389982969986
5.950124816287466
4.725577233285551
8.917659286071046
3.1214096095729
3.438410488362511
7.60833080808829
3.704734785551605
2.929171170907795
1.5767539136063122
7.202301893082569
6.284966409394121
11.88360129133206
3.558489221244068
2.306851009009931
7.109549646666674
6.08255829338482
9.556378450816092
1.3091634769187708
13.41691241737257
2.768743934399318
2.0787904759936655
8.935002326932281
1.1383397966204893
1.10620164052223
1.540542174033939
11.995302957345872
7.696373523788244
5.790441055285973
3.003414142254981
3.4691482504432756
3.018403819564362
6.226523570949802
4.55415845989075
6.689838177393899
12.357513360782754
3.760578472275835
3.313223691586501
2.383437600163828
4.577947565083057
3.9319588621327948
5.386681208378855
2.47577870520801
0.6363361765835626
2.9641683293785714
2.2110038924933257
4.956095305742715
2.2661522899108055
5.1751703191530085
15.373693373264903
3.2588194315795924
5.326727176364914
1.982866954137126
5.717173585187796
5.009516168490636
4.774860905133276
11.929174965969784
3.793670832946655
19.641477337608077
8.319774997184188
7.736768665320013
5.727234332086691
4.612401508332677
2.14043327494526
1.3975903790109938
1.457035580703893
7.562566673710247
0.8704891558032782
1.151714829897633
1.531179898188977
11.606871859773578
7.141114550393253
3.298078900973288
3.0015046704893398
3.915324119373539
2.26625560192706
6.203302264516131
2.6193647741536474
6.983691355093348
10.307859767011509
2.2389987128629807
1.5338591243563002
2.2419273313425565
5.755652477566862
4.412829817411797
3.828757759511275
1.3283030271263707
2.6751433297678107
4.119134531652554
4.984979142263669
18.096024042280256
2.819071650365499
5.658387210748478
13.622330420735825
4.441952039648916
7.132646014523234
2.5522531246807065
2.8487758903701685
4.881412107359421
3.114560335998995
9.410561743383477
5.762453619817648
4.261077238024388
6.980976510036314
6.920566582982679
3.4875681461644144
6.555445388883103
3.692290901780263
15.36979034708871
12.57612131270281
3.2445975615505627
1.1416814559753454
6.321896617202354
0.9199497742425713
1.2845011698666802
1.357076205821181
1.5280445103893312
8.666829495888393
10.078579188815167
3.6663901769083704
3.541937441455446
3.165623754720831
2.7956091271272014
2.3290647169421534
3.6458683857232455
7.504403288812763
12.880776398428075
3.205002907024696
15.002455289819993
1.0296551011425685
6.486733098760536
0.9030154211341539
4.269713117771362
5.074336976091109
2.125647357857221
2.1824259385230116
5.2837981177239515
5.216987569022789
9.937086110816761
6.248182332431901
3.4392706937666593
13.57533742393444
4.473309212873407
6.957554302322116
2.6891054582003124
2.6466087953126145
7.34556840059467
8.382281348612944
3.483121770640507
22.321918849592965
5.534800249003511
6.240407549969479
5.321534728083573
2.239762693666755
7.274645520120276
3.228358777807833
11.825140139027603
3.818673246230885
2.378838252913635
5.306240328208227
1.249593515905898
4.342100771839218
1.95225411373524
4.30119134935022
8.760363219971904
10.171299256149902
3.712324303536508
1.9519453808030236
2.811160563710863
2.724744654677474
2.359377131948788
3.782897661232768
6.419430109508355
12.987217264862107
17.16127314013652
5.309529776468645
6.78407039802985
0.5305980908389978
4.5625718574614655
1.078418128906339
3.8851343789282526
7.638864678904803
2.943957601949695
2.683324425288611
17.94852814597586
2.8440942169931214
6.932484866281749
6.701156768801704
3.7736167507507035
8.78926092148912
7.933178939783042
4.530280373381601
4.35214316733593
11.636263123453679
6.134349513271439
20.363283810911724
6.680841428280165
6.4702409955948745
11.967223385720555
14.171623678947794
2.5171662265086368
5.9861410423371915
8.070863328656948
2.806590367177482
6.724905959592156
6.107419099295332
1.6329443833348178
4.656081953020739
1.7039012812267256
5.57124770875149
2.967027079234362
7.913356467129721
8.95914371668455
10.25831080158543
3.982084594635584
1.5900102665364308
3.487561800587945
2.0165717388224085
2.6995246556836343
4.27416634996928
4.725161622272197
14.052798314345074
5.494335450212721
4.691694652245079
7.748877964825624
0.12946238289947856
2.5609126191709546
1.2731462291786633
4.0376056006209335
3.769605909314551
3.5873831023778333
13.148661455875127
2.3587219173515788
14.295618375750749
4.454642776991358
1.6795944038927708
9.301182481899971
4.724255959622128
7.139080345991828
7.982750601157319
5.48810959105171
1.8280310985981771
2.7446392419994226
4.951228942358402
7.00878044652108
8.197606722808644
9.959997422434016
2.092268642745011
6.016474895330462
2.8300888049095474
2.448868999358842
8.196114084442396
14.778020724853725
7.141566450755416
1.857564350454005
3.744709008041141
4.627417715041776
5.333479356644011
3.8200133164617514
7.6027151020829855
9.091400435923449
11.057991200041798
3.2768293817986796
2.364234679209375
4.364628072829476
3.935501705317387
0.9037383332109558
5.21232546997076
4.189555027954401
14.864161167591822
18.259126011658026
12.341550601348713
6.919149507459757
4.630907603810985
3.6260309233938894
3.020313670104137
2.5553983909159483
4.666438000848332
2.9136172019525692
4.000007633604554
13.043845295579068
15.034041717149725
4.018387550976931
11.015176647605083
1.8369053177161359
2.801784195253264
6.920144590558309
6.4785965748511884
7.920096437677722
4.236060686163047
4.379051853193231
16.057806080883594
8.182642941115695
6.141662927289529
3.6481473381520635
4.220637906427246
2.901994625286241
9.60623628254853
2.8051081424381086
3.761261456186627
12.19127017218691
9.198934776095898
7.58279548594794
2.3718714890425194
6.704303447093516
2.97230454819729
2.65507633458033
0.9706579296894441
4.511757681466675
10.913473873143932
13.885304156669326
3.6456205340126013
3.0242490397475215
6.0935841516166125
1.4846302375591982
1.9921746452302107
4.908269387260972
4.248250856092767
13.28648899474599
6.838144481141304
12.604105142976676
7.471860570583945
1.9749581522312831
1.117930181704079
1.806778478451269
4.297437250063489
3.0075098841496093
2.348805375574739
12.949827007227215
3.6379595162571476
6.6377256561449185
4.00737574342991
6.797290924162693
9.061089330915372
7.952908788088494
4.475470750326979
5.360431214865496
19.737237146441302
2.5475991683475208
2.9880586227731127
5.532430465897378
16.518961920640688
3.3378572785979346
2.0180727014915183
4.183446553641441
2.455474071334144
9.969068272882382
10.04826730711524
4.602525830438964
1.2724725444962495
6.40875382767937
3.795302096950535
3.409825213513248
2.4991466198454413
3.883003670473294
10.00636799527732
6.495608755697241
13.720987430793901
2.4514412840666604
4.586379548147868
3.8977971897343417
2.951573524498688
5.445184654225907
12.572817939708376
4.482580709389797
10.62991368016289
6.276737152706803
6.962119300920002
1.2180697210065465
1.8741656219984169
1.353868844305471
7.463964957720367
2.537572267987223
1.9169986261782586
6.378183097388318
12.866843775039056
7.306903295582551
5.049353637079733
4.368069191133009
6.8996617489002965
5.358254796635528
7.952331323384684
10.526676485830404
9.39347144564657
4.966080460132977
16.974887115644638
5.893661037514315
3.9781656674690353
13.730004488889678
14.821880281206326
10.422578913293703
5.302684610552008
3.8630754242506793
15.360072141776168
6.082013536418053
6.889642003383109
2.532003541864975
6.331462327249035
4.659409196813866
0.36376670342678813
1.7760322629605687
3.255347938884703
8.90042659353749
11.67541196643228
5.865373749020795
1.5568044987885006
3.900705011675247
5.667342549539926
3.820029348948224
4.967819125551773
12.51315363821302
5.687719620466262
21.420788354142374
12.932642907686132
6.834168613005228
6.677002460948626
6.480626220013038
4.538708639803583
1.3682091375410916
3.466893475686933
5.043282573948669
1.8811951103927091
6.4174800852926746
8.026722805507488
3.596394891450951
4.172922688690634
4.8313875340573045
4.89926459358607
16.33444426482628
4.7855916187683265
19.125090448896046
2.028887180664558
18.481829057718475
9.418268031261231
13.221251521728039
4.01534203492226
8.394506967280282
5.8903928705846145
11.487551474187018
3.6815632781269816
11.242661986122227
2.145977389080821
6.030252974786448
4.819099991480314
6.373532813425949
3.5844709068483476
3.424694951298681
1.1337350208531685
2.6295763077616137
7.817672445491031
5.286489054781348
1.4017425727065276
6.194110317537888
4.713978203199435
5.211697476076613
3.994830100379758
4.578680627820629
9.517083391039842
5.678265136938426
4.804483569811144
6.911287709853062
11.158403084908166
6.410972228862752
2.757056104881354
2.9857920122639525
2.740270711802629
2.42898302202253
5.2153159399550715
8.667973649452923
1.9806896009000154
12.534868625342478
11.010804164636012
7.62291969753538
4.124115458063925
7.453353684848312
6.815510981121378
9.876581011322692
13.133763465206597
6.924784020264322
8.349415071930322
9.233526006278435
14.492295155968117
0.29703946061431613
7.300036037703496
2.8659887761492158
6.325940351459613
9.534436053542137
6.954794412994295
2.0596519975019936
2.744471202663312
14.496895438444664
1.9592226843386122
5.898966046203396
9.763899963517446
6.48219167747027
3.668336390198767
1.9489492819673726
2.3010489473600444
6.405204887011264
6.295924734689712
1.0706366732095465
4.033694873481195
5.870921352351291
8.705732261943618
3.5588820517373208
4.305552975689204
8.70814504130405
4.988486558022762
12.224893587074632
6.601541282406218
2.8568305951419104
8.462748030956202
3.4484577978813906
3.572413583031051
2.097368837293332
2.7991526991553854
6.821485474442434
6.910105241476596
2.0446446844538073
14.047282093193424
10.222571383871474
6.415277080806208
5.871816155672792
10.038199291907889
9.10302681738416
8.086468906006441
12.534744394752687
11.700892843243773
8.440279197218624
5.215786752294395
5.487637285798926
15.349527687762357
3.9834349845874852
1.8245982382785422
7.866001796067037
10.11602621530394
7.36547593536619
1.7721284232871124
3.9932693804375923
10.622144190083537
4.228645270832994
7.06198604915881
8.757625921926952
6.619421297132337
4.034849261798616
2.0078710897179004
1.5357045498353918
5.164642363185557
5.905505616200164
0.7904167254120066
6.129622180953174
2.7142916444648924
5.599066589051098
2.9680259479473685
10.36860419364407
4.257693398430682
4.371035407188316
3.8446771452705404
12.295156132800484
6.4072752045393
9.856610548539393
1.0868317655176047
4.03986461889564
3.1774866669596133
3.9055504090474056
5.763260578886976
6.6529431670663435
3.3045814530129483
6.160097687457048
5.226621968437127
9.656912568419026
4.695381959787133
7.428478647544553
11.583306256539194
7.526920762590383
6.701170768781563
8.533264778449672
9.305347952192115
7.979637816059249
4.339052286412913
3.4364480690915915
5.745148317609904
14.673242068014067
13.451833778601982
6.132696801789309
3.892421969241076
11.230271650636015
5.987428263854654
4.508711720900746
7.369385887619418
10.227772544223031
6.852013171657255
4.494273189807951
1.7677200906231585
1.2019687015799867
4.2493131857489255
4.896222256049016
5.048642753182818
2.6133567705341063
2.4533892522281824
5.386325435987857
2.410800537087151
10.822793711822762
3.860771491183388
4.442388652356936
6.339115863417332
6.956386964770778
11.895328102180686
7.960744052492701
2.7412111746087886
1.1706919253245134
3.561383885361483
4.79114876702603
3.4208354155506497
8.543343865894045
6.262467935230797
3.336130939934662
5.262871870740199
15.489211952114925
9.354293740982078
13.997211311637908
3.61791812015339
6.929248461622803
5.385457163854987
8.628303228316103
10.088434685589167
6.413751734105191
2.4254137700762572
5.657970109473932
11.411488389726248
3.1664377125477583
4.020175343436817
12.233890270766594
10.338516939708304
3.962500977570328
4.752821963912989
6.8392769558290345
4.4505410211707845
5.023425710520103
3.7266401491434964
1.0283135321378931
4.241025335000946
4.678768064236622
3.0987341720417088
2.917587140965146
6.172203308675063
3.47683272133098
4.802800530708018
7.691834440721562
5.61350499857853
7.954697770260098
4.833051412170284
6.40109232665281
12.471630294089012
1.1062621938930857
3.8737929806148816
6.677085375879359
1.2160277200101937
14.84555884685508
3.3887613741467066
3.164897636137528
6.97777493188175
6.338330422850297
4.648133011939426
6.708767094997611
3.8407430779980465
8.78443579334312
4.820988139811712
13.498137254107059
2.4851296282861965
14.022017769202643
8.725326952711566
2.018175324113621
8.259432343099693
2.1693490319801327
5.22702885424849
10.732709809983456
4.170340881210819
4.253875771593255
18.432789090974488
4.8894704614306415
8.685780203213799
9.059364875242231
4.426242401417459
4.131198786100784
3.7509638417859255
1.9671694379826938
3.111483304462489
7.362869965375384
5.274506458405902
0.9181152052052238
3.9443017746067284
5.37873261938986
2.114069448391102
5.055566086276498
7.962126543602509
2.8882852745591108
6.378318146510762
6.589533274222492
2.089512016828121
15.782368024332088
1.590232862694214
7.906003440264087
4.225481277482596
5.11572305855059
3.4069324944866533
5.9237839056374995
6.290876089266927
4.497108175070995
5.5354911959576985
4.926539679686159
5.634130858230446
3.447253158205263
2.3659593978641906
11.354135526395677
11.092962421841003
5.7181816942781305
0.8340174218288525
17.761183621492318
4.912819033342384
2.6123351873315612
1.6064515542907662
2.9389657349098814
2.9640711603459766
17.62960776975871
8.795984622092883
6.471407594223781
3.383426609792833
3.282243438296725
3.5675719214786468
2.3712316286678816
4.891269941519264
6.423243342545315
4.7792715164940285
1.2249763428837572
3.4220042461449935
1.6160229822443462
8.512767091363951
6.587059791388607
2.62972015253173
6.965825931473869
7.424703728399196
13.06110078581346
4.9312481998425906
1.3516871695991146
5.587225006478395
2.4018588364475106
3.7155451748648014
3.332603065718585
2.0564604982849057
4.7893059367733715
5.242236121445556
6.28657768584764
6.272390671598478
4.613723301598525
6.128685217378414
2.413263301465518
6.461338819406221
6.652180991732065
3.7687450656533548
10.467110693320851
6.814372803853122
12.238455971815528
2.8329713632882223
2.986679742826904
4.817907727568452
2.4812855384615977
3.8977981985091823
2.5339695751180966
5.884520260255364
12.14551339436483
8.916926831755145
8.88724856277502
2.6604960568142673
2.869265944089013
1.6147827835536204
3.029500018387746
4.2566227641768855
5.49401748520826
4.357989122063237
1.4766297277611382
6.787518676540458
3.1172557753117816
2.247679189498823
5.759758944825833
2.559790030816777
10.166705515062706
11.924764385970313
5.840224380244382
1.495800532096421
5.55406208900238
3.0621974764193505
2.4750976722242304
1.7699162693049295
2.0579414617220078
3.845153706289943
4.560760929445192
4.894248657218182
4.910812216048616
3.857788087282587
6.839156010623306
5.019823830273485
10.428043002792277
7.5734132298757215
6.4863383748645616
9.88753956334554
5.391181173616568
5.282736486130832
14.39633534579161
11.539393831469923
4.7670499237201485
1.2084827751251286
3.7803022356286995
2.722585014974732
6.7459363160154915
10.657223773396188
9.048174635936446
7.323590446855374
2.192527646432512
2.5393784027240454
1.1246174730462093
2.533318830239249
6.272191703571808
4.033895693975425
6.694821926681985
3.84139927341077
1.50680049289779
1.7383281703001212
8.23658195020146
5.315571453882387
2.693229771738297
12.377976859221041
13.188769174136677
6.5863068471432715
15.248498309654947
1.9390526731352007
5.56185140730186
1.7071294007336038
3.8853823488568837
2.202275171096829
5.348304138753325
3.8793966030519016
3.0570154697299494
5.253324740819394
5.904511872848602
2.2367575409771367
7.779068737123959
1.4127838984094536
9.219205355355795
8.137783896865534
5.138381656419458
6.801625845542396
4.819567671728548
7.2205632083131865
12.114388994788436
4.378575861276283
4.936794194450107
3.7585277578959673
2.8791717541306774
3.407626699007539
6.354884136819759
10.589964683787125
9.189285927684972
6.2434993203442
2.2644249655055333
1.2627219061357287
4.7149584505701565
2.1088104104666403
3.1304480853419494
3.831731699276944
5.870365565286788
4.195891365305058
3.325879752747771
2.228220667605922
2.1677272923508903
14.725340719292122
4.351895724364758
13.737538638026212
2.976150057566303
8.886118879828741
2.962729174431447
6.236410991443424
3.547647275042167
2.5549861560852656
7.4446741999202075
2.4644899730105636
5.815346604235155
5.128678645433097
3.819046516285104
5.138040794755456
3.9458268143490103
10.002620840525958
3.725121584046648
9.128536198215363
8.376051383656687
8.639922499834169
3.3345144258314727
6.769989498699997
11.490815286155144
4.158095735604935
4.533269355554497
6.849426310254431
4.067330196731205
3.834106968422025
17.16677514144853
4.361119699798516
5.028646227543711
7.776893451317045
9.33981538822394
10.51309702712662
2.435573201889261
4.328903886895905
1.896477504742179
1.7614492581672527
5.741528532269232
4.10004742632771
5.097228401785154
2.7848353946014117
1.4693444007070349
2.3661925179616987
1.9658648011205997
10.043166765743662
6.581740975364935
2.805330174442131
6.492369229374772
13.017497358321238
2.1017064378148196
7.310736638670086
2.4867442496891794
1.3400002473092567
3.8240024980706657
1.3518078910240894
5.166828186699259
3.5129903947541137
3.997839219935425
1.3711266605845855
7.772666608439694
4.423239282455078
5.457400487779377
2.8831133484649927
6.960707695390697
12.559369170285024
3.531406239178609
6.292273324092821
4.997477385282082
6.310884929867175
6.733112100133868
5.198935561371756
4.001526906083131
4.718414972659974
12.765897601966104
2.4023043337191465
4.525266394626339
10.166162626237556
8.503965099972529
8.497902078902863
2.4780819213426235
4.050348075461268
3.447610679142982
1.2169482716308386
5.78114599667743
4.148074515896058
2.328268294022433
4.533404394880668
2.2070113420861923
2.3791233225726827
2.509843372593123
6.2536444018206785
10.092732899261767
5.919986361612212
15.1358511777014
14.129643690576495
6.230566943516127
3.2669211537797667
2.4459571417379014
7.142140271524599
2.6502115918480844
1.2775339822051408
1.240686901111217
4.7262629095120685
2.9891296897355595
4.662309573466319
5.586682002747355
5.022967624639551
3.483140250533765
7.290324078722018
11.312854983077088
0.971507962970004
6.597635024460564
2.8107804220390844
7.370698218547583
2.369478799406327
10.22036056634865
8.058125629543905
6.592197082439986
6.892071358191252
2.842168386513101
3.4658461751896295
3.6553803325178142
4.4864127032354855
5.558569016068957
8.939105592451067
10.132335379299848
1.263342082333638
3.143669648306829
3.038363852111221
2.5439183785249666
5.870909493098281
5.198003852702075
5.814973095699995
5.606101713494299
2.9148026005412913
2.0389494494439577
10.079512245013454
6.273999627298418
2.872741751453793
5.885725254184775
5.979616340376497
10.355888834060085
11.25080854800907
17.94277815706584
1.5345953252011613
7.268877957128915
3.246530256501686
3.7849766866298302
1.194416044929864
4.438940578786938
3.957271554384014
2.1406206315491745
3.5745253645600643
7.294884796360337
3.3306927227194967
3.0028097174909436
14.761308933368577
5.521624888506887
11.907187673006401
5.337513516998552
5.272035976692207
10.254374223135493
5.078221404687022
5.078221404687022
7.050213718908412
8.214958308969898
7.285365221850322
1.3981016782273723
3.5315946170889188
15.861212431604194
5.3506675568213575
6.25941575374537
7.791925312752228
9.337802248362165
0.8142625033304163
2.7714786939453733
2.5167144311004126
2.0282613278182837
6.008573949103554
5.258628783284154
5.241662565870286
5.161386258014084
2.4788769176108145
2.4953405777865045
10.272102030212217
5.313453272430189
8.13548251272328
5.5476774250608045
5.740939304866173
13.679394017947065
2.8714291612864136
1.7517166139150533
5.194440432495015
7.01006877668873
0.9900725408710305
3.560658861512264
1.8167919464911229
3.465562687166427
5.154232791129531
3.7084842013327375
7.3600639231291884
3.5532863373792103
6.237573049101684
5.378856573119937
10.32342178403553
11.53414960299439
4.10431234738915
7.34744801279062
15.166707337029772
5.206507309477018
4.802461737558184
10.363758440851264
3.9237846567538255
6.103103655107084
4.138319010546482
1.333851499822644
3.7069728206446566
1.378178538299353
8.654687811608328
6.979210898712374
6.999444314400264
0.6701386788763004
2.641871172536205
2.005450547810369
6.190942877754009
1.7110625413867881
6.971498884130238
3.4915827462863454
3.3883604489253067
6.145549051799889
6.81610859775314
2.085541678218665
10.477208420870209
3.092130063844177
12.417142846861086
4.823262988282647
5.516131146789351
6.780418442388926
2.223762797125876
8.203519859494074
3.342081800798582
0.2730178361554198
2.9521753147256593
1.8363637213003063
9.702650292783485
7.727391916770944
4.314203433634613
8.572923325295044
16.163705118354862
3.8806108524637435
2.2088049538763705
5.360661513623111
20.590485197025227
8.62163603649371
7.301533078472615
7.479213024957633
5.705924815474734
4.752748133008549
3.355751642343803
6.009199291578662
7.882375240401356
14.917274901609554
1.2925647672627154
5.719360205808293
15.316497954419027
3.047889282992558
11.14190547382807
9.375109647033376
7.345659156699941
2.396105620146414
2.7888748792417593
1.5151243373092602
6.414206134560251
1.7727540590936137
5.671259040408744
4.596293175551919
5.448114080773674
2.226511944662536
4.199102628039532
1.7635263401906638
10.69411181444482
5.057981988913527
4.101766626919952
5.3069527595622095
5.538404942405543
4.644504441381174
10.857022227166922
3.130446810842191
6.644513948615091
0.6463156185564418
1.4632312443319124
2.6731513672594835
3.9846301286931793
13.748814841742766
4.698484609621547
4.946391549262205
4.08608461193777
6.951295876559791
15.417346817010925
4.946391549262205
5.088991068461788
2.2105238358711627
9.417106918647551
5.639029970355663
16.110921638831325
11.695649538392091
5.809615405284353
18.916107083736346
7.14392230340621
5.401965705133614
1.2764703549843588
2.010174676084952
8.06728623933529
3.466402036151295
5.9364629978412955
9.344356523779789
7.7809870270123165
2.38177498648325
2.5365475066755065
4.073338419683518
3.145444595978343
1.3485560039661295
5.333008392895242
4.485116811705814
5.234505982240507
4.2192350574648
3.957947387108724
1.890791776504766
12.00875291047743
8.446335213886343
3.8754855928533196
6.826590345185664
5.7002872053686025
2.679004731648689
2.720242477826203
3.874741570244231
1.2762912296826625
6.617549842288975
2.608391670536049
2.462211917047118
15.159006437095705
12.24725637725454
6.150507089251811
11.708315353353584
1.3677292289316705
7.332939288523904
7.332939288523904
4.53595268798466
4.94884225357014
13.684701832151907
4.002613346756564
9.312180504622368
4.737520901784487
7.712283006849552
5.03683321802245
2.3267898216276217
8.996080766638563
14.561484311511341
15.270530428921395
4.189348834393045
4.941200313872966
15.13088276406571
3.224187236862535
3.78919891777952
4.036757574703
9.2603686296463
7.680390889085575
1.4777627751905578
5.227413080688906
3.357204796161937
4.664436282357283
2.3321269536535785
7.1263817606670665
6.2566058320485185
5.055128396795737
2.23357138351142
1.5309902732745202
7.682214573354443
10.483587809579477
4.628016645703724
5.018989611119134
6.3650738115752645
16.624453072841362
4.064853825389859
5.051776232479413
4.522573391420671
2.700611954179236
2.3644185859168525
3.892748610712582
1.5363261523428393
2.3679132387421737
6.518958277803467
4.4080309323457945
4.251469850772121
9.138148428522078
1.1269584937423087
19.50302544693155
5.014963724657308
14.14639908587573
9.032051470180225
5.033178257488299
1.9772795915911412
4.250979284712052
9.109979369278438
18.08672929531973
4.291492145048232
2.2363165838657526
11.96936622386882
10.115345687202424
3.8192868466488394
3.437455001500384
5.4005071179168365
13.604202394043591
2.3277526648346876
9.90317496443171
7.882187634468766
0.8773556549837275
5.394540191694935
3.113029769237755
4.415161108069638
1.9337189239572066
6.799240155226645
4.394675289100334
4.913730320488786
1.7126181346920903
4.886313960223172
2.4051489297808617
11.733076464196467
4.308013101727301
5.9522376295928074
1.4101252299069365
4.232723295975781
14.866856919722801
5.10667137591299
11.33046355009933
4.765667706340788
3.507477551042705
2.4684240731383937
4.28989275033627
3.3198268822460957
14.021096370054854
3.971482459959399
4.370148053738792
8.724022461200681
2.6654259771307
4.301137100740168
3.923022800031277
13.497668787073502
3.1196586043253407
6.888030649913557
4.633621225648548
8.96952524917906
3.871877372433924
13.923355189361006
6.516410065288259
13.375056444189514
3.590722418131019
1.1279529122396996
4.4029330730261185
7.759561541148315
3.1522168012124356
3.94200278979923
6.454649232388762
3.422646942745662
1.1961449796082109
5.122581691401004
2.214114450701035
4.214427413739693
3.8938047783283776
5.471602666368777
3.7747821192027406
6.458312347548713
3.737887905995686
1.6012896778811254
12.677356721994155
2.05713147747436
3.633466831859258
5.598861798122088
11.479011893619003
5.534388055669733
5.116746785758945
5.233671764094528
8.155545619323492
4.779913236913524
1.7510769701111935
3.1379356874563116
4.500442468810113
3.124969143996417
13.485038688002914
6.553275798067277
4.705010440956377
6.186366713701387
9.199978263552987
5.789298333936936
7.5369384856460675
2.782326937152914
11.239020317815378
12.685793681756195
4.647681862111372
10.110308706539703
3.633997738806342
7.025027815493928
14.769161372074288
1.1730936461975945
5.5986497205008945
12.170473369908704
3.468902714243855
3.0072890622534296
3.9801277175357748
5.618878222076735
3.1544826884877764
6.957751521555572
6.4024763832243865
2.04127570972029
4.9183831335918216
3.778435572876254
7.146689522639416
3.643711846188052
5.027167905527641
3.544092146634161
6.434816399824323
1.9702908991160202
4.066061897368745
13.089367875450272
1.1386336352177195
5.694503858986285
5.5158364215935505
15.113180606760217
5.105612663274661
6.696219084325418
7.186216971228747
5.427718984145395
3.32984113605955
5.829007623979258
2.8338163691586367
5.756380680423379
4.215250030354311
7.663844120754234
5.214574015852711
4.330977023196095
4.595504111312502
11.137696707124459
10.724338889581192
3.0121523231983356
3.350301343646293
6.774799646052162
10.075698042432256
14.703981165519185
8.265122310056777
7.7005024543600475
6.385518026598691
4.060885134116431
5.180152809198436
3.3366794811528635
2.7072053745272076
3.402531799011251
4.006401963827993
4.214130900065428
6.906973578780314
7.25516950559368
3.085768135183843
5.135013277778847
3.2907849043784965
6.265419747741801
4.657859251182294
3.548829696255615
4.655325501293045
5.892663162411502
6.44152252274687
1.351051208347028
13.14758361063871
2.485308801691048
5.9479881720314305
5.06243168419319
7.978089415174851
13.810226312361477
11.851904686617761
3.729147079795241
5.092504106352205
3.182264979864764
5.426905059298395
15.599762548368737
2.439031888851199
18.83413050698604
5.105724121654417
4.109258135808153
7.2425945802957585
14.802687035972093
5.6421568930283135
8.872901957379733
3.605452264628192
9.075865533296355
13.086752959541982
6.192559705118729
2.6555829608591
9.541321150285443
11.4604768049591
7.745900850078895
6.17684796615466
8.741719353443779
4.752654460096683
3.9679140197041867
3.1333320171516013
2.9703675092514654
3.8524246460932408
3.280649774041209
3.124179458712908
7.9340090831580135
6.032363248444461
1.9935686824722485
5.464364343427827
3.5980895284895946
3.959478955256851
5.420267274331562
3.3043359755489647
4.305202940977939
4.8721394776721025
2.5978286801984045
5.414307606298221
13.220955628751836
4.713010239234935
2.1043790580010486
5.578313165643756
4.827830990519247
13.547116250316282
11.339455580532379
1.3584381900237417
4.7995099150649505
3.753766932467827
9.764859853389265
12.737529148830964
5.0303223796328265
2.0536470116967975
3.902235369613707
3.283898863541432
11.464002272545594
4.726219904414659
6.217718538137078
9.07414988081977
6.286377946476741
6.071884065345297
11.23196080382945
11.98868931849808
9.012216028374619
2.972944095068111
1.9595283033574582
6.621775358681767
7.705912681721927
2.230838413529283
7.110328676347087
3.9921385399163607
2.933042955221861
5.768218256078121
14.867627978614035
4.163745087905895
4.079638212149876
4.442226179315354
7.930265030991519
5.236298980638353
5.277306762662037
5.311553191761155
5.42101612248226
4.00488350333997
4.631048896960799
2.9955751856439
3.9825319596464532
4.8592895531491545
3.86856125370913
2.33749896483709
13.529975468170083
6.717822894754022
2.096583645589809
3.751709669504108
10.918569435227356
4.087377398075658
3.0186178328965574
4.556888810774903
15.158787521303324
3.093064979359628
4.640674737785644
8.9702269612527
1.6841253985225983
4.254524530323163
3.517281868294022
5.64749546311463
10.504450996158551
14.478755588459727
6.503330778068438
3.172101532228359
12.48054406036134
7.666169489390267
3.7241028345056417
3.6441096516435763
17.95876618907683
6.341539475407157
6.680599261924686
8.719544340254203
5.626986477899151
4.2236075191397875
12.298593728432861
2.7364849272438256
12.822543032787955
5.133558760808451
13.431492998576795
3.4121074057026366
4.220954818110701
7.928333141056213
6.151528744533859
2.203824839389424
5.4780117834525255
5.386069059538595
4.283501396671891
3.931592145950453
2.700911243424663
3.6945122631807847
4.922909425007386
3.254007621387057
2.2560187420889206
6.445563764438672
6.574633521111648
6.27814106473329
2.4654652944390945
4.094035374505203
3.427783114174251
14.271176556812382
2.5521419346592307
12.762068959861718
3.4463003766011773
6.905484104960787
2.2791604127965903
2.583117693141699
1.3436199431491023
5.422681200952634
10.491279384587756
18.110210202028075
12.636079354934326
5.762148835978978
7.334850930005163
7.208924364143511
11.179568804549467
8.673447459929779
3.8892874610398236
9.242529378360661
3.9556665312269366
4.513927462472916
3.0893813261730823
5.6714717170188
13.49598710400854
11.292230290185127
6.820888287145242
2.544522185805992
5.6048933198301585
17.548060460873593
18.615802412954867
3.681388996822921
3.1562170796040707
11.921148185286702
7.101451601323838
2.387174645781313
5.974644729646861
5.586935761633799
3.4926686705071495
6.091101986026139
2.4335443119328306
3.4498340124916487
2.680544221767111
2.371892553281101
13.367013689723326
5.860548538448288
1.5488825062948188
5.803708492880586
3.449644149206843
3.2374744293522055
1.6965761041394163
3.471196687492484
17.069040250241063
3.89049273575002
1.060460808239055
5.012520039819059
7.723745927832455
4.763351891293703
9.498512500521374
4.789656611882545
10.083790582183417
9.957726311787876
6.617392845971684
10.277993946310575
5.592794055593497
11.940657887495831
4.096202583286849
5.140952625974088
11.213516112528932
8.623821702075537
12.32449018085501
5.026512524335807
5.131970913675699
13.787139097548607
5.318341745013587
15.007865725844871
2.224550033082235
10.724240285986838
2.402275724209062
6.967742564975073
11.637213416904375
6.906900813427576
3.0782159512853506
6.6661613293494915
6.087691624337822
4.512407970322824
4.763328146009331
1.7844780566355833
3.959991637582445
1.7818936709581987
2.8395935431292054
5.890457952773212
6.353767032086958
1.2829287299324021
5.541545565443802
5.553859618940604
4.746278735105613
2.0496862715040414
4.8928107982939375
16.002081711738423
4.133672539275513
4.58205709176519
1.9497787587759727
5.179722857700631
6.305116167178073
7.636037359795657
15.542273275294662
11.205020432165822
10.25422863569892
8.531918802917117
5.857303767825526
13.981480855724495
11.105815012753247
7.634842419934325
4.035172777329024
6.21561835525268
2.609314844186909
7.010078231212613
8.010979203459094
11.313956870649898
13.726365805188614
5.217347047072349
4.944389483138855
2.788504939028245
12.591312556143267
15.179548065011502
4.031010169492118
2.9558071629370226
10.521789371715666
6.872067086534968
2.850640989823314
6.267723614003352
5.788878766071025
4.089184225905925
3.6068631286561037
1.4620173014683555
4.680853423370626
4.659598583733238
3.384729422961408
3.0351240988204267
5.091159916062825
5.208884722154209
3.3256109314266085
5.068714651753902
5.058845440109556
3.7009220362537563
13.382695678832823
2.496875052691684
0.9580310286973653
4.258588067677615
3.510523247658855
6.288909865510338
5.303182737218567
13.363499341548032
7.471927453322926
10.66484655675693
10.78722898584248
7.69757383578034
6.455257414867855
14.750322315748363
4.0403005757940305
10.833158168331574
7.635512756274791
6.102548649605222
4.581727593722289
5.998786289150918
4.048368503274404
7.849404394561132
8.516795666903962
5.357995691753227
13.45931890593068
4.634803268256598
3.812309593865771
15.505286631706953
11.626318280029423
1.5093569855081344
5.863273719962454
8.73817942822157
4.711633452268597
3.3879953689170184
5.9438257153734675
4.333505430294692
2.6154715475056753
3.143511051505675
1.6677948031711658
4.432587108958237
4.013506467417891
6.671623556282668
5.71504862284125
4.524385446551879
6.025263121654408
4.809990115556327
2.961918934439211
5.433999936925877
7.308181542329803
12.476985195102909
9.588759263403961
2.8052978942340436
2.597557848394779
5.693930237809371
5.937412972462292
3.413577216059977
5.872563146840856
16.138577823420597
6.3441453243766714
11.315396902964158
12.984558570994722
8.914925457411103
12.74693245354731
9.876570973728857
7.091477414836537
5.815027714227213
7.431531656804062
2.482671576145273
4.863895574075622
3.5762470022615416
10.735624078559859
7.644137009911717
5.452142150855372
3.5959876150455767
3.77343428283513
14.162262845014157
4.216999583047407
2.0417080918435384
6.073206960874108
7.836496465230037
3.054267217560598
2.7722681360406156
5.707172708177096
4.791728174882238
4.351968390563233
2.491678795084861
2.261967887954191
5.100943822966205
4.580843183424837
5.638713464650791
5.121384862847813
4.713238156125857
5.15665457785658
5.142562693230834
2.608208394022493
4.550253967695108
5.8431489542593384
13.75642389387406
6.08341195974992
4.03994564983673
2.957174108823167
3.89842268302997
6.0334263345143295
5.664521232777394
2.8425275182985756
5.978427163387814
10.004083643177125
6.488708491719225
12.87059140023467
3.731779233175465
9.004434350719965
7.752110902289003
3.8448965297778246
5.274619946909708
4.211259006879164
4.704435089811352
2.454705749650627
5.046654048052644
1.8059289824805005
11.410607434183792
2.6657316072414705
6.318497404462878
5.385252077121987
1.4135702720035914
14.431877118837042
4.580751651377541
5.855843104570512
2.261690604183992
11.336029561209845
6.2259802179551835
5.124726955072018
5.568896737427353
9.111600668216568
3.0366889897256777
3.0749719725794273
0.7296395864849275
5.085199860075596
5.320590542232749
16.821242436212707
4.922384502120678
4.548648814204603
1.2769395530490366
2.8402110458293284
3.9635401446631118
5.500813279121674
4.727944804729249
14.862468472800753
13.49267035534057
3.761154179406656
4.05613075165209
3.2472783217960863
4.774330211318321
4.128471260410264
4.163763868924619
6.0956232400854615
6.007165932106982
13.502655991785142
6.81154809266124
4.60891520619888
18.255148694774295
8.589000415271165
4.744610859981175
5.554593308649472
6.197965405797899
5.850657058803411
5.343209128007673
2.4559286750626907
10.585418227426123
9.62087682765493
9.34889344698117
6.860471725746344
4.221098831080561
1.9423983646590839
14.256489637905869
2.965440549757513
2.6398578915376367
9.975445759413049
5.555529951168855
4.184423425822369
3.2941977978489114
8.476051644991292
1.2021711999628442
3.1700959009536285
4.394750039835805
0.7724241636212754
3.2366365958823287
6.879344060925982
4.347424865120118
5.015063243737884
1.0520104372680272
4.105467955579398
6.168992022371151
6.603130033212461
3.1323018118475865
3.2899352635614627
14.604811372584189
13.774125043591157
4.452894415893765
3.3368640891635892
6.027512603857446
5.555855387493652
5.164666072198521
5.345653682576597
4.028037989277769
3.394017736295526
5.664054769419954
5.2519411666362865
7.537068987263796
13.343572398486137
0.858609564995573
1.444585756096903
9.116621222861616
2.468552794556772
3.054613929711769
8.639473975834287
9.083797435062744
6.415017759645261
3.7735839881996407
3.908021640297493
4.743842716090642
13.796263057680278
2.663954427256369
4.353618164829981
9.60832856085337
6.415069072487096
4.866920924789532
5.9696379279612195
8.044571780799343
2.3002756946682523
3.495416433512447
4.267002786250762
1.8469610365269757
4.140821363900723
5.516772635852515
6.092132431237157
4.420695370760739
2.766672380115279
10.948643910409027
4.0583472110123076
6.031779926090623
5.278267154058083
2.742867598815755
4.179655984005172
5.156949136106373
9.11992168692225
3.060381833792103
7.0331744407988035
8.29050321608499
4.282827048811798
4.1567509224154096
4.546367022630247
12.71780216256806
3.2238983335298754
6.079571639852308
6.812983937528008
12.844164697919542
5.076921209776197
2.5238994822065997
6.173167799341118
6.566883982826002
4.792244111914038
8.896357715283923
5.513178434640773
6.065591590178241
2.6111450983730204
6.070338143266075
3.450895182330693
11.830035763375081
1.9945591280907207
14.04671884793918
3.1349545898264086
2.778683119481495
6.371851845223628
2.725099656627213
6.100794184002346
4.803129640822553
6.528053761277862
1.4533007910111801
3.7373201224306754
3.6806812176237087
1.8554618828912162
3.85290239709875
7.294212629963761
3.130761540478618
6.769665045491464
13.400673805688893
5.338911090978937
7.574097726452024
4.743234058420159
2.4918964989190777
5.9119328221188026
4.473861784523132
3.2905209343317767
7.498515278868145
5.1511799935431375
6.049234247275633
3.439865013566875
6.3082481963142
3.413135805264194
13.915523735138684
4.718178772447122
2.2786758321484806
7.116616639064686
13.245298069114108
9.381287997116772
1.8277864049413084
6.003561858869291
3.4188384640028056
8.887530392655819
5.838795323144193
3.619236178105375
9.044615179961706
4.712138347664034
6.345581899827577
2.687049953517596
12.597361648485101
14.446956827366376
3.8636688333936853
3.9262425466853164
3.6394213936357946
5.056295007785176
6.42150011763791
6.172616696041198
4.4873794817631305
3.4674938887113007
6.2665360380288675
4.872574826332493
12.786776923178202
9.123619030740828
2.604531508454816
6.905707372951005
6.913927684330952
3.0474786558681983
5.289832911677105
5.645192449423358
12.808085209150347
9.437759896901458
2.6367896426004975
8.8038995014573
6.465294120289132
3.4501994337421023
6.6681678431456355
4.594813768995416
2.760831914668238
19.05461324318869
5.166377857633261
17.37365595869185
8.735722339082324
5.8013729878140285
4.576124419237491
3.394767219774257
7.67946415203954
10.698343456772838
6.145450349524108
9.449243357768301
5.516980052907014
8.00335599723904
15.016001711375168
8.966043255040246
8.324078928434055
2.801339107543531
3.261568773819717
4.138003864839306
1.6358814604231262
14.301278518977451
4.2219696842716
3.0702104892911914
5.753599764535682
3.400535958819008
6.092829469740735
8.960588454094351
5.792863629036364
3.2462772190135096
6.548467673373093
3.2518204802125816
5.463869511461397
5.006724605571321
1.9713382861863116
7.725025796107095
4.636693267929855
4.860158431882406
5.994337410006698
13.21207145430144
14.309889160203522
0.7514659572402299
10.110699319678547
5.925636373102002
4.956792190448362
7.391500060252134
6.227097200880821
5.850125997297045
15.006702415613516
3.1077059221426415
9.468787107210806
4.942414814610552
6.991107091474801
2.9883970518165284
4.121247312389992
5.5800082514175156
11.106809137474837
10.85350234273891
8.446048870252396
5.010579035608956
3.5569285037291203
6.280996709166935
10.032857603888871
6.271407664730966
11.969278584967618
5.701016240842924
3.1284131892973233
4.984454621624938
13.130274558422784
2.054990104863951
9.452933855530237
1.1450836292158493
