# Supplementary material for: Automated reconstruction of whole-embryo cell lineages by learning from sparse annotations
Source: Nat Biotechnol. 2022 Sep 5;41(1):44–9. doi: 10.1038/s41587-022-01427-7 (PMC7614077; doi:10.1038/s41587-022-01427-7)
Supplement: Supplementary file 3 — Statistical source data for Supplementary Figs 1–7. [file 41587_2022_1427_MOESM3_ESM.zip › supplementary_data/supplementary_figure_5/movement_distances_mouse_late_2.txt]

19.762850267637635
6.384461987922586
13.036128203594364
3.8799938099050784
4.512551926830722
6.661035036978337
19.199198961050698
7.300848705722024
8.136256187926383
10.395101168958474
7.072569707397228
4.422677290100606
6.397975041610333
8.96382854120781
7.184698029044543
1.2109750238217596
5.831770156646857
5.530362416424884
5.626469941307812
20.79771272634264
4.479595249499658
9.797307592306801
9.563628557242472
6.7980536675427885
3.27442283465371
3.5848220731653617
5.909587187562969
9.308759353291602
4.269052656180489
6.205981977128514
6.77784815553546
5.368025338231982
4.407596946904471
2.4350014775254745
6.567662416375314
2.8596152171721987
5.7680336800934535
5.725848177515146
5.392647528443047
7.657711482251879
17.879509295115273
4.687955808311915
8.950008765520419
10.939099882930156
5.38368313188538
3.4007860197695123
3.9602075163168164
6.010355097525578
16.954356992395404
6.081606045834723
2.6408254379094607
16.787219731427328
6.216880939305482
8.166095355353242
3.0708231810913613
12.96864228153158
9.868570832706535
7.404427367187117
8.355164306351579
12.689197977060438
7.234104631932456
3.515672910209285
11.789048183563864
2.3895096036530368
5.595278757165886
10.853271633713735
15.44320044315513
5.292607189848184
1.4272204200925047
3.957221938245989
3.7633245676979348
4.173967590297271
4.819512951748012
10.804377879883024
6.569815852312734
5.57006461201655
3.96043350524768
4.2836702925664465
4.396305701631977
8.535401047859244
7.4879886733680285
5.218501869931567
2.761967988350545
5.694885485818649
6.902873098976296
2.8225215933926515
6.711318152991379
9.572414593136827
8.493623069354278
6.7141311033586195
1.9347383633346023
6.517353813066022
3.6419943480741472
6.322224123291384
3.9380812435437886
9.317394705928086
3.7350926388833243
3.5069036680667223
6.390999865953257
11.087342617916473
3.5072799739502907
17.08197158921636
7.8293545357024055
7.171644814694098
18.0501453830879
2.5854394217691543
5.008238114411154
7.6274883446952595
2.9137255964982254
4.406307021626716
3.444892234663511
3.2437311730920486
3.0104445855484734
3.82041357577498
4.778002404446601
7.44030327180144
4.798485587312328
5.577802882079857
6.038591339335549
7.013223826434769
9.52875549547765
2.9902680342218133
4.086674107858896
9.721619108850938
23.506378151245418
9.67338175655643
2.9805486445388376
5.682092712197918
5.231372903240917
9.980154959496952
13.53626638253005
7.181996947866814
2.3843951526846414
9.21988536502366
9.903753743506888
28.872644782636577
1.9056365486049818
5.992768250166909
7.271458634331733
3.5570529921918332
6.204418405117559
12.082891307335561
4.059905182595686
15.433961213930127
4.357293131864782
5.320275157130843
3.6095651097196164
11.043505696176778
4.44220617929182
10.112406632700408
2.6124986582427048
6.699115815648246
4.868443262917064
5.244164696299697
10.005997169909678
9.865779878804359
4.570724596211089
9.98241920640161
1.897435810566698
10.024112636409248
1.068271319456779
4.947069948662965
7.904310060264055
9.678921169147882
7.406683612399141
8.065766466102298
7.047437654972664
6.112105825926025
7.778435011076664
2.5075031119719142
5.091596856742129
6.397089433864537
12.078490973242841
5.5976206426084785
4.13791274865025
7.86284950811414
8.48053967922205
6.645309383297802
5.309544340225139
3.9332703638401405
10.59465117128918
8.658606552142912
3.371547500559239
5.545425145443823
10.536072009181737
3.01465901340611
3.3720076018606404
9.779853772176688
4.6151973104695205
2.2815299335957278
4.504900743975682
6.993170806488083
2.5796683239561737
8.885457765747093
9.171889673080772
1.130285805115301
3.747864205527945
4.216378541681076
4.591469736608424
2.6725258698283745
4.118964678807774
12.01131720563723
4.128137779783378
6.219397756854889
8.368536804872775
5.617312974485809
6.910529150686055
1.9481426571804041
5.103629995686419
11.38556568902278
2.037521713088596
3.319953007873927
11.490823718497833
5.863063848580893
2.4752549078769266
4.09869794628545
2.7127680040722533
4.51575359791366
6.868839744208579
4.9334268796647915
3.4957156341009914
5.579225248534076
4.987423565032867
6.184843215968442
10.739658027366582
4.4996631857977505
4.921888480168247
4.743285273346013
6.40979292408577
3.4949638632937163
5.172598614155951
7.282270699270308
3.921635533660798
6.094080379280953
4.661599829416498
3.090272836320084
2.801280479798434
2.0483821052606426
3.53304065090367
8.465649785018119
12.115969710623284
4.2585043110755
7.022605266105188
7.994068197651091
10.555725649248352
3.765687065078419
4.650983945479043
6.771208306135037
7.103124302645837
1.0271565008360617
25.462542239903517
3.6978520252727116
2.2736814054301386
6.467600561447385
10.951147493645909
5.674247138390582
4.556408681416736
5.116368320889025
5.970582022406261
4.975646474678048
5.9472147736288665
3.497016653349476
8.864825441272504
4.722337524921925
4.691878205188205
7.6520628047257055
9.4031593502097
8.47954051863892
5.17033135281603
5.8615619017561365
4.912513263098957
2.485031128875407
8.57278700820736
7.272161036218735
2.8970050656247115
3.538510579839328
4.148961853166047
4.87312727917539
5.716665980986774
11.046815563132236
1.818971602262212
7.745505189111122
2.9055111816797154
6.927103801978217
2.842298523116271
3.7777792196689224
10.576622078532141
7.601119416772352
5.4794743089947024
6.468377420744941
5.971586216868289
3.700366078846731
8.689295496549972
4.39932471076424
3.9471171024826113
10.080798019782145
4.0122516493848295
2.9298598248884544
5.644657772008206
7.744390874529341
5.752409898413724
7.3816884316065545
6.134260937209245
3.740448453538973
8.228323307942677
11.080617233680846
2.63095051034261
7.589553708121161
3.9961532878419717
2.414451040520253
10.98119761578817
4.08656940591615
7.854787603598541
16.115755430219192
3.313923375673627
1.4695256341352307
1.6223995659651695
3.523593442072696
5.77496918301303
6.102949240584489
9.427437419299432
6.98384370110807
7.443821883212908
8.377408496501168
12.648470227623504
3.3879800967567943
8.68264521368691
7.998216107237703
1.0616277683114168
2.9285436249144254
5.237781766265045
4.974151342967454
6.448180251917236
2.4295885474829575
4.53007618944264
3.601667485787759
7.386589294332188
12.23115357273333
3.1986710809211587
3.316165646190433
5.5960556220849424
2.960141965637914
7.483160749976847
3.0740950114550447
4.940040875189168
5.3575961023689285
18.52711098949009
5.192826553471081
16.457546956523537
1.503969058567466
4.80138766196391
4.00023995035467
2.1270287126749245
5.5099373835646555
10.113505796987587
9.17487768161384
3.3590532494268692
4.88371622306363
1.351567205344322
2.493582629026092
2.635008819392128
3.3725552908772496
7.420968415284512
7.53174526115467
6.85116181024645
4.398625711560479
8.909190108196777
3.0585045340311874
2.5839264888736224
2.2086164469522918
5.578868357157097
3.3349538828153587
7.528245679158004
25.411028794266493
3.3532691254550966
5.040199569250042
7.106908693345327
9.599916077197856
8.359288460719869
18.983574121943196
14.957244431845314
5.944333404180877
4.601689255381352
11.396721630338098
7.549616880948404
3.980891308544089
2.6463071034436303
2.886022042470766
9.488023698388051
7.90886131519785
7.10672720421471
4.887446726731983
5.061650966656369
5.700511690549956
19.8453817372662
15.968843753335587
1.807026634601492
4.006963833533941
6.491228255709467
4.621862069286585
9.61431487364661
8.85416797258451
6.817005241198874
3.1144341751825273
1.5670372785728945
3.589991878162992
5.467782155633656
4.5714164622185995
5.912709300528485
10.581021613346282
5.792285622138094
3.8849804423424543
7.399517137652123
4.785653086143337
6.210472404140679
4.789583702718201
8.025407916793506
4.122348277600284
9.518502387233939
3.251756966519358
4.656511418184621
8.394779456468996
8.379554056006558
5.04525386128449
10.312818920641034
8.86769085316421
0.9818291516066127
9.089795478170293
17.023397549423375
10.955823197385401
1.6219796463551968
7.070179894681695
3.4704102041457183
8.868021125656211
16.510849711296878
5.81091032558246
5.389094241225406
1.7763382602482662
9.017677911271422
5.708134175836507
3.56789385009073
3.227768568255589
5.95789810008131
2.9145992547322397
4.449961158633687
2.8832280635697676
6.6570215038976865
17.397890542247488
7.453641839894532
2.7634962865205153
5.9830534240355115
1.27187687678454
10.536688309608172
5.668268021780628
1.8633971539842704
7.9742079257750245
6.731792170769039
4.839815595720814
3.7644583987502616
2.831840442814158
4.677735119187153
4.856765601003048
6.610756998565768
2.3725970327414974
9.76916245015552
5.905997634881821
8.337790140928718
5.100816801972091
2.0726358849245257
1.6917449426942819
6.964171699930617
4.8356895575612695
4.59267052224835
6.893531381772814
16.76889093205083
5.9728440454878395
4.708955040544533
5.8636701543044305
1.8543649383680658
8.138923643571731
7.1932016716676275
6.547382463897999
8.134508094122708
4.597644787535238
4.065610216325049
5.118887607730309
3.1486188326133
5.901839922034106
1.8685122834307248
9.305178052625081
8.454334512642296
6.27836965836632
1.172728339039449
9.123376628538889
5.121257819858358
5.170983322403327
2.1692850546875997
6.839106872316783
7.963556316709641
3.96379271993277
13.107101002996531
7.287290308168819
11.759588583006165
22.355309115706113
6.342602848507218
5.590672710881828
11.208446751045143
9.988331900883132
4.374926806790929
7.07591159147855
2.676055005935175
1.3525219615324078
4.229603018426971
9.91208111716256
11.13354840200593
5.9800303064438465
3.8143423316193545
4.608929640490259
14.823189889518853
11.375982815974288
5.590234578825799
10.672083860303028
5.624143022454402
5.657476714481903
6.297876167497857
12.420013233858196
11.778296674611672
6.8727180668607115
2.111048004301254
10.034858335194995
6.000613399920116
3.54866546330638
6.427038683795
9.289933813710874
22.71615479426276
5.842723542690042
8.359574439973139
5.426357225914832
3.8413304962921897
3.4635319071187674
3.473505755966373
6.64666389164758
12.569937737613333
2.333809301635355
3.0009141952124434
5.128277363313453
3.0314432391217307
5.645844199230888
12.194052530777054
12.048038741011345
3.356227788837447
12.718928195734831
4.134886244487384
14.269641967475291
4.187815273026637
8.69968726740658
7.231752086911769
4.22925443106621
9.80952079315003
7.935422898324412
7.565979017873616
7.43914737246537
4.640219140708503
10.194527478885847
4.868462412678267
5.295472443381116
6.059119081407268
1.4688041590888667
7.192595049179486
5.349145736912026
6.675956648091387
16.502969507924316
5.627234149684706
2.6388791634266284
6.053670036458973
3.245038204827923
2.447872994891836
6.015499939469689
5.291204551462256
1.9336429965481414
4.246563529939313
3.229938886538025
4.232117846164996
3.144232351212274
7.238292860923721
4.041946141504946
1.4352401030602056
7.530330416468538
17.90941390712917
5.1438295519514945
3.0542624953190036
3.270535716454947
12.877626117899283
10.634558563296949
9.98329722171088
3.6298613665606734
5.140364470349299
5.620744974405944
9.353069104849213
5.355845599425584
4.441749386165954
2.0758032540010944
3.2078011567333067
5.094418407663365
4.917447248993117
5.346720316987779
6.559076402168533
3.2339776307563377
4.903749050623231
6.141397466521526
10.999270580229602
6.833128988896154
5.958170503395587
1.1855152852664308
5.346491023248759
7.2684659222688435
5.1059128633148365
4.549984655267226
4.321545331522912
4.1970488388964995
15.883495510968924
8.313351212277478
3.8887831587853205
4.181634078162906
5.993953632747935
14.669117421039013
11.072866054611882
5.915055294770641
13.935172029976009
6.198530257078362
6.493094350814815
3.45271926543173
6.576606566003878
11.43479735383807
3.6566351466076132
3.8065821405801534
9.29264728095961
11.361674125234613
6.452423861073466
4.127803015861432
7.414644171668197
6.642545290160911
5.213841741737687
8.511979180885167
4.916531739560189
8.331319856938151
5.879746671439713
8.051718842807375
9.198122795424638
10.227560028939411
5.080622339839434
3.323371457214805
5.818841291057099
8.278542816659805
5.40522643422735
2.213100498239214
9.394681302786413
18.208719024485703
6.5834080153082954
3.805255854059981
13.947516495540185
2.8286303529392303
2.6839565482570764
3.198111147478235
2.8047271148635766
0.9537646338327793
2.8940903266335
1.4846415590851385
1.9742501405181105
7.66059195824922
6.991240054191408
3.4203947434148687
9.422323110236876
1.9901231587351014
7.879929421737435
9.486578854643149
4.305808473184228
4.08106209492025
3.677950961255067
5.435464998213906
3.037597554135787
11.855696252043554
12.402055748988783
2.364878905646457
2.8389912347465316
7.635152587037429
8.306582281837509
3.56306419094481
4.03129525862766
2.758301865976634
4.521735406077096
4.695123353619968
5.348872287459387
2.879876050011408
7.160202231976443
13.903649494073958
9.143596722936651
5.9482951741140795
5.834096196468659
4.500497502549127
9.473226714755253
4.47774592103326
3.566548222927683
3.4519271096134285
3.840683203641621
3.321914456627181
0.8699116863711749
1.9178946643722188
1.7800823295465082
4.473895599401372
5.259555087596059
4.265998256836783
16.810871625576333
4.887332790256502
13.10156986709073
3.4363742443009095
5.246909786373688
4.589310720712748
6.497769824367402
7.137595457342613
9.421858171432737
3.7692964749562
11.627056507532817
11.512749957954917
4.8452760544364235
4.312037361351948
9.663876336418987
2.82636986774599
6.352640701408434
4.040819674153304
5.386620851643224
12.171344370001817
5.347217433321284
8.074655280995076
11.76747223760944
5.986301158674852
5.28125999562115
2.3074513645109254
7.783181727167207
5.320025420129651
4.009351596392881
6.806133148563516
3.3831664610705414
3.866144633906628
8.415567015730103
3.9900832424865698
4.470002242983444
5.589362701934775
8.065313256269423
7.557872261096783
12.193149482572352
20.535699179579606
4.007847970160546
15.194127977748042
9.56719546108561
2.2999904391712604
5.7634068281592725
7.433660604912105
3.145370820710509
4.956008025130936
8.325024719765453
4.292497734910427
12.02686411237101
4.892612787964849
6.747840475795075
12.181264659299732
9.244882964691296
10.080389423816674
3.8135103467354914
3.9033592230242724
10.09101880540453
4.287711372267314
4.755740848971566
6.139840296635716
4.039896849261676
2.924316760404824
4.471651428976095
7.379450937033403
7.340166133783468
1.5680887274376292
9.367477842334603
8.33856628965964
6.4250297022693355
10.46045742072204
2.5470891589519247
6.240406280813801
0.5232359512291385
4.475108210612336
2.3844484876383083
5.095573997808664
7.825374864245635
3.079152923750145
5.4751261871455945
5.681914605059708
8.40385488226744
6.630843933185629
1.5134548521496698
7.263668237473108
5.067457859848319
3.453191242086185
6.304327541165607
13.244064975942058
7.5314612005316555
3.103657452594343
4.871432632313854
7.229112537849102
11.31147391220963
13.251395404062466
13.938265429654265
13.8624074808029
6.3046575091236745
10.547006025737373
3.001823360553319
2.794561827455424
3.6368820107344306
4.946452686180001
3.575431133893484
3.181663605995172
9.379221715246606
13.838421737496697
6.885019851180768
2.783628632501818
6.9845438604971335
4.246405016408885
5.52987777119942
6.2409983905846005
3.5534823092104486
3.7082239340310625
2.427295044751813
4.054020806676321
3.0231149608899996
5.300644754320729
7.106666980646603
1.5778387836297723
4.042851432826905
8.77816041899451
10.273618651671386
4.141027358119325
5.943656305261596
2.8310152877704238
10.073442503859768
7.412081973093577
7.6428550488545595
10.332098489889377
8.881090569285009
3.448630622235887
5.723735132929412
2.8880395219131185
3.1298267248910645
5.010786329286377
3.4610216668400255
5.015897972020951
5.110354638086815
3.7411996189095715
4.956654401988048
6.255999083079939
8.575532198727142
5.177928816911678
2.4799691747939825
2.044711908182827
7.334822713869431
5.725524266734877
5.454799629548764
6.682352139138933
6.479098793417919
5.2261822941690745
1.4191210337642932
3.2409108292683055
5.229099888767811
3.7868897425702195
6.605996524890992
2.357138246968779
10.16586363614672
7.351352701284866
4.983479652079743
4.069178313216481
4.7561411706803325
9.167912797111299
7.046842427682743
6.909012339390303
3.5484945925407545
7.289932511690883
3.4820174002295476
8.672147700101474
5.179110768204458
13.974389877231706
11.656576240628016
7.840627517612637
4.58225427047781
11.598231136261042
7.436354471115403
5.960977077599042
7.178637901324631
4.038455654897667
4.1643223860677745
13.124782818693832
4.161831751282142
5.24987827917877
2.030030608681442
6.734775999950806
4.326372716609695
9.098519249925598
3.4765512335872963
3.7187960554170054
14.71743491679344
3.1470389556926452
10.982519487003001
5.786228288673688
5.364654578337298
4.740166419407714
3.094735006231921
5.123040604748539
1.4127867959075548
16.666725416098615
7.205433789792894
2.5031456971647064
6.505946920466688
11.27006991825476
6.062180363394607
7.226580162470242
8.049671414311712
8.51126277631342
10.287409538121034
8.008898157981102
4.74154149161699
5.835815005919027
11.232779120434747
6.288099780457912
4.808673858978595
8.905760924319402
7.886642779489957
4.731026846987708
12.943300865261262
5.017318625326427
2.871864694945642
3.3273859335154734
2.5680842990737
5.2491109761190105
3.054670046183464
6.227922318886682
7.107535738980717
17.071504421223484
8.880447915351217
6.470039243152988
4.454146213526165
6.903775142228427
2.085800753456138
4.52178847823451
6.556449952966232
1.484048864330471
7.162283073545185
3.851715650102881
3.6960669512269315
5.238848059029204
2.7029045220544283
6.409898382129351
7.970081978040547
2.9934427454849684
7.249802452451241
10.367013613957813
6.689774683839795
3.9056897911312225
2.376386210076997
5.531198456932457
6.693556927037614
7.32766271957813
9.989453868824754
8.427914675203894
9.393367644261318
6.483221831530277
21.33690255037872
6.394906797055178
7.016850882988733
7.398746778786697
6.948307797047251
4.333950212343456
4.347539104760676
4.392790257161395
3.6649672242204256
14.542395489196338
7.837348288805898
3.8457465860042324
4.377756927655682
4.193943910772926
2.0625182667290183
3.902879080677723
3.0575698583611746
6.593556795350614
2.0862099885555403
2.52872249094315
6.005562382000204
4.991121142334266
6.015324182495271
3.5676323214715637
5.888333860165086
11.955237871161154
7.084516814603997
3.550867620495426
5.9799660485417805
4.199844310900875
16.371706780663416
2.725420041358803
4.435696467415829
9.993539198412858
8.09267507339797
1.2829099581359764
2.8516855087999886
8.550047323599966
11.34166800213085
5.302425615461994
20.195624358888722
4.126220304785066
6.110533590935802
11.574013645133222
7.362019410268488
3.26259830156168
4.012128464090781
5.599947310754394
11.137888540945983
4.80443330042119
5.837883070192704
0.8602313141812468
4.373821854564836
4.279517726530828
1.4720452319671395
8.043790534673601
3.1693473586110805
7.9358265406072075
4.066655303640368
7.976073160803872
2.427735571246898
6.509615615455211
6.7545435792697335
2.4460508110610224
7.959684367328556
1.384279920866852
11.671157362838256
1.42849988316386
3.706885768651839
3.384804975636595
1.0884684138049665
3.919617578461934
11.073253443126353
6.432399307874191
13.36731611014214
9.050643191009977
17.17916088096959
3.999901428962266
1.51443557579247
7.326939751104505
1.9966247443525111
9.21383724665388
3.9107349143161887
4.458753477766332
5.837684205816514
4.373702905012868
12.834353667259506
3.178285611095142
2.9404331342820567
7.400600114345013
5.564228859372602
6.368875633318012
4.2198317155948235
6.45536425451533
15.010711110129574
0.7063049899588075
6.762135611833852
5.938623018448813
11.12097377735663
4.176447857618112
2.944264666166414
2.6049399079408677
3.9839650271022604
3.448494271908488
6.559046685300359
3.5982533534701346
2.5344852056885014
5.638059374060179
4.86859781050161
3.6223109192006424
6.626473808557097
4.628202298553018
8.578700907940062
2.4054033001322708
3.4808217151709067
2.5293568942211624
5.858927251748983
6.37236508237934
7.956456892081807
3.7269379070179847
8.01837344082014
11.022610720197
4.836922468971014
9.050978400598353
6.147801634224108
8.524824699731687
5.622148051500017
5.2645396362647485
9.782462113212322
4.78362053558558
6.969914342082044
7.173808988111797
5.529896477122151
6.713654880313453
6.892870447666204
5.321634316470621
2.703252664294442
6.650380141739131
3.723279150747572
5.131287452016796
2.751641825902195
6.440053957053788
7.554750240562399
4.959108518378559
5.889182715655738
5.0373991094886845
3.4426517664516396
5.262642799266293
6.481237955074284
6.69946416719311
6.246956382305295
28.366229538594368
4.800390082025852
6.396277968014935
4.830286231646648
8.63670224603185
6.4894243350298435
7.115508724952685
3.0680500570559937
3.3936273695402015
9.39067369773922
6.775830832968494
11.316536674205679
7.6347252388288105
12.459045766878942
14.002615474597937
7.63830897482506
4.629720336377289
6.071629572034158
4.96424009856999
7.789597340600466
2.4622430179164447
3.814655460834644
1.7374923096609005
4.425238974486161
6.618544062401505
1.9680656360188449
9.71990390780824
3.9374564128382548
10.995830900585014
4.8897790538694155
4.792241337332226
3.8632560206030293
6.334836683467663
8.379690918002286
2.3299017813217153
7.702377295756568
4.0895822840342015
19.55970379001224
3.1558279187764717
5.743025259289536
10.20516703326872
8.374924634244056
0.32158714853082493
12.69618536030724
6.647966427201398
13.499600454178678
5.213929580694753
5.586641261124439
5.011124513401943
3.9422983980582766
7.3772531165903015
1.3594176274502203
13.362511500732138
6.186054308579897
12.176312995214849
5.42684422207468
4.769305982810908
4.5737171376266055
8.408904285998423
1.6583151802209384
2.3550438467599744
5.801703747482457
7.8497304309816895
1.4338702292371714
9.01729663859215
13.882067965339031
10.19581012921877
4.70319883935161
3.6428231719171773
7.601156978651686
7.985378408788191
4.870888825104332
12.365277770029126
2.6292784327386025
11.856105959508035
4.683137015157664
5.1038873757439385
7.210710446009676
4.802181149795596
3.6214078455211873
3.4843044536297234
1.829763930822464
4.810932275164647
3.526310235595771
7.173661810605177
4.322539159850492
2.6011012774078566
2.2534219555228647
1.6200363955448351
4.479902287391366
3.2219402501858343
8.387616253870865
16.85916044401976
5.311164776139733
2.5689209322233384
9.120676605433461
5.342650795997578
1.8624392316902123
4.085367591081978
2.067234473328313
4.1572072872442165
6.404930147256625
4.605083832458062
6.539165111503524
8.351007570973223
6.375898091600438
4.773437313777468
3.9532742482409238
5.7177429789568235
6.03697461129965
3.056995498612804
5.551767048717621
5.652309278010827
2.1049517648862075
3.62486964868223
3.1930889802565967
2.563764109161357
5.1693322343390316
16.761619691240313
6.861866029913474
2.630454576748322
7.8485566801444575
8.41166261378856
13.900711878638376
8.333584715302093
4.032683196755328
5.173150532407165
3.8038364979964316
2.6822232515690367
6.8088208611128485
4.590031427581311
5.256837947420886
10.216688875619635
5.066189376022387
8.686237070851636
15.478534972383562
11.310426252290723
5.37604921594889
3.384337119733626
1.8900036914450145
7.723133362502621
2.298110993876119
3.2584792264153677
1.9898267239754635
4.8404833256142785
12.215160812899434
1.0335558883391045
3.2413745590633534
5.311322841907999
5.729804271456312
3.543170362552333
3.9438054300570133
15.543178787219908
2.479493947382604
7.813206813906328
4.233356607030406
11.038893170983597
4.440876947597064
6.7798247500549085
2.790209606539078
10.639333329116358
1.8326637267015513
3.8717247724244386
8.15186330510675
7.581871489659948
1.439068307108807
7.075260969996638
10.166809002421456
10.69209416402661
6.478381971458287
1.3985040279453658
9.373675482891448
5.508233452850154
8.135606543706105
0.19405313076388483
3.664717353285037
2.633568889446298
7.678277497619668
5.725136824046768
9.803877019060584
1.9539927736463687
3.612503373352524
2.972944404211167
2.8895373490476803
3.7578507790372306
3.641023985604741
3.622391723733201
9.093845746629272
5.701654617570025
4.407388907640976
8.010328931776245
4.5659945841496725
6.089563703719737
6.486190996994397
2.903833949763779
9.52177242669949
4.091550844926811
6.576623698380848
1.6825729282088278
5.169467267904277
4.347303750763097
3.0894945575393744
5.7169071043418125
5.738752561652602
5.786744664508499
2.817509033078151
4.973801977788713
8.210413123516089
4.350990048714195
3.284154443280954
4.660421536838669
6.252066327916777
1.9683575864602998
3.508696381459252
9.680843709152299
3.109593614430737
8.429950069042231
1.29179638456264
2.5372575552081544
3.941775542603358
3.482693072137965
2.4283651306426584
2.4759287845821305
3.982295427127956
4.862378920269575
5.860388024756359
4.729824950353057
0.963483603233649
2.1520557262804245
2.492865225867833
5.31017805312991
6.06922800830051
5.0543587648112185
3.9324476226476253
1.8360140348946852
4.831390972617465
1.2591801933447029
3.2567331833988806
3.3721251705860893
4.110961883971596
1.8187100260308235
4.464515620963584
5.5859939504853156
3.322553438822376
8.042591499723086
2.486161495702934
6.2286991042989595
5.282841653836393
5.080028604855104
4.840602004313813
5.310419261331054
4.222732572475052
4.31631566181606
4.422780601344816
7.2376030865490915
3.2430016749743737
2.394765682191359
14.220859920418379
8.941148965057476
13.608798701529354
4.81432553508852
7.031400820037265
8.62603067216193
6.105011096322549
2.583401848908061
4.45265220627099
2.4794154798442984
1.6363471541703516
5.472687967859093
5.152388391865998
1.9421208052334333
1.9407298850184749
10.349864519157144
4.709308479929007
15.56178259862849
4.828729357371149
3.165540163536608
6.22486936654219
6.119130882366429
10.19457905476255
3.670276098567388
3.7441995641914487
4.776432051966232
3.8788104155919476
1.4510352454380127
4.454414946517841
3.369827423312445
7.376915020191803
3.5882660951069583
10.270483991221962
8.368570304578428
7.735441906241737
6.594294847776176
3.6215204946280464
8.30124529956168
7.728273105333554
2.6433537366166515
2.474027532607129
13.82728487182192
10.311696694666578
4.859556903528116
5.668518101832303
8.222224699501636
1.9355013874684128
4.0125414253561384
8.626418496048789
2.181027412289449
4.312413852545463
5.971275521172005
6.833762151527899
4.085825561581488
14.963448664328512
7.814738404609659
5.4147846553214904
7.272022955713345
4.77517157965877
1.514275820845762
7.338683371005756
2.2734808193881593
12.435322734321947
4.3128658623925125
7.810325210053427
4.395706182685427
5.719011873233365
3.6764998772526747
7.235662469606357
5.119470058788944
6.1822100692400985
5.608718942833841
6.316983225119224
7.084410266369949
3.892657300761372
2.5774501310900875
2.213747632068974
5.6307970732075265
7.548589430486784
3.988879969939432
5.2121763178144
7.567854232113623
12.697605184787788
7.617197078598928
23.305136746837704
4.04754376585494
5.715246405525554
5.953578164351473
6.652090820660773
4.679343865526114
5.42442187848771
7.130151975975957
6.656189274768839
5.0902977988504725
5.656774104379557
3.5696586418952054
0.7762669361069281
4.634253529501838
6.16341297160325
5.350354376541852
5.971411084848328
3.8983137106475274
4.3277298330839695
4.089494540975216
6.027604361644483
6.490938015945923
6.019865343084409
3.704112603432713
5.532430058387226
3.171716416687918
7.329145204318422
6.805324765567801
6.008472716587967
7.25835756402096
29.806490704337385
8.27798769936725
2.7267357318817225
9.070346348562198
3.0263396913243397
3.6578013621409915
2.9839180102965015
2.5540523537039848
8.954030963605769
9.017132359306437
20.449484198021633
9.261075413376252
12.582993953794974
4.560690932841581
7.007095610915265
6.853157104297673
3.5714184168388736
2.802778114038426
5.485809969339207
3.8576626296768946
7.087837782499978
6.1802698359385975
4.529076194472657
4.34233768071416
6.357904910158711
5.418419393383422
4.516641144302539
4.739213684475246
4.178950617972373
3.9636000598551733
6.008811400363084
1.2549332437560519
8.917151834738283
5.751034817160672
4.598177095574712
1.052871218792701
9.280527374815192
3.762039260488708
3.3227136314464545
9.7120419374444
9.08098678115296
5.140369071914608
8.977791877975294
8.81744495586636
8.036083984737903
6.034666690017867
2.999711519023591
13.345539074880522
5.062481638959552
9.07995823588593
5.928530918565713
1.9255363827666698
4.129055026551359
7.825114946320326
11.263023232032587
9.477092112622053
17.31335780335163
3.4197773401625327
7.2017927184922605
19.45980818503216
7.6571600061273495
4.544409414491967
4.632856658334247
2.3609961229412617
5.473800847841488
8.343513067130502
11.121504130289749
6.22332404128392
13.33980898193359
4.170364356028294
1.1880529983498527
1.984190920860182
14.46649639354494
4.883370876194643
11.937937594965925
4.439332384174139
5.4464762628834
1.0156946570650338
12.294679191250411
3.3700730959985057
7.62290420516467
10.228684204540087
3.071019202726756
5.216720177922588
5.255870374881498
3.685601367455706
7.381870767610062
3.057191194163507
0.3863921995986576
2.446479230465699
7.773932427556601
14.691727695155915
16.8747374596678
10.304825972275681
10.494841014670735
29.739535549035054
2.8458208059314893
2.001306671697462
6.740239928076985
9.304449312340708
13.687587142509658
8.777438580658774
9.522907906080615
3.9421632405334144
9.974384134793898
6.017111959091776
2.9905526363428265
4.627618921765267
3.798854208310824
8.69875540366013
4.737729508194732
2.866800916151456
3.2886024541203684
6.733352246734894
2.81961775851492
6.864259099182536
3.3736229242964346
2.3089032070858297
7.719556692190947
10.588227457110625
2.571947577795319
3.128765084345796
3.9546183664446057
4.2458450742220055
8.227935137876672
8.054644401062005
2.71565293798871
14.608464818983006
9.852029307220887
1.6182766825156045
3.6433057398193602
8.076750792189792
8.011945787518732
2.2598465750101706
8.100289980448242
16.214009621256796
9.96209391488744
6.27838119983951
6.241393508651392
6.144443038164281
2.2546395232394634
3.6356648876026325
6.407310100657145
11.897267594345028
7.797862545836984
6.563390001336654
6.097835452618026
4.83648147472547
6.182394470078182
1.7801082950239504
2.798419659514059
2.4605516543364474
6.652775437452024
2.7288461371416317
3.5395793270522553
3.1049765386836463
2.7088623482503515
8.250069122067005
3.9998060741668997
8.2285069817409
5.1098669065664
11.58022249737286
4.096109941479321
1.0499982992373256
5.4599984851986605
5.247880730958277
3.028870768526264
6.271573902065813
5.5475255373002765
4.522626526915777
2.607227705824807
2.394987333343587
3.9622618384732413
3.992693591381771
4.42922440559605
8.662741212701768
1.9680132866865887
7.081347806227586
2.4957790693084347
12.301691146035772
4.007494785539918
7.572191084403304
5.803848444870336
17.30139088679157
4.13058432260307
7.723820022212946
5.1360656923841566
4.44907432229631
2.0858527154960664
14.602645958928811
10.634756170106911
7.916167800837725
0.9637182081387755
10.667808228094477
2.6787129870470716
3.178595173849444
14.105972194326512
3.123608868349282
6.381118783014891
5.236511432333073
2.621409225365598
3.8013101762324104
1.416092554748446
5.345684558607136
9.026798242691779
9.927446260803368
2.7610987327925303
8.242486609327498
7.263696904932567
4.827315407324085
6.0917398944388355
4.398653385991972
2.4560758855894202
0.7359180447842875
3.1975691680945864
2.694093070737491
3.2939833773216742
29.313922531748585
3.808988360367891
19.453400947283548
2.476625449006658
2.048576908017946
6.974700463193639
4.7054859490375875
3.117743813522638
3.9713242040494454
5.530605548962934
5.385685019020997
2.468179542229341
3.4269681827889014
4.49104766813967
4.136381212684523
2.221188861725855
3.8156377010608717
5.537436699810695
8.141853068884481
6.659290709671137
3.518231258874672
7.27743965064296
4.5946146136141115
5.3302408029036386
7.964422633227269
9.896939814549608
7.667409780410785
5.883603795642154
5.562889107010773
7.7023220064947076
6.406480480514029
9.238680389903767
8.48375779929422
10.084887084949255
9.032704956452461
2.990410954555336
6.803032152731433
3.973620759042399
1.73434641125986
7.947481236922124
6.16314407586884
6.742491595634425
4.655068344409475
13.2189708405708
8.083784833074027
7.312787324979944
3.875586115109711
7.555167212681718
4.9766918236541535
13.65457978680548
6.654550590853861
8.448506133946829
7.368202547387632
3.653536205567769
4.33659082991399
0.8183072623256482
2.1688847849081108
1.8785979802978876
8.57840788000296
2.3233715788262277
7.468019575601962
4.504642686793631
3.9759936530915976
15.958904412834606
3.9894608804116727
2.4417091117831626
7.427803273899359
3.9421289114982265
0.3558720804506937
3.315779532657004
3.0457093607721877
7.129859325471546
2.0660308107792105
15.047009298763863
2.130062886561554
9.618601749074903
2.9629596010781043
2.299915774030995
2.87230803932729
9.576484613346457
4.889496760279743
10.591727973565861
6.628192621979876
5.448633175379495
6.64751950272555
15.901652515515266
5.439501261849266
4.518957113324703
2.406967746880283
5.774448276201421
5.510242052448405
4.461058001115835
2.3952911702438553
5.147311881174542
4.784838416901139
2.36880656582994
11.44513317318402
6.010352708354709
1.737886805072586
3.6484095369143463
6.60577181429651
1.811700381578289
3.3650379185046897
6.370174102469062
9.609150514847622
2.880184402970644
6.063141302489923
6.036438570801107
5.629133842707729
5.951046296197678
14.780231881254496
4.139842672900555
15.729745815895523
25.87043628632037
5.476538700474925
5.818223844268211
5.512883211045628
6.8914657638439225
7.34082671565003
5.79375641570658
4.41667887778843
6.352000576833112
4.8711730662931965
2.4490612335113107
10.36146452298023
3.252826036528091
17.69533861755331
4.049763436108847
3.8216243802861944
3.1103709890075124
2.3562954738032933
9.927429618630766
7.897943363801924
2.0783616714092634
4.986901418861761
6.60066931045476
7.849926911927573
3.63035163413563
2.506916274811159
4.359717032547371
9.616418705555013
7.734144875562353
4.532257209493527
5.0058470847082805
3.1281716550506355
8.827598095830954
7.727304423836378
8.620397181171493
8.159271531136497
11.426016887573596
8.468212802276
10.134852483922504
4.82340100634181
4.836941147463925
6.846884995064734
20.973978151504163
4.217626866149309
5.400213269284999
10.554790212953813
4.235882168827623
5.638341473790079
5.639454556767782
9.524716791893933
6.796126842134922
10.739538380471704
8.698300714987406
6.6491638198830625
11.118997017135388
3.764218810231552
8.923782312027232
5.342421482905523
6.506364634099605
3.1981814027451576
10.747846422021734
9.348766336712902
9.083831112102873
7.514299641154787
6.222190257999591
5.22918378943083
11.968215771737382
8.348960327069102
3.785689669591124
8.82494093024979
4.638350674228721
1.5358085264135306
6.009027330596881
8.377235208596298
3.4763071904218754
3.1808558563138485
6.161001161005304
3.760779662857736
6.416620099316616
3.3683227564973612
5.468362326371244
3.4023662150313396
3.15763052729633
3.57701306374478
4.73211689052772
5.757194416171654
10.663006302215667
5.324352023665893
3.5470950560576116
3.6047643011089336
4.9615301774526746
3.7962457072615448
4.972502558163343
2.9924336464162433
13.111924901214293
6.5827402012427205
6.198431097423611
6.236249295288319
3.6936483896208814
10.4367694293428
5.860604295807374
5.948512671130516
1.3923685392998022
3.845795100432713
4.881553876247061
4.51201449779035
3.649417089428684
10.376275065657062
4.293918119212843
4.689176993835386
5.688193440105323
5.2744336774736755
3.1316962219566005
4.621867464440434
7.8022665710324315
11.344987953329532
6.690934771268066
3.466807267353912
5.498341740387263
4.037832580125356
3.6174527149088354
6.092689356308289
4.644967042478404
3.6156351261939363
3.0755264184931073
4.061423210995217
6.571359487312981
3.132153313708672
4.265239219745165
6.314489513564646
3.198021249769555
4.051730298882538
3.786837622815504
6.735729198054961
3.6695061630895354
4.739661685287551
8.40298743958928
10.799110630618905
2.511620766326395
5.432567643281993
8.122019973715808
5.192635606712707
7.301495184482098
6.445596804382576
4.449929167103687
3.1613119475570532
3.7538707749238873
8.350291965068173
4.808971847651403
7.0931126717676705
2.290713226645951
7.999508358281311
6.384397263881894
6.067392297379167
2.14869511633722
3.367428440721346
4.861055801084579
7.448636629036691
6.514664277716726
23.527896236362743
20.965412401125707
13.084519769663263
2.801336994950906
5.0719932708830155
5.046554047263648
6.238025316296036
9.64786108292207
16.847441013436615
12.838537066274709
21.43839322738032
3.9769696018213354
4.889113911972724
5.770299551030775
4.492652963939188
6.407734140273256
11.466101517525804
12.2923434721188
13.206021127221893
10.506288600967855
5.891006890865343
9.038299350803744
8.207917048989104
7.989850800238528
5.854395164744163
9.693909062142977
3.8421085986027754
10.960033494980118
3.841348647777263
7.9392529747808736
8.247088472808583
3.799192590061109
7.912389589569343
2.442783193533487
3.3188623785655444
1.9556721204882734
6.103581405995835
1.0840497207924165
6.386173746979763
3.472185474043383
4.016914463813653
7.478921807578659
1.253125161427776
5.552541661328236
7.795526349046002
3.826575544217155
3.463771632766326
2.228568890686538
16.25599214754054
2.0238031196392923
1.6328437240382916
2.977267587953795
7.131565494391368
3.8988663551354334
8.7281759752329
3.067508841230465
16.01298470831066
4.2342070403567185
3.1371958016963064
5.774588082091081
2.265249404132904
1.9570625275360243
6.9315506630282435
9.910656515770114
6.304534553057247
2.547983161934572
10.54927004823369
8.042778373921395
6.450867889170816
5.677109115452673
8.298050645416813
3.635817315408971
3.35300441557794
5.832278786347952
6.994576490081887
11.134880342618446
10.53498914265651
11.762094531118777
7.3046455199038896
6.717418599403959
6.945475502061192
4.054937473057771
9.93125091379477
1.8277438542797233
4.974621436004786
4.200303963206775
4.867754345173236
7.834599769687622
4.366716304367298
11.1438964601025
3.7760200176345604
6.404475512007412
6.090317769521883
7.9292705932007
4.502604476747493
6.29688823027202
3.6848126050688674
4.5816742567148285
2.0773548322321678
9.55070442861341
12.559585948609707
6.470777638908033
5.46121875384889
32.45261469168213
8.708778982631907
10.895606572027814
1.6797774033400352
4.482174707613514
4.297713423869864
8.61229146246832
5.045173641131053
13.368019518669033
6.808939966298464
5.199672300826151
5.061339782225449
9.204236292227417
5.148126854496256
8.201297251126066
4.826609369751865
2.3880129144826006
3.0596380341527585
3.9446308064511917
3.9123029056645113
3.0995404431490443
4.933679552673732
7.98750556463432
6.7889716364916675
12.33625053804287
10.50393669138259
3.7178624959364086
4.103329323835432
6.371777885840112
4.874210175568259
5.81620838119077
3.5435101646983997
10.249161102996847
10.009892513351984
6.593983466459197
5.435136754867607
7.291026522930067
5.204388358621222
3.7823254446853363
7.213097467509994
12.877857147295117
2.764810081536733
14.467238986903517
4.7709919824914
33.5679011219953
2.6253612460071474
2.4214404989792104
6.026997972115512
4.760703848119557
15.849993078120077
5.870123390993305
5.882482511729405
6.17813645287235
3.014225001832139
47.63131176373895
5.674505286163075
2.3732927444152243
3.209479635670048
8.24975181076868
4.1135601814117955
8.506050299794271
6.512774120221259
10.35990905752376
4.214109182288874
2.3234198190302204
7.272642641826444
3.2107590126202257
3.489135639847741
2.6005721807035944
5.952765833472739
9.017848883690098
7.425940390927723
1.602956868937678
3.4327480069860528
2.85501745905879
8.504244373954718
5.011436235831305
10.36378562137317
5.76386457208644
3.651646670906225
5.994866301477693
2.1606598310168867
5.440322090573943
4.82022431342186
4.371501632830117
10.801100940874932
4.145235793168784
7.250322868284629
4.7365913837966085
5.901341094794815
4.25624017305123
3.3363540439314727
10.515633343806584
3.432454515216289
5.070228319663916
5.533275632715689
6.227538485295363
3.8850554055473685
4.541564018846713
4.2185383383728965
14.642733173740007
10.911412953555361
8.202311206112435
6.586564408604749
6.795505013796814
1.5000462526198537
4.886791142182546
9.916744627515284
4.809579388194481
7.1829333617457225
4.618165597973893
4.82107165008886
10.5356488273568
8.565569719880529
4.47253300828969
5.553996856909849
4.963589419816236
6.974858284343963
3.5306885460578825
8.131303465125132
3.904714635705133
5.469903260480823
7.530394495447785
4.01817485188999
3.170804723567252
2.431216675730901
16.452276728870117
5.155182927462294
3.9597859852039266
13.895407000207733
6.169973588684601
15.608278458014167
5.646122088474185
2.354352425052247
4.337290526913548
5.253236120495148
9.107634276905838
5.104671795647936
3.2488077285587815
0.9221092383337771
4.256683298116237
7.379078381710751
4.5291748122613775
8.005414906137814
4.038738052224358
2.7269157855544592
9.09311119312213
3.969970812443209
3.7853080796443557
3.4383873577230415
3.052848594754084
9.908519639366636
6.1588921894206665
7.413918875492296
4.362778818406297
3.950141813310551
7.666351457737832
8.738211946245519
11.604387813384506
3.79699713776081
11.520063020374536
9.541764065366447
18.13006710470736
5.336392377452292
6.480767063392477
1.532359951235604
4.89330094203073
1.6792324301739583
3.281770314728438
3.806320422527142
15.437233858054517
6.536236659351608
21.648752581150273
11.98301035526194
4.021810817896043
6.292990267486238
7.7731020106508
9.340606070313513
12.401171013940205
2.2538108238867753
4.105221685224341
15.423992657289224
7.425586924167302
7.4353215785328475
2.3447569841647513
2.709408966558803
9.260002977404827
4.398107028731406
3.6199676696242378
3.778285524088676
5.8526527179866425
0.8540918958206893
8.360149727207205
5.972723900148879
4.932941064742341
2.6708155011773838
6.336582043351427
4.2645222820344015
5.0873845404904925
7.734254216118175
3.0641564839123987
3.284902352770003
6.905129436459507
3.840802408944777
4.729276150637191
10.404860598523417
4.413048022347844
7.326380068092682
4.6705765062049736
11.758991282821917
2.3376202110641295
6.26020318200805
3.157613749209266
9.222417124470766
10.580924993782514
9.457674638948358
2.573355380242614
8.116258257780025
5.842180340108237
11.941736451056366
3.3934418253883973
3.834051309792539
2.747350206996443
4.48962493335251
7.568364638483865
4.359884150621541
4.49129801986327
9.708061022745417
13.220122532133452
6.82616535236669
7.255064729467642
6.466793310445119
6.451686375290284
4.286929446335257
5.7337607891819715
2.3946599861429356
4.467890667598128
4.860151857113769
4.612619938027983
4.667474010055958
6.305687968149383
3.4449326842291748
3.1912198866002637
1.9805269991837258
8.381831909547111
6.426140495481049
4.89202616137067
8.491365468375795
4.4339029931882274
10.780046955497754
4.664373508814313
3.9628300124924443
1.8602786846817538
7.990377432382547
1.3389755882599748
2.21701076660727
9.835746145925329
3.089243663169705
4.372742118409259
4.22900583202634
5.102577055524847
4.248731196928679
1.2070831195912612
4.023616718504628
7.352555095895248
4.43769342332706
5.251288084197599
5.468439909487241
1.188452528800448
9.58099523176431
2.1073174036069844
6.394849420706905
5.338472246683211
2.2582530971561465
3.4332905627376236
5.469251051189369
3.949320132613003
7.197050281138527
6.931933414976921
7.764466251036617
3.672418876627153
2.602875221522637
5.908715585505853
3.029602967194551
11.075350020800318
20.71467415851323
2.947154744357144
12.973253504195108
11.781947389365726
13.858878935239696
4.5181057334243615
4.85069655586481
11.749938523429329
5.3702549041268135
5.112078001432044
5.146532302014668
4.0333274760223405
15.259689285219132
15.893635179985973
12.833175583773814
5.7681461038916755
4.53714230198819
3.835103155325759
6.266081111872772
3.8704413193257885
10.329604799956448
11.486526711242727
5.632495381392609
5.135959424406822
4.932315223323244
5.523751956453672
5.615206560590135
2.1561661298899257
3.75327645574343
3.986341769856306
5.082433789242486
4.39311004526153
5.022736215141233
8.062327882890624
1.487075547378241
5.651290946157875
7.55701363036477
5.589174431458636
9.270372431484045
6.644853572326642
3.041981423154213
7.3390813272410576
2.912782130668225
13.753889275118508
7.3203536110550695
2.254364942029641
12.730955493213436
8.359958628314732
8.637819050385556
5.0120980305549505
2.9555850554057277
22.63509714299795
8.355364130893163
3.4277002917720183
8.809294981932766
9.288926502200797
4.692479806599184
6.284291124909259
10.468656038250177
11.048314758601675
8.69589452597224
1.6443775601740402
4.152112988622308
3.9352961325689906
1.6460624794366165
11.356150604613081
5.457474594895646
4.0359013208355385
12.175790584845721
9.900514467956157
3.8391250554935956
8.26697534002949
1.5467290652057384
1.4809361712777875
8.089145159987417
2.2014892029214512
4.160609339215513
4.416020189442895
2.5269868462348524
4.228485300087209
5.911747106840019
7.680636584692168
4.4091639425008315
3.3969603208987333
4.445544411551191
9.861918676730754
2.8384156810090317
8.078659333672212
9.870908941840401
3.362102279904089
5.7852590099947445
7.127499226332605
2.7977727356092665
3.1388632914804044
7.496407809986524
6.223880595199441
8.470430669460246
10.605222818865105
4.226514491404241
0.5329875795035215
2.451635561236959
5.971387794870059
1.4390908789811203
3.3882172166624063
5.254436365135922
3.149450476053181
3.0736988184889396
2.973661427022989
0.9708998848434376
6.217687845819404
8.923604066919738
2.1132126964555717
2.8363135843921223
4.613026825089978
2.1263220707216917
6.720771522354003
4.148115350808734
5.211929146776999
6.841397572088515
5.520313981677978
5.620080795050165
3.6930851898419252
3.585042959831559
5.791643194801558
8.601421548015153
5.50677519096507
3.3815494802254116
5.26604790381314
9.018182412731012
12.106280295450677
12.292326242113282
3.934202920120159
6.061743493082561
9.409784422353942
5.883521656975287
5.639384176116765
4.993998566504629
10.002937745889673
12.76329654170358
14.748456358575343
7.121667362882795
3.0863870726688383
3.254821938965906
1.9034048430021029
5.628891287369044
18.635732373682146
9.638656058452097
6.26964889238479
4.1970591259316326
3.693134416480466
5.708873093185201
3.41074599823133
7.9788237593934905
6.140037832042509
5.586165413064087
3.9758689959629336
3.630527978784205
6.868130010196861
8.997450713479374
8.563257866053046
4.985371314998326
6.2602480370728015
10.895990675072332
21.765475942702192
11.692678261614049
9.354485632271233
15.56085323535963
8.339956380535066
3.690417604530135
1.7961445432697605
4.036337599130534
1.5599175732804278
4.6218216580985265
1.2933841773027341
12.22220071844529
7.86974330055436
4.709705365316227
3.4100909270442212
4.371426761523401
9.5702529128753
11.287286627995892
12.438375912167757
7.924566961586897
6.9569298622089555
2.1166648275802236
8.275059309761915
3.097128765487705
5.0924736780381945
2.8863308825157317
13.757600365823425
5.615904002222407
2.7434765158671204
6.876547934512886
19.720618576261707
10.949527384284535
7.097763188896467
8.317324228690145
7.424065043613411
8.325612616071014
8.655041921758006
3.6231515020579357
3.441306044101828
11.44622312035332
3.2275998626831135
9.23576775544593
12.474184813032558
7.1313839448603735
0.8399313106172
2.524841955301111
5.026951846405122
3.137031287518681
2.2991418452913757
6.52493344992289
4.204179230838218
7.112668710290656
9.310504579692681
18.482579435724016
4.324739247503639
0.680146085832902
3.7314376547575248
5.391660732264451
5.585848750415161
13.780112310263116
5.327309399006815
25.125687977283295
12.633951668431816
6.234635689883283
3.5369242855820877
3.6515509111514017
18.27573447061617
2.379626777633491
7.195336918150231
3.7267423308822973
18.59842048741968
7.4948603204977955
4.557332441615622
6.485664297930347
2.4779521305002605
0.7502757418667201
4.544747252054329
4.135687471181751
3.1986395484597576
4.981974432603265
3.8500898162579498
5.85211033736024
2.767357749973523
8.368245214855687
5.660575006257155
2.7869874883977164
7.794551668995595
4.170419238170659
5.360425206147167
4.81328407708659
5.179560466874807
4.521772207525222
4.541057582088007
13.838677879836963
9.804811419600965
6.7193454609498495
10.883591256871046
3.9730313731189355
6.7684420909471354
4.681947248323831
4.768648359402761
10.770006819889392
15.643272515498776
10.171032036486029
6.642259087837408
5.277305437741115
8.105621748860477
7.232256020293183
5.449314435562814
3.5459192504187613
4.646162898542002
17.142220830542232
2.074818277342353
6.175558373912733
7.851096907382178
9.987114442387965
4.986295148867158
3.3881637183872324
6.468364942893945
2.092620222643323
3.2857738850033216
5.509370367559507
3.2519041122037677
8.831597534004205
5.148134382364035
1.9388204611772994
8.662702956813188
9.584179347513448
15.399017114964847
5.348702547751718
6.23975769127822
8.588717180354319
16.150002292051713
7.768717323059981
2.919166803445568
13.221940374940695
3.4760794067275516
5.7951264518275005
10.049451512075425
1.5975591704078818
9.463717746666362
4.950889068899613
2.5224316790373464
3.4855362374872634
6.745168294852534
9.096191340939091
11.116826166998328
9.690102391447036
16.969092946407013
9.25874850269924
8.940697705851786
5.010949507601812
12.484550890237056
11.410078976414397
3.325688056616127
23.218884313047578
4.9187808739172745
4.501453832440243
10.43842891359817
13.467907129242656
10.769497647169002
16.50982920063672
8.988486554898767
7.655994156460183
2.267766630061291
1.9539219285326312
2.4269131348582245
7.622630304584211
2.7272482874066526
5.379840024225559
4.205266860825662
4.573896489298142
6.092957579474159
11.41661136172017
4.491060869942038
3.1636237256725317
2.4232073687767044
6.872509694462199
2.0606287288742333
1.5524974446274569
10.637018377464
8.263478626453226
2.822256460181849
2.717003275031806
9.41257075084142
2.609192401570245
4.848625696816938
11.565016005879778
10.700931185148278
5.663946500023561
6.824702951960782
13.818620833817635
5.332124609028691
3.688240778141514
3.4500941256253057
3.407036175735197
7.870631934195453
6.713516437305462
5.841661992147585
10.221496655280765
7.683117933129338
2.1957823482596512
5.703737119490256
6.528597609234695
4.622319498305508
1.7047611944934038
4.107112867988189
10.869144084752794
13.54706684924419
2.8471490105370503
6.0432006119473485
7.827954163599662
6.744219640605584
10.867058575025096
7.7998616193346635
7.145342078950151
5.931271631470229
3.5943792418407168
11.274281635765924
3.70120446685892
10.023180053674366
4.777613544412303
9.539786316984527
3.181728053886242
7.331166304363628
4.106255281134795
8.165276202618472
17.509440720794828
10.028959416788128
4.558338288121613
20.50604932958942
12.45325402418086
3.868932535250109
3.4457776039477785
4.962595614829979
1.6695390076459573
11.780258015645137
8.82470844609098
4.202554320175652
4.139160456431548
5.098614570697833
4.841608544456493
5.521436790034367
5.680139008771217
12.004734571081602
4.510652214146172
2.744901072821217
5.663772650201529
4.295272209723683
11.75323149002554
0.8915131301943849
4.082578320830319
9.147181552622765
20.33868887948751
12.888683516867138
3.8467133832942664
6.217879681474517
8.433550734373103
2.7198010700697908
3.090206816156495
6.880183394175839
7.765734281963162
0.7389290756646518
3.1360104609755415
3.218358993354873
11.101366664828422
5.849592550315663
2.8564139770505395
2.4084161155531616
4.041277562483814
6.2820686038765094
12.439522989988342
1.4797537732832817
4.210532462814668
8.771398114874602
10.197073691788308
9.55173110156939
3.9577147772019243
7.585291498390802
2.3568664363982568
10.752471528047389
3.1976527294044597
3.395627913498683
7.715760372473866
3.52161183743421
15.733342657713173
11.71366295327368
6.016952719803498
4.0343620518137335
9.430276502724153
0.8218269759886823
9.09140866325148
4.305353292437762
3.952931708783818
7.639774951572921
4.430319076937422
8.207622426290015
3.5073503431529143
4.513884347256258
7.0337926446658905
4.824791260944639
1.9423013159551226
3.8409552180963193
3.1640249776738254
5.25630335643692
3.460020258154159
9.475594427234757
2.644933539854796
8.639943634803966
8.653391171126495
3.354722915583435
5.715602157141909
6.5754449530656816
5.183261954553623
9.249634939050553
2.022009384157514
5.663774552055028
10.675276563898457
14.077568188888813
2.00510887384357
2.4803251689254457
1.8430093532158145
8.952398898989008
7.998378229423292
9.674789044854426
6.3790256111291885
8.441005267402957
11.101100653021186
13.451645254474103
15.328873980177839
10.260424635973255
8.011586740580658
4.570631096615593
6.161207451198899
4.344892131056682
6.067298006714217
6.472293983725858
2.166485500098999
5.482371937262908
5.402133612728006
5.475711122600269
2.884255102664378
5.725899584145722
41.292281087281374
3.827416992903696
3.052863998341821
4.662407180052374
6.213859267712718
10.43819410165034
4.766941431053737
10.742039686932946
5.144288476705759
22.07499818534865
9.981716267359781
8.117116537225643
7.895568245709236
8.972972586427352
3.8512458168518133
14.227148350792548
12.03252947283053
3.0293840011855404
1.883007411635754
2.1738586525916057
2.498400272079226
20.873982737723058
4.756334350981128
4.17568404706564
12.054415276495106
5.287146994984655
2.8019563817194975
5.7614282457186405
8.652824864022524
3.298086141221289
5.522377751873408
2.855759635095331
4.254882908085498
3.267610418017229
7.633694392959998
7.32739763123336
2.0042605594760565
4.463778054619819
21.287565702552044
0.7690183672983463
3.8953338452139707
3.02433542115619
2.8775197377481034
2.7727510413452845
2.7113494778608125
2.0434160900523692
4.9394822649830825
7.094318195655148
7.0275427189437565
6.233360240287909
7.377484359206661
3.7082949244783476
7.8146681066740395
5.300203923934704
6.935673538067659
3.030383369131104
13.507485212459512
7.8148237447545945
6.733699793568369
2.117987938667183
3.9302196686544524
4.108100219915194
4.181699170828849
6.787187216050661
4.455096001692838
7.699344261500965
5.747981588747709
2.0303743126980756
0.8640942666330147
4.6216793815026564
1.109812714061088
10.52167805476586
13.653925570828036
11.68293303864303
4.14091096594714
7.362260480809209
7.6968086272460985
1.8252024374925357
1.7313861994742759
3.4366219403848817
1.625357383479582
4.589273256412123
9.09694841730832
8.19854264410732
4.037475030954196
3.0083758262763376
10.527709740116855
2.0318207538571817
1.386632460278228
3.0465133286882202
1.4359487847475583
3.3556302649696206
0.5094196721843299
10.389257174274098
8.641186820670857
6.0922238202749295
1.8899154354010637
1.2555893747098785
3.57100644971689
5.414365283405005
4.584063262132849
2.5881527832163376
32.51924701744363
9.708156343548898
6.819950090316338
3.131900106604098
3.6275270242336304
10.077457066895873
3.1411706563261714
4.534279406864936
8.330191470361806
9.036724311693744
3.1555738400247373
5.573128339543982
4.410957050522137
3.5935343454581927
5.470140583428254
6.57406565847925
6.089380049204823
2.9429179975302167
5.233940404755106
4.419891729402088
5.2974018751002845
2.031803856321593
1.3240121968272596
5.664991769535234
2.0075598891435584
3.314623067866639
9.693404203737563
4.650774595782316
5.705376416999665
3.5739366506773957
6.401340771198504
9.11948364119768
7.8074995521505
2.7757538081733095
10.075750376674065
4.125436011926676
6.006124231745915
7.114512316738049
12.982632836018372
10.051723865806927
13.283115419992006
8.543981193089703
21.305098302618216
3.9358737604525977
10.855932565987219
7.414821631325414
4.346081695041903
4.6031175596143346
4.445664511018226
7.594299636717302
14.084259408741511
5.729325334635998
3.7551100406038174
10.114480525699006
5.042721398727228
8.441630284079721
12.496197791998092
4.177945306679211
5.026319794770677
8.76144448026116
5.693034063836776
5.978826092076997
4.206760204605488
2.643662039499695
6.564855639336805
6.567756446416396
14.840823212491877
10.393180719710784
6.67708848275068
3.1866045770762947
5.417642795648172
2.4941189268663164
9.696916483233496
2.7498725854900914
10.422912141228094
5.452416000170553
14.22994005938991
3.2655222585940957
6.571996274037247
10.417292410108878
3.840190750274269
6.3070967916455585
8.18761042465177
5.903596572469407
2.5990432822865945
5.869646742270688
9.148259475899314
18.237887420090146
8.744484800069722
3.8688531657265135
4.595749701954242
8.063295807061868
6.236913923471314
8.13233232327957
3.6398759950244215
3.7533934156738646
8.570086875580518
9.385156991141608
10.783187166781985
6.133206682276771
6.286007866784883
8.644757793535353
6.20533605097244
2.918370700449342
3.830732420512284
3.829727830763829
13.206928602071637
5.499512329108747
3.577755666932157
11.602869448740964
3.044451110508444
7.7801801272527005
4.022955893034404
2.7384790121350697
2.745943465387697
2.672561545265797
1.2185790412254545
8.9539164022318
11.863593120721719
4.343429161637983
6.193649543857304
12.981421783215248
1.6916788610734848
6.7867472330427026
5.308749782909613
4.72931834930299
9.126990440061022
1.992354502663394
22.591402168094646
6.208790707138502
3.8232613337371824
6.1116486066348195
3.501188664574668
13.918657753505288
2.7259318418127516
6.930506380901555
6.563338633207011
9.424056879977202
3.1671645545815315
4.716476380834198
3.103629273990094
4.7504640988406015
6.477913038337615
6.2070033282938395
6.064695854195534
1.8372736482477614
6.130539181577672
6.10053165220216
7.872660607042924
1.1766779419653115
5.301180669280597
8.133364917537682
3.6742265515651122
3.9933138062208524
4.825819194002901
4.451301137598871
7.26995748252987
3.0361799370353353
5.607979651326107
4.570452165134361
10.905191916914221
4.641658557971294
12.12369672265164
4.459983934157463
5.061495402764176
2.900974883330356
14.092575533714763
3.654153038017891
9.550602702839676
10.059978856548678
5.3487163012876175
2.9174013431809516
5.182935532520565
3.3925332730690383
7.0812507117493775
1.4148117225430756
3.1780790503743543
0.5494483034712739
8.308173808866856
5.698854753951977
1.6182006544184595
8.67714053543701
4.7603726046387065
2.470520676948911
6.192224643846476
7.5427898363188985
4.7338898552277415
8.390250079428446
6.204066262664683
3.3392784972311556
8.70120616420173
2.2933075426726335
2.1077319389842764
5.6576655243982
1.7026531826450066
3.0739848557650884
16.031646571869718
15.513908114671434
2.745681684719184
19.579345789748483
2.575874659776179
3.8018951244632126
2.870509925418344
6.110920587369579
6.296167948282888
6.216549598910986
0.8460144992977339
3.969141400024202
6.399846156455697
7.031011934147083
9.822949186219017
7.154635069184989
7.983211433374353
7.645150591729324
16.599004778153198
8.176958105125209
9.815922546801366
2.92751723716904
2.6993070378293553
4.397675370936402
9.276513726232487
21.86091124927432
4.894274994564481
4.736067551490735
2.5490831461926984
10.240672184219555
10.763115010620682
3.722906748511514
13.922068122942466
3.36340793181727
13.223813170773655
7.546882677296045
6.256601889695067
2.859434153010025
3.920176394399198
4.32765322515337
9.838215187539006
5.043127593814279
11.472565534160783
3.969761615081463
4.233274431564668
3.323887401923661
4.285589406107554
1.171052844221995
2.5267828643352583
3.9125121041753443
11.28308719145521
9.650243925271685
1.9533202007678343
6.386743052449111
7.371644260421005
1.5463321014004539
5.7351570525328075
4.092855284669072
3.0099235107511584
8.44938475672716
3.5032497869911947
20.934202219975255
2.5477620476164353
3.673964166034435
6.431348550012162
1.909542721715624
19.4726596747682
3.8599610328796574
3.673581617251546
4.925593981005915
10.039087661434493
3.623989370103267
9.589694103984616
3.317175771710358
4.074999717168482
7.465613077977534
3.695241592906346
5.083042563673576
2.8977295566007837
7.335917335728259
4.514494557504002
5.443308812072436
5.621574591345057
9.149665712868508
3.545728203156187
5.270303799244595
5.365723907183735
3.8698325147868533
5.526051020221793
4.618559107085071
4.457440270669699
7.45646187700743
6.331207247024459
6.414746591395638
12.833541679339072
3.8769163699939244
14.37545879471295
8.382624356837672
6.099382221497948
4.6590136901188846
5.918026220408672
13.067567575282064
5.866241935391116
4.283123330327089
7.520373537914677
4.902032824157064
4.362343077121291
3.498042390776026
8.109112811065234
7.804420559063718
9.099231942512567
2.239798843204669
8.266515900860107
5.31942625225229
1.2452486720718234
4.0989372105405355
8.994425875167247
6.700590778255518
11.546197600835127
7.705367256766229
5.003820576185588
7.454476745477743
1.280134956726221
3.4004195628690557
7.565275062642466
3.6179615841301738
5.361428458626005
8.915763405682394
15.653359191884572
6.99822381550399
3.16954064507566
7.127495151960529
11.075058100831043
9.063336405180918
2.323729963535128
10.241197733709004
9.543752546612023
4.231629011477575
7.485277279423599
2.252680159996397
11.188099027683226
6.155844647072685
7.352737123224948
14.636305747517586
6.354280805841836
12.1067362409579
6.97360720370914
23.651688292087037
1.7065767225498423
11.6524231680599
5.694132700148941
3.9386679702986087
7.736592061516777
5.574554717784258
12.883583890146289
23.208112888839164
4.0123481488166
6.089533178369943
7.596783494899403
4.567707013993561
8.048929990353749
4.559330360478626
4.396668717951045
13.615163012889418
6.257240027219148
3.367342399954845
2.753549213492841
4.730286783170117
3.4401109498929583
5.385157420439318
4.242527958287055
4.110367941379294
4.4163036691820405
1.5426619677696196
2.7540510019649096
1.8648966217373009
8.517181588475239
4.331758168823978
3.7012214626134727
4.501569203793498
5.431459463126027
12.721068016431921
5.756317017593239
2.4710444122851047
3.9711724934760873
5.141197247565892
2.609838228951663
4.035260553311207
6.797066601958795
6.814318264844335
3.089031553813512
2.9217420169072876
9.614391306942853
2.7841733096948693
3.1678279304566264
8.454893149206324
9.216715171091348
4.154696359891027
11.534046554622066
5.219552819109501
10.772949450559794
4.566452963127794
4.577530181719276
9.457846604810094
3.4392577403445723
3.9070032685370806
5.929321184303737
3.955272424346775
4.5276082218811595
8.56938406378516
2.687676839579357
7.1212478998616975
4.67180635449861
3.6285202896480064
4.1619939867507405
5.9880086436934
4.5182159029684446
7.806450908082785
8.18171108638381
7.230748536713291
3.6301085092101317
9.86797472454709
8.76005996965732
4.566312190640443
14.189985391923196
4.807902166510256
8.479912541137583
6.112076111425314
3.4775196876029852
9.83354896376286
13.749710322598764
8.123325291950005
9.466952092048748
5.251343034426644
6.500698641182162
6.278677040092769
12.451113500431408
6.10010332227241
5.775392780619176
7.033269313106878
5.767260057649198
5.685235949586893
10.303537490333122
9.464866831084684
4.384566342086722
4.8506189716360355
6.052884921190157
6.315775486801773
1.1279196609778706
2.182227838439093
6.298260191489619
6.834893453802296
6.105875429932011
5.518198520555247
5.467848734137488
9.80397216554304
5.790305453623329
6.309888469821142
3.9898327468427395
3.985719342454029
10.41378977643027
12.230773777197589
8.31977167645596
7.874708408126382
4.074611422513127
14.84747899278466
7.684912365767825
8.86577636427359
13.09436155695429
1.4813681023859957
7.545886753070676
8.215238196400932
8.87458686426764
5.651971721918851
15.200427099619507
8.347532279361388
10.116436611406998
5.543251118906565
2.6187992037769
13.226739106031543
3.9980058444876283
1.4201078017852784
7.545630054139025
13.646859427378113
3.971069792857241
13.934340015536728
2.88160837494382
4.278120377046276
9.5032243196232
4.5864293311822575
6.911971736042031
2.1034287397904943
7.1100525225482505
4.753803700707163
6.839654563738536
3.215289693912032
1.475183803637749
4.3652402977866664
6.371023010381567
9.700094184670483
7.096591050496549
6.700422203257395
1.6096622649846164
3.259398702230912
8.631696525002031
9.709424603853133
4.504785241814133
1.8915506221836598
1.489992465383746
7.740509306224533
3.9907192085515986
18.048340237824622
7.277868311390998
14.314169566419496
3.882200611374647
4.095012592813655
2.5860397030874607
6.282655987032763
6.3816139512400545
5.642480582462796
10.002318005946984
11.495613625799901
7.383364655249052
3.373774870106395
9.849758917502786
9.223567602079772
7.104336953112931
12.944354969209153
6.01504428668063
11.964441197957091
12.906411735506158
10.451749205434849
6.362500718418103
3.680258547787562
6.350039761518212
7.418781908410924
3.865442417600185
4.8798192486043375
12.415326974350272
2.963924815408456
10.946061105195367
3.6965945989870406
7.547145215307358
6.617841371987114
7.384054932392543
6.354929141975138
3.095247029232056
7.3350405113164765
8.526639282432933
6.740001065879051
3.579504842437208
17.719571311703948
6.669942556383237
16.07389467033577
9.024429978280331
7.42661789557177
12.374780431252317
4.63511827039466
5.996428741605955
11.159314458834736
4.799071361352352
9.212175100530551
3.4996279412822036
7.379538114081442
20.852999908431183
6.182866683481771
5.584367179890809
8.047126076622709
4.981068660718667
4.1282681100418275
7.7274937530945556
9.26169111555477
10.626935061452388
5.600987334451788
5.253725679198956
6.5605594086729875
12.821406029415556
5.3625277392511475
2.676586464929649
4.844180477987313
5.089257251142368
5.471469598192911
2.1318397377340994
4.251584693591311
3.1047295380223043
2.8843333862774005
6.075677360479298
5.325672863687145
9.667694589544283
11.735664151430033
13.240193117426072
24.523291641292115
5.665554397564502
2.0503920412604604
12.20387127368126
8.497505208785359
13.2667303635185
1.2684306248955102
11.202823630531823
8.827979163818608
3.931420626774121
3.308258643200641
8.178743017886438
5.561354739322579
5.154917246550659
6.160724326629689
3.960804768887069
6.860870931197453
0.6408011146050911
6.058881738907152
8.018235951852748
9.37311236737328
7.100151854782997
5.142934510108155
6.342244866851281
5.887070578021912
2.0391795094786667
10.940223579090983
6.317525907050227
7.07670304639939
2.804584886407258
10.432779719935729
5.937687900138928
1.5232074509527427
2.596797230341003
3.9485940153725836
3.848901626740857
4.600676900687939
3.9529182193501953
8.808670769489138
11.20940348764142
2.9288935347012295
5.010356402246934
7.779537554603979
6.852325458228404
4.311759534977885
1.8291393576839283
2.697147529450221
6.920082241821481
9.878989860702214
2.928212997842452
1.5662621695792847
12.935357013958866
1.8262657155762425
1.763233855522898
5.391027902252406
3.0950431156236275
13.833306508906881
2.0309796978214254
4.085028968101711
16.06347810333464
31.009538486334105
4.624846599252633
7.724642930155846
2.4679073728005236
2.9034621370601847
6.616872539754505
1.4118943151590955
8.49515535252954
2.833833834110035
2.930020153811048
1.7135965076432726
3.7285214110888263
4.576309450614571
4.687831990930199
6.974340995295696
1.8527377188787313
7.520448910578526
6.254875122973379
8.889738828750435
4.270175567562895
5.828522740185488
11.116014256378914
4.122663696861114
2.34496611782882
7.066589365557939
3.7796360306659222
6.402711738497363
3.8332940599751537
7.926757180852733
7.293777873435096
5.797010996338901
11.825050196377699
6.505506331315414
20.945335630578175
9.611852670305982
4.586334509570866
4.785117059159425
10.627728527263956
5.430617492170504
12.345016068842018
8.598657845854689
6.236417062866036
20.351811077718207
8.49955301035368
11.45589091559999
3.181185224449115
3.362187285359142
7.455838884079618
8.998063055208352
8.327507886566112
9.476006383642998
3.3654998623625816
4.416804939621867
15.383545302085048
5.53940418634315
3.4988652361601598
2.635214516623602
4.390268566374831
10.975874875859995
4.510078341190336
1.0650348038548167
6.264931890804263
10.318531820742576
1.4879973895952125
4.3726814877450595
5.1160582293485035
13.232134879210193
10.314138531347364
7.110629941213221
4.505212699718164
8.183058279157157
7.776820841741309
2.317809615275857
3.911238179396497
14.750161555416883
7.657747701500676
8.25049510667697
3.69090118371261
5.802076659393492
13.576359351595963
2.37783613722364
4.992158050141159
2.309915137850378
9.31121051847126
3.2997934110045217
4.351385635295978
7.1817112346233625
3.3310618786515636
3.073025951531223
7.081074515239553
3.552202663936263
7.740840093333055
4.470743924195558
2.477980335937224
6.026978720130564
9.078613676359675
20.229703230740263
2.9227495989583576
8.322056361530157
3.8608404875481654
9.044413359592765
1.3620783057328583
6.240394272616689
7.738544121520927
0.9765794496589899
1.7079626943998625
2.757478410876755
6.608660841247144
11.817297195534083
4.135186518624923
0.6766760524003559
3.321255972349791
6.543245354736184
8.23624770024193
3.3619776122232006
2.8109373559332202
4.404410076095564
4.165051587568157
12.477432884172442
3.7114294915347217
6.4595279948765905
11.126954314707625
2.507902159247175
1.82232152656822
2.8158255416563995
2.727349398911219
1.940698593065578
23.065582448029712
7.207028404784667
10.525527003802884
8.578136342678622
9.536557902245114
4.766290777427023
3.605182750466973
5.752790457542508
4.478767729986781
4.50986773905072
9.801868815826753
7.273796444432377
3.150155623109101
5.4830831496276105
1.994077572782153
1.9092997221272041
4.641585347327568
2.588774761735602
6.191956486104655
4.157378220284857
3.963383462883417
4.875566989469104
4.590115248578056
4.849976305776778
15.992483145881131
4.151114110172348
7.300281462190541
8.235510144768545
5.358378560598583
4.040317420544185
7.574451190837608
4.920249840109417
10.11657134879564
2.6552604446131527
2.199055475565112
9.931166928764684
7.817567396170217
3.558733606498503
8.780161681714867
1.8896843707416637
11.379516657863148
10.341984676863746
3.916722243583439
4.9873388234828555
17.455181655676082
3.9031053153689674
5.611505475700758
18.764257580303227
11.6063590183359
8.49953102726263
11.721055317637116
2.5604458127617264
6.591978343368501
1.5977034274892246
9.132561188403267
2.846700598218389
3.5537579616448287
2.3137134608352468
7.34696808099548
3.604514507981011
3.856414210283795
4.824539785671196
2.739699838337145
7.527098067121741
3.225008080802846
4.241043261173003
1.6105559503127338
6.6170167283549
6.744052686399756
12.063425841356608
3.488511055122549
6.684561345791331
4.6312486766805705
7.563612958999701
10.162010371759505
3.325552307443197
12.8397464479921
5.56799666319619
12.889351907573849
6.206409177038629
11.210878929964503
4.963673638701472
9.251745665794925
11.678248513783364
4.866663852271698
7.105509823308795
4.330322860118561
6.300608020250334
4.810236299686661
8.436125297342759
7.666506007379145
7.947772256544331
5.689962189854072
4.789541542813352
8.704535197980778
11.959305229039067
3.051737269862982
2.8238232876731617
3.472900988229565
12.684996342593935
14.89159101570556
8.781756107754774
2.1255751421370674
4.8483377022756
9.321555632662298
8.009875683557684
7.01688714155933
3.6705069279478018
3.049211263005907
3.160240224198843
8.17685700857161
7.34882720022353
7.005800577553511
2.8516064224640587
4.756785032451177
9.972443699726355
9.242611276378431
8.093541573845515
5.598404434433569
4.081781475044254
2.5667678435214087
2.20194787104441
8.44953240477343
5.913081979155452
1.9969463574001416
5.957452924988353
5.477538343986848
7.0591440777753
3.510919014831932
4.21635062045017
5.404007906696849
8.384593947984804
6.590256790491714
5.5154828434326815
5.597318654763876
5.671002033851089
2.3064935408245164
6.4548392836732535
6.355229215996703
11.697874347637521
4.20007881861859
5.900278035473461
4.065176539407522
6.280047377052838
12.99347059072858
2.1475184855681007
3.825383328247205
4.747193450100114
4.5407042995202564
5.361535780360014
5.760239398530625
15.145824870145947
3.7448914766333194
5.468780919649265
7.743361520880091
18.56915353161858
4.83881324547451
9.228858507252276
5.300112247914179
4.385578821644032
6.987529596394147
3.15786236363966
6.843548684851499
9.96274808542309
5.232172025233727
1.857764179562325
12.131106568553443
12.490372192441088
12.247788688813337
9.085741021409822
5.196098604767632
9.035933567549419
10.138255442984118
4.902689697997237
1.9390895555951317
5.278461304089769
3.071704266815255
17.8417309801582
12.91709136157286
6.074945427724011
4.241589378751881
1.6336313952538652
4.392530694445161
5.638446122946181
3.03093017044478
9.17091704372205
3.373304517845209
4.952454653562062
3.842998478496854
14.805759798690353
3.6546925725740276
5.636436453251971
4.105822918866357
1.5970069616223137
4.707609117729727
5.310178841563968
2.6455691604751834
3.74086050606121
0.5705236676192196
5.14902149192512
10.291370298428195
6.249825491801935
3.846197140891884
3.6116931264980145
7.496168970587275
4.6895045244536275
7.256452245388247
8.825242716180474
10.291873594351317
7.666626138889443
6.251093545967059
5.289257756667387
2.2043743296196983
5.629633182208433
9.804519839922957
10.336995871246206
3.2061982093376558
2.083558133781185
11.834948727294051
3.8094048593059755
4.727258075144018
3.101445486930118
7.680739191080249
3.5571640481188145
8.247665817729004
7.866111848666433
9.49995309220758
3.2905142657896005
4.001497167113798
10.686749391778815
3.905374881161368
9.297344400061458
12.434782619077595
5.324134768029706
3.183892579941626
9.833270116281527
6.088469481322969
3.635181204171876
3.999176855990917
4.4132490334461565
3.5406850168941135
7.103895870924023
4.241920992229692
5.553961846247186
3.2267060353652655
11.157050983873326
26.929686301244736
6.101479025533364
5.368608003533189
4.720830234432878
2.9447342212471663
3.3387168432357908
6.718936007333841
13.413820188224548
7.222662977743412
2.8887322804722992
6.771238058678913
3.0519746123393325
11.207475999148741
8.32666167822398
5.082563919462247
2.9762681436945986
11.12134698788723
10.032184595213005
4.154248830677394
5.047256595440087
3.209697591421875
4.873313374275641
6.188677780765425
6.097058079648774
10.374944996267566
6.4385861452561475
8.102454664760016
2.8855667878517295
6.9424616065063836
6.414401961841172
5.472911156903246
4.582997900887928
30.67051815395997
8.172428156719036
3.439984340406986
7.368395613169902
4.615374321649326
4.9125755844405985
8.429168766680984
4.095208580636267
10.601118312205067
4.4532505810432905
4.094573045370593
7.26201652644374
5.205502818952529
5.697117827863757
3.8069461123406
9.754979833663214
8.259370623697729
7.951841448956764
7.488464120773381
8.054460910003042
5.085583076373419
6.88419314587645
5.353902563474658
3.384229595332505
4.61050135688491
10.107012612857101
9.786423223048766
4.681077521012004
10.701796959581968
4.8302447947907075
3.8443566513490146
8.162523276382856
7.6153777783212115
3.248911708982403
7.483476876063305
3.516040359178322
13.260288410804312
3.951953602573787
4.5719945751667375
1.58970163962949
4.698146966388516
4.317454486949131
2.7289518754226094
1.8711287937776093
7.128032583684571
7.6623847053464145
7.560385269420463
5.154444039741933
6.0251392184258865
1.5231832942184
6.58786203129843
4.0425450681543635
4.036367312561346
11.629493406976698
4.254962557220537
1.848078617224781
14.369187128268463
2.483874596212546
3.9959367683383396
6.20025381510251
10.7432089538473
7.75457616772358
12.25221855107607
7.3675708629889884
3.9901164264206526
3.292646734402013
5.086995767960019
7.407140159478347
3.9651034918524837
4.681623097165957
10.801404681819765
3.76866998894714
8.065126016367683
2.7566929407756664
4.529934598609494
6.907815049401877
2.640609276270766
8.534655209762049
7.517759788751061
5.468223115873481
14.375637393080657
3.9823643697224593
15.952978361007695
2.5001135216158117
2.3344854664584136
9.270773993347314
1.8524702531051562
3.5152907193242986
7.358789777297948
5.858157695559132
2.860987625446858
11.23025278050894
3.5043637144974915
2.100658250076813
2.846415472154238
7.368668205109894
6.613206190407338
1.6478126457966882
7.938916661584866
3.953335154342245
4.30706369495639
2.726886301023139
5.9186488093258145
6.1167941052502455
8.04085554727982
7.321462682970436
2.8704729057146197
5.032711432449069
4.428517184467207
8.748243907956088
3.719019082870573
4.936618164058433
3.5706144495085748
3.0845313584503913
2.358574439469146
9.301465956192382
5.703859130686688
2.619312851414777
2.9993728290240416
6.747420612913065
4.447871883917122
4.315908382828524
8.783475374422256
8.975139070882795
3.359101019839387
3.314475951889145
1.5126600534436747
4.2235826993845675
5.815834808266169
2.308464903798914
5.1165772228938495
3.1669595238070176
2.4696119680760753
8.270936256342642
4.849221209014898
8.500687148113181
5.902233929457411
3.4005463588418916
6.681136891037788
10.589639105670926
7.450268382238492
1.6957816137815518
6.139855933259541
5.7273741704241745
4.6056190494058855
8.357642603510232
8.399113043923574
7.974408210336132
7.929565508332755
2.2918575631155202
9.296214697987073
7.668400679467563
1.5507663447200095
3.698269750804765
6.458287974758084
5.937888249952887
6.952541393143053
9.326612907991944
15.992302792188307
7.358383333292604
5.8001570925005375
8.61795678775112
9.051987367160725
3.5911260567350096
10.00823470915403
14.852010049877858
5.25129089036823
10.10737113396589
4.155982957300868
2.6295467623978572
4.407457824583843
4.56779604418795
2.6602389400990063
4.6389327806641605
7.361113118247147
2.658021385968651
6.860502928619741
4.953395483887293
6.798040012208818
3.749906018144384
5.0610507042336605
6.4180780423034305
6.534540166059109
12.95082563939708
2.951188588095799
4.773392624995416
9.526678395676118
7.168770593902596
2.6951573607042567
7.21591030504598
8.206971561056848
7.554510389189193
7.493250374282587
5.033121121662916
1.7099188595291928
4.982258777294575
8.366568962739148
4.940792615916309
8.918145078887466
4.191030164220994
1.5069759294423792
7.134308253683218
7.6702885790431745
4.861114892467142
1.5667581533544548
2.877607186440981
3.923367496576551
9.491429945745619
5.048860722101613
8.138510904763084
5.210134275171689
11.892711865559592
2.8194357956986056
3.794683340558743
7.59343036072522
4.850274831447622
1.4444906754840303
9.661868965860803
3.0375867269633425
3.6913349224417757
11.203416620749175
1.1945370932538302
1.7076300007811582
5.678062338779273
7.195680962970979
6.923559480596096
4.229689803310326
8.721508299131564
6.952673958529597
7.746374502390767
9.027016550035155
2.5160661048290147
1.1671538350495139
3.09770014025025
1.6289469615733525
14.624194794401657
3.7016037586302497
2.1804839178354323
5.533435931978883
5.805666078398637
2.639602952724084
6.305676342774607
5.219019726296712
8.553664814524994
7.640551396560762
27.362400025955424
8.434660115952234
12.119606786853382
2.8521426478200866
2.892237652662288
4.465911793418598
8.460968073668923
5.307560843935585
9.834335110521238
8.32220623472999
6.271351551691267
5.852778338543105
3.587223197081898
8.636918296362635
9.693076479942368
6.520540879603763
6.238312749914939
7.518431582921835
3.8522391876770112
5.992999203797291
25.554930623907048
10.259332525488942
3.9306662637597545
4.291499373951862
6.480822186687916
7.334849100870938
11.915021937667309
3.198262339526305
4.265818460501489
5.016011475194494
6.5403609148873985
6.631378580237989
21.282252292381227
5.135706330670418
5.679033439471722
10.544457170013098
1.8033992782675292
7.3530536670876465
5.43974140990889
4.252687472008121
3.4352516839632155
11.182977823404528
7.980694747935257
4.939066585029014
2.8435350484462503
7.635919015743942
19.57949952726811
8.554350664172802
5.810567519498179
7.06812522304495
12.938253448501913
16.990059623593567
2.008513032074552
6.896263097775251
2.3576940991502147
5.700126251264211
6.104169771837953
4.094713442186796
5.699604828808923
4.341801525605504
2.651021786815882
5.409761794746182
6.052697562534095
8.698269768660268
11.50742229972292
6.911988504140657
9.108956809866994
5.127844825629807
3.4363987576994406
12.274122823900479
5.401916746100386
3.3764802662388176
5.605820148024948
6.325034490438016
12.087522013293729
6.456060089314014
9.291608315687338
2.739175974932055
5.969163843902343
4.578389074802097
2.7899675203359617
5.988495044565683
1.646891705412243
9.050554478549222
2.955589318387491
2.883968313549782
4.427538397408567
7.931546225288048
8.05576088386864
3.759609361333829
7.83698471248478
6.235841765317637
1.3757190098199799
3.613432940425109
8.81201869779276
19.462300719878026
6.972652656875768
2.3235355977633434
9.816330956287239
5.84485762612413
8.524780900890583
4.4122309443754775
10.617454313574793
5.978524839791131
8.535446996071705
4.2717564325284165
6.928598294844813
4.770754127935389
7.828722693722559
3.351549099048873
4.942144747847666
11.162350603746187
4.739394194597924
12.144612852792095
20.466280106189696
1.548592665640932
5.528780276098566
3.0288038673557622
6.800844136264764
3.43431343163665
5.022389278918969
9.839379790360592
3.8734839473621716
12.365716482856342
2.6604324390251137
6.030115020202705
15.541893719807891
4.170437693317704
3.111701703091271
4.462971498888276
2.2959118447534324
12.848829327411561
4.236378977537544
10.897705113786056
6.782817143409645
5.35290802328241
6.916037572210326
3.5425299215130255
4.861031584540027
7.522945653170542
8.314633525949196
4.40600203086349
5.95073335162758
5.228323099438583
5.632365524009893
6.613595061641555
4.665648021343205
4.087673433284579
4.916450915088569
7.913821788402955
3.9733532176817077
8.544003368926138
4.439033660952928
4.749301284316698
5.583743200534588
6.053718418425131
9.760080097088732
6.133745904538636
8.078851782535466
8.227789180096867
6.30002939507079
5.134676336426886
5.720228986758501
10.792872456967194
3.5710531880836758
4.860012880666245
15.780840335595366
3.717446523646173
6.667475666388875
4.125737633787565
2.4118727904712163
10.989873097379522
10.433869103075779
16.577205703432472
7.874150158463393
1.1823150804953686
10.245309611454081
2.4699320980530124
4.658891688984427
3.2038524723963917
4.72115410847742
4.846378549812542
16.63527415960712
4.111048932011186
5.1311347295101095
10.75146333182758
15.258842850247625
4.272837807626883
8.205342412123713
3.38042270981409
9.54652150262314
4.628485560442412
16.488180594182243
3.130610502835444
8.741576019660307
10.599742187651412
6.061665187286915
5.700515873953347
4.455459122566841
5.234156115689518
4.3921140706157376
3.1644796307460528
4.138618980196765
12.308063888425874
3.2050553236150607
10.210863105003254
7.916868074809059
9.875596510447624
4.437164136605003
1.851378867981987
3.5299598968201984
1.8897012014898182
2.5392843775926277
4.511727847665371
5.323562459295149
4.294136083413305
1.8807839901362784
7.174903198775122
6.002391200127578
6.242606074377146
3.721189091432272
5.479540339382642
2.205802757343967
10.020330529080288
1.0741619277535357
3.9738930723970984
2.5604395396578363
14.134755154660196
5.479538898739643
2.7485135466781934
6.382741230248757
6.827312650560291
4.790987995681651
4.7041844992926745
1.4368396571049307
9.30688534758377
3.5173663031089775
6.519013449635618
4.473683891170739
3.5647050945352667
4.175001284984001
2.1322873121875405
7.492327742140912
5.931785465147135
3.68240257578694
25.61640473614721
3.7058040251014703
9.490026306246719
7.32746481259855
19.2700013768005
10.682415505081455
1.2671496020175865
4.581961265302843
6.951025752401619
8.684555788279026
2.6896851870586267
4.438067154633636
3.5306738122307113
9.975959289281109
2.0995405321263902
7.875713544747325
2.91681411439378
1.8902574886193257
9.345484351371548
8.035112101224335
2.805916178411939
5.088305987740233
3.78536606043024
5.3640115937563575
6.179437333209767
1.4779045530391761
4.584607927928223
2.0446139634575373
2.171801152621942
1.2174867620299048
2.283812191447632
6.312953630226243
3.9542628489332277
2.6300097195507717
4.390467938951334
9.18588139642074
7.790605389547873
9.34105580589308
5.478470362746433
3.388171077533
6.729542397382441
5.402128979346276
5.963982357072104
1.165226896837351
3.4339467175274936
5.243483164988177
4.073727388739878
3.3890550819186016
4.987117522760594
4.423180346705377
3.253122730854422
2.825417422333744
8.273273012680843
6.805105494431386
4.25325805810302
10.767633099521928
1.8943712060063982
8.065584869312987
9.196049868164723
5.241635352708216
6.711520178739375
3.0916768029386534
12.13394138363058
6.851824413647984
9.633244265171506
4.839737048096256
3.0895339384637426
1.6853464126065634
17.14038457691397
1.2621762338293325
3.989953458567955
7.842703711168784
6.329783324547777
3.215223741147179
6.881220650556146
3.919996855575679
7.596355265063815
15.31072425410331
11.06401096340984
4.484408755924141
3.839261294821129
17.802044498365632
6.65497003766293
7.058911263186541
4.522053053168737
7.3411490540774125
4.609040869154217
4.1264458895465905
2.157987499865867
4.019731805054764
8.140986157776096
6.325862838730064
6.710191555087839
22.06248995988038
4.143928793237131
6.259720795017204
6.666023127028664
4.4167038418032565
2.1951256639398644
7.379788714178345
2.2040797256606646
6.5233577484999
2.5567758026646317
6.176697737467177
7.188701196868716
4.20224649174966
4.669644485172853
5.957134299911553
2.558017237115429
2.0716156442043565
7.102911561293092
5.70000659320537
4.768466335769909
6.307917906004037
3.7083258239743837
5.427132181997734
4.90400635070972
4.655514838653918
4.7049924194091615
3.1258007747649996
5.300005671732501
3.3765114808289405
5.9478332490031915
6.05181705206565
3.9067062359390317
2.528241239928445
9.513269547668022
6.079445115864901
6.868189862863088
5.582141964753577
17.02531825600594
6.621575585850627
6.388562464557464
5.492683337212258
4.044670505670505
4.991241984448847
4.312568134505755
6.1945040655220245
6.527866223353813
10.18425768876438
4.8285281686346
4.584304457866462
3.918114959206881
13.191108480243258
11.015778242532223
5.861804091180056
14.616017697508886
9.397139079914165
7.158693672686683
8.242068108795685
5.788775558450703
2.3295407994131025
3.548595929937689
20.324213607931213
7.518471752856779
8.757856618473017
5.837575212419203
6.6906030283383044
3.711734679497121
2.4018057099781727
4.189388477596028
9.565342974350115
7.226563597118017
34.02776194232014
4.5079001773679375
8.601531508106943
3.081972886211153
4.872519489807706
5.087440429310926
3.0587640216347585
4.734311511765967
5.863108262377942
5.611640544157506
6.965172761474294
9.177123271725835
8.556611729558789
3.7687315163066164
2.3378762020171586
8.222883351984418
6.577879791616472
7.436793532268994
3.4348917920846476
2.5803447117672516
7.873214114776633
7.516807767574905
6.22624360615293
4.893182920844657
1.5879854989218902
8.744068695392484
7.251538883383455
4.181048892748486
6.559189474468789
10.033513131302533
3.864808089292353
4.164006248750932
8.653600120970337
4.661369363925817
8.849908305619987
4.873319207500501
4.358179204854095
2.550963696912362
5.455495442105851
2.8959444632390867
8.155529851353888
0.4971857159018687
4.506949330635437
3.653733276937337
8.856671512691294
8.60187865173319
7.314178640377639
5.426485765278101
9.804627813056534
13.327004040277183
4.829924346852612
3.9824756513698194
2.2885840078421866
10.164042381403691
2.6041539414892303
6.418641020043568
4.115174549140021
3.3501916055497674
4.499662177445056
5.762478299226748
6.541291985993931
10.798223297098467
17.872235694933423
5.543518603949128
3.7388859709222992
4.812591633630954
2.73686711760492
3.2982051814507227
4.597241774157601
3.3167191442687622
1.0622522833768264
1.7583089131440768
6.764051406533397
5.383405127018611
4.317869566938804
6.069376246008479
5.225499755782189
2.1753034115782435
34.56388621397109
8.12698016002583
2.70255611426461
18.884572954025902
6.71560775718473
2.3575666572596106
2.0002742629323973
2.022705708538364
5.517375216850999
6.4608650406070005
3.8050500282254007
7.25930939088199
1.8125267226219983
4.990820734148921
5.679997130762053
2.757196087563814
3.440503956965104
13.823244514733968
2.3831712266937504
3.9741799703904843
5.199758663047086
6.312612200653482
10.02241204770036
4.903032474080703
3.4510284182690913
5.369106757228306
3.774714626650741
2.9156621347272367
9.009246630951768
7.025029064825742
10.71090283292898
4.999722502854491
3.7599088363806192
15.80903614997735
14.562144014986142
13.977709683440112
4.784003936681624
17.77745938275944
8.998476549986066
11.054731442083161
7.5254539629653
3.744841525728899
8.737969543157487
3.975962063460226
3.1192521479856503
6.558265676312304
4.595525585927979
3.6369824227298664
6.701608440350353
7.9149911363227625
3.7719804749851353
6.24624456879688
2.207272414660816
13.840828967507944
4.265754723531617
5.289092013276698
5.427394089993421
0.5140644102055069
4.2825511674444545
2.4287019188750465
5.643969228601756
8.078057212981903
4.828606370472666
6.732842971825273
7.04987899942735
5.203305383187326
6.811647554791787
2.5941936708972424
4.514082414373332
6.675219138787377
9.11478072788512
5.286256602242871
3.1405159261202766
4.890623987105109
3.9050678812337494
11.507471863324188
6.676085481686408
4.077667704881621
19.088485675134855
8.379899507922476
4.82452878768824
6.010965484415636
13.598851603045901
3.620111605103481
4.631694188045283
6.690750796285954
14.06754698712572
9.115792040959876
6.372828477416002
4.428505940040558
1.9695617972501356
4.702807691445892
3.950896658925764
5.418611808873288
2.1082016744684027
4.281409737194317
2.8322870622369734
7.431971509095657
0.9906105962135101
5.201757624722656
9.644473215431695
7.931306356090363
8.07492136224131
4.223256754721872
1.917070539071658
4.409684672132118
9.786667275855692
2.264036417266462
4.627809159673808
2.586179361507215
8.897186748544286
10.972790410229885
1.3794924745259611
6.388415970885311
5.5553541268258
17.172825377054192
5.08120669049523
3.8546402357132443
2.0244818972294554
2.747774748796075
2.7423655001554117
4.799704380079746
4.032350767373102
4.195839427841415
2.190350072207027
6.06024304589969
1.7498502105497447
2.0481999954555583
7.661548388981161
3.7852591982672696
1.0111500746667093
9.697850675488981
4.636575941442924
2.024604838179557
5.525780488161067
4.314875767147261
1.9028350489702521
1.9532422586478755
7.037172321943723
4.747096282554384
6.320285003519437
5.279789411977827
1.492505847869733
3.9241589824203844
3.439826033074734
7.027244161597843
3.1680930230389173
4.325738257626359
13.956045460753629
6.833734965579422
2.1690509174771218
6.873575629207924
8.95188182351316
4.90218037523439
2.8532027068517953
18.0288416626621
4.212134454120827
3.6154927181452603
2.613817992023973
8.340868674511263
3.3163126957152693
11.726875042333022
5.093824690498442
4.155919279448144
8.096163192316586
6.83570426216737
4.548379705451865
4.688388941231697
6.179109153341539
12.905520917796624
9.734481730371483
3.009768890719012
19.705885860579333
18.913686534520114
1.195520876917921
9.48906211221156
9.22384612263904
6.616970551169565
5.36217186900878
8.336938707390214
4.841208496735677
29.506477263355766
0.7603956060106208
5.277170599605379
2.8320701295184674
1.7296711065409867
6.109262249876617
8.034783062300864
1.951372529515377
4.640383030567508
5.172029698000987
5.867232213407739
6.168704833569813
9.601680282052682
4.409298039339461
2.924073837082437
5.096948538135525
4.5775727719988115
6.439745850834597
7.506584228116988
1.7315320087842287
6.265246771546035
9.03197106040843
6.2969095093285645
7.325617435206818
3.599041452901366
3.410105630108777
3.485394994755907
15.791032012291314
3.6903957843434294
5.653061847777812
6.925726522904623
6.272946299112236
0.7760461964358214
3.1914473131150998
5.565218609807014
11.140851507220983
8.23343934288964
6.221656856713833
8.020284743890077
6.273916628579098
6.6018606429505144
8.452228656792999
5.258395693493495
3.2146114872985905
6.493381880108965
3.291533457515301
6.619139704599233
2.589903082393079
7.7319658714102175
7.224548307617423
7.121281439718639
2.2930357620585893
3.9247896605365207
7.886072690614979
9.229799231922033
1.3372127986229942
8.158245798672736
4.134389089251356
12.119953081606477
3.730403970481116
2.9016808223305963
3.7759165618740775
14.315387505172348
3.625411754022215
6.774252416417281
1.0788627039788548
3.412424433178948
3.3966062629266496
5.074614204830178
6.043502534619687
4.61704130736615
7.95170335427275
6.67601480089725
5.760009333830129
9.2544237606873
1.0140393691506193
5.238652075911452
2.074742356559956
27.29373408181147
18.1070329130107
6.842539135042887
4.253992371156857
11.309656370420395
3.8897287177876274
2.8381564216055413
2.955746302105958
1.7417088801834715
7.284623270525638
1.1354005492020185
7.028517699639358
3.9435774125910137
7.074101080416868
4.051923823461015
2.211427225526827
4.371497462349503
3.342540820342415
8.897528761508688
7.025104888815716
3.6724119051732336
3.223727925379227
8.665212431300466
1.2053526220702797
8.742882057985172
1.0355736776534166
3.7082491296620104
3.9565281303586133
6.5584324396377225
20.710575347645822
3.0695524291889367
3.414797784431085
3.0259168919557538
3.0361355066263123
6.914248820923347
3.625680412180146
4.975106804702909
4.653637240071457
2.939551220694545
4.114830921759852
7.269148116280569
7.102218408311832
10.807091389504862
5.215190786020805
5.718609136523887
4.758092129694201
5.489136548385099
3.4641735564534644
2.5114083790523978
3.613237902817965
2.714670066393325
5.293700699758525
1.5496676838575028
5.79942721716856
3.0341492346764944
4.616074273398586
2.3578097459829537
5.573869804752218
6.497694965713724
9.640322090182668
4.344582888296213
4.078559020440093
8.881569875494206
7.4322048876695455
2.927092462336277
4.444052702338491
7.1601427033922596
6.718855381646178
6.983493043766026
7.97579528991818
3.410285309009944
8.93007265946658
3.4829969777407075
4.571162625858449
1.7462473059246524
8.344086585344721
3.3080576964528228
17.474583518256402
1.6492589976974623
5.4012547819107235
2.429783197961544
10.86109247487393
7.284446698359579
4.804204897997508
3.6212775935954578
13.207899363686296
2.220352920423011
5.370520256316211
7.1154713020304765
4.386838373771891
15.422909430216295
5.425594068137385
16.199342167835873
5.94947539714621
2.7373630953002195
8.543821005108448
6.930364313520039
2.8203699775131974
12.810753795088273
4.339576091218651
5.631902421047351
5.389427701044185
2.9123998790681385
10.531682816990733
7.5013026976965484
6.196749692618437
4.539145201086649
3.6440302192283225
8.918161113058236
4.926056948329946
7.5593066894829555
4.036727761249654
9.632220726540139
4.501376043310645
3.3088579799022906
12.450602722387181
16.711735852271854
10.459485747654547
2.167693164799659
3.9799518130918776
1.6124302027457684
1.6778504610429792
10.538692981386252
3.3295716936356925
9.916613995316784
9.614384870039428
3.4409642036538535
5.173277021911211
4.65881132278209
4.4496623474709605
12.797167455479812
2.356375103160987
4.985296389021198
10.13654060726345
2.45576197705114
6.636035818468413
4.207994633399575
5.846442174271414
6.486548068343274
8.431916674996131
3.857135461610346
2.4692022832368012
6.1223797340641095
9.65054257057655
9.483902599414291
14.055378985118644
3.43993630527791
7.867174508163547
2.3927641094194945
4.880383116191239
4.12848084063242
10.749051212301753
11.644041451276905
3.597846433565531
2.774459828940277
4.747702463598992
13.150233855912266
6.7040485332855155
2.1699864530475437
3.4227259172732905
9.846891719597082
10.510052084072347
2.9145604001247203
6.421151906727266
5.127196648056344
4.862925537066607
7.089382064181014
3.380150180552413
6.141829866536061
3.9745068074292975
3.4127648445841055
4.653258794168797
5.008563165704127
4.582181702665828
9.460647837201785
4.573792448569011
4.146573906725951
5.386515381744932
13.678602428494122
3.5766698603024696
4.817629941679294
4.6888924226580455
0.5415821846364025
6.994335864610322
5.07388689965442
6.549725302780999
8.505906563638302
4.7480768425076985
4.083368202952047
2.471523645394225
14.110189775454806
4.334726067500291
5.684804127005733
5.191103060654333
7.335621321815009
6.510469532347934
3.8040480008392192
6.591619877717647
4.129834127957765
8.938806555757742
3.9485318042626965
4.123310763495476
11.2982099482179
7.947222940597331
5.218262065669288
3.4477144791548433
12.008106912438816
8.98540748636869
1.3450743836779162
4.827878415754496
7.344115239865025
3.0206034054796493
7.917508299293894
5.875575881122352
11.795618978402672
4.339210735410302
9.804749963638141
8.001613851061729
7.989697842932501
2.63647948448961
4.382560557635363
14.774890407131084
4.078054266714814
12.996349213015868
1.859141744176394
7.192549985884827
5.161632248082211
7.6438929794615404
3.724835746614407
9.176085537116858
4.692956523268252
6.7178963586818465
4.292937440292384
8.064157447209654
2.136994484508875
6.313452407295467
6.802900438881405
2.198369660763147
3.0270374743128947
8.992209021268913
5.2376671538203485
11.333760039031933
6.740340851468252
10.19026105007936
3.8691505299375786
5.476536566216221
4.440884475434622
9.340620120452268
13.316966350117383
1.5478693971017095
2.5933296226407787
4.847177489740399
3.028747776861121
4.296050281205091
2.348469968103978
11.125256412651165
9.463565751158146
1.3246149306985344
6.212345172649964
5.5851664896413284
4.169139773518807
5.760224135470594
0.817765543283391
2.85108748105511
6.4069634224996035
6.26002386482693
4.594686620645622
2.6457011788343814
2.571713555749042
15.97895946236212
6.926733227264575
3.9532738946743113
2.6454638434309703
3.6917963420296607
15.382722013950326
2.614225500406763
6.57668965938317
5.5672370297836995
1.7216039154565639
8.809166190081383
5.060321007111579
4.2478605806129135
0.4888163617563835
10.98945586626867
4.210639285343579
4.180545166986987
5.813921005619364
4.874675867714716
5.822859163065396
1.4585188854347368
5.164374162523536
3.0613995614752865
12.344348255720936
2.0760120223767466
4.63524981414139
6.754057736461183
4.14794692649657
8.550452316578207
5.001902110073371
4.234269627648647
3.882096912662751
5.938527027659396
4.336422921559614
7.327913749133037
2.849155067736576
7.8011158842861965
7.530284362182894
3.896897935760933
5.9488360052460685
12.49045843451845
8.014056575261037
8.02387510391899
4.9228059003313
13.13746548730938
14.648160876207251
10.462397549183738
5.731729630394506
10.997530032692298
5.950200012099424
9.187968330841295
14.47816240864658
3.0119471423674113
7.530213468742021
4.082739448619568
4.088705210823743
8.299353700049496
4.7072720272542865
6.3408671467693765
4.629177325810604
6.24296881128135
4.454131689807609
6.6329902157187295
11.27193590471684
4.683640471034305
6.716091586160547
7.796673140702201
3.734055265372393
7.272629658761725
3.151843323660081
8.795446153510822
3.314878423913279
6.947621104050064
4.796966660355906
5.344168861649555
2.849178513708064
4.078012480011153
9.048132803972855
7.848097482572764
13.701020567680455
2.5752456179501055
9.805745299528642
15.910895853495893
6.118439001622777
12.763813226043062
3.1615442289303766
2.706902671785
4.649351096874417
7.607153131509989
9.62165009167361
10.055274505919293
3.6026973973992713
6.391112692272323
6.188643234952194
2.3900969465464907
7.8714534321239205
7.18654480717874
8.651965429337729
7.732075330760055
9.0570922117484
1.9849060174441833
6.057793368573316
5.829417711325455
19.060885765510672
2.4396354890039262
2.6086830483605628
1.649468974607583
3.776947899644185
13.494306416404735
10.223910958553507
3.9319489142126525
3.270151888370705
7.548920559960287
4.47427711682871
2.318626076812505
2.3668210390685758
10.212372539246632
3.553629731793706
3.9731526194881486
1.1467322480473763
2.994375865341987
7.924573680318715
1.4254372137366813
8.59349096842549
6.201862982283205
24.497379321186813
5.8275213405394775
2.2049544168444193
4.20557186554007
4.332490999364675
16.243542611629007
3.3708699783188205
3.1857803311069546
3.3732900695343018
5.502104641884244
15.384608745877744
2.327129307001745
11.883239457437663
6.6610199673961015
1.1879344100347435
3.6936455162458004
1.3594464446128045
6.947252181986809
0.84485648221211
3.894689611743615
5.000416947024026
8.77800399271547
6.681636468017973
5.843556313791948
2.558541913398002
3.9271711671710325
6.372148139108711
4.983809405482989
3.334256794199151
1.804567199786708
5.394633716614185
3.708979236193325
2.152768667097959
6.636670125836156
4.232093070061917
3.606600435431729
5.454488136013022
2.7422713899442503
2.1458797060608856
2.9800475978697927
5.431935986557241
5.73762874847135
5.874469323553933
4.683706859062606
4.726730120431799
10.173846556012414
7.100206434019112
6.935921935559783
5.196928625438313
4.0668017924983335
11.287906092754474
15.223990630888435
3.1374283953686737
8.60256286154536
5.870779484892419
4.718800785028021
13.415367377488616
8.936951882134663
16.034597426192363
9.04065073109406
7.2307982619856555
6.044450354588678
5.34618933662321
7.2760486362088965
4.038548970338685
7.70391991494055
5.025572994874575
7.055007250293985
5.748795126799397
6.720496965518404
2.4465823568098926
3.9461000917747824
8.422366883080919
9.198419598575201
6.985257277474951
4.330480678594536
5.068266112562883
5.99319236425524
6.829370401892919
6.029787458060014
2.0984179263856215
8.151806000208913
7.009769446615637
5.194599949585327
5.533958333280077
13.723365005012084
4.042592327627855
14.819181757749057
4.120622443775536
2.904345568536508
13.020606083496132
3.7175622628970157
6.143158944920637
7.184952043509982
7.9523656406841265
3.1474357095947925
1.5673006539267837
8.552298638400357
14.643174923927033
1.1309995693069888
4.837062804644599
3.5860182911220315
5.429273928892226
6.626931001413704
6.223545512570972
5.222344995596863
13.450258159892774
6.285640234963264
7.335552865635369
6.790209248837815
5.3360940215292985
1.9631063407678384
8.367505469702095
2.80912858118462
8.734850221295453
8.015044777783112
6.819598284440776
4.005886104149472
2.872218471650134
3.6348156523482382
4.380902526274243
3.1409281332092074
0.6103281522497557
2.4998002402472315
6.458871491603826
3.850356294122126
6.1139309184219455
2.1022047365586385
9.875082021874954
13.045039336117563
32.7005927327983
5.341592634172039
3.6333250847510787
20.819872202751576
5.128041514881157
20.587784225878416
10.406914922348859
8.281845526693184
3.9366386136899956
3.7661187076294973
12.105105651836446
3.19423394645341
9.617582905199637
23.615654605893887
6.607397827045545
13.701806560467002
4.174663098331839
4.6950018111959935
4.9288715613121585
4.508848300555876
6.1050578073848145
14.202550058430118
4.344702398552396
5.304874573076931
4.466213541661317
3.614548088804783
4.372410433197702
9.103837215630152
28.076645278256233
5.2460240048525835
3.233136449084165
2.054536634806096
8.115440322418518
0.5131805269540157
3.8138903476031487
4.422589955342467
10.034318077504354
2.603953029117531
3.1992293880851657
6.492498616213924
6.118229695216201
4.606925856888907
6.030045159848661
2.7485697737315054
2.0873795176934773
7.23708695229484
6.173872325797813
3.2332513985306757
6.498916422143491
3.7161652039494566
4.694799975161843
10.857652584272259
8.813538829070342
4.548216569301406
3.8209697749411644
6.9443421973256365
6.5127253664949425
3.595440359456503
10.897604034138649
2.5453605830226
9.096637784979325
11.402490426275646
9.073972352634678
4.896732863088221
7.77318538945623
3.8973441319926763
10.946366041000948
7.664584703475431
9.415172352031883
3.8236090136214145
6.2692736480345905
3.8033681335182843
9.350605230910888
5.067024018103363
3.2606180391898896
10.921416957102117
5.956326921680828
6.354465657940468
3.48724148382911
7.035487102285963
4.471018283336105
6.347822566130162
4.923347482295752
9.045993762162272
6.775632936621132
13.532938401649375
14.775476690731425
4.794601602998724
13.7553113281696
7.33732719643899
2.766164002670067
8.053894982258004
7.3622015147303745
13.039474561569929
1.4986161512449523
7.9651816362960375
6.207712675770906
6.74738864406219
9.89384365491054
15.918787488406402
2.4844403683734857
5.332832669249924
4.019452763608589
9.275945380422423
2.5734303888610266
6.55030461357104
7.121409477270114
5.5614192712692585
6.136115428789371
7.147865066240698
12.274370452103314
11.475524318059119
5.225659843288434
2.1750168052320564
5.167492009251091
7.92998423547517
4.15539407807812
2.6408867547513273
2.954343246188051
7.925405752519416
8.795387665597756
7.165013046547638
7.036876508808348
4.500927506028076
7.824201526415013
3.1661426627206177
0.7251239188738335
5.503306096292863
4.6360624888134145
0.9131499406809543
9.355092425082445
4.103423123498763
4.113470385939636
1.9713428030644573
3.389181862624989
5.657701978375783
3.722376214877449
5.417884845740314
3.449750672467782
5.5778568084909566
4.553496804938759
3.415806912267899
9.498609402596031
12.342082464039253
11.979487143000306
6.679975964083765
4.580080196488002
3.523523731655972
1.6459007812150264
3.6632458404623054
6.965064012799235
5.308697270072992
11.766896479642181
8.057692387936623
7.089024213609378
5.633963402698094
10.793301993884901
3.918203713334602
4.973976174019276
6.770187442983271
5.729754475608208
4.186314816727217
2.3991907893022777
3.797225574620472
3.888887396955488
4.455627824477015
5.672048486278114
3.0018042164288774
3.669663129767008
1.8446107067127122
3.850004674356105
2.3696935864771347
10.812643507606422
2.9436742484525986
4.761160918442941
4.368487969875457
10.675401956432843
6.604012027053289
15.625608124516814
7.120270097134239
15.537895349422909
4.047031584850218
10.283325875381474
6.465972389542779
4.771834165148894
8.451366998645842
10.18718851711338
12.396707366681092
4.986185553610788
4.681838359492537
3.462975343443989
4.682407985953901
8.473163167819218
7.252606063540078
5.756398713625211
4.612762092147736
5.849587745487852
10.162056638739536
3.0531116368524547
10.693005319596201
7.708054226756076
8.451018276537036
10.873855663235254
5.9917094927258345
1.4298445870156193
3.5833229029594644
6.722620463336388
3.406151014314498
7.627321279606522
5.643792659775258
6.004198239606131
4.012393837867151
4.406644904663492
11.431058976058459
8.645232982892873
11.6034215851213
6.792571604605378
7.567535711726713
8.370894490181437
8.340232422969217
6.0394969890706
5.392566804261413
6.662039550663056
4.06665414432939
7.258641064711956
12.632608697420753
5.9202547608428375
9.090814798962587
6.743142552640858
5.19988743398519
7.875351069408585
5.913923617556828
13.13236109719615
5.436167700545456
7.617447333388788
6.9080058249632
2.694397304693377
3.7157579161408476
12.25342263419422
11.403466026245662
9.621141320531262
7.800803620187824
7.807347932833781
7.553964043135758
14.383056261458622
4.420698579330453
7.2834496456263444
5.672139939893553
8.123377930185141
1.1603584149321737
5.826716292092864
3.3008437753998305
1.861687450760995
4.4945836006094355
8.489766903374635
7.089294605853051
6.997688448436231
2.0021669876374135
4.918016049585861
4.195268489393393
7.709646971412118
7.0444434844469725
11.294861677352488
4.179106862040489
6.520537515663148
7.09062405979485
7.005893185812004
5.723731158253385
5.026469990824283
6.857049499809584
9.634971398255917
0.8186423154614145
6.77091870225381
1.3660280803313956
3.892357183666258
0.4146160452110602
7.937014972713709
3.9243445431798754
2.693481798848866
7.994173821644541
1.8671064541143227
6.109975107705388
3.3364063918998372
5.092422663786107
3.121456838540009
2.3391340782907832
3.7157588248804942
10.477392850905987
5.335472831171077
5.794318401594957
7.463046643508114
2.9827164995005404
4.504527888856705
5.862388486645871
9.329858454055568
1.8048976589778785
5.167637763675638
6.517801120339276
6.161379074327691
2.60516580885508
8.243655211729147
2.5051906121189553
5.107019357808568
2.826863391280828
4.1491278456034815
3.2253009638927237
5.401728393908825
3.504730537791675
3.9770921301726223
3.292750881779508
8.766294634485256
6.456034700056656
7.446757208936778
6.9575151343372275
11.8665173276994
5.5138534367294945
2.256481019894878
6.848863637543574
5.432963325795327
7.611455084224988
8.839632746712299
4.5234590925823435
11.579391790782854
7.308510594107332
9.713341544639224
8.559369442456838
10.058445370339541
6.459059338054072
5.250568001588165
7.366014027196608
9.632782950458497
4.882063841345149
8.806153414034375
4.410298453637006
17.187784943746763
9.247613499975127
13.853456468492153
4.668491087019744
2.774468416949605
4.055046241301467
6.0518207042409395
4.94685066346495
7.206088561764875
14.641161299104803
6.085064299970524
8.339308272915785
4.971250236948181
7.603973235261833
9.24262939340441
7.812907970943504
6.034774420217295
7.687099105411531
6.837353781965841
8.028717656072924
2.130497384144843
3.8043018001519857
3.035540442096163
6.147224607634036
4.884286365141867
4.0465082175120175
4.5531232200284135
4.602904483114145
8.351239659103996
8.957288764225497
7.455802062427312
6.885430710218544
14.13418118662208
5.284735379831028
7.827419351294029
8.769555865233482
6.483055221600566
7.082382956739149
10.217409756314998
4.0935359172285795
4.099592313428798
9.10744116293827
6.254198222079482
12.226445103566721
7.882430399829415
8.260660990802501
2.2213131146629195
14.429378390073888
12.01831360834952
6.688244031602957
4.216801486754591
1.4777348272626476
5.674451691956685
2.4101144512322374
5.232720192237291
8.868161296127946
8.13239886083369
3.1320258688007936
2.628978960860462
7.638974500235712
9.50753254843469
4.083543068719395
10.652976643424285
2.2996914840087515
13.370278219402557
9.008314963987559
6.0464085048316685
3.6617462534302923
4.521754485244375
8.348960465742179
8.970721992017022
4.818523664651588
8.98714040040865
1.508943612164749
3.5166919296675383
2.700305827673002
8.787038127103829
6.059510781675759
2.4753916923976784
8.426683385760807
4.574878797520063
5.485487064912443
3.5643721703917315
7.6283737675429615
3.511907862209861
9.286514794214023
2.4404115632418906
8.617825936021605
7.053567521069234
7.915562950478489
4.0821024972037625
3.097270578225299
7.23432517232297
2.7746508157156007
3.0222451952053113
8.490004656194586
3.949062090388517
18.686911884708834
3.4471077344585614
3.5949824715186924
2.829835523204708
3.089004832527048
1.8545258562593954
3.9658887080155036
6.5883258571678684
7.179665234150082
5.780381644607572
7.289669814570905
4.160260715149898
9.631534924175767
8.514089448497026
6.060792945123604
4.131165255987067
5.775565732065232
8.738376090648455
6.827440226502173
4.293722736794415
13.995873901753514
10.24718444706705
3.421013942035199
2.8218486286720386
6.237762858982827
8.091958356701644
9.012490801355128
11.221475320785279
10.611300524822145
7.378631205821853
8.319652845529253
5.539169693384755
7.781090223224473
7.458033844671546
4.605567090242492
7.249699251685132
9.086286664883657
4.566093775273871
3.3625434033285337
4.396142813007818
3.434935425272943
3.6194505096579537
2.8748827943734065
20.01088497721926
9.172182989765075
15.049417483259264
7.887757783761493
7.114865403579273
4.733527139877045
10.461540353800546
3.9875924360876076
7.985590420992341
4.90401041297243
7.556998703769572
4.936719282289372
16.10580370711419
4.4699931311442525
3.1273224617836686
7.352655872153482
5.546390932102941
1.787437228330937
2.05656712632778
5.7372697659844505
12.341014344747311
7.3838338523475295
6.026568498160861
10.166093636226496
5.447132039031579
7.3354052224728985
6.867348525809182
5.368704421576361
5.118076396060953
2.6920020539584817
4.510214783874278
11.975425508769392
4.326245295900158
5.376675193512583
7.242512089318955
8.01379864243257
6.592699723653949
4.766400404779143
5.790208316555354
14.664249784617036
6.7759277125619235
5.265537468335277
2.7916935914159673
5.880849032705474
9.103763081974565
5.014670375485943
4.793009871871628
5.719966017059197
5.422403192761948
6.020334418801707
2.7956706290862505
5.9645437409724344
5.915057113050031
7.819353100049321
8.874741522244282
2.351874849627783
5.183569511875656
6.182830463450845
1.831748998294127
8.359174343815765
8.550369947155163
5.354679200245407
11.729335627282886
5.142534628422957
5.898937089004284
8.126890601266318
3.0363018681806393
3.8557202004485402
12.557867118162722
5.15954448235864
2.7482891146151642
1.435787131763633
8.04390284511397
6.441274938609969
5.125040893850939
5.7667109906423555
4.5130200308998605
2.4558651353681547
12.291786295791425
24.53448760210336
11.63927512069652
8.601677419800426
2.80076371496528
26.143417137986948
9.037685782359073
5.27521329696377
4.222809943848067
9.245463726310199
3.864864535671749
6.653429590428167
5.823378895371054
4.997566050965297
2.5655935406533064
7.329758127520548
7.094686847044204
3.8083621098491647
2.884004340338597
4.760884204714735
18.28611822974717
11.468495418203924
5.5230808723737805
9.921394395960625
1.6845179888447253
7.369086276660581
4.9496021036273445
6.490401286386911
4.4394881190190825
5.470450248874495
4.525706857700757
10.163792214180607
3.1964185576242596
5.840084116016826
9.807009395719557
12.760034338607698
5.673599767396996
5.54846198709137
8.838049492350162
2.8846467266525013
4.8108143317030905
2.9476761551040433
5.347713684685936
7.484983215154654
6.239647716659236
6.2241550246088835
5.050709804500498
13.85970697763248
6.215908801264403
6.474574165222219
12.426372409000408
2.0521579617226586
2.8011076127022525
5.158758844048172
4.725907649893473
3.330534170232336
5.690842632037638
5.471996876128359
10.077365904125806
5.704949588815476
4.686402323720139
6.020256336962952
2.1007182749992297
9.044885050456895
9.44218424566448
1.1640953065299688
17.465654073544528
14.004143384079638
4.494796240880091
5.603922935210407
6.027158835934879
6.968239490245148
2.6451046625165184
4.729365532510675
3.8933869278569446
5.456785903163516
5.5677101871125005
1.74623551293459
3.684486823742403
6.117814240593602
12.965343704200537
12.580639285630433
5.510732474562223
4.155769807169098
3.9175376752981808
6.316503743121459
6.4184318592795755
7.2582313748974245
1.7888938975172737
3.6985588668196754
7.2805573109142125
4.960948018407329
3.5455780015276126
5.355243464587493
11.14912059636012
8.063999234846415
7.385501910005824
3.2270690459421414
4.860521590798509
3.601880048671796
6.002081715429502
4.925473163265469
3.7184740785972807
8.901094459731649
1.215337827985234
7.74921347639054
7.0439528944495065
4.875267878565924
7.449736947429765
2.8816643263827837
2.374318263439335
6.172598368928888
5.409612786615308
5.124884815236062
3.9357644225839787
8.836817582184072
2.7426893238964807
14.365289733748849
4.464742009375241
8.081739787468685
5.253225935407073
4.447021863333899
3.5117105043241397
13.742436547990367
7.565505486165511
2.9597534429595305
4.690360616640238
8.29847888691076
5.232815288271605
3.7971351838683223
6.463255823363963
5.6915883917563175
9.827374846555688
9.158639549280156
4.397537711792131
5.754222734515615
7.038545426950058
20.37811290854107
0.9484620637009425
3.161570075157804
8.109881001482744
4.003245139198661
10.502122611459175
4.81931614349449
10.779247292104454
5.182402987912458
10.63212696396546
2.1885383759275503
6.198625258124208
2.0542299604882217
5.815027395240459
6.869755393274883
8.131375200001711
6.270075221414107
14.225843840512745
4.534348363139819
3.1981846590122394
8.669873999562066
4.266128039097386
2.766700643138743
7.088201652271075
5.029005589916123
7.428113747255413
