# Supplementary material for: Automated reconstruction of whole-embryo cell lineages by learning from sparse annotations
Source: Nat Biotechnol. 2022 Sep 5;41(1):44–9. doi: 10.1038/s41587-022-01427-7 (PMC7614077; doi:10.1038/s41587-022-01427-7)
Supplement: Supplementary file 3 — Statistical source data for Supplementary Figs 1–7. [file 41587_2022_1427_MOESM3_ESM.zip › supplementary_data/supplementary_figure_5/movement_distances_mouse_late_2_baseline.txt]

9.93006991726369
11.955584948692513
11.540758502426092
5.351396904514314
5.857188244108641
10.142536560066294
21.08484685043874
7.810496514474992
3.944016110025171
20.07201426273034
9.357089107567608
7.709175738141948
8.454175153463995
4.956446515407132
7.4253956123562865
3.830320251849699
5.524778318131866
6.3614629261080315
7.531690713622611
20.009737629464283
7.536357234230413
6.0530588030653485
7.485986908885129
3.0085182738028666
6.551585522178831
1.2748659110219693
4.630497748229917
3.348133808556829
1.536787254037161
2.460304571372172
5.766420033261471
8.670761212258068
3.7529360665236746
5.302876727444937
5.452522352086371
3.001816116953161
3.95266998369463
4.496637097668554
5.275120851696176
6.155655935804229
18.409672833482325
5.107406386807225
10.411760858808412
2.6564549657504903
5.4292172548168205
4.8552711910023305
1.3304099759781378
11.614770768293186
14.546119844329715
5.889278393827247
1.775441093133722
14.468792000858336
8.175402376740019
11.520156716549511
4.9659440610712835
12.454416887193036
11.386395390991822
3.5749125863439866
3.631416434957439
7.865112840894077
4.977107593773843
7.64296408469912
15.02535785898137
4.78368285382258
8.189490371215069
16.88387019190646
13.6003676420895
3.8845849199109734
3.9974992182613702
5.068998485397395
4.4436668114242925
6.680196713117265
7.141603461408506
7.393240155709741
13.452880732393282
7.4799732619842745
5.4018515344277205
4.108972788686538
8.026434431958256
10.16399988036829
9.46532619617511
9.732315991652698
2.6779252782865397
3.3749074061371562
10.831551135456
2.927609946696962
4.154383227387763
12.073022083900097
4.004996878900353
8.58453324412195
5.227810249043261
9.006575375801757
7.080987712209716
5.500000000000017
7.386805804947053
11.521284650593534
4.963305350268308
2.385141505236186
9.401510516932923
9.86729780359671
6.420280367709723
16.47538770408763
10.947917610212391
9.057220901447005
18.68021413153501
5.294872097247215
7.857910648076848
14.560394310412775
9.926055603658915
7.880837518944359
6.869416313190989
7.724462167980436
8.895093988455736
10.687189758159038
13.126015341592234
18.275887945782955
6.750334754189982
11.306921682465653
10.462791214585042
13.813505133986787
11.26793721305836
6.234362686309114
6.879544748871959
16.786689979080986
12.993065382661236
14.832153880952273
9.29575663818412
10.447808239482601
13.201209347146536
18.673054893000003
21.040379637051952
17.556256182132284
17.518141313872377
20.852983903700125
23.874628825324166
37.341164371153766
10.656424969716829
13.437963573729304
6.399140567295101
12.417229806909832
9.089339163645297
6.50169744026804
7.189747079323557
12.894743114928712
7.231842232081823
8.4943839558778
7.372713204784222
17.93828143547138
12.866066136430973
3.703792334003928
6.590455219482172
6.13509389416661
4.730965288184564
2.9277294957014783
4.265164857411156
5.603891505016832
5.8736610814544745
8.540263461978226
6.006724585244587
4.9693158482834505
7.094815008159089
6.606993893865543
3.251538097577814
1.5080827872200822
2.919863010485353
4.736032094485739
1.490982891624968
2.4694629535698773
8.597842752690916
3.7010302544623643
4.0686748637359775
10.175304528887352
20.159613091525355
8.228875986427232
4.262821821984341
8.529038556027858
2.4353229593467045
6.859408592242495
9.29047361548372
2.7869018868753797
5.552476924760587
5.162363799656127
4.224926034855425
8.428193655910054
8.291109696536395
9.308536177286179
4.075831203570618
9.596417165417416
4.847374475515177
3.458545175320296
4.916299421312918
13.001538370516206
7.952379583456203
10.834677585045812
9.802040603874307
5.653573150674321
9.14430970604119
3.449637662132022
10.082658379613811
6.194263475184171
5.180325700171659
9.577577981932675
3.730037601053137
5.194407991573769
8.480501164435955
9.473426469088988
5.032423207118985
9.279008567729585
5.107925214801056
6.545754349194683
4.7772900267828495
6.009292145385177
11.78134118001861
2.1421209929927603
6.2809234989768825
6.744064056635229
4.46930306934629
5.036864103785289
2.9730287586903184
9.47839648885823
4.375168568180981
9.347726996441525
7.605918747922424
4.490977051031325
12.895662061328819
8.263298372925854
6.99859985997201
11.825599629252435
7.294662432217102
7.067735866427655
10.699499307385754
11.854401535822024
5.2007307178895825
12.695925846168652
7.61099507605884
3.2803953510189277
7.365359303117625
11.463926562585579
9.394997826579297
13.136399589488923
11.5866963586415
9.833111432891634
11.790250209389054
11.216344208291213
14.659666883325809
11.753817196625509
9.841918249009026
14.654665235982291
4.551792163722482
7.012097551158151
18.80023137378294
8.030572008620238
8.137081914026064
7.943153296478777
19.871510885468872
3.872441384748465
5.335524934800245
5.8262520504711794
7.0710678118654755
14.743448188420844
14.817771221115844
4.57706236755276
6.318805266820518
3.090251221379279
10.449979725478657
5.4273134786504915
4.450702701204133
7.244232188437827
3.0250770992643092
16.233117383915964
12.125519592907727
4.983832652375453
4.001366839599327
5.1955342988497755
1.107971118757194
2.9275228151578423
12.231042473967648
9.839247884524367
4.718754857534525
6.6142951249548725
6.040054900899075
8.480713413386876
6.410958452123727
6.11065462941568
11.806354221350386
2.6969594870982543
3.9259885656391202
9.01074913644827
6.605482571319089
7.603946343840132
4.385802240330564
3.7468252631830854
14.558670955825477
5.2831950275001835
6.339279532410982
6.375247712136511
7.912174163907231
3.139390555839452
14.097106086002041
6.089246107026764
8.398872389249634
5.704750151624714
8.077183915202077
1.057723205994391
5.236410984634424
13.793839204514292
3.6080262762276436
8.283531855434589
8.884233225214246
3.8533417365080145
8.685024619837716
2.251396174887297
7.193369432981774
23.48212085821894
3.3256578296632093
3.0423011360051975
4.054626986542862
3.510063945861613
8.33081628653507
8.087080712728763
12.73970172335293
6.836665854054925
7.5876808050943785
5.545326433714022
12.258058573852663
0.8694423426139576
6.925589564417833
9.791138851022414
6.446096124760082
4.80189445543181
13.932336487466893
2.231949820224358
4.566847928275952
5.022708432708509
6.964324690393279
6.12617335699866
7.763474400478995
14.259382875847033
0.6615134163415493
5.798124963607195
4.679743582718871
3.8406900421668677
5.7210138961550205
4.021193852576687
7.4281962817362395
5.5859556031175925
19.01909382015388
7.383258088405274
19.4948711203741
4.868634305429134
5.502332089971808
4.158124577258311
5.7624581199479135
6.838303883273962
15.708106013892314
10.873482779726263
10.483296929624093
6.752108514863504
3.9284155216603702
0.8606219948437959
4.835199222332022
6.533422551751883
12.436476950335775
7.310092850159759
6.52958608954201
8.082697569499821
13.24225388041376
7.7778142307696125
4.921457266990168
2.74631431334606
9.700469869702792
8.253862548860782
5.881892745375151
18.428890998985157
10.819550171395132
13.16672245489445
15.366963061892037
19.013682000478656
6.532321800872549
20.203236909097228
25.792673647189343
8.42467478801802
11.806207400722947
20.90145862170608
3.4960025111148667
8.671781823823837
1.642796236405215
4.793567778523616
2.9728496547832126
3.162960390798831
8.599209265973178
9.706156748607194
7.992684154900777
4.067089024014864
19.40103762523502
10.882073166066826
9.131177361107241
11.149560125015256
7.147476551149511
2.9647431714560093
6.542545376227792
4.249765426425664
3.9655516640185056
5.270881147212843
10.021897746704983
9.773556159351605
6.093439094632879
7.854686499154555
5.153406640272045
1.4357831854426348
12.568945858742469
2.7237283226053934
10.583236744965921
2.9068440065295005
3.781731910500453
5.30912706789174
8.303011501858778
9.738255850532454
11.831883794236752
6.522269543648092
2.028826704029204
4.76105030429196
7.646541894688745
1.0383217829599758
11.456218359222232
6.044212107462958
2.6208808248624087
4.996999099459519
6.818357573492415
7.677239087067585
4.548049287097594
6.536696413326851
5.405649572546796
6.123105145415121
16.816982487949407
4.751841748206559
3.546183064672355
5.173917130480654
4.305810028322194
13.823530663329292
9.433692610532718
5.273650048100017
8.26165237709741
2.676637270785511
2.8948229652260005
7.513986957667594
8.134869390469818
12.487593843491222
8.89037157740125
4.1142048105992375
5.31301869555471
2.53197551330973
13.565656387866008
10.441264291262744
3.49904553988806
11.151789094132006
6.836665854054713
7.051950084905715
4.606035338424099
3.047950130825607
8.950611897357197
6.621933252457421
7.573381015108126
5.779567127012474
10.734523743510968
8.567239928938697
6.854925236645488
5.814946259425137
4.69761641686502
9.657204564468904
8.286035686689418
10.637556110310415
5.404220572848585
13.75841924059592
20.604448613104573
7.471686556594805
10.170787162782874
10.26271062867131
7.19044501710606
8.83735820253998
15.815577832571451
11.788740149661745
12.510515854933729
10.008235557871084
11.32986650254535
10.977143945534271
8.331958924971914
7.878573252125895
10.580894441510555
5.5235857918564815
16.261432915416183
13.12401092135955
9.837894721047581
13.403682189461337
9.10179615646295
11.341480549606063
4.546247821617545
5.28750076410597
8.721749326961607
6.222686959075347
10.978816258946104
8.962172267932672
12.56147547585836
27.007836024859
4.043458493508351
7.870092611805099
10.810935532912568
10.687600025481334
2.623216878393818
2.0531439306584174
7.700227118088888
7.1208013508304795
1.7289857004584344
8.822930352213096
5.003203508346776
10.209245985197677
9.511493047887038
4.796240225701884
16.163046756876675
4.185764351785351
7.391174898372698
8.69330777092374
6.382616144471597
8.31083629967538
0.9866811135787188
10.788549812001396
8.919843047946625
2.702857671165044
5.000945034283487
7.420215630290002
9.52090331848831
12.018356792839795
10.489809340498024
1.7849255324001676
13.53285261872009
2.679719126264263
9.99761971671258
2.493453300028085
8.963573623864587
4.318041203940459
2.942600890368808
5.300011943154525
6.381936360864362
3.709770882413031
9.661708209012403
3.8214252627851493
4.368896085965156
4.487939393530096
11.2073467633579
6.046784269345153
1.3629814166088265
7.591442550661911
4.154515615568163
6.414826575987825
4.188742083483023
7.535754773080134
10.96787573467775
2.1721377177182752
8.182670713159565
15.74039389596082
3.564025832108216
5.4881690936049266
1.9013975683501585
19.449935732541725
1.7616907561694848
6.19723017413648
3.4553726282414505
3.3489419988788693
2.839013913315707
4.877499359302858
3.4374554542569506
12.100000000000161
2.9685945637640225
7.306072366764703
9.214517969539113
2.9303412770529986
4.274342054632498
4.556613082546442
5.9927381341388015
3.6976343788968853
12.211617419490219
7.380677475679374
3.9150358461954204
5.51452627158486
5.323497251098861
7.351870510285121
7.795902770045277
9.441518089821667
14.49758600595281
8.21766390162073
6.815049522930761
7.90263247279049
17.06910659642153
8.860338593981664
12.22994100598512
6.6082448501853275
8.089653886292066
11.166239295304344
9.93984626617679
5.672741841473089
7.882486917210958
6.082399417055497
5.433801460540848
14.121764675569755
8.010378989958225
6.034056846045685
9.468345547057421
18.200698926928226
8.892860854290674
9.916641465470933
13.750173611645769
9.698891505672725
9.13345498702433
6.624642966891139
9.843317068403156
9.883504716022811
9.142427932682278
10.361345321033975
8.082896232731379
8.292760440666537
14.65470953276431
1.8014659223309888
6.709644459715832
7.436054665849823
12.322819213751474
20.49206986731533
2.939158360331842
8.474873592513228
18.4382972935553
14.634810757784372
5.936684775262759
6.505765612961415
4.011580737603531
3.400367627183879
5.483085976041744
3.3074579837858606
12.801812371691703
9.194704566734442
7.635581446080065
15.085307421461625
10.421096934566915
10.73555310978636
7.285330294955006
8.219561686468586
3.3517763945184784
12.411369787416696
3.7304726044948264
2.667404120342528
12.765359376061518
13.382122984007712
8.126063007385415
3.4472452641929614
2.854354826270313
6.134036191611418
8.927127197480727
8.677609117723598
8.73672707597075
24.4464332776788
5.64642138782204
1.9794199256847436
17.171441407173816
6.489988913590003
6.288104837719657
3.233539391207503
3.9160694580150754
4.161732926249856
4.420982339966805
5.504734326014252
3.163446728160447
8.672771433541106
3.638086850463726
4.803842212229629
7.874007874011811
3.044231680183538
4.5088801270382275
14.151833803433316
1.0198039027184767
3.405877273185307
5.252911884046338
5.82220748513817
4.280125775976417
8.50331007399261
10.190726176283887
6.593178292750757
3.834157690059808
5.421262004728354
7.052659073002022
2.4779023386727954
4.503014037926248
4.940268112974901
6.587025125198665
3.7885821482681608
6.6475559418480925
4.112177038990487
8.11924257551159
15.447006182429103
7.332868893342317
12.355297385614048
8.984700157849211
8.137468893949768
8.05048567182099
10.252804494380902
5.206842511408823
6.740356073680323
5.561735340700833
6.1742125003921755
2.431495889056746
4.073082370883318
6.015970311754422
8.290355842784914
9.170872368537147
6.991117934510299
12.451907484397658
7.9451179978651325
10.931148155614657
4.438738559545987
9.608980174815756
12.497295707472066
8.124678455176017
7.270994560275387
17.17393664830525
7.4394959506676965
16.13930934716988
18.41195263952188
15.34258851277805
10.662490834422082
11.866861421622668
5.701624770626691
16.78472190449939
7.651177463060397
12.4245705047223
14.121434388332423
12.370800487668582
14.302966294301518
14.842391250690577
13.674063039199646
8.456748160162325
8.64443351428987
10.421387996571104
4.706562822780541
14.632633443878385
16.053627207733136
11.936495713458113
8.188004127995441
12.180479926945404
6.432683843822108
2.733821893970795
4.632749134838171
7.103347278728613
15.651234219342847
14.245774199515768
19.22993214427989
19.61268687836343
20.120387967510286
12.884861778976274
1.4833212228718655
4.383335894238266
1.5820556248123283
2.3557589658504585
8.123182183456876
7.2555082523554795
2.7206229582599715
2.7534764731985786
1.6668833192518366
12.08649946460001
16.613494684848963
9.373839361051871
9.137652289927011
4.943644237780926
3.1741727650381244
11.782614310924226
4.494877327741399
11.336705870754637
0.8183153246555865
3.2691191314319235
2.7632589455207603
4.245269293171945
7.583508422887275
5.4545027271054085
5.0225889738260525
7.170502074471663
7.179569628419788
6.72717622780905
11.79502013563354
3.8511680580047116
7.088902309302926
4.47201764594988
3.077133098627631
2.928071037389629
2.6967769433688717
9.546296517552008
7.019430176303559
8.985946124522526
9.405567415887862
12.48248958042383
8.999161072010933
3.425198060568942
13.807606599262527
5.933149789818866
20.717743603008408
6.819090848492928
8.543418519539006
10.180806420132454
4.209809971958543
7.391211835245507
8.03243425120934
10.030725802981717
15.738627640299521
11.50542451992833
21.18957218922352
5.734980383575944
19.157505056765647
4.8380678759940094
3.2130031715036873
9.111004335417608
5.930420263007133
13.718964975536712
7.206247289678686
11.60872516687323
11.066164647247927
8.874717564048911
9.274821895101436
10.414816553578323
13.134782068995332
7.294518489934634
3.957799417731197
10.558146917016087
6.114744475446189
6.345833278616797
8.690776720178626
5.08216787426437
6.685805860178667
11.311346702268041
7.905061669588757
10.44509454241557
11.890660835373023
13.971399357258438
9.357350052231691
17.435320473108458
11.54133874383742
24.694331333324225
12.750937220455604
14.103772544961066
15.600286208979888
11.258441277548139
17.17418120318989
15.471289822901328
13.316215678637692
10.25847587322627
10.616741455307773
10.78971449262143
17.992632166559122
14.134797487052984
10.896822354015137
11.885414552961285
13.494545488229253
20.85537590614651
15.054573881251022
9.221768147005838
13.141156722298057
14.795669338570967
14.367667493704527
14.86646782876397
18.163923338744468
15.84917994419202
14.509720722137821
11.316625092790671
4.578283074292762
4.542968862721221
6.702522048439612
11.122381661732247
5.834745083192854
13.431322026681492
9.218756419275094
7.135580649770195
5.219580355368956
9.184817916529394
11.226916453541412
6.791681958851378
13.393972087568105
2.3643583149923795
5.73240787104335
5.272919263064517
9.658326522044474
7.294545907731276
3.8675703884827906
7.874147167694182
15.808945434439657
13.333499165635342
10.085415946280827
7.522967605428138
4.807244532993971
8.302313342834756
2.753720412834534
5.82346723017081
10.274655533583612
1.433038729413846
8.40518232513636
8.132090752075893
10.673279720873175
5.184165813199795
6.148406297570217
5.0524845373340845
4.901387558641002
6.881380433712943
3.799223604896042
7.769356472707318
4.1568791184778675
5.529330290912289
5.775527265414134
5.1816308793310855
6.097507687571951
2.9213632404950363
19.065930332762527
3.8288510025855076
3.7710617887212625
8.403008846514183
13.397600880831494
4.955944093839529
5.063842414609656
4.810405388322244
10.072239075796476
16.440294316461184
5.756735185849699
7.013765037410291
11.821756267082414
5.271660080088705
9.466743407372707
8.53522114534824
10.146408231487642
9.466761731433277
1.67630546142407
22.92728380215309
3.93862997925606
7.144928271158437
7.996263342768291
4.117824909358582
11.933046551488843
6.7765722715834595
6.076183012385487
13.74954544703217
19.319937888098707
12.594875942223549
7.664976658068683
7.412601069649908
8.016830913828645
7.879441604580836
2.782085548648796
4.838587569011922
7.885479298527108
8.991668365770714
11.249248863813119
6.087692502089767
7.628845530966859
6.1408468471376
12.122502615115186
14.109216845735922
10.803869677110997
11.39584139341739
12.424169992397886
12.791403363196771
11.076118453682222
9.882960082890085
15.250691787587728
13.787896866454997
11.223707052484983
14.921124996982153
14.248119174122552
14.501158574403563
12.496803591318857
22.299089462148274
13.171210367557915
14.023938196154086
12.536541288314499
16.121592276365966
11.43013998164503
10.50425070608079
7.9952178740705975
10.429105070872243
20.837688084572992
15.441831170903058
10.491025061073
7.049822692805892
8.663317966940749
12.754473479613312
10.009453938170028
12.739837951057753
11.575197910551212
12.645062523707484
10.24624307492383
5.557585770436877
2.5807089025340164
9.602853446816724
3.071848583790566
0.7995095902177374
5.896482098103671
10.4337416806614
5.585816512057401
1.0176210432837731
4.964163373756993
13.42373219746803
1.7122662478226844
4.009388648233123
14.48378403594861
8.814297654229996
1.5589731588099942
1.802248595504993
5.086730917924889
14.6187304878787
6.628574507388521
17.49003987895605
5.7771972444116315
8.632734310337462
10.792109763092059
4.003298639871852
6.998516435686231
5.543957608025841
4.951325775588164
6.06673179887189
3.177436073314509
3.902036597974258
9.01004439500708
1.8170305445974195
8.895060427001159
4.139720596442172
9.270728126743863
4.4837930371505195
5.387551586506014
5.902719712132662
9.321995494528075
3.4647433041725555
8.952164715888262
4.578032084162974
5.671607778305282
8.075270893288957
4.607379240771371
14.963899651593609
2.87054001888146
5.480066788546127
5.331041902110133
6.735139196779875
7.820974207970558
12.872952360444224
6.168468205316447
11.914696806885093
17.88681321706031
15.188482478509641
7.910651047796127
5.833474585756395
3.9852728890252087
3.246823992272585
5.047771785649409
8.270072551072177
9.011659114724573
8.291302187290352
2.372966958362635
21.69153225237572
5.72606899950858
1.3296140583902376
11.028277290674367
4.126324622374009
8.641759080187216
14.138599647772716
9.848939029154334
17.673426379737645
3.5819661567651613
14.157964325844016
17.122035532656394
16.17813648106601
3.4205262752974273
4.8049474040729105
6.217690871883807
3.8982175413897413
6.605490140784467
13.682777495815838
8.334183726863426
4.5519226706966025
10.63063547373167
9.544631999191969
13.746959663867383
11.302831067972823
11.875184209097533
13.042239071570672
6.365186564429913
8.805572099528751
4.975982315081047
7.462177966250787
5.09322098479931
11.815009414715243
8.689165667657505
9.001938680084429
16.64909907472486
13.846935492587624
13.013904216158329
13.41782224994717
14.775416468204295
16.23260915564726
9.5370319948593
12.262575981674813
12.585187764285417
14.737393147454414
15.543287723309907
10.632185739124859
12.403225386971156
15.47382562840325
12.721963238968701
11.913495862532736
16.172294005133953
9.770894806641127
12.650874718515347
13.209663080982295
5.943950585111404
7.105198644886907
6.679967041208698
11.022728974415758
5.177822298783142
8.534783060859937
15.3887765394936
7.3561418539966885
28.236220066551574
29.232735309011446
28.46154922052934
4.583166227054561
8.489287951084464
1.8611475314868526
11.687643047252772
10.213261896675556
9.905196837762725
3.9436658073422404
1.6035273617870371
7.741458214001072
5.433740280479563
15.454453887461174
11.503106648850597
16.380096205647316
14.058543854490935
13.312565492796637
4.789746856619189
7.399430736807086
6.159107071119438
5.818932830892826
5.335550580774085
3.5987209719565345
5.155395232181632
10.230425211104297
6.776459252441321
4.319107623869627
11.374924175571332
4.066066895662288
9.12857028167662
9.259530225664928
8.576275415353766
5.321067563069914
15.128598018479595
10.304138681136202
9.784613619491696
7.487195736722971
6.734120344956338
19.572047952536757
4.222842644475488
8.09304587665295
7.180396924961664
9.830507553652156
4.549255856899395
18.902271476957768
7.240165743959003
13.647344063956181
6.184135747397123
11.692839689314097
8.287339742040267
7.517305989873035
4.927717524371622
5.920467482033174
6.120457499239878
5.322226977497144
14.872121570240104
5.118444827480359
10.914669028422143
6.590442336413068
13.29926010517271
3.5734314424991873
4.365907165130279
14.036313618610631
8.159234935525301
5.015974481593861
19.64306493396583
7.294518489934721
18.467866687844744
3.994372320531229
6.35827684006144
12.474098483303123
11.257357594035973
7.131619731870249
14.567126590156974
8.980402707380462
16.445060048537464
9.947642936897298
12.192001476378023
15.168796435715771
12.236421045387331
11.990322332052196
7.139327699440694
13.60817768843414
9.308359850425303
10.42497002393758
11.492606318846855
7.45332811568105
7.800358966098952
9.875854393418438
4.766592074008481
7.877442478368159
10.24158798508195
14.741305912299675
20.850920842974766
6.513378539590679
6.3399502759229405
15.549079748352039
15.370268979702692
12.803010785630827
11.74698259128688
10.15277764235702
10.118264970538348
12.748602185487286
15.544907362049408
13.354983224287444
16.73762379377403
9.608850087289152
6.529158964903076
11.639817864875173
16.489829161214434
12.780331852176102
15.87302762220747
16.009730436159224
14.925810871060007
8.38461849032721
8.192412003157607
9.531518022588271
10.531650616499482
5.777488426553253
22.223233468118245
8.814897907625882
16.85749372433613
4.975348175639357
7.016479901963019
22.283653445135553
9.28598952197286
12.679701630306893
6.777017506687155
10.625224703506184
5.063131829610338
5.385570530391477
14.342527671229874
8.866713032460293
6.129869777500486
4.460207388897688
5.700483040931946
13.516536013679604
2.8614810691769104
3.238760600227479
5.245417047289974
8.488886774384612
5.096620138259362
5.238341270622125
4.25768730454014
3.557583449478121
3.966515997617917
26.548943481803637
6.530114853507543
5.104899607239999
8.311559811342967
11.455675449313269
9.144812737284413
4.6488278092440165
15.969240413239453
3.16267135815805
7.432287669351868
1.531763500321112
14.481046672090924
8.72787498082329
9.522126863259201
4.877727651854174
17.78113578286965
4.165345123756302
7.4851278973786
4.705911176382227
4.056537817134967
4.703821203271783
10.465832877116084
12.492397688194272
8.137567204023584
12.04699132563829
4.878557519364928
10.897706180660165
4.625186377465158
1.8880942773070704
3.8567662840702037
14.714958375748107
7.5738035358728295
5.547972602671951
10.782393055347118
6.2428433424188485
4.1146138552602105
2.351332249311203
9.55672185577712
2.2007927634354827
6.610325256747807
4.43902226161363
7.289032857656852
5.806892456383297
4.887739763939963
3.5190072080537846
5.068530358989882
3.331563229842354
3.8935606283068513
8.045029521387619
7.061869440877727
7.0519797507868685
2.4951817740854416
7.773673520286287
6.339369053778023
8.474225628339147
5.896486721267523
4.153311931459037
9.447740403164536
8.268010643437792
7.55725479258168
1.0472231164474697
4.636809247747852
8.658521813797107
4.58040391232038
2.675369133409426
6.691606683002246
6.529134705303584
2.5702918122268135
6.872623567614598
16.375274043508394
7.157017535258687
9.939818911831274
6.779725313863618
4.8624274863000805
14.831882902656794
3.859391143690796
6.620207341239098
5.837309784276306
8.452405581337011
10.94632674433283
7.0783725995863165
7.758152141788475
4.693606876882125
10.070253224224384
3.5660561949377962
8.114870345757694
11.57199165287107
5.91242898536656
10.076489795364656
7.245831679138279
9.355552440249097
7.3282553960231125
8.169354342837519
6.989003795468171
7.474878570563147
8.110508271041555
8.93027156214222
12.287415135439119
13.346851388113576
7.720810125151433
4.171144820017751
4.120858616122925
5.652076352624568
2.9166699918918755
11.346844001284678
5.7196590807495475
1.9199398421341807
3.0142749496680836
15.121560766005425
4.243683196003541
9.209695977609604
2.4291758874635607
14.885224700269438
10.253606142795316
12.673949493171936
4.013562371841012
12.881785590514873
10.683795717026555
12.604420331743304
4.267811991936666
4.064228411479312
4.371452847738448
2.92716612046395
14.715488439056243
8.041075798672754
2.9778515745416105
6.374553263494888
9.326676792941923
8.423087319979446
14.480678238082875
7.864502527178726
2.3824576865276126
12.36595730220683
7.053186434949776
7.466459154123712
4.948040778975319
3.0872155739436096
2.235599246511564
3.015733385123548
9.676858994529097
2.501280223191995
7.801980517791596
6.979773112886198
3.3868969336607835
6.699664141163223
13.170041761513062
2.709243436828636
9.66186317435739
2.813178435093872
2.6248809496812715
6.200321849627139
3.2720177261133108
4.164168828502728
21.64578480905704
4.382921400162378
6.128825336065598
3.4669871646718726
17.237749273034417
2.7156909016084074
5.814107206746424
11.532007217527198
7.761660055648324
5.685270607551469
9.29354614773071
4.985654788057991
5.479051012721281
11.131037687475509
13.19090595827293
4.1263058539085185
9.427156938411333
7.401835013303248
2.3696868498730947
8.363139362703448
4.579301256741986
13.456056048657572
7.345889065223411
10.040921272472898
6.777027371938183
8.695608086844652
6.955573304911801
12.374814356263506
9.078668654621582
4.607602413403373
9.222477975034767
6.884765791223362
7.359223125730952
9.09395403551175
4.328845111574143
4.352344195947761
6.690769761395068
10.364598400324114
4.025617964983675
11.046995493112663
9.107140056021962
9.889388252060916
11.183452060969396
24.02956942023022
8.65017967512119
8.491584956850621
14.586090539014943
10.819608675754383
6.652097413598159
10.491719061287352
10.503637668718032
14.61645106183543
8.702497719073694
14.20793703879997
11.509860716046619
8.48174510345584
8.87218350526384
12.0775238100279
10.235901637501351
10.014123530151847
11.369179840113587
12.298615081079934
6.939547648705773
13.28882603487794
10.441654020668885
7.670253841241583
5.455544198158986
6.455703440569869
7.402765714286311
5.174426494046341
12.142701885592956
10.459556429712585
11.402422763643331
35.924671038026254
8.864758454396156
6.495030096991051
17.695403357934627
8.04972998024542
3.00534523807175
4.600025796173809
4.655072502120673
16.99840931538065
12.587102022485494
24.256152369569055
18.127979824653607
21.054373002316858
9.094408708350299
8.765975560988762
14.828971643374228
9.454175481008201
3.931798140905313
7.837790625779023
11.74727202375086
3.817342007208628
8.193720325112583
4.041583847948851
7.7971853896133565
7.141041809200862
7.51036616950179
10.520213876152964
4.935931822707698
15.091285564855083
6.449539742572437
11.36041122304374
15.912702473181465
6.679611012120408
10.076979915918532
11.29380803803568
5.128538237237039
15.600447103641109
8.467520298174598
8.164175777637354
9.256138503717553
18.85026427761284
10.448839862411692
14.071978948166713
11.894536560959311
9.634832639958171
11.874241028377355
6.931327995687283
11.193748255164476
8.476816316709954
5.5362442142665556
12.121287060374303
8.059776671843913
7.1604838314328205
15.658812215490489
22.353746889503935
7.298067471309046
25.92990551467562
5.389783365500901
11.95106709764162
22.28036339119005
23.16521445710062
7.077135112492868
9.52601175728857
7.479264586496164
12.017071190602362
16.847848527334083
13.427211177307091
11.597279853482783
26.255690190052484
4.720440301634262
12.514418468808337
4.9939563474264475
15.639150842762723
15.546703830715938
19.46732678601185
5.478831992313673
14.14531724635419
12.9427547299636
23.893723025095955
12.66062580600484
14.141638251408079
16.652026903653418
9.70272642096011
17.0026468527697
16.625598221922015
9.757561170702454
11.250000000000027
10.13118453094228
6.997399516963247
11.651956917187594
17.520676356807666
18.307410630511463
16.661440513953266
18.108009277664923
9.114472008843814
38.75720120400804
16.34999805008335
18.787497683500057
15.771650798273058
19.99428918466473
22.492791015615108
19.04410319296068
12.62608250176157
16.214110382908157
15.381482373295368
18.077719516147603
15.527953426114445
15.394155850764927
12.256491198213043
16.629059141133865
14.575896064338343
13.188617584299875
16.77043552258316
22.116972993712544
7.083618059016364
8.75408512495623
9.231943312853346
3.7248675122282195
14.285245225410591
19.958314921849592
10.878529422140183
7.572009568123614
11.43653284626161
5.415468656049123
18.376253262613957
8.192800128135072
5.609464314437224
17.779430300817417
6.652736279156131
3.3992045716106483
2.9941442851004307
11.033908680166627
14.114474839681487
5.7691209292912475
6.3830309403933905
16.02767987449712
12.515690818051674
4.8375203385281615
8.058412136877491
5.569509794234553
2.6618790355687127
8.31263744826186
1.8819287924727657
9.83596394927875
2.9246538256689787
5.767850552849027
8.70617421592688
14.833640820783167
7.883298801897518
7.035701061545667
3.8427724366658906
6.392816280795106
9.579917899591848
5.9187921065026305
3.7442613377621763
4.704730775998523
4.519911503558422
10.81885994884546
8.2508321802084
3.731702024545938
3.367018011629479
7.601852710712853
5.234653761233899
4.74348706998829
6.434601774779967
8.146718963266975
6.350404676058496
8.237718130647666
7.088717045713391
5.683308895353293
1.5269577597300656
3.238260894081643
10.547985589675491
3.4876826603035047
5.749782604586118
11.63529114375746
5.817315399914721
8.291055421356365
11.88190220461346
7.21526160301899
6.796661387379605
10.856334556377796
4.8604641909309425
16.967600877642425
7.329290731782814
8.500740890398694
9.393061268830381
4.488964883674886
1.9209372712298949
18.548045719158846
8.853247991556435
7.765468434035278
4.340135139627405
15.082782209547076
5.51475071593404
5.226480651451705
15.243718636018324
9.835649444749363
4.900042751041621
9.180392148486744
6.3900234741352895
5.358628555890095
7.023416116837861
8.188406438373624
12.150962876894562
9.021640649017096
5.299773580069155
9.39467934524634
9.832598842625435
8.005394888402346
10.154230645400814
6.252391542442069
7.029857751050251
2.6331729908990535
2.9848953080468013
11.965491224335443
3.921683312048565
25.62062450448866
6.455044538963388
25.66582714768232
6.373154031062184
8.0232591998002
12.281157718692425
7.483555304799953
5.665637593224793
8.907397291789069
9.655680233034651
8.580387754064134
3.3530370839349706
6.093302004546964
8.7578536183245
5.821792332701006
5.753820943285691
4.865028524311593
13.526655943588606
10.990705273805444
8.578709207005405
9.640676504470564
11.732011976842603
7.52321054289329
10.67990574869762
13.867207920175511
11.617164445555938
21.51243159486107
11.474472590153338
10.679123104625532
10.506836220316131
12.219160826895141
11.013899781958319
6.772139131758766
12.50260518977907
4.792201999081407
4.758889897220065
7.4822562618100905
8.087824182065296
5.67141957537978
7.446778965803074
7.218636796444684
8.084164283651706
6.930324210278815
9.185660595891685
9.10936099117816
3.9967885267643455
3.6106930114655595
13.676680883898696
6.743490521647832
7.319252926531398
6.839159305061005
6.823371600609226
4.641099857038924
5.508438980328439
4.889867947089025
5.307541803886123
10.289431471174508
3.701945434497926
13.709753003652777
3.258281755772551
9.343814154968108
6.110827690332177
9.699097896196244
9.392519831947872
7.178363323209735
3.965432569128178
4.664125227072088
4.636303930297936
8.434548002115957
10.917989741706187
5.495538460635867
11.188815485804952
6.41347303377005
12.79609315377149
3.9010921407667865
8.528188553262666
6.0457919249672765
3.6069377593741834
7.14445342332259
12.750686256041295
10.561205529001498
10.407708681549412
12.88448679614357
7.662991760819683
5.705996845425014
9.187491496594822
2.6248809496812284
10.194198469621515
6.473485657988365
5.114228493361929
5.162070918292498
8.511756140364641
6.2815921548599825
6.789698078707145
5.635601121442187
10.606954869528025
14.285657142742858
9.137286249209698
4.502587735717274
6.506908354979743
15.324126988838135
5.650141591146042
10.35422619030499
9.925708833508985
15.138767994479448
14.696397517759351
15.457687407888763
14.590616847824016
11.026332119068588
13.651324635724942
21.25323504786971
12.262089741472249
12.225174845375546
33.83341543503995
9.156964562561289
8.085790004693328
16.2300918943525
11.42702498465811
6.305085249225479
14.476684703342983
10.95967152792451
12.491280959132945
7.907870052601748
10.965783145767592
20.499424382162676
6.057895674241901
23.404547617997846
11.640164693904733
8.325243929313615
11.210098161212404
10.927140522570475
16.683252654687248
11.374571599700232
8.725748097347774
11.920490194562879
1.8248287590896752
16.306509844226902
7.193438754528938
11.785526899303111
5.483153889861978
21.141573775666867
18.967917768423206
13.778935426552897
16.648411979514627
14.132142090310968
12.122916461645444
11.814135216884528
14.62163257719255
5.846722773257238
11.40874726653398
19.744121674366504
21.119938800316827
8.5423473338443
8.325466330891643
20.092052418584373
28.360416351456514
2.320735216159323
8.529836278950006
6.530245018374215
4.607150545536382
9.920307454912674
8.060321042985365
7.577235643689536
3.277553793015041
6.355555908984736
6.508988935511785
7.997548346842577
8.66978704378582
6.3567182822600365
8.852011070937511
5.990464661089803
1.6967822909434125
11.107265285484328
8.057546482842447
13.87870310944064
2.8297703087000006
5.045582027192226
10.824790991053852
4.664492670039454
2.570136183162216
9.580375775511023
4.706601746483495
3.4403294297282585
8.46699474429987
5.203807592082057
7.917798900661267
8.516460532404293
3.7549447700077643
3.1403184551887877
7.7283643839320195
6.822794364886533
13.307249903717787
9.735803362544564
9.674135620302309
1.4467462162072608
7.57581025289439
2.020221652402829
2.569771818777013
9.146584061823352
15.29019293534253
9.067436241849261
3.061045573002921
6.8732700625991505
11.577132632910327
6.121125849115216
12.240675359979608
14.130212312629983
14.32234617651734
10.404806581575587
8.782368700982753
8.465222974027409
2.2771227178028286
7.8665762253325955
7.73836842689891
1.5712195078995268
6.421675475906027
6.562385237091675
8.374365647617552
3.8444765573480977
2.2977617392069143
6.727555276621734
3.2863353450310178
3.450935626250627
4.928387993267213
7.751963410271203
3.680502683058416
6.7216069507224265
11.734463044777632
9.560236606953428
8.796612984552482
6.820586485046545
6.668703022327562
6.592419889539723
9.010711710549197
11.753297409663478
6.782908091889965
7.97872170212751
5.431390245600083
8.080222769206106
7.176350047203697
9.118812878875596
8.962343443541933
2.8900000000001556
5.39537765128641
7.865011125230527
4.658637139765117
10.419449030688785
4.8485461738545785
9.861926789426219
10.896788517723994
13.788364201827005
3.4521069283383614
7.1773263191907475
4.883902128421605
9.261053125899064
7.514354760626584
9.358094729279259
4.965887537220716
5.449043975264968
2.7676705006194093
9.983796501074124
4.486651863092773
10.655198268085577
4.272126395103889
11.276672794940099
6.491496272066106
8.808568378302668
5.998827162699432
8.657811400998808
6.7948866691484096
10.14233276312689
12.930578944496396
12.556780857022018
32.62106211298844
32.47139426294232
7.829235786930038
6.483717650140279
7.005561949866494
13.38706567204682
13.908020403070461
25.93022937719927
11.355713684925934
23.561822611940677
10.649812204917124
11.674010816799917
5.305464114961884
7.444628936354132
8.423301015635198
12.812021146830729
10.374515296642166
14.80848631311256
10.50051039667841
7.776718075277486
7.04460746838786
6.113100686231016
5.263165301497187
4.046988713512261
12.994297300546497
6.9904689535677305
7.751773990513571
2.9159732509060423
10.144848537785476
10.607073111843793
5.708363584707493
9.888018001601695
4.685040021173662
3.7722804773770853
11.609978466819083
10.763826531682406
5.06342485745717
11.907191394889441
3.7709415269927824
2.022531081028207
8.341966195088457
5.1719282789986645
8.240088407706738
6.4375771840032066
5.8525500201978
6.6769454093920775
2.391281025600607
18.818896545246293
3.626125022040941
5.0749059489184996
6.169278726075011
10.281536850101645
5.4000092592513536
13.609188072769015
3.656962188565396
23.195042573791486
5.444263035526372
11.268886187445041
8.992380107624601
8.986894591147935
5.221580220584637
9.946356116689119
10.787492757819136
12.454553259451735
6.487680633323453
15.810565829449056
16.71023218549774
13.26565031058095
3.442517586472366
16.897408085265567
9.633794683301023
13.021136663133413
8.437846690201491
17.383612973142448
13.716446332778718
14.11174192305777
25.55554263905986
12.328652367693438
9.291845887658608
5.099205723593402
9.836157786453
17.592641538965182
7.398817473083107
15.500674178886667
7.875436495839354
10.209799214480247
15.759467886386481
10.247926619565442
22.396519818935985
11.656757696718072
8.383913167489274
12.890477105039539
13.119070088996402
11.057165097799636
12.607565757906551
12.518262659011363
5.416308706120706
6.2039019979364065
9.796427920420918
18.149881759605087
8.020598481410163
9.921673245980251
25.91601049544478
14.822027526624082
18.65596216267936
5.487008898064153
15.087163417952352
14.161828526672396
18.498844610656832
10.994344697098374
16.394000361981846
8.55155345881059
13.696283629331642
8.055432949258424
14.552156408020151
15.232447342854304
19.108213007133934
10.172807605377029
12.932372101087509
11.501531097577844
9.23125570165788
13.390894187746177
5.5551806852969445
2.3501845051641927
4.9527205598053445
6.768343294925555
5.305697121443136
9.472380020779182
11.686695645267225
5.755756308830787
13.94357342836374
4.742470835693759
6.8331657191639374
3.5890175107703572
6.811653520326981
13.089569405358237
11.06443040006954
4.754808092867731
2.73177852047979
9.404394335095432
4.593647787978524
2.702017764560322
3.3568265763436225
5.1659536894373925
11.741594597349417
6.295262645106373
28.25519094391673
5.241552209703877
9.044091994224736
6.25657410512081
5.032300198897672
28.124717800707014
15.107097669638506
9.06559417442692
3.548238999841949
13.303947134944934
33.57277198426036
15.028389291841698
6.2886326017663645
3.1320526215775044
17.775232769221148
10.139940828229708
9.444093392168371
5.95681122749402
5.192430447402543
4.411881313137732
4.481455905138624
8.802136104378187
2.8208802293231447
1.4021768789992894
1.1593785254861084
4.47029862404401
9.912618221236928
3.6306087131299187
7.32595386280851
5.497241631502681
5.02129658669003
10.903469557861676
4.407321233112224
8.459905436823655
14.22849254137627
13.498148021117634
12.513608592248689
4.035908219500899
13.123261789661804
2.8722813232689823
4.123105625617661
6.171782562598994
4.754166472702298
6.454455825241986
9.53572231139299
3.226453160980347
2.517718648195259
4.35477137840758
14.56365338780062
5.794641543900135
3.0901107873816662
7.4632505830932185
8.785949009640303
7.92842985716603
6.56355143035605
7.971198153351787
12.523977004130757
9.983331107401067
6.945676626719562
10.58413343416268
8.026862468990181
4.882837289937179
9.389888178247848
9.4248177817185
9.158607972830863
7.373979342845254
9.325990564009816
5.646848678687953
18.10027624098589
12.633383991440564
5.9966657402260015
12.242140335741837
10.667135655677347
3.309999999999874
11.587061750072664
9.892421341613032
10.40708409228287
5.563353305336487
3.99776187384873
6.564023156570968
9.759098319004696
8.885966464037576
18.712835964366434
9.804264378320338
11.670972538739075
18.771321210825906
12.105370708904365
18.43210200923682
10.89261180929259
10.218101584932398
8.934268889093994
14.552827049569085
10.204972142095501
15.381156085329527
9.880787298126748
9.551394364277275
5.547071299343462
13.422551214558984
11.436408394256546
14.194546018403907
11.258614131612564
11.65762090873145
11.37691464498299
12.777131300087339
6.452720528594594
4.754547965143863
5.501881681704031
15.328227598393754
6.9097782556413385
10.847683406840222
3.365223457457904
7.1078444706566515
4.098419168870533
6.5847949222360995
9.03899062948269
4.930251811835517
16.37825852542863
12.458720655667456
17.56479070921464
4.876761220318305
3.0282977819339276
3.087810981464038
6.25738763382938
4.3973287345842
4.701700335696995
4.343779023536326
17.393577559865875
6.090781880764292
17.91735186967821
6.861022353297062
4.405115825103723
4.679969496136533
20.04563792948463
17.01121982692599
13.533646870146192
4.322607753188556
4.8749949615711765
13.696218456201585
7.869067072735973
19.128920513191353
9.550858600146777
2.981615004280337
7.149993006989521
1.1340634902860673
6.848948824454672
3.3374454810795102
4.885160505997115
2.769435047205282
10.716361322762491
9.125188746832771
7.76579680393456
2.242528687194131
6.684513555511365
2.359054726265912
6.51018432918759
14.546233189386333
4.943104257032106
0.5596212090923599
3.4626259308950806
4.348989813622781
13.375350462698085
11.783462988442771
6.521502894272199
7.935294575502378
4.992938325549872
15.18090906368912
3.0561413579872205
12.174161693202349
4.143670914926384
8.816938244084431
8.638286867197571
10.565036677645747
2.4775794639122113
7.444985869427587
4.1856899072913745
14.358337555856576
2.1362485211724045
2.1472193063598612
2.8360537172982343
10.32000484496023
10.08910303248018
2.4720692645302296
6.343500610861413
19.247337478207232
10.459426370504115
7.806914126497647
12.726534761310258
6.379256241423418
7.431184293233485
8.67006343690753
7.367425921670535
6.053924347066041
6.769350921509108
13.385275492121973
6.155940220632332
7.39797269527265
7.315547073064211
6.931810730249374
5.158488150611632
2.767670500619549
2.6576117097874805
10.87507235287424
3.710795063055828
4.558991116464284
8.943979062793955
13.603675973794623
5.913044900895128
9.092353930638726
9.400047872218709
17.95091881679599
3.059019450739041
5.036278387857376
6.2270458485545515
9.352587877160078
8.168697886286445
9.447813787043266
8.402713847323543
7.286290709372615
6.780985231766546
9.488128025340513
9.731836665707135
12.564647383045974
10.19763834090554
6.548434771424711
8.196235469670105
14.359514086323678
6.103264821695766
12.226744371723578
5.678665832473908
8.180119443156581
4.305367131101499
4.698569084063249
5.59247319873969
3.338826075105663
6.2091377692890015
10.004127374397118
4.679107656441591
9.11671820052434
11.42111550128679
7.269479299166985
20.075758026101035
36.56872757319515
3.713893973085151
9.469615770468602
14.706846954257676
12.593910934312841
8.867158507661944
2.1094454675698127
13.922945090748605
5.034781981887233
7.049205629005181
8.629950544357268
3.88380324705281
12.01541957193705
12.472482518112576
10.108198586446218
3.547384054931157
3.256725871541669
6.543890280253695
9.655758671271217
12.970585954381452
9.594616131402933
8.937141601205717
7.427732110694029
5.542059197656399
0.8225269877858117
5.949991596632817
5.988956503431979
2.2049876964672652
15.049388691903753
18.36382585410804
7.860127225433344
2.0783497163457167
2.993985686164458
7.070954673875394
7.396061087740493
11.437322493803071
6.803116932700926
4.814059895624998
5.836262024497398
7.340862003152249
8.913450510324305
6.648014741259419
6.834434285253942
20.565318083759294
11.736268572250744
6.114152945215992
7.125307010929462
4.445125522952185
10.505712731652306
7.266780580146716
1.965347881896378
23.483398391204016
8.41864867551852
3.116087290176552
7.899543025350498
3.923722722109651
8.805679985100491
3.663673020344427
8.47574925834554
7.738884872529117
4.810405388322123
3.6722173782989893
2.4588519808181135
8.206442545022737
7.61614075500177
9.356281312573046
2.6215592270452994
10.810180387024136
14.68536686637414
10.862983015728322
5.824597644195506
11.46247491751851
5.368287931053727
3.064310689208938
9.309135298189727
4.19799383222102
11.3314650420851
5.256726834609869
9.716871924647478
5.457847561081279
8.875246475450616
16.356650023767283
8.501269133950583
3.008321791298121
6.611353870426364
12.002083152519816
5.914313732931382
7.203471385380847
12.194359351765888
4.975030478353394
12.463711325283455
7.534991705370306
5.401157283397533
1.8505134422642462
17.051225504436925
4.5765052168658515
11.726892171415415
19.10889845072188
6.470896383036945
2.7028695250201182
7.930452599169752
10.904444048185281
8.32058716173118
6.251828624001823
10.452306873353992
7.084765154432472
6.19266179373795
10.320042091385547
8.808865130311098
8.662301094384734
9.623137720460518
9.211471417278107
8.0348735574986
6.004244071788043
7.836359962070539
8.294955221162736
9.047159843310151
2.113083558367388
9.27897758998036
10.519746003947251
11.775280988641857
8.639597101422142
9.525789057587625
8.752637294580529
6.409885408463184
9.252224449457817
6.658381995614942
7.587877790024374
7.648655869178458
11.800538855277223
11.31151755748002
6.455393094150078
10.193429582817041
11.28025265674505
9.835009617805273
8.761929011353633
1.628714381501272
9.367981961753157
16.267034866121186
14.019899962149827
3.2830225528291597
4.972692835930402
7.6379977605104115
6.922135750663838
14.33905157254133
17.016784500433545
5.9505966087444495
5.1101302812333
5.578348267688388
11.496195022701986
10.249319719195617
7.763658931199923
5.314404952579368
2.804924241401136
6.524484653978292
7.266725439002595
6.208059278067631
6.6105442638036855
13.297966697666533
10.840553491404396
7.831041093368571
10.867603052877167
14.655319853213639
25.777186481310693
11.200174379390505
24.05680984669413
15.555775365895293
21.18797064374029
13.630586927935159
4.610126398359425
6.7914538850959145
5.372112690164303
13.464397498588443
3.233342006208205
15.310453944935977
10.495713410721644
5.866216838815321
3.2032850007117424
9.762171889492647
14.770917371646398
22.71934090993059
19.990247622278304
12.210418434395311
13.814937567719989
4.153311931459037
19.83254900409923
9.608009097026795
5.6389960447969445
3.8973065185898763
22.59491093144631
11.8230536488432
7.7790852616932975
11.958678856796691
27.425900167542352
18.756065685532334
12.603843717008214
22.598451274368273
12.632244456152554
16.10223576871739
15.844249324184632
4.743504934490072
10.31879837965634
11.982069938036496
8.732769624865579
17.27218573313751
19.18261573706726
16.140350058161488
9.395046567207476
9.580709785814598
7.6249590162831735
13.140194807174774
6.9204407374097645
12.204097672503414
11.82962383172025
17.891882548768077
12.015822901491074
15.48812771125028
5.459166603063199
8.46689979554398
15.175470338674838
16.00192488421317
16.224367476114438
27.04506146818432
7.96125618228682
19.56527536223279
15.777277965479268
9.455691407824352
9.14696124404165
10.65470577497134
24.270980062922813
13.975961078383728
16.29542054764788
15.741296017220764
26.31089355974372
13.765894476562272
10.467701521944164
13.616425075465658
11.522471548831772
5.853082847653154
12.81117062586572
13.960781648515795
14.246481779536609
12.297515117331958
3.325017240174203
4.79782854966638
8.866909626463384
3.2325576666142526
5.80229506277872
1.5742372564200755
6.713544780571431
5.765514748107286
8.835417671126944
4.50662575533665
1.6972795513929966
5.866286391167089
7.0748068996741145
14.584183091804706
4.690095936861885
7.592450197399944
9.119377209035779
1.868261084671052
10.299242690606075
9.67773948459234
4.95674288217573
6.602011911370944
17.205114237101373
8.360876439212028
7.070272507728741
4.594635471139628
9.372344705961936
9.264548641946618
10.861896673038071
2.7518175811633054
5.7950064710921065
23.959438504064526
1.5926322257213232
9.378811225309851
3.78755741040535
4.3971468021889155
7.995750238951122
5.600892785976094
4.635730794599706
1.151347037169846
5.636798483036916
7.063009273673527
2.260224074965353
12.29102936379365
4.421775661428267
2.074294295737736
6.565924754955009
16.196913286179136
13.520605102868812
5.979321190388147
3.9355304597983443
11.438273471114362
17.008341687976255
11.476972597336106
0.7893563147426541
13.7398384087088
3.6951403247916916
9.618731725128983
7.032069396699737
1.5483322689837051
4.631414470763814
10.343713066399262
2.894987483182262
9.609890738192798
8.54341851953874
15.329693463269079
10.565154991764128
7.668230751400255
20.183904478569257
5.326246333018968
9.46889645101272
6.938122630438509
15.336337161574201
7.659999114588371
5.752754464364883
29.381626912068693
4.387323976779969
6.79570452565441
13.826062346163376
23.599576267382304
14.251163939205853
13.414171610650994
13.242869779621163
6.166993581809821
13.688101227758688
7.441766386097026
1.7962182495455106
11.749468073065957
2.9180866806160317
8.973259746836371
6.821993843444943
2.88444102037128
7.4465025347473786
17.000294115102793
8.384509526501747
9.332357835619565
7.849006306533285
8.431488599292456
6.332456079594986
8.304004888238723
11.605602095539824
7.801563945773992
7.065274233885041
4.258236521783816
13.258491618581475
8.514041343568827
5.948747767387602
18.691881309676646
12.254648097762859
8.799255650337644
11.837246301399793
19.837208589557346
10.745329217850822
10.937735025751387
9.789128428112873
3.3154813664705594
10.672187746067085
8.3341674271341
6.502220980099582
8.761962634894777
10.467131451281551
6.1210236885926035
12.831631598100968
8.974701844059851
11.939743300377643
9.16621412656105
3.103368203958492
8.231883732540556
11.911538205883117
1.8722266233751337
6.006789519461309
6.363222787494089
2.945369568414345
6.67011156087111
5.469373350788048
12.517440858069337
2.725969306637531
5.317163028794785
7.837789228103849
1.9034532698831488
9.21266786808017
3.520014204516855
14.341276592800629
8.20060889436566
11.22664687250836
8.894717533457882
5.568582050108432
30.75068172307149
16.06437066096809
1.918569000384684
24.67932666896121
9.367094313993414
6.072562499200808
4.383456472315269
5.11667861019234
7.638011613930221
16.058007348360462
6.466857117613884
7.9422212836744865
4.960521376085332
16.351235427330977
5.024191477242934
7.476449391501543
4.6830438819212565
14.326901269988536
6.307582738260342
3.3974236266508555
3.684033116029205
4.7904179688516715
9.470229489077303
5.809165172380676
4.40092719902877
11.377956074484242
21.257890829821253
27.103689785710163
7.374557613850402
9.279555161720955
14.438961181469953
7.01115162435215
14.643568554146977
11.174203509411377
11.867116158921862
5.267558145925198
10.200980345045247
3.8460600386083605
13.559129765585931
9.144943958275492
12.634575576567682
2.1630736860731328
3.420526275297394
6.080296045424048
2.2856946427727842
5.565746932032703
5.424300280912373
9.437526158904072
14.242541907960204
9.708243919473903
9.382471827350601
23.84608197568373
4.817490914735821
8.537001815625954
5.309971441572133
2.5470437191672537
8.982761268118068
10.013990213696117
21.971117404447305
16.030510432698243
2.211334438749643
10.65964128345707
12.24740380652151
9.808630441624215
28.73813028524961
9.767023466822677
8.162897769787309
12.586897949852405
12.876720895073095
11.163428206881193
8.415438194176312
7.5028327983501
8.143862719864474
9.794386147176484
5.934644049983239
7.225272691668075
5.668333088307467
11.05053844841966
10.344563789740068
11.741379816699528
5.76741818624345
10.72306392781459
13.281942628998143
4.518169482595802
12.330141929434596
15.808760229695602
5.7384666941614935
17.058993402342658
6.869359504349714
10.906076288014779
17.668053090253085
17.331823520257903
14.340226636981603
9.478503646854683
9.719076490277038
13.814778138709999
12.927352246544814
10.68734928230399
11.844100532716267
11.276790208016608
12.807593869005757
9.931670988533037
20.697254106005712
16.16471297952603
16.100956741285035
12.553246951957373
16.146462446595145
5.889262125791416
9.071865926806536
8.1839415419207
12.16005661662964
11.284616296618255
8.811104176766245
10.037652999777332
11.149909482347084
7.833687583997274
30.345900725281027
6.105701642176505
11.957366845981776
8.199840849527064
15.033906054412768
14.002700311345794
10.73467745207101
12.412984664391521
3.6740556572339687
22.075515849012426
18.18883448712413
17.726003256602993
5.853881456672455
1.8044512342719234
5.469808068154169
12.12697952624591
14.30630727367139
7.324047133364738
5.997668090218653
5.698143379935931
3.6110940170535164
17.841760002869723
3.9591926251384533
12.105325274440215
14.25453572728353
4.39168756336564
8.785675841959945
3.706188083639202
9.862682190966098
4.895263016427254
4.915648482143558
4.023186487821237
8.17775030188617
6.7901337760350655
8.396700561634443
7.523270565385724
4.129221014244463
6.706346905804438
17.023644040363862
8.941616185008003
5.237604414233631
3.337603930966158
3.2844539619846826
8.105244664829174
2.11130291526343
5.839669232171641
3.4432071161274362
7.2600858815207525
21.377792215287418
10.098514742277619
7.928429857165859
6.211174686561648
8.140644937595654
8.619530230589598
14.401736006468232
4.98397431775102
13.332568663153165
16.887523713016474
5.898381133836641
5.717272146355248
4.367562249127127
8.649855490122452
6.934824029009099
11.522586515188411
11.01744632436255
3.310871475662623
8.218278408523188
4.442174344524546
9.588534820294594
7.860085008872208
2.2494443758405764
19.038119655050014
8.851553535961893
15.989058759038878
5.905336891339527
4.989949899548267
4.1081931810015035
3.089609045720681
7.787213629421746
1.803468879687142
5.565968020030154
11.809102421437427
5.736657549363747
4.065720437228915
7.344276683241248
3.5440654621494843
10.405767631463014
4.56289381861985
6.127121773821144
3.274141108749169
3.0561413579872574
3.5155227207342485
3.2698423063145183
8.732697177848433
10.573972763346612
5.9536207470747575
3.874246020223853
5.498581635294674
6.751177675043138
1.4764823060232137
7.476158432230622
5.02497761189054
28.75461875942724
21.438472426924356
10.451167398908192
3.4336569426777426
9.318843309980908
12.157825612715602
7.046638407926874
6.864480832184071
11.925175811348625
12.886269130392053
7.617240604049857
6.536135662335981
3.016756161192409
5.385471180867167
11.238570462264311
10.836105243015298
9.830760863711774
13.968165708486202
5.54016870448066
7.740463342145531
6.291954104928672
4.944147563353855
5.8986425239306755
12.58644997360614
4.019537564346793
9.108292216956727
16.806260870333404
5.274490294733837
12.287956216929304
6.85331377510713
12.266021919190084
6.25176215191535
6.708203932499369
5.855988387966597
12.239496171801278
11.870911434936156
8.048999937880554
10.270564736176839
13.786924871204047
13.38531812052727
18.26294262176646
13.828207602677967
26.69613001142527
5.370956148393071
15.32713834764474
15.086510655029972
6.679071791798657
17.616509263073922
11.290974271514292
3.8845849199111084
20.393654730531214
14.418515522000991
7.049770639603072
22.360503124929725
11.982237953032485
4.517565716179545
18.43511865977533
12.528943686371484
11.409627513639608
25.251813796240565
7.804862899801386
9.847085012327895
7.803646583489029
14.867320064896903
9.100493468076916
13.543415374269523
12.29605567582517
19.638085446397127
7.9156553740040225
4.340747194060895
19.04633560557007
9.246917719115993
3.966106403010462
6.732013071882812
15.793591965446335
6.287679238220175
10.714942836991904
12.71377074657528
8.953770155638397
7.968688725254768
9.66551097547449
7.158212067269485
8.10308583195323
11.070847485882814
14.263339052827941
12.826342086214085
8.191758053067849
18.485129158326
8.589528508596997
12.674633740927298
11.630217423147093
11.371121316739217
7.360361198523623
16.731706428215766
11.131435335007883
5.813532282971057
9.893937537704744
17.722584461641137
25.568144242396617
12.69089848041343
10.931049984465083
15.6115341975092
8.974414524379592
18.251263650643327
16.127584159781893
11.14634020654305
27.22664136466322
14.370163534212002
7.392790482275621
14.481515514232719
5.751704095309413
12.572366523451286
11.343279948938953
8.644651525654647
9.553576322612258
10.627323275406813
6.688863879613687
20.48804529475653
20.715694533372353
13.855869325790508
15.926157728718042
18.480800848448276
6.01262281361022
15.831373913845908
16.067236850186834
12.838710994488334
14.641764645945216
12.325619659879077
25.653529971526442
13.531744159568028
11.703969412126831
14.17162305454126
5.4687388616447
20.72001301030972
11.797868084213105
12.363453961748442
14.545825318430051
16.339250146765455
10.82822296684363
11.139218106585568
7.26172796957669
18.203433684280373
19.64184615234526
15.845918220044597
15.57095107459609
17.2530253142591
6.894193145841436
7.092370119776058
5.594787764671835
2.1394573110248176
9.095705379623785
4.665603068970701
3.973071365386543
2.097876230707683
3.087619107409916
6.773114632122937
7.166936614691876
5.830872193521146
8.116065736838886
6.218948450707346
15.830102447274468
2.5209918682931423
14.714374409149361
6.629754574414439
2.8863298494800826
5.575347522800703
16.749043832534596
3.6764659160396858
13.303441780887493
9.558698607131618
2.915050060888362
0.48396232971385433
1.556938395689037
2.696645914972494
4.898581427311378
4.655061761136918
4.437542004085121
4.323759937831893
9.437825424822911
1.4713528896992925
2.3456472197979807
22.678280358087157
1.5009663553859316
0.3086986627681999
4.538578680743564
8.40714577011733
12.01414166721872
6.198580482658928
5.197421665456071
4.282169816563672
8.239684459977733
5.450754980595791
0.8953094234312156
6.454455825242008
8.907726982794221
10.86478715852283
17.37248413915588
12.101538911155256
5.642844904378833
28.9189626369964
3.344415831645984
7.379024325749343
1.7916472867169881
8.715932967889659
7.7672484437804625
2.0331256724561038
5.79739778335658
10.741419831660973
7.215261603018895
2.439043518754224
13.779989114654619
7.664202502544053
12.418497783896228
16.151315124231182
22.46676922835553
8.477027781009257
11.727318534089692
4.746577714522494
1.4859088612407991
4.878718154608892
12.683059567785666
22.649282549343763
6.556414618480887
6.037731226073473
1.8373543446869443
11.049434374663882
20.261786693181882
7.539539563303564
16.773192898193106
4.338162171030603
22.681862798280157
5.6024760803631795
7.737435441269937
2.9534085325938726
5.334050993381943
6.410148204214901
5.611595138639383
5.875223767241222
15.394667398758815
3.607894122614871
4.534589286804263
6.431951492354327
5.6115951386391805
6.257102248346232
13.001696043209265
8.07852090422502
10.34021276376857
14.386451960090778
8.60807116636813
10.756435283122265
9.109467602445363
8.896226228926315
7.27159542328918
9.1029885202608
5.060444644495114
14.203287929045777
1.9310359913788
19.073804025416592
3.9942959329523893
1.2681088281374702
7.530710457851826
5.490187835703142
24.288041289774945
3.5119092651405346
5.777271991660828
7.970337849265451
21.725900926885142
8.22455087198092
15.996954790252284
10.677893082049891
6.4841492998561625
14.835315155034033
11.301339424548255
6.690200338164661
5.434557035128628
9.987388256851764
4.620324688766583
8.31766350660058
6.279010258632632
8.212192807627662
8.38050532017916
7.804669151642136
5.744562646538029
5.272309081073613
5.341368789522596
5.988368113753001
3.9525728605386914
6.314831196474572
8.455775301594745
5.344249245684569
15.420412290692767
8.703995436409114
12.114458304026666
10.37773096587103
8.543390918348406
7.291324655591556
5.130414516421884
12.479836454394546
6.391653031983636
8.16051567813462
9.569827584653671
6.616078899166878
6.975357810390781
4.72217140921979
1.8147161546506445
4.26003768372499
15.709232953903111
4.629806846612299
7.663550091178508
3.1207210705219413
3.289491036313441
1.9547804851700363
6.490423714982109
3.2944802321459137
6.303300722637222
8.700430446057725
6.3599879387092635
16.79048540096437
4.164972224877121
7.509345517823177
21.671188246148454
1.3996070877212763
5.3066090867896705
10.028459502834927
16.476521401858015
6.291530263937059
5.142769694790261
12.708957471012443
8.184130986243899
10.265797394252447
2.67207784317743
3.9229603595389344
14.001078323015353
3.9166439715653816
5.921452524507808
3.139651005132534
8.678709581498756
3.495711658589526
3.588091414665933
15.481913214457713
3.130158919813379
27.836327488940245
10.375717253286796
23.06806411625241
6.029925372672389
10.15431435400734
3.713488925525241
1.871792032432614
16.661932661008933
6.497422617890762
17.333493589002728
21.702051170239603
3.831104906220536
8.462170062395522
4.1737273509418475
10.634848376916231
12.71023209858889
5.102151045546626
3.9140566606625433
24.049532219983167
12.552326477589817
6.829565580332565
8.150497625938145
8.397936213336662
5.826353919905572
11.411397810960809
4.0983045274845695
5.797340684809626
6.723824385283063
6.599060539198104
6.644727232926921
1.400000000000026
16.161064321386625
7.256082472822586
2.405743128432465
9.81529418815348
11.727318534089711
13.160547101089701
7.193753673927831
6.195998708844361
11.312935074506347
11.390198237200803
6.519969325081283
10.869222603295947
12.827376972709596
12.528815378454786
9.241731439508493
11.634435955386987
21.330075011588782
10.52553561582497
10.219614776106292
12.991154091471387
15.937362422710276
8.560370735045883
13.428859700986376
13.841690842635183
20.891242742908293
9.917176255414992
10.638759863047602
14.546187698977826
7.6349946852134885
10.162813457869245
10.113254755392024
10.356401770248983
6.308659295045557
10.264186118394901
6.064107435476183
6.174221158459098
5.2549807856185495
7.1037680695454934
5.703067475577362
5.677563108546185
9.362992063607502
11.991860286655037
9.824249877388684
8.060931777542494
4.47866196940262
21.67609383057605
10.642022944624415
4.395509071768533
14.701660440591654
7.154439352382286
7.711964730209794
9.314615984851184
6.236582276673495
10.90923677499963
9.990257793422213
8.382949293512805
9.132579381304106
5.8845708980450615
8.899488749360849
5.666789214361082
19.872004870027386
8.235679753787597
1.9404975363204378
4.669957735866
4.285844914305437
17.997947105156108
3.2111680117988475
10.759298304257523
5.2896680800949065
6.4285304396962655
8.274110224066282
2.907043171334063
1.5963488670777446
11.943069119786694
7.886525166387805
6.780331850285822
3.851006731360165
5.725587406436276
13.927458490334638
18.927020367717763
7.425368677715539
8.15873151905373
2.669091826369488
6.896474122431988
5.3899269373264875
8.713208364316815
20.13931726747445
11.185217542353229
6.454455825241981
14.845493386899493
10.707123796799905
12.244219044104016
11.512560166783423
3.6448779459809617
11.022526933512042
4.742362280551944
7.4893257373411295
13.528012685397034
20.703489980117435
12.512568070876771
16.3803787311543
7.702759245880629
6.962276320091552
9.443516294262526
4.263485023379015
8.511756575466737
5.895970010358363
16.291666581415285
4.708987185158673
21.608563117431007
4.49682746058258
7.333004943197426
7.294518489934775
5.054402535809541
12.51439171514149
8.478095304502823
4.578209256903768
6.380207163539534
14.478539290964285
10.65976337678613
10.07408049478071
6.881976460290966
11.710678887237844
11.208585994673808
10.669582782606367
11.393010162844881
4.520663668091218
4.313930922024817
13.071817012182917
13.773525329413683
11.660568994664509
6.187923722865437
9.622728303345102
13.236691429507601
8.812835150251097
15.70413958165178
6.418730404059747
15.370426148939362
12.651588680563872
7.378678743515035
7.694803441284181
16.064062375376952
18.084938701284266
7.070990029691639
7.169386305675039
13.740018195038871
15.050435209654292
15.305192993623956
17.76869001833933
12.312682531594502
9.52478570639246
13.722335690416685
15.847296914294493
24.036094050164444
15.664777969301845
11.567313150610685
12.866729362580367
12.852232918447427
13.033168932974412
15.735976207186832
12.460906220992381
9.484480789860381
14.222245140109123
11.710390076299593
24.0212211006522
9.774214239414375
10.308377186336568
13.312246200339544
9.23322178812688
10.047535039212578
5.989971349402165
9.733319847815807
9.734218074577843
9.802734780261494
21.51818662959967
29.920627829182664
3.0055947830669467
18.56920556846211
7.214491849935713
3.517342747018061
12.62951233734198
8.992247001710542
5.685956461944279
7.948521686206655
3.9897314066432874
6.486821358692806
8.61052012599255
3.078246253956995
26.035543879778004
4.944785131833405
4.295842332151843
5.346943079652966
5.071990011477064
3.4218692468016636
3.1805031048562236
4.331235389585769
21.76874135084545
5.880811400731953
4.9096287155782745
4.9970391233209375
11.45656580306673
12.050726119201196
5.023230966913277
7.544523294732375
7.752831740725495
3.558224931444911
2.9830110349705055
10.588200980336564
6.685057965343297
6.498653706730226
18.315556229609744
6.105214714022129
7.74302483887735
17.213366899011856
9.955506014261498
14.775172115299839
7.622728435588556
5.88642506110454
11.206962466860247
5.69259167690764
13.517706906128812
2.2734559662139016
7.125735049803626
5.457105459856755
5.3150729063673845
4.713109398284441
6.6332953229899205
4.442214420031263
6.564297372910562
8.363995192965273
2.8387033425127104
2.3558437978781233
0.24349196260660508
9.769851585361927
19.012508194232705
5.8117897415510456
24.051883581868683
11.123848254988022
1.8401094092370904
7.963319094295494
2.0360671259440704
4.876474136094498
9.737339691991492
7.197916365171223
2.241561370261563
17.545654732725193
7.435664305169728
2.9573805977586534
6.172103819454938
3.4666645344175526
5.079606283955559
6.997885394888846
7.800640999302482
8.92630287689086
16.782140408355108
5.901770920664303
6.137882370980971
10.927488274988125
8.558621384311834
5.112194740504639
4.85526518328301
7.226313029477795
6.12698947281634
13.68356678647766
6.212102602893416
4.203379592661173
12.271365042243609
3.137678675443637
3.046374894854616
5.292447448959652
7.700006493503708
22.128385420999074
3.7805951912364235
5.680748190159496
13.049904214207867
24.54463077742271
9.281605862567677
5.9451816844491905
5.293973653892408
6.992620874985455
6.389412596577824
7.01008009133934
16.225630145871488
6.600341756899804
7.815793458151837
5.202655760077925
7.529202409871172
6.269333176592219
10.542563342091277
3.091488069124446
4.556665380058665
8.985250486604967
9.227939724338036
18.230693387071288
3.8029540771830117
6.355448159532824
15.025283819787013
3.4298016058877203
1.787054385721172
7.147932740535816
5.47652704756687
6.449669525301384
2.2499506575023136
25.568383072891926
22.419129041114946
8.90752490874983
12.55066996739537
5.2433357062760555
25.833615697381397
13.86104212790065
4.015814838910604
7.6391379156651835
11.593144322226067
5.8358266428134975
11.221594649151188
9.008039421757479
10.74169912071655
20.00274588820721
6.626206083631348
21.912781658201403
4.707653310294356
6.61280262916609
8.385805143193958
7.446502534747458
4.031736598539338
3.4518980286213576
2.2684349469884064
4.4516194994616916
12.298032362943346
1.6660132052297802
4.910396800501265
7.488157316723458
6.739762607095295
8.737345128868943
3.614258686765172
6.0671245248470065
6.224220365402356
19.38710911920612
6.383572667401903
19.41803285608497
8.549415184677713
10.353540079846956
11.019040178039853
5.3112370167183
8.023091673413555
4.402681001389849
7.474195608893435
2.9164258250531456
1.9209372712296937
17.141627062563366
4.001249804748447
18.089578603175905
3.194371514997601
4.055859958134689
12.879829191413798
1.219209430581815
2.5317977802345455
3.9929056079419896
11.539705333700798
4.610856753359399
3.1287867120680595
5.862520599253419
5.942221806698453
1.9049258206251525
14.444722219551378
2.2918333272732654
6.682813778641298
5.8290620805129985
4.36312433657654
6.288564753214018
18.986837546047525
20.605056407884046
3.6469165057622686
4.8158268035169645
3.087371641144116
11.259218445345189
4.378355855797871
10.33668031328205
10.942417558668744
2.6429716311461173
1.4477914214416896
4.2762249706953765
10.520931517693695
6.9791868395331385
11.377850774802749
3.3662441979154827
11.994998957899256
9.841829098292497
6.649060083951687
5.539930135144545
2.9291637031754654
6.80338886144251
6.1432890213630476
11.137773565663807
8.847714998329563
6.129469797625182
9.230926280715389
5.1950472469023445
5.396934314960515
4.523096284626315
7.891140601966232
3.9774489311619394
23.713305790395392
9.171046832286821
10.894773976544801
7.6627410239418525
11.23029548849482
10.392794341449449
11.063859830601197
10.025113432095957
5.872792735719583
3.6211677215773412
13.553356367465483
9.980872676577375
4.891726604415987
9.534285222637253
5.949516481402236
8.019482530707512
8.54439215463497
8.73286728739818
10.290688898435528
7.183234585348038
9.483993990834044
6.874550992780673
14.10422313057895
13.890207096000891
18.75806968446389
7.481151465545767
3.867855634166602
9.563281524070815
7.277973580310203
2.551662259015293
7.4956457851562
5.371319442774855
11.804385661322208
8.548794922604035
10.17607488179989
18.52767343347093
12.060850265789874
9.474914247633032
11.218915754136802
9.195094366332802
13.885519069268826
10.206372224367366
9.937240266720329
8.740591657334923
14.340797664125615
6.561981408081025
15.962718759468478
25.77175106654902
27.108116865618012
8.08413939796717
12.416049175919255
8.397764446186516
7.193219029057751
4.666219026149542
15.299947712329065
10.736358491091575
2.2172956501106365
8.762168218310954
9.58044362229629
9.86393475099165
7.346128231932882
11.363859108362892
18.285264559201586
11.622970962410827
8.845479071254452
12.355886167160568
7.016808391284527
8.186672095546687
8.621391998975517
15.1438029531811
5.110884706411803
17.125057664136552
4.565777038152705
7.473285756613272
8.879391871068652
3.4094574348422055
17.039614654356072
4.984977432245944
16.204026419486475
14.949782240049629
12.207374820165242
7.048286658823997
6.463745044476815
31.461093433000602
5.6044625076807915
8.582913258329013
9.151547383080775
10.968745748781402
7.251297918997612
16.190761784747693
11.81011232165422
4.50998891351187
6.6800971852618325
11.891593669479384
13.80043839883372
5.683308895353069
3.937232991629049
6.87346377674627
6.605358440205981
12.599603168354152
16.73286048756629
12.228654872879464
4.854432437779652
6.258794297120283
12.792575972023624
14.530987578275493
11.489043949108245
8.587822921427751
7.3451179528198685
5.226892001945338
8.18352002502603
11.80639233635744
8.492044133342471
8.741949591548213
3.122899293925372
16.937827487608846
9.530734494256112
8.429116205154525
11.540776419209823
9.007913187858854
6.898035952356328
4.62709412050359
9.03935838431024
12.558566345292254
4.490389738096425
10.972807298043808
12.944209255216235
12.41370210694627
7.733795963173652
13.41534941773808
7.450375829446616
21.707437731947437
10.289586969358849
11.003222255321191
14.989226130791325
9.309452280456789
8.52914843621504
8.278093598962124
9.987074420422724
16.499018052196824
11.951701216132186
11.382586470797635
10.19566830720383
13.798290088730221
15.445130264931981
3.835553497088493
11.748795047955895
5.198857421957834
11.181828285647653
9.922021448017297
11.092226982049283
14.139772095932324
10.413929385045869
9.255200482740847
11.098928715652843
17.816160318302046
4.481909626273605
6.696581841518291
8.741341069686605
4.242529860669677
6.298264347897666
8.822371182488318
11.273555701273988
18.546499175868234
4.351311391776765
5.876946486058879
15.293197582973372
12.985109563269509
14.276445636081858
9.605029005699263
6.551356638014451
13.106429765367961
8.111329339926
5.123000228748763
6.489383637912104
6.555324901492154
8.583567578877943
18.4908446990556
17.713002370375555
4.162749225824992
15.10700499768243
4.447840409098079
4.1860222262263935
12.066217302866804
4.403737049370598
5.195921477466881
4.669630285628757
4.609815614534014
6.189143419061666
2.2164160259301657
3.4301409089695194
8.0213776871557
4.735465959008735
11.575063714727513
6.726552440082556
5.722315964712098
4.693570051254041
7.63573179204191
5.182509044854603
5.5733742024019115
11.721076411745319
7.438950419889461
7.9823618058816415
11.459930191759318
6.960307599835647
7.247178761421438
2.6896839963088754
10.143055807474706
10.346980235798256
8.59871228907805
10.881635906424991
14.392192801323588
3.330125213572634
12.502255796455348
13.695984813075686
9.379232377972128
10.981453992524475
6.117319674497974
12.840796253551726
10.250240431106256
7.473425628103004
7.910043438761177
9.886354231970442
7.785171198629087
12.946428078817902
5.028916384272092
12.412090879460855
4.631797748872796
7.023275660546704
9.226592003551342
5.742965486877567
14.867251356227216
22.48310476780289
9.772499573559669
4.7360922332830375
12.872839624573968
13.994999106824036
6.149153445279923
14.561389338676806
7.064097783894817
7.373574438493241
3.1780497164142982
19.93319843878558
21.96750408706789
13.091658310842146
15.500080644951542
21.481620050638636
9.615451107462471
7.278049189171459
11.251040475987887
7.570343453239029
13.92688407361802
13.2109802815688
6.664082832618412
12.869319586590132
9.761787746104575
8.188406438373676
11.090193775453704
8.744392488903857
14.178790498487576
16.85962336471358
6.628846053424407
22.359130108370156
16.318137148584167
9.601041610158738
12.381942497039793
12.326965223639498
16.56507325491889
11.835193269783021
16.159469936189943
14.451582752154515
14.377798279050472
15.050009422832193
10.138801186726239
15.642708815501098
18.53443653364755
13.176936148928258
15.419091089878712
17.24731863218172
13.935860692769548
7.119819928392015
7.952398496387057
10.437167157281378
5.582436724039555
16.34313680583171
9.368254294917953
14.84365980408088
5.943146706228042
2.8269551226860954
5.567127794610878
1.4210467490036978
6.0911156832457936
5.916498259226842
9.445024056895578
12.019928900304604
14.171918801179768
10.298397933659455
19.751821922705354
10.239130920413201
14.854070149288916
5.7611732465343115
9.236030004456396
11.014955941031142
9.631141838253454
9.510578486187086
12.463791557949097
5.940971608364393
4.8018682877211605
3.694654067230975
16.224587040997807
6.858816831105173
12.640015822774751
7.679913478951261
12.012676637619125
17.406806140127998
8.930531132788165
6.3403469936589305
6.497054817621652
12.266148539782153
9.57646530557884
7.210554763677856
6.858724371193268
12.102801476113886
6.0712844220882305
16.08042598938225
10.398103311199902
16.529854808799808
8.488750629348024
14.497203178544497
7.299732871824862
8.417844142059147
14.823390872977813
7.354098740520888
7.108333137944496
19.664434901618808
6.944370621507982
3.251092124194474
3.503198538478626
12.84523257866513
11.360017605620191
11.737181628831381
15.229904792873844
10.4034285864596
5.83853288031278
3.6436382915980987
12.11197754291172
8.296318460618517
8.937472296552311
15.7368993133971
8.090646508647604
10.104253046408012
7.4335789195937405
6.907268112602659
10.423531071570896
9.433015002457061
16.833894380089113
5.823881866933917
7.246930527359662
16.424980974113822
7.693984812162339
17.48542249989963
3.8334017260267985
3.1821142378345533
13.933054223679685
4.683464763812638
2.0060953236124552
4.9527769988158195
7.421381273051374
7.436916451064413
6.457724907612098
5.9656801734889155
3.9105114754978842
4.676537180436004
10.187369631067579
11.934015069605916
2.5210311695489858
13.231859279783748
8.127115109311475
8.855399482801438
5.714017850864673
8.976218580226396
9.255574786917734
6.0166435825965365
10.24743870437889
6.602605546297494
8.42681368376226
7.087884028396621
12.389447122450637
4.054963149006965
4.251223353341842
5.651548460378123
9.246080250571149
4.175990900373189
19.434679432094377
5.3965266607326585
11.400706118482322
3.572618087621398
9.547401711547765
5.196533318386237
9.692778937203597
10.96000553256155
10.156937373074678
7.1082510394507175
4.22689401367822
2.8428437410174
9.539246956463199
12.963044162413896
6.53464407574635
5.873753977170869
3.764306044943399
6.358773234791534
9.441344088473821
8.002828606463432
10.884370339492401
10.354209141879702
2.9346236740156053
9.099933399276852
8.006472665438235
6.73363377119678
7.35737700572313
7.487438008390228
4.38249374308204
3.056098093136701
8.733560606713954
4.241549520285274
13.949009310814056
7.354120823497517
3.00682556860227
13.905997637682228
8.632953113237738
9.184541360351064
5.803418645810917
7.898223076664746
5.003917094681906
3.9632156710955977
6.12341137300279
17.170679107945848
9.220509212511915
10.57320619151906
11.9705100174454
6.198172491303901
8.28930033235614
12.665360076005213
19.46535383700994
13.970186111859794
10.434797582448681
9.882631228574626
4.749246108783518
12.755218539876116
6.0104166354143675
4.184065009055135
6.9017461558652755
5.34430750327416
5.27723873712669
6.9747329697988905
6.085931223096101
14.752708225949508
4.721734655946234
8.541902598367725
4.445941969931695
11.014190846358142
13.008520697406034
2.503609736261692
8.547514258543197
14.719035294475107
7.130224400395818
9.445866820996368
5.209071802525444
6.549045732013038
8.704856720170236
12.075181158061305
9.638821057738971
2.4360840347389012
9.048099247908404
5.112729212465586
9.61621533785965
7.2263407060557885
7.385120175054882
3.571226686248835
10.037201520747853
8.823831367382228
11.817421992390848
6.406405656624627
6.100084403148966
11.205802068571549
6.453867057818722
4.093059666746821
9.66022774058681
6.27275767456903
11.413150310058947
6.444545594525961
7.168507815253148
4.8805737367648465
6.308286457054543
2.9495917863112013
11.816513868311638
4.205948168962664
6.2861618096359395
4.610400879150703
5.871079069102144
2.0944927786935894
7.1596089278674375
13.79611901949232
12.558569921465066
23.6689485713315
8.98165534627079
10.411263131820137
12.339773093537895
9.931082519040935
4.55521678957215
8.222530024268652
9.731796701471406
5.65420197729084
11.581018953442834
8.744283847177051
6.312320876785741
13.046689235204477
12.027472718738618
9.88343011702075
6.637770710110483
8.887209910877484
13.623876100434794
6.0234956628191885
23.834126956954364
15.267036385625062
13.169950645313829
7.647934361642963
6.860712184643519
7.538252643842489
16.49914681825961
10.65656472956098
13.701483890639283
13.725790902641673
14.71391117686717
12.478430288930618
14.57592398544465
16.718230506915287
15.879701072796655
12.618372182892813
11.439405578962697
12.977129141831034
7.561378258838417
10.936554094468866
22.46321851011679
15.281815465866552
15.148688949641949
9.766538921489746
7.8295547593063874
12.964998450936006
6.26328717045878
9.501421329435056
6.681689309314544
11.940685122984247
5.025586231981437
10.182861243633608
23.034083519696235
7.55781603577158
4.219857817510081
12.865038872466492
3.5261814801596745
15.687415338417164
7.809274603029422
5.137311842690226
2.867801895358962
6.359921987169087
7.468837097625387
9.077863184692758
7.29223262066052
4.943674449141327
21.764147007781055
7.095444508560415
4.454256391363151
1.7932590524188305
16.2228260771693
22.712586818766308
6.583038811977278
6.762055167301006
10.116936295143901
6.429343301321762
14.105279153564988
15.688291812686488
4.549788039862064
6.878873454280037
4.627187668010804
7.400702669341575
5.629468665577422
4.527631519332411
9.542122405418976
8.112811643016592
13.41748486118021
1.2375782803522117
6.438796471391234
9.93076275624251
6.3944783934983604
9.286662479061047
4.8106652346635155
8.435045939412522
13.026014364617433
4.670117771534359
6.595936803570444
3.001947922376898
7.784863518392503
10.617438485811894
2.271074285236325
6.838128398911416
5.593399473055515
5.209606511052518
5.859180830115942
6.3799582344949375
9.105492847726591
5.790785543661147
5.900847396772746
1.6452916174104315
7.842553392021199
7.4766853129701065
6.266278433465841
5.7714816122031305
7.708884484800619
11.055315463613116
6.772647807469854
4.593142767680622
13.679546776118032
4.8643809652902315
7.989179835182361
5.304634926579313
4.090232267243483
7.410435630724261
10.04689006608505
6.013160566624006
8.678599785708716
3.8658026935829604
5.672462222582523
2.0798076834169983
3.7429934544427237
9.494208761134427
2.4935072654853383
9.393384556433398
15.296213672870524
4.822406038483407
9.95841352826834
4.159579305650814
8.9855439456942
3.6431991436098814
6.884297132759839
9.891915891271822
7.382167703324033
8.051086883148146
3.1820682681103203
10.399038417084467
18.245755670840346
8.481090731739595
2.557176988197702
5.158303984838501
2.5388186229031513
15.69729701227572
10.02496882788165
13.381943057717665
11.029161346176673
10.2216603089223
9.70330464868013
7.837436732397678
4.330436488917254
9.50976500119392
10.666507937626115
9.298650999847297
7.250716254523634
5.951367233926
3.9218642680533393
8.093558357677672
5.787918451395011
9.962928912617759
8.000439995443585
6.131900010094402
6.236301271528464
12.094917924292979
10.770381195322017
6.438630502733103
3.659204627771731
5.935706277509799
8.029787283796383
7.307034686889081
6.822479103749749
11.32238679514934
7.1602830269238416
6.056008903874634
11.314720090257618
6.642648036858593
5.516450339526688
2.621697923102465
16.756123900583678
3.5316851754658223
9.1883894127318
2.4757057978851003
2.2564278888249043
12.25942130281658
5.7076802545905245
23.592305949186077
3.282096591220434
7.450498006346947
10.07999333020336
12.376142371514634
3.001461853756201
1.8076595708202219
3.218100967904323
2.4709684815676503
21.278402195653563
6.823203060147043
16.28840385059272
17.40100748150032
24.81378850558694
3.154034409078206
15.332070962528286
5.684432783872292
9.636391379989073
2.866775191744263
11.113757240465713
3.5381690804727457
4.0796331273441675
5.679823940933376
2.104817541353394
7.5507681728418135
5.6285344451287465
5.652433104425019
2.416867123324938
6.384355879804757
5.273535713787714
8.525280054051068
9.18585869693185
8.497426900980308
6.6029498450981565
4.8518037882833065
4.603105589159977
2.867420443534711
5.911006682452743
2.289620915511266
5.341616151533958
4.074616546375855
9.90252493054183
4.39232284787902
6.27739403280799
13.252169633686247
6.342178895266069
4.796873982084533
3.5704715232590942
10.696506643044705
5.525220768838908
15.433405327405712
3.2528898973806615
5.208656256655868
7.73292960873776
11.200446419674693
8.734414691322948
2.5736445677655064
4.69814503167217
6.492358535321152
4.74763098818769
5.534445973044693
1.4824002577799928
10.04440142566999
3.4554305086343433
7.650366755651788
6.460200861319174
4.542752503534983
3.3947164830069894
5.112729212465808
11.49845206973524
3.9829522912837434
2.209236786530984
25.67572577022727
1.9767650340898189
21.108765951613663
5.346035914581915
32.547503744527056
17.353385836775534
1.4882540105774658
10.484049168128074
8.877499647986511
10.670520137275467
2.9124045048721
6.129586755589523
3.3457585089185393
5.864136765117329
4.65833213434524
15.0406648789208
4.237039060476114
6.752777206453599
12.574429912713164
10.855118608288
6.972689581502896
6.491725502514542
4.980709735120356
4.465224645775773
4.394410506673703
7.224391244941094
4.205076524370463
3.1170932296815628
3.8602210510749044
5.504484987743539
5.916121833367046
12.9272108332885
4.98796666205426
8.972031111848297
10.137553945602603
15.547370254553735
13.605232298133432
12.790961377430351
11.61619206477265
13.066690310357098
12.034241635068993
6.863434423909476
10.920356132965443
2.4146519623007667
4.022224980899234
9.868450215514379
6.276468655346426
4.898912735726319
6.401207589280592
6.4175388616591595
5.061473425209179
4.264997069166549
5.294603631785352
9.299850805260183
5.679348554191757
9.731412046804888
4.991874944693552
10.308401919771217
9.88212691268487
9.679958677597712
8.390180163690049
9.120458138694671
8.602921158923015
10.010016058912628
12.552752686164194
8.736957000004693
1.8093384804516115
0.8361158982228446
17.112664900593277
3.612824379900036
4.484517811314829
5.075909567998485
5.4655740778074415
9.224946042753007
10.013196292892841
6.896986093389145
7.716596210578075
16.039962593472666
25.201208304364908
8.724429037283707
2.0499756096109354
18.966504274318673
10.614203793216028
15.843765335298249
8.453999053702418
12.367978816282035
12.374974747448942
8.584520729354782
3.834896140166027
5.908468498688968
10.196200272650493
7.63544366752849
12.10281633236919
25.8665493708368
8.34738881327581
13.468852957842934
7.585140336211845
4.131924527978452
10.874355153295411
8.162107570964848
5.395750110710564
12.507393813261197
4.546427168667678
10.382605307264342
9.184225606985208
7.497259963926014
6.692949847244075
8.071101926529238
9.6819419539677
8.825641611092395
17.275196091506583
8.876589321607293
13.93592479887878
10.995908329919924
10.53538924700131
10.296103502007842
15.246292211780704
10.381714694596475
7.902046158751236
14.332316819900868
9.462557793746988
8.84852530086246
4.910310978699822
8.452252554442238
11.581708309300357
9.703406618296665
15.928904544883338
9.887310048744208
12.380483028467198
12.206357135134619
26.012504156734433
11.043097391583515
13.009877017097573
14.34164913808717
10.323759005323446
15.404220200970903
11.267138057199961
20.59793584221513
17.53909917869232
9.819368615140183
13.369233336283752
13.681630813943556
9.72242768036859
22.3804736321643
27.587054935241017
14.239568727280139
16.4654061595819
13.142313342786926
21.141485283678815
20.371552666814388
19.460380263499314
8.33846508657307
8.307562819503776
21.027669863098183
15.356365710876554
12.858623530985716
14.751428847955221
11.235708931128924
5.53674795072908
15.972715407677713
10.442084389243611
18.05036400023445
19.044230866010455
28.972745813954088
14.31451783542715
22.26125825661257
5.062991216989238
3.237849549808286
8.287542676971723
1.3622817575413457
4.393090959757452
6.131663863076108
5.148094559583207
2.1782904020194924
5.684192135965191
7.283922956027876
6.084001048461793
5.516347577030339
4.369946758797025
7.155822233332075
11.75480471110737
6.227682712131173
5.732826527987921
6.3038852348036665
6.338305701135579
9.0808424719297
4.896706340930461
4.290666996198307
12.778557213688318
4.727145288455707
9.366087763842472
4.711533007287887
8.425850694934521
3.6785600553196063
2.8377677577570055
6.410686390707392
8.101255341950914
4.7595903185041895
1.5944181831481932
4.679251227814737
8.866369042623898
8.048161280690131
9.769257904262805
8.275831495121873
3.4490207130184367
5.0606323715520904
1.6003498547637576
8.135821685426276
9.262289133902174
6.066300355241165
5.952049536225575
9.974467404328081
8.910452483568267
6.815129939120724
5.818427622648576
5.066912274748817
11.067885977005757
1.7216561793808138
11.897650098402016
4.3337652779126925
2.5336929569308206
6.331792795093673
5.335130325120522
19.036018491270767
13.580362156058156
19.32199049515396
14.641721210294929
7.189304556074888
6.902573353573336
5.016971197844381
3.9305579278043155
5.7724864659868
3.4132466418270866
4.891063279083462
5.028916384272042
9.460443964212187
5.539893384205511
4.264137595698774
4.625313024669018
6.06069914785752
3.448159416780058
37.43861642742674
23.077220369880052
6.117530963930285
19.988496691847548
12.551892287619603
7.2179819887499335
6.1122323903710045
9.758073580374274
9.737593475810417
4.152673310409366
7.320108601773772
9.839207285142638
5.876470028852528
7.361352706060796
7.61146485503685
6.82389766555643
5.466260147486661
12.326394444442991
7.834819717134497
7.215079897000771
11.930679435272975
14.766854776830325
13.050372175700986
10.196568050084485
4.964715500408926
7.245688373094786
14.36001392757007
7.405781525267981
15.855283031216924
17.068709904808856
14.496896219536174
16.242031892592895
15.515741352768085
18.180508793760588
18.625831525062285
26.05662295847263
11.725251292330869
13.915372794143867
14.626346091898512
16.889357595835225
19.405575271547463
16.087995524614026
7.057733347187404
10.341102455734628
14.150393477355035
13.595147779285004
11.595306841057477
10.939711660574469
7.303277963869991
11.506466696493357
14.40654717416188
5.385429739314123
11.097711576101403
13.764083696345411
12.969672833940788
5.821450038967499
15.363527707888576
5.34440538154639
2.9179436671347
8.153731036965358
8.705006948155583
6.396337186413612
2.6365630510092126
7.282875291503225
4.992045981827516
2.196823602545052
4.200024148667398
4.048157838480208
1.3891241318946363
5.085609305569714
9.911665490331936
7.710096913037359
7.243100164984685
2.9524548197625227
6.230537697502339
7.766628430193696
4.731126904699249
6.722524315775745
16.162454552117776
7.14623542238366
11.114782948847745
2.9023888237465867
10.22783156500709
7.096522048445524
2.873395204283436
5.342185177308048
18.165614083994523
6.004864694562272
8.441300571537
5.669805810717307
7.9962241089152455
8.910981988535156
13.345411196362624
4.569715807590018
4.721804047888826
2.124264578624819
2.719535848591946
7.155396739161826
6.237860210039879
8.192374555389183
10.250853622991523
4.949274382294282
8.10015431951753
7.738600535821731
6.202620413986376
9.905735712202171
12.744269300356228
4.790240077490822
9.425687242134671
3.160711945116091
19.6049822573024
14.616278596140859
2.924855214876555
9.071383576941193
13.623933958715375
22.855795469578222
6.166036003787232
10.791589317612186
3.6842069554709163
2.002498439450142
1.7922949324104267
7.6257786487678
10.614577205965608
3.9048815603036955
5.300943312279489
6.244197306299577
5.5308204863012564
6.953745711405117
5.810985046201622
10.006026171541116
2.4518214974441017
7.653103945459032
4.912270350866303
4.878771613188073
7.576938695805893
5.346961754118125
4.626261504773837
6.246397834196885
10.37545179739177
8.5038788637224
9.563873623596002
11.147721316167779
2.5099800796020273
11.027696949045975
6.878667086514479
9.716325317649533
1.9422563421756276
1.516047492659854
10.423531071570627
10.535563582457248
4.748469000249518
11.29821946747153
10.039683972493306
9.542096205761064
4.770838500724861
27.531981403451596
6.431951492354313
5.36842621258779
7.338317245799574
10.702336193560765
9.829959308155907
15.649281133649527
13.814973716558885
12.251672085014935
11.464837547911339
16.003827667155118
6.661028407895271
6.144306307468765
9.188819293032205
11.23833172672884
28.264113288762513
15.190585419674472
27.498409044888383
22.41646939194481
9.721604805791968
15.731729267440759
13.427504960128928
9.992079996705492
10.4323954182428
12.580904023471811
14.285568206121061
18.62632545619253
12.358206301928607
13.783908119629668
7.299420737994073
10.528836547661498
14.446264857929899
11.212887624588184
12.77888912709866
9.895021011618127
14.149039624629541
18.497346504271444
5.058454027382535
5.290808683850194
5.327851784076926
9.230735019585207
9.631296951023778
10.14933328924701
5.845151877614069
2.9623283003338368
16.350831156338018
8.963280190594018
15.663620271188826
4.0671194678286335
16.148080381271324
6.479410652563338
10.384835159793345
3.7805015276495335
14.93602141357643
4.407673142726328
5.628712108466766
3.9273880214322445
5.141929603563002
7.555418123112967
4.065329014975222
2.700467962488003
16.472895306753294
6.183106015587978
13.962539167357592
15.578232368338412
13.621604163974308
11.102215788374092
9.015370208704848
3.6019721494756065
5.563236468100292
11.04383747864101
5.903941846573983
6.931875648048095
3.2751448009946285
9.616491044034714
7.011379986572865
2.434358231649549
3.5290366957571466
6.233331981352811
8.762511055627796
6.495606207275802
6.904498533565031
11.97267305157867
2.75425988496622
15.44130695899391
5.071528369239506
4.896801732670095
6.401562309311698
10.513700701548686
9.667062635568463
10.19950979214184
6.1900340135827125
17.543089807670803
5.772347875864816
1.9666894350076387
4.860082303829884
4.265517372343985
10.585367258626366
6.109009739720592
6.523386997669711
7.3821017567990985
2.730878133282755
4.277708837927909
4.347840485000707
25.920842964687818
21.759136012259297
14.890604420237576
2.625241849639229
9.448809448814213
11.553787257864647
6.5617860140606785
5.857594859793098
2.5729360660536966
10.186927376527029
3.8094753955667957
11.925690673415117
2.451530134426351
6.901188303473569
4.7502702630805835
4.5987345128090205
6.86158866308496
1.7698870020428172
7.203471385380999
6.409750385155374
4.850120523572367
6.514269396392866
8.997572852666844
4.873971686417641
5.554538684715424
6.606814663663548
7.004998215559967
3.3301651610693725
12.84334847304247
20.257591169731718
4.632493928760319
2.934552776829989
6.848861812627856
7.480306084878877
8.291109696536289
10.103049044719155
9.403999349078214
9.590750752678334
1.1745637488020086
2.323015281912799
11.205802068571357
9.097765566930095
8.80468625221823
10.061456157038197
12.713618682342306
6.016442941612363
9.84111869945697
8.701716166790803
6.044333414621794
7.605300683218898
12.356485727341349
10.576339434302158
11.211155031811748
8.304366208719626
9.253450617873183
11.30972776116407
5.771993962645579
8.113463771430078
8.02161132257181
8.937321201313198
8.816919280648113
6.471147676150968
6.567487418027687
6.8637119015982115
7.243795743531534
5.05586491845584
9.482918928895058
8.142639277688282
8.121496726198622
4.997535642346731
5.299947674061917
19.720408210784907
12.4695898899847
6.681773716611523
5.195730775534684
13.399113021370598
4.057778488749191
19.43022175952566
4.704281731043346
9.06049115666475
4.061003155124381
11.25574025210625
9.198933391787781
11.470505655811206
9.902704519874248
11.988371741275044
6.035735249329746
6.731745687412759
7.942354814536951
3.617966866320565
18.7108783521688
7.697401275444928
26.535728744468308
11.79046866499037
8.101851640211748
12.986185907290071
9.066726936056
4.514478964159283
27.91823060295914
11.547298385336724
8.770883649895445
10.93792940537854
6.015922732987519
14.23461977012398
11.312665468403104
14.51976583833223
7.570706704132785
9.788917202632607
15.473876428995592
6.161360388018956
11.700495715994155
10.508424285611127
10.54371850914078
9.214792455611827
12.975525261600048
22.87669616496633
39.561134182609386
11.091438139393928
5.60446250768084
4.675425380684278
7.839005038906498
6.109037951211319
20.009750123377305
13.239432322322024
7.772387020729123
21.493254755852952
9.08044915774765
17.36059794715418
14.490629866930165
14.527200593743
14.074444926888017
10.048867959426397
14.427834210303358
18.111322425488364
16.917886983899503
5.588380803059293
13.594865922655874
18.557268112142435
14.166596186294298
8.660254037844503
12.12017738809406
10.296897795166975
2.7910571473905432
20.086390372859302
23.152365864389164
9.947984720535167
21.204405512028515
14.773167361991268
8.339056220579899
13.960071633053847
9.944847912361562
15.464607980805798
14.498782323206115
9.120014469541365
11.934516192366154
9.509763403997077
13.20833070452122
15.41208941058953
14.294404499663537
7.379024325749491
16.447568209312784
12.659383871263055
13.199999999999811
14.460155600822487
13.519468506659901
9.772642180058437
18.13670311826271
8.694831798257928
9.534588163714314
3.886656660936078
8.131303708508351
6.897456052777821
11.571706874960261
17.361952105133373
14.531689509482378
10.182774670982349
8.61394799148447
14.790596422095971
20.302294787745264
7.878956553220161
12.390374575853137
9.623980369691196
6.401369104637542
9.506019817699489
12.670584298094422
8.028800907716287
7.882929803129275
7.896882366788499
4.486893903781184
3.0161306077890373
15.412926670188718
9.331302198875813
11.433686335294842
5.84913336132363
11.452878714112115
6.677321355760247
13.493676985966303
4.747436500463676
6.943987885684749
10.03096819571811
4.329762317193081
7.637231797417544
8.587461790308035
12.460135122542752
2.090191378797667
1.320036351634593
16.643487720698186
9.72363525790694
6.837146304662327
4.651116013124006
8.602912297588649
3.6156296989535854
8.02485074578183
7.110332486433819
14.509751893123301
9.583940650782091
12.172248852368055
6.2039422950249055
7.763047082170735
6.465322884435223
2.134662907807822
19.77733207699847
3.128305476218907
19.296085095168998
8.602464455161028
12.980924466308261
9.56056292019072
14.302553533567067
7.793119209902079
9.06090503205926
3.463755187653971
3.215338240372191
4.650141999332673
7.360495907206411
3.6246768114518093
16.476009832480802
9.247837585079088
6.7682272420479075
5.154958777720678
13.01607568040287
7.742326138944554
9.386692708297323
6.931480045521258
13.72807342637723
6.250951927506653
8.609122424758072
11.480487790499561
17.46968157079493
25.412595302329834
5.2210877044740185
7.790994801692437
6.884039511798298
7.268068712137557
10.43551627855573
8.137861797792123
14.06342774717447
14.298601330200045
7.341984614816406
12.189254836709171
15.67951478702257
10.15289214799758
11.900000000000112
9.63764101815574
12.42618203632961
12.510395677195861
14.10828125605667
8.139410298049853
11.140989385804229
5.670502889751172
18.637883908033515
8.304817878797948
4.7508209234327605
7.413264416691856
11.533429672044822
28.84187747717266
11.332453836694095
12.125596892524563
9.55640040001793
7.869112508154358
16.418874120430687
11.4129925961597
4.20594816896269
8.524529312519185
11.121964311810252
13.450089421416969
12.79038668875864
12.532421952679313
3.9115214431215604
8.32204301839394
10.182828683622265
13.393655214316887
6.578328055060942
12.92516924453983
9.753460924205159
13.712806949914196
16.385911631642543
11.615757880551337
13.691329373001
13.963223123620054
8.468911364896924
10.847690998548957
12.084519022286171
8.887187406598258
15.631378697990717
14.93998081444722
5.512676301035612
11.764034172000564
18.34597776080671
15.076599537528496
22.957963845342043
16.07489168844858
16.648875124193975
12.757116825931572
19.29899449809913
23.78221292634579
14.48013611649496
17.939536338615113
12.342854526737211
7.9396327452713935
4.9796462159782475
9.858674021337567
7.6025840440730725
14.321279749688028
11.489125293076057
6.966595841004902
3.512678925408519
4.863512987694951
7.1274198160964515
8.788818893809907
5.6825649992432705
2.7469794048702183
3.4333346356110273
11.286669127780826
7.475863518072409
7.9807330490374575
13.452122426287346
4.613657934432263
9.04938737391411
3.4541526038752473
2.634338013190357
8.795824129063483
5.276893025256324
3.6815532921892116
2.258925457307488
10.700789690485658
7.780356380256241
15.403528032328705
5.2601901106328866
17.911303693478043
7.569841477864747
12.48392562391305
14.80563947562528
4.561984058545152
7.327182268785098
9.092643437234845
8.466144340843513
4.3684026546032895
8.544524388923518
6.8505343403827075
6.173532214219
7.062046445613467
16.252227539632653
8.029049426342596
9.085835129474935
5.997946609789164
9.390825309843702
6.210483072998428
6.954343966183961
5.003089045779704
5.480475309032121
12.452029747166035
8.118183294309297
12.422616877950722
12.912431994012522
4.809365862564527
4.684405060852857
7.792452025633344
17.734589474751687
5.842944463196536
2.7363310012038102
6.952474379672282
3.5665109000255746
4.940854088374575
6.55152653966992
4.477413209776531
7.366817494685302
7.62963731617386
2.3173260452512854
2.7010658870131072
4.776022951240694
7.998028511054567
5.201596737274538
11.76605286406616
6.555028604056576
26.75985799663359
3.620276232554693
3.972404813208383
2.9192250670964133
7.165264876502005
13.151311412340071
0.6403124237431286
2.7370788325068776
4.30429032259413
6.835934464285023
18.558022280338278
5.717122493401817
8.513612629195674
4.227578478472869
7.225211026161317
1.1549280618072513
4.28886931486596
12.758134659894498
4.124318125460276
5.193326680683293
4.0226601366268
13.897509175655
7.57495874576228
4.281460031344521
7.077428911688206
6.322973983814862
9.115371632577538
9.624842855860013
7.435724578008525
5.2478567053606895
6.987846592477685
5.5913937166887075
1.8509101959234495
7.834341069930514
11.554310883821705
4.725210966230537
13.704656143077889
5.628108030235553
5.771481612203152
4.85489443757539
9.898672468594155
10.38528285604205
8.685758458534325
12.890108610869268
9.088282335768143
11.966165917441753
7.720447193576073
10.115193008073604
10.121418874461025
9.390361060935728
16.757108938996986
17.04881607301067
16.493045132179788
11.808646221744219
12.827344480932465
12.042064630352128
18.475952860899945
17.60653053989947
17.62074245557944
12.805959469136244
11.172101594677997
5.762549668854325
5.49808795581905
9.96016225214152
4.94269715562355
12.80213358653286
9.454653848550445
14.38367452858888
15.308798123954906
8.022369920914775
5.956483862145488
1.4519282216035394
10.870864546062645
11.96714452689014
8.524180535918976
10.343065177037582
6.294421650593914
8.967324015557683
10.124407514827919
9.996205363329947
3.8504025763550076
19.550511502260115
16.764630746988754
11.977061409210584
7.302164062796738
11.660575292064593
3.645131918461368
18.12008156091396
6.982246299810797
10.616468424123255
16.30364683130722
10.48940417754987
8.708721269303837
11.875186375116847
11.38499495771034
10.454587509797012
7.169442098238973
5.402045908727412
14.866237005633883
7.898259301897016
10.299419403611541
5.616048432839496
11.721437625137884
9.010860114328741
8.51751724389205
12.239956066834102
18.62158566150335
9.038201605543819
19.127229281837973
8.301957600469864
6.67158152164825
5.347471215255724
5.504827354043564
3.540433362655863
11.584903970253878
11.851638800727267
22.474743602541857
10.88393311262047
10.650614889431422
6.724440497171394
15.315771218038373
6.951258878793117
3.1654383582687835
10.7949060901762
14.021779131842262
12.824280475970014
15.231253632281431
13.930745684398664
17.710166571774728
23.622184488315124
20.652602741543095
18.436008244736726
13.813899397521972
29.622288905484748
12.926882837094087
22.630867479791153
17.182549286994735
17.77662240355311
16.330154517867687
15.702547564010136
28.725373968079925
14.477137454718061
18.516006588894847
16.370424942235534
17.866488413108634
18.536450151462326
9.755639394729409
11.943617542436645
10.92185423817787
13.169820411301991
14.84824217387671
19.817928187496058
16.55427739286738
11.503256060785693
11.704170196985222
10.064790112068916
15.095032295427448
20.33002705359719
32.40563068357086
10.944404963267678
14.935193336545645
9.180785774337522
16.715050104621138
8.683554577197201
16.882251034740527
16.392986305124406
15.148138499498968
11.328108038317687
10.491944529018284
19.2836822209867
15.197766283240641
16.514689863111634
6.525710689266002
12.313391084506332
14.914171113407482
9.670694550389847
12.65528960315386
13.90187866067048
18.934900152119493
7.6026909717741935
10.960650310899718
19.72540498183089
13.063424692161501
17.099661545338094
5.212586280490475
8.024190813769435
7.472442349432536
7.443279870188228
6.5260902235361335
4.748632278323716
6.5506993828685305
0.7371549552006896
4.130559992828587
2.2862321801612464
9.223155230970287
3.282308151303858
16.410393692205258
5.282553994208002
12.721939202578389
7.051730284121908
6.934500703006722
6.165287748547247
7.519836391438815
3.543520443762343
4.328494826552811
22.667677648819886
5.954606444814086
3.0099169423758467
20.230273650912334
4.923980406782173
4.243261704587467
5.262974444171324
10.730498590466341
3.68680078116519
7.502861214682478
13.553759626022792
17.226734122245993
3.5665584624412165
19.6435258410361
3.4856223967110234
6.2277242695547885
6.160040584282039
4.346998964803173
14.528907172319395
1.7923230023240235
6.627342112035806
5.276637186693879
4.981806901115162
18.190041231399114
14.426621519813569
4.249282292340652
3.913822798616954
4.525582835392561
10.342146779078217
3.8694831696234187
4.283643309147163
8.491698093897574
5.68521214291069
4.98346265161083
2.9021946706220563
11.743172484469389
11.856221995222658
6.457998412531317
4.664745263138972
7.8689446553094795
5.007993610219715
4.6949413295974445
6.921856687334617
5.6964901474504535
9.571675159971097
3.1712615786149185
9.853735284418924
3.8652296180175814
8.03056660516559
8.036392299418036
7.094621802734064
3.792372384127024
3.4645823456680955
10.048382954485772
4.52080691356516
7.278220936465066
4.61085675335932
5.068934799343858
3.0684537722922034
4.112177038990321
7.186553227723116
5.447935388750439
8.10056803199887
4.8524561106449235
2.594962625646648
1.5524174696260258
8.879611170301372
11.615585633032616
14.470784360220325
8.643084772440089
9.909495174492271
8.93915648721786
10.2610915598684
3.7871493236998783
1.2765578717785435
6.208227813316555
7.990025910478401
15.906574348740522
11.950581575806444
8.154606060380683
5.470831746636009
13.050475087137603
4.001249804748407
9.648834126463212
4.707324080621512
8.091971329657522
7.6085478246510005
5.0021268138347486
7.107805568528081
2.7017506215201634
13.967566001275767
10.706932333773386
6.076132980371069
13.411372040175529
3.99043857238762
9.016629081868677
6.923871749245418
15.67098485328927
14.539700822231499
6.21462790519273
8.238088370489587
15.166716833351947
16.13537868926622
18.741584912470618
14.221351056149782
15.334833340991164
12.719651077140021
17.9489404198888
12.065858420001462
14.602202521609897
10.575944822372252
11.928065693762136
9.246620228945782
3.7050904640468167
4.8164215379460416
6.530831895623289
7.284993313909717
7.1656516262791365
6.783988257855296
6.301915090262065
5.576706743283264
2.733357625237172
15.95411547079963
2.2890063231480986
12.707237102763854
7.320498616897682
9.637623517097058
11.623502054028409
8.449909268521655
9.421106470192946
5.239853846132885
9.731163844601285
2.960015065570139
4.956046811724075
1.398424913026413
4.132431109873473
4.487158693022346
1.6516827680958557
7.315469909718662
11.895062000679081
7.260881489185763
3.6943334987516616
9.66806792813163
7.9972547807790715
9.847160323516173
15.194123385377136
3.9701553994232546
7.64245528237767
8.252036112378617
5.196392979750484
9.988626168336427
7.7515776726857455
2.9913996171379345
1.8761929538296378
3.0679797913284577
7.234058335402005
6.200838652956594
9.612816531689763
4.521163318912635
9.893437218681857
6.190323093344885
4.9193088945502925
8.084553172563076
13.925275725705104
18.58865512934855
12.207556820177206
9.415009293675823
7.143081202396122
6.6400301204135275
19.34974160034188
2.3496906599527443
5.68239340415142
7.291375287128647
9.684007434941364
5.422362895010256
6.781622224807281
4.505552130427716
3.917154579538567
7.107543021355045
7.426870289460757
5.860034129593369
5.028916384271857
2.6050172600654165
6.413628302351697
4.520799762557754
7.029958352668532
8.75728268357269
6.98713102782538
5.879759215525419
6.095900261651259
5.323354205761549
6.752377704592521
8.64985549012232
8.892597273464942
7.356629663099961
12.918781554148946
2.0130597456667427
5.107314941492817
3.1827660925679297
3.418886253035822
3.4822001853796394
12.386722730407822
2.6740795133712316
9.318288862330789
7.95268030019719
6.697014260101335
8.990222466657736
5.8294510890821805
9.840312229025121
4.7629424005404575
6.967273498291891
9.533101244276395
14.904106816579043
8.574963556773882
11.407892005098866
8.737848705488119
6.6775744099187335
4.681249833110806
8.997777503361498
19.769063568241478
3.0369886952681995
6.470363204643201
13.693063937629137
18.985554728929607
9.695483484592302
7.973807120817503
5.310578372476869
2.4007498828490657
6.440527928671599
9.693136747204132
9.407528899769614
11.521193545895295
9.979599190348255
8.065085244434542
9.131818000814619
11.85747973050514
14.869539784595503
12.65355163297453
12.339940031223604
9.470511946154726
16.383241048636375
10.313309146104398
13.857085314412837
3.4494141301575056
9.160215428746827
11.207446413404302
3.126965991573036
10.714734475829957
5.864894890837356
7.798413754667714
1.831668491038149
9.02972201808152
8.082666876297836
5.365543348443847
6.537356769341435
14.603482793329931
5.3861577024816585
8.839096703879436
5.751391136064323
25.779840961495548
9.923857275162
22.920737335434822
4.370763358418872
5.514370879315311
4.701464505862755
8.940385527360165
5.763816984379692
4.492449220636678
17.388665784701338
5.36573863043271
6.529961715048553
5.33918519811525
5.915139477059435
10.138264151224268
6.898869472601984
4.242996044101567
10.198039027185569
2.838982150481747
12.535874075793906
3.4713415142424795
3.593104507247198
3.076197520379282
5.234968958838238
11.711020292131495
4.836837141417852
13.969081153845174
3.9345774868465377
7.378227395664283
8.36002392341057
13.773616082931719
8.936022605163757
10.90002932721617
1.9742750315933801
7.6712710811183324
9.651264165900843
9.135644476444982
1.9231224609993398
13.478137664291365
7.561442813555329
6.282492501572338
13.286700117034497
6.390047179208588
8.874119674649402
3.994108160778834
5.262922684897123
9.92526943062791
14.6546217314699
10.591978096654195
5.266356470950846
2.7209557144503047
2.319482700948521
6.229317779660972
4.433302947827043
7.754231125974316
3.1464265445102813
5.2782572881584935
4.744713428327751
6.990978407699031
9.2845179894198
6.503845016603587
3.307906355840053
8.168573926947184
6.130723819081568
8.83855191759376
5.841446738608545
6.451589205143916
4.287190222045292
9.786226030057072
9.732933781753731
10.63129540588083
4.995683459771893
8.98610037780575
2.1418834267855402
10.779667735253684
4.202413144635193
10.73808176538066
10.046801295583519
4.929807967646212
9.125362291736336
6.619667665374133
15.326447729333934
7.67202711152671
10.482939948177156
8.385391020937773
11.79025020938919
5.467321099039195
16.061542894462786
5.608921464952127
16.01762778940767
5.104899607240196
7.960527620704597
15.912887858587961
9.190212184710306
6.352669255509353
13.315213103814868
10.475686135046423
16.29339427439431
17.245579143652936
3.8150229357108896
8.088380297352115
7.444628936354132
6.078684068118773
9.131243069812433
14.224166056398508
9.432697436445487
11.906720791216902
8.182077975673424
4.626056636056236
10.373255782096207
13.660636308338804
11.494976609644638
9.573442318371752
8.423464330180717
15.416673594458793
13.125505219840559
11.864051725927025
16.71566624942711
4.134135591199654
9.242003358998542
14.217590250229748
15.416017658270198
9.381121818794659
26.475232422827673
15.01552655188547
7.965078975382104
7.323113673087698
11.718097650369755
12.079859082329698
7.27091643684028
12.326474021404845
12.931117507779602
9.261042057997637
8.949678499721403
7.656716006226143
9.042545400746423
3.4931837271479615
19.007511071620687
9.392185070851653
8.39802526496886
27.407781397584596
10.532597020678262
16.67889870452217
8.391433942039429
5.607173976255682
7.456537712377496
12.050182571231133
7.198543410479429
19.163039946730613
11.121319148547846
11.782189949241115
12.669810348908156
26.45945442747755
6.826311078199597
9.321887695831537
5.947276687694881
13.925358164154938
7.591876512114415
4.529484122383124
7.421158939141444
4.437398638510243
10.355172620482968
10.913221339274488
7.0555401421343875
5.862047423895522
6.440072328255331
4.986231041578421
8.252811642101275
11.96338162895435
6.365500765847291
9.073109026350933
9.414348995857289
8.994025794937517
5.932595632945106
8.194043684416194
8.449260322655482
4.424081825644589
5.727602417588597
11.654386097594616
16.15666670318744
7.849203781276086
4.360309623971019
7.852362701760544
6.884039511798378
5.080354318352211
4.413553757639046
6.039684921898633
5.102940328869071
6.016643582596575
3.8962640158091695
5.919951373309646
3.3585963285186886
8.60732157422902
7.758865896508247
5.930430001273214
4.985752128742352
7.805767098754442
6.528590965897519
4.122667173633492
5.572252686301993
9.920685460188821
3.762490947345091
10.694800506862302
2.9251582752380125
5.756735185849889
11.953517966447123
8.033831078217803
3.0369182711482114
11.751974302218219
8.978333285732125
3.637231324730895
4.3193640320208475
3.953175938406926
0.9110433579144499
5.591636611940963
4.798488630647208
6.534409707288783
5.720139858429969
13.035735499004348
18.41401477107106
12.56582667395999
9.861561742442355
5.887274411814136
24.55402207378645
6.678143454583764
5.991660871578051
6.249439633269763
10.930914874794333
1.1445523142260512
12.475569875185263
6.3754921378667255
9.726895702124008
7.217305296815084
4.708768416475787
11.150533619517883
7.405025320685946
8.617592471218307
9.116683739558527
20.96139546881392
11.477042301917246
5.4026752632375326
15.665972143173558
12.393586554633526
14.202098713318225
11.521151332847156
9.808730942821692
13.6101377124914
13.14655261088859
8.265808561442027
9.764409144494326
6.331773593623626
9.99739540581907
13.678351430283861
15.3574502143057
4.912612267045822
6.426197583468304
9.088307977045803
1.88247798211054
6.405650562245397
2.0760526990056873
5.7356223390645615
9.83825310584781
6.309865002081549
11.109189889456344
6.420202489018523
13.343286277505952
4.070872142428431
2.807455912587379
18.206406308799565
7.733377851057482
3.459589850076136
4.355513765317593
3.0812984276112845
8.341621620894049
7.889934718210526
2.48789842452681
7.259862257646494
9.681198272941117
5.9444914879614155
6.177942690825434
4.904334817281475
12.284467669680701
10.730330842988954
2.192319943479903
15.798163873666727
13.627953300447887
7.187190478375115
2.9444939303809132
6.5690866945109
15.24238826431091
3.9059087084711437
9.390098858101005
2.66900730609707
2.21903132019355
8.296295074344282
6.281719509815712
3.178049716414101
8.570674642040549
13.635498645056472
17.19240820827629
7.953615530059211
5.446099521675924
6.146454262418305
8.364429237407355
7.990933758760796
11.163709061060354
2.975610407303094
6.4127098708356804
4.534313619502058
6.2496373581735
5.198468763923803
12.752584051869672
14.538611837965545
11.067068265805585
11.434792383996621
3.247907018373574
5.36097006147209
6.414210785435801
9.369992644359792
11.34931612426225
6.3395583442382115
14.902684321960368
5.322858150096475
15.124341648247848
12.210470603629279
7.912648102879201
8.224962005991374
6.711619636627433
6.9908776852313474
13.097709723459264
9.294024962307777
10.387903441409703
7.133722730804801
4.424929377967547
11.279747018171758
15.498234325509847
10.111241963151963
5.631163290120502
3.6611083617841746
10.536721213202204
11.112025535822614
14.892887564203319
11.007808583843051
8.105776053874441
13.305173641930795
15.33916555748715
12.658925704813896
6.536826447137962
10.24529395796762
9.399268895542317
9.52853084163556
10.11978260636063
12.38053310645372
8.807828667592155
8.95879456177004
17.22458707777938
11.631422956801238
11.048981853546689
16.636057225196293
5.944161298326892
14.396808674147147
10.570714261581585
15.488705562441288
11.709556605993022
20.149841190441034
7.652577748867659
7.944337606119302
10.139743586501593
11.372110622043634
14.417520591280557
9.50659351438016
7.377675785774449
7.865907449239585
7.532887892435689
5.099880709629258
11.393211966375446
12.474281831460104
7.774489172274984
13.855425501849128
7.673639287589279
16.067470490735
