# Supplementary material for: Automated reconstruction of whole-embryo cell lineages by learning from sparse annotations
Source: Nat Biotechnol. 2022 Sep 5;41(1):44–9. doi: 10.1038/s41587-022-01427-7 (PMC7614077; doi:10.1038/s41587-022-01427-7)
Supplement: Supplementary file 3 — Statistical source data for Supplementary Figs 1–7. [file 41587_2022_1427_MOESM3_ESM.zip › supplementary_data/supplementary_figure_5/movement_distances_mouse_middle_2_baseline.txt]

1.3718235387309172
8.29011414188337
5.934737003369709
7.216458486052273
3.7302995412838804
1.5786167849152242
8.328598540240774
12.301970855437672
1.6155093461609074
2.935357296974914
10.484860682085277
6.810800706896447
6.793995629278067
5.347326370183445
1.6639024777552336
1.4855975228843492
7.741943266047671
4.636388680859353
6.9753924620769014
9.370518995536507
9.148312332792973
16.816658407662285
4.129570139805257
11.063138294054747
20.81514112371072
4.353917775980795
11.972138489008534
4.250858736773124
9.30645474925872
9.63161980146633
7.301369734508843
4.635730794599902
5.889209032660999
7.0099183103797
5.122993167348625
4.795049530505437
4.116967331642346
10.792336097849619
9.828974785717145
6.837779763129517
3.918848620101172
9.467830471754942
4.1971124036671466
5.592076554423947
2.1454505383756266
7.413116513475888
8.189879056576117
8.358159358696263
11.027116577383659
14.005079817329474
14.30817431766565
5.670627450241024
13.920380534001612
10.59758105614885
14.560103735166942
6.066865264704134
8.82380279074848
8.389954912983482
11.208095288674047
6.450152456687833
3.850741475433711
7.568824972619557
7.906484680311377
5.252475606797185
15.562907825981627
5.272257580489556
10.842181514805901
2.5810795048216217
3.9598980904996353
21.017373765530145
4.1948842144553575
8.842422669531928
7.071477921905653
1.747026044453819
6.986658715008369
5.919670598943812
7.60194711899516
3.879432948254223
20.640048449555476
7.566372975210778
8.535883439755299
8.003882605200664
7.751737862359037
8.062412790226055
5.473712321102918
6.618092315824279
11.680998387168849
9.023155638558645
3.847117856296273
6.308604818523364
5.953163014978901
6.464673345860077
11.662938117037296
5.33529623947289
3.9743320398679405
7.771259336175826
5.96019730360702
7.949392107123107
7.042906326148431
12.361720819777224
8.109186293107967
11.568520643994429
13.90910792464595
9.911047006533675
12.850801186358938
15.07555388987924
19.69775621739694
14.07700185833933
12.856957248713362
7.611320650403764
4.042573437799106
4.239759606279298
16.13266252048911
13.65472811886064
5.278598298791166
7.2713266558581875
8.658448827503648
12.645947967629699
6.639414832030515
9.65851863344254
19.949659144957945
15.753123499801653
17.356580884494576
9.00943949421947
10.717392406737693
5.116639522186385
11.750851033010296
11.20580206857128
9.859028552682243
9.3746147216671
10.581849762332169
12.235505710839975
12.915684811023434
5.9091322554113725
8.044936573490864
17.889289369252364
10.517179127443127
8.588272385900815
11.86141719284315
13.247412279604704
10.574059440709409
13.889160818612828
9.197727621042983
10.256577592081486
14.275267331743844
9.656430601644391
11.906048477245815
14.15951107977809
7.125197650218315
6.708203932499369
5.441614330370741
5.928475425455712
7.379567763155758
21.320236865476122
17.44915184185179
12.86791840665872
12.7615203430951
9.114157040022338
2.289890827092036
15.638938582909057
6.687974282247111
10.7466689658657
7.722104635395753
3.316303136052733
14.573905547941473
19.118838876877557
11.61096860416606
13.434501184554556
12.12023102090065
15.972526412562289
17.323639917753873
9.752030557786405
4.649731175025044
33.257674302332134
6.793496890409414
7.009279563550175
8.952731604165388
0.8918707220690114
15.4168738724815
6.065628515127092
10.214251376725546
8.901722300255846
20.312652826623452
4.717854665666198
4.124795331283966
10.943706825151594
10.457517214673024
12.983603533010893
11.954917667596332
13.07316539358443
12.273547455232425
10.01630402161975
18.250105795593814
13.111557000159019
13.587939027882875
9.308422727565667
10.158194642461375
13.622595945722097
11.417251268712306
7.790815761124161
15.48294172085529
6.978869388306841
18.071928508048
16.413034454359664
7.38347505263798
9.465474509841565
20.874170151404925
8.318419321000952
17.89728750397679
4.908197225051316
8.538396602041683
13.581774552686584
16.793847505055794
13.382077264671116
18.4585725341913
7.959770883876675
11.455138406519076
14.821825123782993
12.039206784501857
14.852895340639979
4.137450906053245
8.490583018850877
5.9236812878477565
7.963347286160578
17.14905245195776
7.682617474747114
10.227068340806955
12.12345247856393
11.089273454284845
11.725415213738886
2.375075101372038
10.62610695418527
6.868129265485734
16.8527675600043
11.129235630909374
9.413896872260002
18.419612590586336
6.633235357461929
8.212110680356203
19.66080046076496
24.996429840239458
3.992271820856596
1.8885241284501275
7.976431493290477
4.0037572801829375
12.938178295003707
9.533452028401696
11.292374664390296
3.4420547571209528
11.750438712930936
7.548132300639887
3.360002996332793
3.3360155874934874
12.306177310602944
7.085020939410015
7.419010000231014
13.324781167420724
6.753043758187839
8.393187713854566
3.887685686883765
6.484419857307515
4.266579426191582
6.674928410201902
17.276611787768363
8.480675251020337
5.755206338612086
4.835473970903187
7.553426695096109
7.658433260138696
26.338785089673372
10.28053500553349
1.5191115824718704
8.532877591996803
9.192388155425117
8.203999024865935
4.4955533585978324
4.33645307269129
6.1132199599213966
12.707183008046997
2.492153401933581
5.885385871347094
2.8159749851668567
5.696127969839214
7.20232026262271
4.830575070069648
5.489054885686956
4.811363912196809
5.109345370142314
4.519068013502453
4.720681792766207
2.677563940314404
5.45412597615565
3.4695130123234046
7.079379493393988
6.99611017797136
7.878096313791177
10.141664281459198
6.379407309529686
13.422733070989597
6.701327839225515
10.612599333131918
15.279534274959685
6.433395442517233
12.603642330691738
8.98441428252283
2.426134659525121
9.12034794626477
13.164483715467673
9.398063630344437
9.788544324872898
7.0951321340761435
8.5432149638812
5.59690092819231
6.525619343912972
3.164593696039158
17.221949528226215
7.5836996248533834
5.817422870333293
9.009122526196117
12.34234985730035
15.263096016208381
5.444125274091289
14.090042583328284
7.839094335444672
6.938299503480621
9.884836872705533
7.935464699688404
16.45630578228309
11.313791452676968
12.029614520691103
7.266938832823717
12.375376878318692
7.118953463971287
2.0444445075062614
9.590007825072268
6.901029654408574
7.366317443664972
8.785579499356258
13.005921556249
5.193145045601104
2.9834468476634957
6.8452067743005935
10.571756328246686
8.52026536482107
12.63877242960474
20.68965672213904
6.589041808801385
9.18271046090654
13.041328706650498
13.286079659591742
9.909632120528924
15.864645878248599
8.069752013724566
9.324727698007306
9.774908873511942
6.676498541406488
11.940870990007328
15.193057625112887
12.782978637751922
12.632262829693913
18.991384688979657
3.5829596704400726
6.27742781718747
2.9720195154137414
11.585108358265945
10.021701452348234
10.096497360354654
8.489909654305253
8.84306324520974
14.668960426697009
6.503506354405861
5.817301636874687
13.853894759236677
11.153923076657737
11.1010494999345
14.590051404981484
8.478407869405757
4.339354790749551
6.975736520253603
9.005531633390497
8.524083528450427
8.17266680885641
13.282322889023785
10.329394948398354
7.762533108238486
7.181821886268531
8.289249689569006
12.701428333986337
9.116322208922565
15.837587227588028
17.87423207101738
16.519734974214376
15.987084546684612
7.573639717444457
8.340667554730272
9.472254075904466
15.447450689664175
15.808319828782631
7.093892524379349
3.9597448680732166
6.289297074720536
4.503778987374631
10.88647861935939
5.199574943021123
11.729613500362372
4.70333656310364
5.53564673139218
8.684039871568384
5.504082073655471
9.714597263911658
14.44086216262725
9.815595597561966
6.664358615343689
13.668556898672588
8.611829074012137
6.646991800807204
19.811171091078933
7.186847438441078
9.66180624935101
7.471841798393749
5.6897440075327665
8.059258716597846
8.88177332244502
25.087694194564737
4.2340958197248
5.51108882163961
14.225877828801837
10.622485584833877
16.208380548346014
9.248383642561638
17.200758704196705
9.152617112061275
7.235910447206979
3.5707142142715145
8.611242534316444
11.871926776516469
10.082737723456054
1.299699159091166
7.924385005536414
11.265924305173044
11.085143943033266
9.036649577161105
17.957299306107256
9.782287875790377
16.782459447249742
8.828643169479642
10.865397736279807
11.732218579464758
16.323310934800393
7.120100205807546
13.359158915220693
9.047177302475843
8.658174593076389
5.3478625394172115
9.719455408525082
6.618747832604442
8.48282461607486
4.393055169317556
8.564148992701627
3.884301797908561
4.471893076046023
7.343946449550129
8.988603896045152
10.1280995255773
5.081355277191419
8.9886735533863
22.461925563049952
8.102012632654358
4.647848964843888
4.212417230426817
6.875470892964277
2.804097700543397
6.49876911422455
11.647024681557838
7.945747125925883
2.760688291665866
8.560426391249443
3.02218720794422
2.0958291915136456
5.265966198144513
7.058647179169666
10.707221861902458
11.148022246120691
4.9554616333900166
19.80606220327515
6.837696980709405
5.818934610390418
5.003250626341946
11.487245243653962
11.039456508361283
13.021008933825128
10.23474888846193
10.321375003384265
10.164868057775477
7.666231809236408
12.338233198403184
14.202967855084378
12.953094191563705
13.17611209644583
4.522275558499642
14.38155397586218
21.361000158791335
20.77661220394597
3.0494932915134134
3.0158861150864436
6.243444476039878
4.656195085003283
6.7665180120148065
6.691941486546598
6.785632993476278
11.771635903133626
5.084528636778728
10.887396956944995
11.807082056387738
7.833504739017379
10.303523669114503
12.008018154549847
3.038061250750052
9.361109175911198
12.598892808497146
8.686696733633665
5.568922696536525
7.113059746849768
4.400636317624976
8.690547514332804
5.176733361228872
9.80895509215922
5.748523866171787
9.950968333585529
10.488474626941843
9.497171199001047
4.05763477903068
10.241601437275488
12.749968627412201
9.311782858292943
7.980031328259312
9.564360930035905
2.864000698323818
9.11111957994186
12.090905673273426
7.4268514605366365
14.724005561907324
20.4498435201837
9.209663426977727
14.102029019121021
2.861001119660582
6.87476916809699
9.873933537840607
11.600076357666516
8.450042735842818
4.968981983551982
13.09725078638734
6.516132537953266
9.583061944938304
7.3316484072930805
7.332766032062354
6.421367029941232
5.984237526238274
5.226145133632455
5.773292376362643
7.4084058178449625
3.3198212416475656
4.251910203353117
12.035111443353161
10.492328073697635
16.3529405329925
9.553703495597006
13.877514186625646
15.394109262961488
6.985379038811275
6.1032778078667755
14.52897262322261
13.253785737019854
6.374080325819587
12.194492924172515
6.721227566449406
4.770045408822283
6.514990340083829
6.459388515951207
4.203190698061341
10.628917565786988
5.957348403442617
9.665295132871119
4.9420238769153295
7.283021351060088
13.918203907113858
7.184462401599871
24.84870419156693
11.675705546132882
19.08559666345287
1.5831613941732672
1.5524174696260846
8.887310659183525
17.635464474286227
4.801676790455707
11.730006471878232
8.404815746976956
8.307554656112206
14.782622450356918
11.323842752646605
15.574638276110235
5.146174637064501
11.267707602557119
18.697483582183434
8.647654642019846
7.9251868944754715
7.008967716291794
16.29687876455919
8.107372147479824
8.248269210462126
4.696655572233226
9.559754320424613
3.5339223831976483
6.786838119412371
10.198039027185569
12.089451615919971
7.1565642304532116
8.052840503009005
12.691535181397276
10.866436280159663
13.80014492677508
12.176193986628343
15.155002474430622
4.694338203840526
10.807941515823137
10.928701477659065
6.417362792587758
9.50707105264288
8.80519504205457
5.9488091674420955
4.049419711514237
0.482668008848828
7.3484692283495345
4.6195237849804505
5.151416408886059
6.887299906349505
6.890544245558582
9.981708270631646
10.023158184923423
27.631496521180292
9.753737745090442
12.705073789632317
17.09154469321034
24.620722978824155
15.289865924853643
2.220046616076509
10.636207160498168
5.07445563582933
11.06665026063168
9.330609275801356
9.03167537963899
11.80666537111765
5.334293661647281
4.2564550471177895
6.578630043468367
9.640428896923794
8.29178564842722
10.51775579692817
3.9508601114138093
5.861922588634299
9.763148539877719
5.639046002318046
5.464318819232343
4.981419734254631
8.016762791543517
10.05329711311498
11.901026978129927
12.26392739346847
18.57329012089735
15.412729199700804
12.913071793060938
14.512342674246806
7.895144145649392
9.946160063059319
17.552726283970713
5.74181156082285
9.572591522820321
8.88061630981157
7.67907811976014
5.2511332110316635
12.116266838592898
11.001004499589865
7.486661032334945
12.57324071546574
6.360801836246823
10.057421072102043
12.49640444931893
9.001577639503054
13.778340841763647
7.106307057818474
11.179552763863294
13.508049452085888
7.950446528340476
9.660874701599244
11.855450223420641
14.190137420053425
3.1208332220739297
5.408326913195946
8.873556220591636
10.295155624906487
10.864022987588344
19.429361801150336
13.025639233963524
11.969585492650738
10.63260586532056
9.113172294867553
11.086162346352033
4.206365423861594
7.611479053563847
12.055436615160552
9.877009055021942
10.996051714159732
8.886551427159604
8.73074726039382
15.243386253615402
1.8395182239860883
3.8310111079262334
14.18592301287076
9.469804439182228
14.144635028090477
13.23109849033358
11.298874378489664
13.193583351352084
12.282494478323413
16.72853453410355
15.211312315937796
14.124956856236015
19.65149612624943
13.776610613645056
12.041337135052604
6.1817149724004645
11.339270727706923
11.588331670196709
10.745831822526947
13.71995754038368
12.050327796371251
9.835629110534887
8.301460403991271
8.86748623696375
12.204081284553949
13.03360658305298
11.864257142017623
24.23010730475619
7.174092277075983
11.731459485231689
16.924703837881335
14.31141153066313
10.277105623666516
10.975376986691693
8.34299706340593
10.892199043352049
7.036646928757956
8.87806285177138
11.25388821696749
7.306944738004706
4.02288453724449
11.016503194623153
21.6089851761101
15.453541418549072
10.002307672310268
6.312386970673675
9.961906377743674
10.365220607427645
16.864586507887896
15.769184227369607
15.239959412434207
7.3666110258115385
11.321814245914007
10.594229798785449
12.526802026945903
10.43407948776369
7.4617628701761465
10.961778269562648
19.518226665369816
9.062303433737014
11.081634789942704
10.788303693871734
14.997330102744243
13.620428583899352
16.740312061522843
6.814791494457265
7.987256802035765
7.989317868253816
16.803669242162556
6.269521512842881
5.15073574333679
7.804738426777758
5.831408223577636
12.184892285120977
12.815858326388584
29.843258870304417
3.5179096480666736
2.5476087347456433
4.860956695960125
5.3974368499884084
5.872474235344369
33.79459128322159
5.369042825297861
15.932808917450632
15.151980068624633
4.89818333670752
5.95222647418598
7.3493196964071235
7.998449849814472
19.328993765843002
3.3496417718914726
8.088263101556388
6.870953354520825
3.178485540876963
18.008500770469443
8.78253082687784
28.1876941235001
11.540700715205215
7.5191431251997445
10.080061442200208
7.726287699020018
10.814953652219392
6.388400805571588
6.204702009623835
10.972601688850661
23.399599073828096
6.382088313737645
7.922659390363235
10.226169572784336
9.720755269729692
8.895817628459778
17.51994666337601
8.019780637739208
9.119397367926965
11.450384229016974
9.15058840877658
15.32366391979408
13.947419698625387
12.602446230353266
14.255853665870092
17.195261357248082
9.162860250105993
18.409945681614513
9.829165783523989
22.827713420314296
7.569676347110256
11.684968341860953
14.153185864081786
14.141045849782762
7.9007847711476895
12.129307482292694
17.717782755954484
13.774806155871099
10.499346357473295
9.94233875906472
15.212826824755536
14.461950674548286
16.101818763020553
17.312275991330463
16.84309947723384
13.715603848120052
10.701350382078044
17.12314223499895
11.72950553092482
8.6858275368558
16.888173376656137
8.589970896341903
20.70990101376633
13.583607768188893
16.3584840373429
16.10869330516913
10.093469152147103
9.964938534682457
18.298665160523086
10.200117646380285
8.602169233700346
11.677765715771177
12.431452943280194
14.23928516547972
11.877943181701157
12.71437026026839
9.50329031323517
16.3044051837757
8.165576394927962
29.21597830936771
21.139530656706768
31.695041763434297
14.021185344534551
17.190747549308135
7.338637083730604
18.946855937429785
6.8343948950023945
14.493877111668336
10.302351829365826
8.162684289577026
12.96148139681572
15.839142967789954
6.560321493549545
20.764277069279107
10.611561878285446
6.260632718150375
10.943975511668437
5.3262369455368725
5.686167426307265
22.072190647962536
5.331802883536305
11.565037858949756
10.104905103017716
10.270954191310555
5.817224424070209
10.932499605170877
7.638794236156914
10.044458529283107
5.559793161620282
17.49528222121604
2.3919257567242758
3.8669383536831665
9.263886873229774
3.789934036365137
7.787362933055712
4.1221960166880365
11.160976659773173
6.7803834699814844
11.331910695024131
10.135723950463472
7.407455703546235
13.11983231600172
13.07860848867342
4.964685287105503
7.844743462981972
4.960625932410705
7.8678014081633645
5.683212119919417
6.034457776812718
6.082517141747575
10.639936437079577
7.847013028143956
7.552592988437014
4.491554135856914
6.332376391299748
8.562405253264531
9.423781786742275
8.066953404824407
3.7051900209551936
8.746986896374775
11.044742233776331
12.26970939080906
7.601037229356029
15.660110785408056
4.400181230700442
7.8269992392847625
8.02022287720125
7.180953338085854
7.360502302995632
13.554863682680327
10.741208096073601
14.31666696710335
19.273970802832583
10.692570081737104
8.463566791328688
11.836950620831365
13.115334536335782
14.649955631332135
3.6116431066147197
37.32402577429197
11.065877809378561
8.820748323713314
15.023648025696101
5.890466874535544
8.049607546348538
1.5401177880306411
1.831447514945477
4.365144462263039
2.0620620747204965
16.06074809490218
8.140921331598987
9.911352077290049
2.8709754439910595
10.997495169355746
11.988957270712817
11.124639319995865
6.165298046323488
13.853331729226735
13.90775682847535
9.327856130966023
6.383705820289715
15.041941364066087
6.724581771381654
7.589835307831001
4.234383071947869
2.6183650849170337
9.85304013997708
8.265038044629078
4.339092559223542
4.498879945378573
7.690559343546075
6.164890214989895
7.6553464359269565
10.9271914378271
13.746643580732533
14.85133044939066
12.854351244324029
17.37723090394196
6.152653167042228
13.96595342868672
11.188816467128705
15.754913529686995
3.5619835358527374
11.544629129074561
5.27385874778555
6.4339266926611245
3.877781672972956
10.538252215562668
4.3995646556124
4.093985987895161
14.601417826182017
7.000018051187845
29.446923009322138
8.540874847803165
15.396568742046576
14.118806235605097
10.426638959895083
13.30458943372557
6.644012341951223
8.531483373387116
13.75225072488152
8.163136166912784
6.757020770634073
24.688436564513292
6.307741275607377
6.677119018415251
7.538096576722936
10.723273761417865
5.6017318750542655
13.341950799095759
8.75307945811074
3.8686468943157393
13.485228897486344
6.978402395964217
13.73462777071148
26.123361192618336
2.6468885594471265
3.5746468357027448
7.443816225565925
10.474201640220445
8.339136645960407
14.562280041257209
12.957287524787
9.104943712072002
11.50043477439006
4.740516849458466
8.112336284942653
9.675549491691404
7.3894587081869725
10.482927145607091
6.366007504169858
6.076844654030971
9.730540666634269
12.571449840979554
5.922530102238062
5.753298670383976
10.367039741457141
6.202021837947071
8.67732369349368
11.580484407022887
11.562312964357611
9.879149230752569
5.903401125116732
8.523109030912751
3.2324651947778285
13.873348049125916
8.646261842533628
9.351596929261262
11.652997673331301
9.207973515103594
9.336186347186562
12.506997439612382
10.814127384017015
15.583568772186567
13.298578268488766
14.580117195588864
18.444869029881506
14.80902185678391
12.780285599312894
13.970944849937764
5.813647736146299
7.037133147108597
13.265772721397445
17.42608389742245
19.3738509336684
13.91312501106283
6.259520748427959
7.84376106120529
14.160949826900842
16.661970232423577
17.092293585122096
18.77499523098505
7.188086777846613
15.344934017453626
16.031000076184284
10.410480296316956
10.116007117435284
17.883411307689762
11.150673497241755
7.955501241279565
6.909384921974023
13.347872489651854
13.479974035583218
12.159769734661841
9.841549674720985
17.30930674521658
11.413150310059127
12.434226956268711
10.748023074035334
12.79050310296625
6.256804296124334
17.589529681287633
9.628695172455965
8.347866758219768
12.394062876153546
13.389901733207292
7.281541492971178
20.521040476043932
13.65798346892203
10.16877153802865
14.035950459878734
21.808322396597553
14.144491614864137
13.24995069183777
14.8097005845153
14.42066107588849
9.71155119847803
4.527851191201626
5.8530505050043
7.149529646036368
4.8194057543820366
7.687730112232883
2.57017535129062
7.583227327657165
10.723805294763608
4.85146152381702
6.895095606039973
6.27110291850724
10.315317708924573
6.051093750914841
11.077770533821152
9.458440674868301
12.772787479637943
14.337739803868892
6.488992194866871
4.430812566561616
3.4017054546213434
3.943906692608355
14.13282434507861
10.150828369182907
11.189410172122582
10.232900426654549
13.199825243220035
16.53260112625942
11.227534746174596
10.487063459329493
11.048852854497085
2.674490605704344
15.257722634784
18.562998141464213
10.112877739598789
1.9058856209122947
11.971265597254128
32.29050789318757
14.060785895532163
10.042410069301127
14.924824957097295
11.990829829498749
14.403142018323816
13.92224479026285
4.955804677345545
8.783939890504854
10.095894663525888
10.564685485370246
11.450428764462474
13.369795039923927
16.62741433723935
7.86725224538671
8.699928838911623
7.551360343478247
18.221423511200943
8.365648137227433
14.04305865077613
9.187636105532379
13.088084189913086
6.868042450513372
9.145454680919235
13.63197561486672
3.4341467492269975
3.8679797045194335
8.049987344839826
10.331079504621634
9.447517575229085
7.2113388677666395
7.925411972917944
13.756174445857699
16.36469185639164
7.505978488552259
6.73906098397777
8.868075251362916
9.126069677992726
3.4143803214716546
11.000163635146524
4.602749178480335
6.641535966928261
9.003817131019945
11.79331943181383
17.435093920022272
4.636000431406326
5.978369342889471
17.40574359804556
7.971978876999811
11.65965694177996
12.355292829786778
9.741564642174243
11.601560239898681
9.955158235153599
9.907557721255106
6.0582918384640845
21.816229179115552
3.059754892144235
16.272012782689217
10.736992270350298
8.65288391231501
6.304768036970149
14.70843635469121
16.449012128392468
14.386104406683653
11.052063155809298
16.206171663906222
13.357971402874098
32.03154694984298
18.37498299318948
6.420280367709686
11.730728877610352
9.902729481205188
17.85377878241272
14.837926224744189
12.947271993313768
11.311390988723655
8.128934697361775
10.585893019238872
8.211676689705437
6.13659413923217
9.608895937411107
7.997081102428495
22.003192138071885
11.482626155492147
10.808919616762195
10.855251197280689
11.910730650926597
5.972779229929983
6.949566261302549
13.533251563735966
11.807030787190339
8.671966186416759
5.279954391774944
1.7301533249053258
14.581304971295197
20.10551858008985
9.957678057928097
3.4235327866866645
8.37224567376915
10.148348154039528
6.999023217546256
6.08077297717971
9.774354198615875
7.004484277946518
3.09515750810846
7.807421259586854
7.465969331017267
14.353776506550311
13.414857434948807
2.349468024893964
10.16313538965743
6.6790418474510105
23.159356832102553
16.385077600627735
7.856174619523009
9.129074432821863
6.472202098204138
9.405920185371837
6.751770138267602
18.540233360876485
3.0060106453570765
9.237965143904814
10.007189151660736
6.787201190476046
15.827741468699859
11.326738277191728
19.86560847293651
4.4877611344634225
6.3180772391606235
8.936464625342673
9.450121692338243
23.494041797868654
24.3829858712996
4.628174586162361
9.266067126888323
5.616394754321541
7.973972826107321
8.168245120016909
7.873620780592548
10.93676887608338
8.484708366194756
3.687143460927322
5.433507411787451
26.31682075716361
10.665409853169496
7.613580393028615
4.979968643410373
3.704972340065361
7.2423854987681
8.624709018653245
4.841251519840524
3.95687942963217
13.157138897423389
8.923432556025602
7.076503927428381
15.887420310052208
3.97377732775979
6.242731671326649
12.498573270039296
6.48074069840786
13.10012431648775
8.54382579552779
14.14902958794806
9.026537192808693
9.157642959409314
13.07048966182981
6.309500772644191
5.747486407117382
12.417568199933601
10.987782017428176
13.738040708696037
5.306071993480757
8.884396434198463
6.779446880092717
5.654796193668593
4.40709654988386
8.41948772926419
13.996251719875985
10.104343601671948
4.627267011962807
5.781260149471558
7.879904821760082
10.201102881551503
17.10071384369843
16.21847403426114
16.788162496235262
20.37431962054195
14.062900720897385
23.11909384037377
14.929423967454456
16.499506053212635
17.57147973279442
7.5742986473996
3.450057970527433
10.538576754002419
13.750421811711744
22.376103324752485
13.019327939644095
9.753460924205237
9.606398909060623
11.765357503125768
8.409446427968527
4.799437939091726
15.80576184182888
6.869773023277279
6.001592925383908
9.566615075642607
9.109078854889875
18.15874205167551
7.336998205703411
10.557818898616569
12.892710716197788
8.436281367903725
11.581403209368109
12.403496684886923
7.792384341864346
6.1305459375841975
13.512647776989201
7.51342531781103
6.774381028107915
9.667036730397733
7.151561892044
3.079354782868361
9.336464654246603
3.426241934625928
8.3269726465475
9.890838077270622
5.774165818369004
8.461579076122982
8.679617469603283
12.497955832855288
5.248542654871048
5.087003046981747
6.703029165981699
8.808830344751692
7.250972137206481
3.874067629765936
7.687789018957226
5.8212550056891805
7.066229546229025
12.794612147306296
7.600163207085737
10.02914728195445
5.252929504703809
6.841783393239
3.060949871357869
5.731352370950466
7.254226354339987
9.139124684563653
12.976601771210298
15.594794003128012
10.870459971868911
7.198004342588757
6.569353088394623
11.060036166305995
13.084895872722885
25.739621209334167
8.938120607823636
5.20193233327754
7.014271166700102
2.693250823818603
6.007603515546032
5.244044240850905
7.970470500541396
11.763434872519193
4.676233705878504
13.878344820260248
6.73428033387687
8.807376301438207
9.87905377326243
17.010031563410678
7.646514334240894
7.300741971517703
20.42543245515322
8.776460450792012
12.730287695069679
24.963674009630402
9.336470256977528
9.925152661211314
10.40660627377361
7.510818688056448
7.139693716988252
16.598245921244708
7.393416870337398
10.610734613187947
14.169125994107334
5.740534922555739
4.262432434383487
7.482525511117328
2.808129486749003
4.755396567388152
9.072853943239314
2.143575664564864
9.820635123363738
10.746090600624937
12.626638507536514
4.528366151273518
6.73843453629987
8.226980004837834
13.941831713774224
13.768803192682864
8.860253946699235
9.482489124697123
4.53049898718683
6.343729187158032
16.224253449696743
4.568528184289673
8.571409368899902
6.5634664142666805
4.3970306018021565
6.511136613526197
6.244749794827477
10.850829461382178
13.067730634070655
12.958398820842056
13.201121164507331
7.713762428737313
5.993696689022637
8.29904211340075
5.384700548777055
12.668085885405176
18.337985167405943
6.487680633323376
5.155472820217358
8.477765035668128
14.448048311104236
9.793451893995268
9.542536350467893
5.186520991955981
8.29517932295631
10.561375161470421
10.988661148846171
10.94563864778781
15.194008587809243
15.619693318424405
18.98003308143838
5.977412146833219
14.590348897547889
19.71253048573448
6.939120612929787
15.943123665300662
16.994700966593232
8.190065310501529
27.585601066626612
7.648291972822096
9.41684551779196
11.167052143038331
9.101688976180826
24.25800548378223
7.824110374840689
1.4836092600685031
10.912202614834912
10.624154428388483
16.19638402928862
9.33149359442071
9.988531157557654
21.860498220670678
18.596527267993977
19.505836258702306
16.28021800283292
16.5797523689687
20.684535286053592
6.879774414906367
9.337820944952925
14.372223210067483
10.460240555856984
12.294752366895661
8.79047780271362
3.2284516412670117
5.839529090603142
12.285542721183361
7.603610984262867
9.248984889885673
17.08700093272212
7.35062648935061
18.641121916660655
9.695509269759976
13.893437299675071
15.206962221298584
5.76676685847446
17.98387456449669
13.90071940584375
11.94977838903018
8.814737659170511
8.514317353728305
6.951978135754056
7.599217064934878
23.449010640110046
4.565084884205273
8.710935655829573
25.72361560900807
13.937133851692606
5.982474404458217
6.655741882014157
4.466195248754834
12.892698945035738
12.865167902563488
19.672097151847343
14.736776358890477
15.108311124220362
13.902243966305402
9.381268984232124
9.347139369012632
13.098713089323724
12.406951370195653
9.374775967856902
8.66294114343193
10.831574021839018
11.76161554791192
9.94526388946135
15.189397126808625
12.95963656234071
4.405462590101725
13.297752212098363
4.2367445429058535
8.37884968137432
12.180119675232998
8.134146896731865
16.373718024387983
5.8344509429461375
7.297123017739428
13.498519635948819
12.709594517440456
8.714144709995322
12.867574218341623
9.486859526711005
8.547000409500372
15.147544355439178
11.462115860520875
15.744294204568021
7.922030287915943
7.889233169326363
6.63530633390582
4.726267025888398
6.289483285612757
3.5875886960746617
5.470419411612372
8.742202239710561
10.062006304616833
11.7917555590693
12.994535423081775
7.4129683663158
10.033354374285972
12.72668063557824
9.704617457684936
14.918296101613073
17.05446862262218
4.0952202647211395
10.413337601364958
6.1719121834322745
7.73031694046257
3.75632799419846
12.517811310289094
19.612817237714648
2.630988407424004
7.416872656315452
7.286288492778718
14.528785221070521
5.170725287616646
12.007585102759052
12.872652361834428
11.00628394752501
2.946123347019218
5.043450236189653
5.835531726671491
11.017663459904767
8.750949703010097
8.6632075935201
11.908439620844733
12.708379930589166
7.106864306629573
11.084856037077241
8.668704275251237
7.2133687222387515
12.500543388869584
17.563495981191256
11.13018931098927
9.85176807809347
19.649161759415666
14.058083476411207
6.343364363318965
10.190433825893582
2.333401228617467
6.140424724468702
10.654638424844531
12.539835417179965
5.975338487536529
11.596084147544367
1.7452674346197168
9.474479012581785
6.350385320440741
2.7983725627586993
8.68576421508215
6.1182105226937535
9.844536555877259
9.329544469050871
7.729085121337213
18.186426256964143
7.242679062336068
5.475299078589118
4.4205188396960535
6.253950731992755
5.88328937552668
8.398785626505822
3.565636924559901
9.639239421225183
9.878766471218054
2.684660127464853
26.747756915300243
5.344651532139559
11.010853736200339
8.163152552116836
9.53597923655448
8.102139733905483
20.580498050338697
3.0070749907510015
3.547914880602468
4.8266344381982185
9.914131328563478
10.846354226190494
5.439632340517113
8.645229898620272
8.730406634286872
7.478382177984639
7.955149275783541
12.084287318663108
12.64787027716339
8.44557957502064
6.97016393551758
4.424189176564783
5.485715481783127
1.4853238441854202
3.7976886611319944
6.914668028731599
7.8484539737005266
3.226334009107113
12.587921259535436
12.54412923150859
8.71097884388675
9.853969501592621
12.817539386032308
14.378287376609665
11.996212384532805
6.214073608529492
3.888309737137186
7.289308624234024
6.181546927694268
8.022821084280174
14.172495903585151
4.232327589255114
12.91831160754659
18.20139905856985
5.343557132558339
8.529414657415561
3.4059197750605525
8.127846026825983
5.185991499568901
8.202845908585601
6.931471705200842
5.88837838458106
3.812951612596303
1.8697860840215732
7.263976378704893
8.143070673891991
8.466144340843552
28.54919263306754
5.784250817140526
7.8568018630313325
7.8130903728468954
7.028235909529383
6.910328962308014
2.827171901932697
10.132852961752587
5.100872474391113
18.07463692581397
6.937578828381012
4.201821033789984
6.1009838984536024
9.67432168164782
6.061136301903545
11.394840937898186
6.286819545684606
9.265527507918684
8.256246120362476
6.120163396511598
1.0735455276791817
6.477545831562985
6.82788400604444
17.617321022221347
7.054969879453802
5.953016042309823
10.108333195932953
11.773848004709798
10.43678154456897
4.029465722760767
7.033231719601098
5.055029676147698
7.219255793168652
1.13942801727666
4.4402561928808835
9.290052241784784
2.652016124359318
5.686395222680626
11.544208156382801
7.836723872325291
7.753615152344696
12.207273894221764
5.436256321861593
7.134515654079909
4.468990083464686
4.4444534970870215
3.17670838310746
6.2969237678536665
7.61656587571888
8.426955024055308
9.235425978409769
6.119932786671869
19.348166101272856
9.181755155982675
18.30661484412333
10.67461026097182
8.23241075925584
8.176529582814348
8.529255536094478
39.51831377981606
15.40697569284786
11.965909911076546
2.46424430607028
24.35348229719935
3.9603449338023125
4.986231041578329
6.161647336023529
20.335065773190898
7.211680983469346
9.501264432712528
5.698499802579472
5.294317474626694
8.424902583594026
5.358388483275112
8.112638288497648
1.7335801106380808
11.42501203500473
15.538432996927492
11.036919860178315
11.491773608927142
6.591670365393894
8.329465769183429
16.829025521401967
3.3142419947853643
11.816090724093188
13.900176257875282
7.627509423134201
11.176247133988971
6.894200461257323
8.769834662067394
7.209604704836437
7.679902343129198
14.3874285402221
8.185687992195392
9.857104037190481
8.361286016723833
5.240807109529361
1.0312430655932947
4.155920354537519
3.530884862123197
9.541348357525475
9.657670106671079
8.781911235504174
11.029100889196318
4.567906538329959
8.747218915676996
15.798410087462084
4.5308045639126995
15.375263706609225
10.08339507902333
8.906922610927216
14.599826575830408
6.862591913862535
7.8318200702294805
7.760224844561349
6.167515988746634
16.57339687989888
21.462109591991254
5.316323211860869
6.870380850251255
4.9591809104626545
6.359602062719738
15.800451959812813
9.073980204381588
10.959961007398464
5.586756821824384
12.558411523755888
12.923660472172804
19.70120808478514
12.046763050712086
11.765377172024833
14.88254010577513
11.946237741265302
5.828155768733964
9.91488275271067
13.962539167357807
11.169827924587215
15.010215193560605
6.2919422659628435
7.096477999683994
10.759051225826395
9.881951534600548
5.358455265369404
7.91705753421056
3.8747387008674785
2.683095227531038
14.242036371249547
8.537710465927066
10.337770452598441
7.049994473337734
11.118997256947322
18.592267209783714
12.045331045679003
22.793586817348302
18.05854368436157
15.82727076915041
9.227117643121293
12.303251602726657
8.511169132381115
5.742786779952555
6.2718737232185235
12.492280410831299
10.555135390313971
7.615910976370557
7.654931464906733
7.160723468510154
12.854802398358407
12.678206873420399
6.255375608906382
5.823349666322161
9.549223713428379
9.216250789642794
10.377053730025143
7.498687304797446
13.008686913761341
22.219702782812643
16.6448838728647
15.520816316460694
12.813773017334002
6.436889644723655
11.613578410270652
6.786098945247682
10.479515485739874
15.822260940549542
6.534327312613216
5.477225575051661
5.589713420750995
15.122737522868052
2.9405108186456754
12.429588438629738
3.0321973624985685
8.053274439164607
6.055006849305858
12.424813881905976
12.872594920994047
6.102458520957078
9.259848810860886
4.00998753115262
2.2422310318073877
11.018230210330765
3.5878127344802775
5.250714237130004
7.427396986879737
11.223283833174625
14.07382321901205
7.109473056349413
10.213213742098356
2.1864483480277137
12.71505013753381
9.662550864059739
8.189731375325879
9.997385928603519
4.8244792465095045
6.625858434950068
12.682665335015193
3.2287613724150814
9.190098731823433
3.5667492535522776
5.815711478400582
6.974102092742678
12.581335382223894
5.759522549656436
9.658907805751134
6.861523154518993
6.648225327107996
7.726577508832818
7.515982969645544
7.771705089618443
17.447134435201832
11.851198251653798
14.438299844232377
10.682000767736506
11.732706422646007
10.153026852964908
5.607055219542769
7.932578982561424
4.874900755174073
5.816734739250658
9.733122845148525
9.779566514800214
12.07490814932969
14.840548786653846
10.452674447116301
10.504273476361693
7.353868071298959
12.000507253401693
12.313044698097459
7.352416376333789
9.612020579033082
16.57958368037681
10.823075978745669
9.870343704415545
7.710932339308917
6.30755625241358
12.646023403374615
8.439102673066978
14.947047964432995
8.975531189886572
11.669179746194438
12.21546177326872
12.508177894926733
15.554813124071316
12.499875999385068
16.136790263246265
18.740853769238967
10.606342442142813
9.427279565176834
13.616727202661215
17.637743619862675
8.588150699579822
7.8535087699703245
12.065757332219178
11.172458161577273
8.644651525654337
6.825697705949666
11.076361343054531
8.335562526661215
14.231616211801027
13.239553083645317
9.552976470241092
6.377374067749369
9.704457738585809
11.94108872758258
10.13056760502598
6.887786291690503
12.678642380352702
15.907459856222317
10.445999234156625
12.664122551523327
13.45542269867424
9.087904048789195
7.3531217860171845
18.192429744264416
33.074007921629224
12.113736005048155
6.711929677820029
15.85126177942958
13.789336459743053
9.78468701594482
12.6339952493635
13.464371116942397
9.740657062026333
13.385780167331607
13.301174818485455
11.838261519201573
11.776626354405517
12.65838836512847
18.795645936172303
15.758565963438185
10.041180196403669
13.945522168807717
13.962072075971774
14.21122998936389
16.3865620999649
15.72670408198488
16.609762859090086
14.853335887842807
12.807374002466968
11.88596733490825
4.217465936281419
5.972848721396616
4.2828921710838115
7.098183757324001
9.724246505565665
8.99538308248216
12.22340969689608
11.33314381036963
10.313063180176115
3.365248457261079
9.860970250168755
9.732964164415655
11.082607996315689
15.896241694186578
13.813127813786247
8.86679197906438
6.469072576498158
8.787587837398847
7.490711441289155
11.41405603582077
11.28220279909904
8.062605038075397
11.116137918297884
16.198793164924197
15.391637339802582
13.676825322394263
6.007276860966259
9.115927861663428
12.493198149393253
12.529779178176891
4.994637123956081
11.555950394496033
12.438926802582296
9.804335775563663
9.557635690901789
6.219364919346485
13.85452404978687
14.065472032980404
42.048125998669725
22.414729532162593
9.567653839892193
8.860586888011426
4.2555375688624375
5.984763988663264
21.553906838436543
5.325636112240493
8.93812060782349
11.316470297756354
11.279809395552821
5.001639731128304
21.452654847360805
11.731982336562721
10.64671325040962
7.9669379312254875
5.741256085913917
6.754252726804698
5.882576536554781
9.227987440476731
9.54967566753425
17.38133589729596
14.123585375695543
4.198414721324381
10.964370847447267
20.37725236237382
13.991576698018495
8.354241667694664
10.182375342160197
12.350675485213918
7.679481248360132
14.146373396641296
11.465945307587388
7.33420467089255
11.038437132730284
3.552991746564746
7.475227534736689
10.571887217183596
13.270578568270755
18.902702138872776
15.64319832121598
15.23120163669983
13.07878016923691
11.324801295454794
13.766966269093892
13.043484963766216
15.00634865648541
4.940283392681023
11.536936335093474
0.9353608929178056
13.985020557725324
8.651857504884784
11.467059813266616
5.297584355156617
20.257097521609634
12.171068153617387
6.780855403265875
9.202716990106728
10.7863978780968
10.265892990819918
11.061204583701501
8.7562393450905
11.46369922843415
11.147212371954568
10.655786244196916
16.351516749219442
11.687809888939904
8.685850562840614
8.747302441324397
7.305586903185787
11.104072966112794
9.008725014367062
16.44381038567404
10.12897329446573
8.210359310042275
8.757996346197181
21.481212721818114
3.609722981060958
6.242595614005495
19.089266617657035
10.84527546906951
10.15120189928284
10.144500973433667
3.834592546803354
21.429020042923096
14.125577030628778
15.218836814129165
4.857869903568749
3.3243285246533456
7.253159789572956
7.7387806935476045
6.996636629231164
7.618775475395622
10.724750177493744
11.726583444020605
6.411821156885132
12.872119780664566
8.721466125105598
14.605257252691382
7.472071104064972
7.0511973135387604
14.042336476221257
12.149156280515566
17.5487904002727
14.287679107299983
12.855462292180569
10.829034535669395
6.831363294664015
9.385632579341785
15.754698010610225
5.98616165110919
17.8687126818972
13.558810356406038
11.12870616323302
3.9230571376204546
11.858740927000726
12.636467731783139
19.330560383403018
15.131609299740731
12.150329213646867
12.641091725005326
10.141129128455077
14.020114122217352
13.448051903528693
16.877362616495326
11.833272614325184
11.595921696872423
14.612583618238029
14.556541484844491
11.714303222983522
15.362369608885265
8.376357300579528
9.776890061684472
12.923736547984007
10.231980964325516
3.3591814479125084
10.982809601787512
10.603458330101663
8.556079709773595
5.056293108592518
8.685309436053453
11.680791925207773
24.908233578477624
12.093403459242833
11.444222408374548
23.068255243949448
9.560857702110079
18.039955654047564
5.203421950985805
20.129691999630797
10.182558617557707
9.359642087174118
12.760094043540615
22.045183147345348
9.324489262152634
8.251278688785094
9.16310536881454
17.072272842243343
21.849066347213192
16.910919711947113
8.841855008989905
9.447887723043321
13.080563798017586
6.651997754671817
11.128713191700864
9.244410176084822
12.763816524096578
12.3432536736517
23.65529532573938
15.882917600221734
14.733016021802785
15.762386607451495
21.495618972699162
9.69797219525995
13.651470635585591
13.4551288417343
12.826852957026032
11.53631817992453
10.133745441121317
11.879774229299413
10.373713020761027
8.684117122415332
10.692964498241219
13.511768172133392
12.083045973594572
9.087184752850035
10.475992597283666
6.514587726231936
7.469181001770231
7.206310459573336
18.633464057326176
6.661839085417701
10.585716791979817
11.628301681672989
16.24476838862273
8.66443881621889
26.091377886190607
10.22834243678561
7.725309055306323
10.867202952001831
25.363668796729005
13.628004255943083
7.926695402246849
25.098424253326964
8.353017820747613
4.6613498916183165
25.050750487759643
12.496799590295085
11.868778985380304
5.985950216966428
9.438346998636005
9.612745189938925
10.772877981301004
18.669535696106983
6.868304011908554
18.592568407834268
7.188894212603367
8.73744241754982
23.093688550865924
15.264867829862276
20.389987739084138
12.041594578792115
8.528774824088007
4.52234452469058
26.351053109885353
11.513704877231996
9.325497305774073
14.849579118614706
15.976545308670458
8.4248679514873
15.045348118272239
8.423710583822418
13.389880843254515
28.10230595520587
11.131594674618606
21.76560620716364
10.46557083594973
12.15897871164426
12.181878165090378
5.722443539420152
10.964324420585395
11.489807346047186
10.760842394397324
9.247897020894651
13.802208015729972
15.892217016281334
10.851943645091405
16.800772516290166
8.192490087415857
12.705321101874967
14.33309301495001
16.740861430748648
9.659552726597914
7.299588885165031
11.673475194501176
7.08709627841458
5.1343341697236635
6.963301368632097
4.1326927334227594
6.204342576955756
10.111144843167025
13.721883467128263
18.096950957760072
14.75213588213495
6.645642963297471
10.87760386437154
7.877620199019392
27.43729031810546
14.994082165974728
13.196643512651216
21.765605895540986
6.56385995042328
14.48080108281325
15.403947546002614
44.36778110295797
16.96454243414767
23.48157607010427
17.613713407456164
35.08190416724845
12.591697660609242
10.955708166332451
17.577898054090618
18.72672955964289
17.028179585616403
4.2520339597584424
15.95361493389838
12.703410359145899
10.604715932074829
12.415816525706399
2.8197340300106077
13.78339568873232
10.04402309834072
9.916410640952702
10.609234452108545
8.09456218075713
42.6970209733654
16.34961773253439
30.344851293094226
33.93279239909395
23.98915796771536
11.727727827674041
30.861328552089116
12.127740927311944
13.231779925618392
10.850847893137352
12.763228431709706
13.905811734666843
41.67411786708867
28.212771157536224
16.86515068874807
10.879342811034201
7.587979810249644
10.473147172610172
9.812401494357221
19.17955551134578
11.249823123506092
13.66156668231686
18.412094138179203
14.861854165267145
12.11231918662382
13.28391122338694
14.056603223101739
18.355553229455392
15.81137698834566
13.467795825761678
6.685055135547588
19.294097564778443
7.040436702704194
3.51712392477235
11.49502158361275
8.395712973694488
5.430242484769024
16.883518207989553
10.01715568113526
7.920610772899145
10.666231014833636
13.324757772828843
8.271910430712227
7.92692820472529
12.07120825543724
11.912461057434795
11.573262288568433
7.462466080324921
7.52311770478165
19.336041476993167
16.542442383154793
7.103386516303481
15.101904859424684
21.604314383937357
11.991834722009918
9.929410858656224
13.346887464286075
18.63927037198593
15.039406790837738
12.6594456719847
24.778418028598878
10.634020876413674
10.750813922675773
16.237379714720173
13.504434863364652
12.510595422025004
4.554821621095638
12.230376118501214
16.569135103105413
15.993139154024677
8.589231630361377
11.264067476866991
8.79529419633021
13.614787384549723
12.977799738738684
15.930376643381578
11.307077429645465
10.29672277960324
16.886550861558447
4.8007916013924925
17.82296832741407
18.674046160379756
13.199712118072721
12.747548783981827
12.219758590086705
14.479861877794281
19.036848478674184
13.106061519250046
17.366040865040414
20.1208846723994
9.048255475320868
13.889793606513244
24.44592642742777
11.957088563261825
12.744263461576578
8.550969604056425
17.52325034500492
10.297091264260063
13.77526263159282
10.383989945239177
14.037914709350845
16.61053255487439
24.95607015464304
10.818559492343997
12.117517859665769
9.578227012276182
5.340182240751608
7.8706859143360735
22.180109165687448
5.363787584341308
3.6163256036680678
9.822375764934561
16.447996975844273
2.4226322285972666
5.071396907696533
6.749838469264384
3.5403358561269336
7.697706879926716
3.9001717489333583
3.179175694244876
6.3186707462883085
4.425426533115173
3.8463229193605954
7.724745950514981
9.02175012939562
4.598480451504364
13.306017435732036
4.618235593817308
9.917640848508379
10.424399263267004
3.349567136213159
1.548858461672857
15.871937499877127
11.407453703609713
4.028450594134229
15.548713773170947
3.2526911934581593
6.466229739715958
7.503558483889746
7.470481912166111
14.804421636794833
2.7046566953072437
7.307694574898255
5.845563572232456
3.409457434842092
6.749488869536728
5.471570662457392
5.323532661682472
7.1418718937933425
8.077387293820838
17.7397547897371
6.646051459325383
8.748308407915083
8.009219687335404
5.643580423808992
10.905434425092897
13.89482277684753
6.084587085415029
12.580143083446961
6.076347587161249
12.520239614320475
5.940538696111809
5.6567861347781525
13.061217751998191
10.227614580145131
3.096624522593248
7.306943720508402
12.979266514321289
7.214314627481943
4.199804378376566
2.8370660320715664
7.618944866766071
7.926318567931042
5.952871562547406
16.12154460332811
11.738198599067687
11.350102762419189
9.69967499143372
7.743906889388604
9.149292731016478
23.653651642603936
5.3055235363823385
11.02462434123136
10.721144653591544
16.408661033685977
15.517802421537185
13.016160029554767
19.245707625278133
5.358873265057948
11.730375110568202
26.29644315056226
8.263050273028457
14.574700000761766
12.938875142906795
12.914561651620849
14.39623561907782
25.9637901701583
8.138212334413673
5.15605469327096
14.153982575895546
15.958291605665632
11.207604561189603
21.49139362628688
13.92034841517994
7.629056298127381
10.80074534465114
11.679146517477758
16.65472905813859
11.06587547372544
14.572655182182002
16.783908960668256
13.965220677688547
14.548085561989367
6.554662462705444
13.476275449841474
15.301934911018042
16.546286592465282
11.481525059623767
10.55090517443884
8.622041521588626
14.447566599924036
9.624394135700838
20.573402732654415
11.10900535601642
16.17727867573147
13.944398064988079
22.344574285494957
13.220060514233484
4.6409158578884435
14.754419676829093
10.996090214253377
10.929702649203133
15.114311099087534
16.24652578245592
17.286410847830542
11.940891926485058
10.783733119843019
12.745748310711216
10.929510177222493
14.0767718049246
20.74825293850057
9.479790939304115
15.19876980138623
10.773836894310561
12.122176572829751
5.401618897628848
12.219202554131327
18.122975251410796
8.439699183428244
7.244036642430687
12.96037970112472
13.613695910246593
11.850661314848274
19.38498996771464
18.29417181312869
16.009800504381523
9.420172250425358
2.160697102572794
6.130677715645518
11.591718269008089
7.428695640695124
7.229552350240005
7.927479734314408
7.333328221720595
8.610544678482162
11.02024307836926
3.3494078547761417
9.170931809355986
4.249431705340809
3.9836789302645266
6.347156843816085
2.885203632328399
6.639465339920058
5.148145297094964
7.422327621397262
9.226064374995026
9.074381521624488
23.487443453896912
2.5203967941576173
30.38482515993803
8.167945846230793
7.428115507987043
8.740308919025695
3.9640383449205814
18.348539451411472
4.897356429748547
14.082965199013804
6.3817749802063055
5.918183843038306
11.259353502962522
11.469034015142734
14.786480311419444
4.409007569348268
4.6989466904828525
6.213267250935443
6.107241603211758
7.536244994264751
2.843870601838224
4.120982892466313
9.782836825103532
8.165180063994955
2.6672832620476448
6.067124524846891
14.263463814936355
9.867644095730244
11.47922035680111
8.588073124979772
9.781870986677273
11.724521312190086
8.850062146674338
4.753146326382167
28.080776342544457
3.7041101453923084
10.93480681127932
10.13674467911032
6.6309049156204
7.6521468648049655
8.474010541417238
4.159429735118554
3.0218107402250354
4.01622616194525
8.440042086187942
2.3190230000482193
5.949459993482651
5.034950015885099
3.95416272455777
8.835606967226603
12.28990079407877
10.586012501960093
13.286846013801107
7.123893499310898
22.113492438084684
17.571171083077946
4.228335203201348
3.052956509367614
5.292609058299919
8.12151533626333
16.301226488432523
4.195824421075491
12.296613926296514
6.202939851687485
8.979728317708208
3.9815147324909805
3.524519127895035
6.748289908483806
3.0579595524710146
26.82483177952843
9.92949646256036
6.0917649330877985
2.024475240648788
3.141657192934037
8.561232854154056
8.428766220509223
10.505712731652293
4.882622246293413
8.5348755116873
18.811108267835323
15.430648074530152
11.543192799221632
9.323625904121029
11.125196627475935
6.36663961599829
6.407203036081633
2.3643092692848366
9.551299139542683
5.891633281930423
7.9958801891975675
6.3542820208108886
5.657476443940962
4.314607799134723
14.054070584709594
7.37309297377957
6.49079347999906
12.241059661611258
2.102117979562434
10.157088752106157
3.5514761804235278
7.752006191948088
11.271202242884375
19.190362164378218
4.568249117550352
8.133732230655422
5.39441377723297
12.915126789931268
19.069609330031
9.165265953587992
8.345351999765999
7.822818981845649
19.838598740838407
7.499793330485941
14.000524644726294
8.336072216577826
5.008413794137453
6.442805907036556
19.121475073571645
5.015703504777554
6.604478930679294
10.338505682188984
8.320215305575072
10.642969739218936
9.869120109803136
11.845276718940182
10.033808531687672
9.323486307494496
9.004909351775765
11.283274800608272
6.835153876111136
17.699418149606466
12.577093513416774
2.9218119471261725
8.159685898285248
1.5562677782315117
10.383531949656387
14.317821063276353
8.461984062255615
13.597838410667928
11.525131063214392
12.663512254441684
7.50613529258833
4.728693834856837
5.258867716233164
6.894386776220469
16.622048610204445
4.346998964803386
13.080741569192394
15.618364190913214
8.640330678917033
4.2875702849827
18.81376092119823
6.9778220097678165
13.221153504894952
11.366424239838848
9.843454678109662
20.038202574815028
12.164053600671293
11.18935208133166
11.622891206580169
12.402342520669196
9.54067336406925
16.42351366489208
12.83910052659293
9.392598149606785
16.169999999999924
9.051353207247919
3.146251738179925
4.332435804486717
13.775446181953203
18.43064805962045
12.016759130480976
9.904785922113643
8.582913258328995
16.720352357492118
6.991018084653647
5.898550669444324
7.896201618499956
19.80756421168426
21.723949917084646
8.833691187719921
13.934281466943306
17.013021483557978
6.6940271884718925
26.12628752808175
11.514095709173164
9.316409944029402
15.908249432291534
11.56330402609903
10.16288032359709
5.751034689514489
11.833961160631672
8.546141006053498
7.3576433578428375
2.196808462819661
16.797584487586523
6.60148825025542
5.073862565647818
9.210950324806541
8.946631569526316
8.249719483435152
12.54491337282702
7.188012472565582
20.065972667114544
16.159798390524944
8.658863437158667
9.95582968795809
17.352157846493544
3.587705241271264
3.15908160926139
6.2527086687494045
7.811772619580761
14.604536734426588
5.299849629803966
11.57713461038054
4.956203524192681
11.512772710625928
9.426360655837298
4.480102861904523
1.781650656492063
5.55811305768727
14.205689001241778
4.0638528516667725
0.9189668111525949
7.513228334078417
4.730871527053694
8.185453058548136
1.6439282222772564
7.9343619781301635
8.365404951345704
26.525966523389886
10.587072305410995
10.488706009321318
4.1702398012584485
13.311742936219888
12.967748455302415
11.07879054770866
5.68937139032115
4.69926683319933
3.794482836962105
2.436062396573777
5.638828255241254
12.79290814281804
6.282841713747001
3.6543652711947012
5.9873950930266435
3.988920957322063
20.69193869445066
3.245935920501262
18.085976029368695
11.200183034218666
5.70807766314591
9.506880057217789
5.469451526432848
6.248999919987216
15.973293336065677
10.453999234742621
17.934313480030248
9.301962158598721
10.712609392673789
8.104572783311879
6.081644514438591
3.8458939142935886
16.22475538782562
7.1410153339703495
7.599184166737908
6.4391408358106785
8.595929269136768
5.665455411655391
3.840439238017643
7.851826951902795
6.4644904895404
11.569413147790858
5.650336510410558
11.364406263738966
8.528929083807562
8.37769298362399
9.117748985754686
11.5872122310941
6.938280216576194
4.947289260164495
7.313094833572746
11.899491547423564
9.155237267433401
12.869316758219284
8.702614347484458
6.168955403221014
15.691332385253284
12.812559925600896
18.788523859610468
3.678546277465609
11.605591119329306
11.679111047059346
6.2263857155620626
6.999592979035762
10.437806909058965
8.102863691313221
9.776728113394878
6.603786792439719
9.874208829065639
9.7928341148004
17.17438521667545
16.707992271629756
3.694983085211819
11.993931799038883
8.953909760545953
4.315089802078174
9.82458650529363
16.975421202473793
12.848957156127316
10.58660002078108
27.086389571148146
11.685563743354374
13.947988675114079
14.318715026146682
12.181361527909692
6.79868369612811
9.09091934972793
7.755905634058964
4.445233402196283
15.919937185805917
7.047623215389386
10.113307393939298
12.678775658674237
15.187061511615324
6.673065262680821
5.017209279096629
16.749414915154514
13.887939830941592
17.106648407890045
10.594338110519036
16.938122682281094
3.8044841963136244
10.218752370030188
19.985317110318764
14.364417844103624
12.265500397456353
8.870518586869542
23.669507810683292
11.357217969203376
7.332400698270515
19.21996481550899
9.411742665415304
20.167798549904685
6.463745044476895
17.509021308861204
7.3739917230198255
14.27599216121432
14.866132429476812
11.849967414418954
16.459833445237933
17.27190289096148
16.599253325038656
11.980838924179984
16.03715049756374
15.179682696628536
11.066643465416108
20.350491334947918
21.92940893307394
16.7978038129346
13.849297312892901
13.363651584092356
6.219550045099341
5.766272816836369
5.101819339446982
8.446891118785242
13.093322750313828
3.2508022759269424
16.97443226316032
3.6985156730529987
2.5984987638275414
8.249631607728196
4.295691280635886
3.5999883891614757
3.406185549848969
5.225523542480097
7.075881570518319
14.414260677292143
3.2764157245380088
5.764867734822859
8.545548548806027
6.821008047443234
5.2820071942397835
14.24949472788411
6.081290981362406
3.6637276099623595
15.133872759529835
3.5749405589463796
6.04364128650932
5.263480650412252
8.04565099914227
15.611370855885662
15.453297382759537
8.082920264359743
3.575415644384498
7.745143591542426
2.2319129612998188
10.368514840612258
8.851694752983756
7.00410223974051
0.4481364376402906
12.709393215868204
3.374101200970273
4.141255848169693
12.505775557643114
12.551892287619388
8.692673085462006
5.07682217160513
4.572132981443117
4.224926034855586
21.067453571801096
9.657064771451
11.398284958712
8.151294375741992
5.359104402789655
25.243860639767473
3.9306615219324144
20.47554883269308
10.440905133176853
6.80109549999113
4.722943962605988
8.34445923951949
7.22370584074935
6.791805556547509
7.14520915607794
7.069381475830789
8.399162064094833
7.957021751939997
1.7685141171404901
6.979218642493457
2.9391379860099818
4.403146644501844
3.7556013657300995
3.656082521999322
9.091684107320189
7.0349739131442
16.414816205391123
8.387848852844073
