# Supplementary material for: Automated reconstruction of whole-embryo cell lineages by learning from sparse annotations
Source: Nat Biotechnol. 2022 Sep 5;41(1):44–9. doi: 10.1038/s41587-022-01427-7 (PMC7614077; doi:10.1038/s41587-022-01427-7)
Supplement: Supplementary file 3 — Statistical source data for Supplementary Figs 1–7. [file 41587_2022_1427_MOESM3_ESM.zip › supplementary_data/supplementary_figure_5/movement_distances_dros_es1.txt]

5.116350009706604
3.867404824808221
11.7990301740939
5.854161001994048
5.044529105381273
3.435928006705288
4.009068051485301
9.042604266995879
13.97614164368053
2.2948436285021283
3.9892314861944103
5.135458933323964
5.634087778529135
6.379545447072542
10.340892754510733
8.020339260139322
17.920188304543903
8.252079945331715
10.238318708620598
9.108011526425045
10.593793777812184
8.869383891562979
8.526635611340987
5.581280364882645
13.260504222224688
9.074936530196068
6.323644941041481
2.386217446155788
3.675899332401407
6.108505656158919
4.193332485226052
4.364810760589676
5.493941442030814
4.562383860975474
3.944446896888056
9.715011190316844
2.7039519012963478
7.589143071955706
9.377970632987582
3.617047382849054
8.046914592485496
3.7530255883089043
3.478655455164607
4.711293461523391
11.585586196950294
7.08779632875404
4.036925487127019
1.3718630671572065
7.456070297496638
5.743917542375579
5.14788328433637
4.933461572906534
3.4019201044340286
2.2804147372390733
3.767061487980779
3.3097376721085188
1.7818304070686344
7.644607138410528
2.6208852892584242
2.6513230933356264
13.26925218215005
3.6970362452965104
5.14052785081834
5.5185956661906
3.094839663891608
3.9007342504535187
8.725545649731277
5.8926690238685655
3.1318973386541056
6.659887412924766
3.3128328441159978
3.525986785637681
5.566600212589862
3.1745202299504953
3.262202049318776
1.6286059611958452
2.5959299233732587
10.7447994615055
4.7098539693231345
6.349728364038846
6.125280334982748
2.0838935834853918
4.354442385215086
12.354391412555236
8.276062533945149
5.75195177029686
12.9480088924773
5.148666445312748
2.606313425011494
2.4663096544172487
2.9078944175333787
3.951113859217013
4.874904114134101
2.0007708707539047
4.345061886751706
4.499300663152403
6.192920366042098
11.439306378774335
2.53427973671504
2.2978849116367535
4.551602252130302
5.427399294488404
6.583804995977862
3.88305878138752
6.979019625660832
17.000200697510355
4.40165479830884
3.467352711509363
5.971098285222997
3.8141765573299784
8.01608620692238
7.153817450275915
3.570677888036701
9.441978732496581
6.148867799768984
3.297616562133156
1.0677327602634965
4.935342283894974
6.249797670582759
3.7220887598311525
5.22153227029087
14.16553876408477
7.851011036666779
3.163517372637995
9.666951645474148
5.560074272661067
6.1192012675994505
8.143661662748864
3.162232154383338
8.212851070374168
2.796344176573392
2.9764992632133582
3.345121406416291
6.388327018912604
1.8389323509656106
2.9515807566504386
5.587167341662794
6.876730077059235
4.766874150742944
5.15743405860626
3.8581237022266572
3.4776178200783825
4.626620661172624
4.6984329241667995
3.165174470223814
6.648089280543698
4.7852201375943615
2.8495184629598325
3.8028573489288635
5.852777661769217
0.9838076723034973
5.188773857317395
6.628842531378122
1.737103933424949
2.4816707400877753
4.825753108290467
5.551281209323701
1.8400256666562465
6.019365101605018
4.942912515006648
3.5752389092745536
6.375955674001923
1.6103590641045185
11.600941014988711
1.6696152902697796
2.5007096465937457
5.187090069137804
10.869116473336106
4.940147282467947
0.6195851221357705
2.9131791993186473
17.071760796388872
7.047999279414265
7.068512922716181
7.711209600682538
4.807650563679811
10.559826236116034
14.59814016839286
4.15531854610471
5.339530819400157
1.9059416226247237
4.226505242932646
2.7605459638193595
4.489243032628988
2.325184660094594
4.185298902468115
3.3943692012748126
10.99289650875458
4.215120303769582
4.003334002820136
4.586566875421807
5.041965885006175
4.104616130283555
6.307342609697986
3.651722539186132
6.959983267850442
13.946281191794025
5.271652797492895
3.435276163599704
5.479041076999578
4.963042691768451
7.794674932605406
8.409596255882187
4.989117532846288
10.049795086090668
2.5990331316186976
13.562912637306763
0.6001887560771166
3.2167985143034854
1.76204695920431
4.9270908652376635
3.738223529806162
4.812077457760746
3.4612438621868638
6.0542179656757344
7.544323051576895
4.242732127804589
3.6113563215262037
7.858350110149008
2.608797047575176
7.745843744823275
2.5105321335704702
2.235735412769209
1.585898291149905
5.957936477238726
2.9637920302363523
5.573894158632547
1.5923934116798473
4.932027470705056
3.45525284318113
4.7708217364771315
4.228732586740462
3.5186894683199124
2.963935033194038
4.5871283174690385
2.305920269886191
7.095490447666016
6.002189135954206
1.910676374973534
11.892070580349868
4.45016442486952
0.7982670378014587
5.085581655414397
6.757542852540679
1.5818809592329033
5.485195148668635
3.129853344295561
1.2175371906725403
5.059705635259458
5.9098280551763684
4.509164964080471
3.9834015317152027
5.767049267173001
1.7391640830578259
11.461909011568187
0.7459759184167823
6.232290059968254
6.241324798534129
12.055322051162854
3.229300053571245
2.579096797984713
3.813223677318135
12.322210216704281
6.336442217391996
5.827710709652287
7.329087334100448
5.726484502989491
7.2290677782230155
14.616912752884943
4.144922577098564
5.532734551132924
1.1255841271372522
3.6916018061186957
2.063434137961568
3.7494841292596046
2.5287076016605625
2.9540127714324846
2.80007560864337
10.320976998070964
5.02547813850723
2.734799376543426
5.023977158381179
5.626931997100881
3.7090376820654516
6.063503198250687
4.913951776161357
10.78801357461677
11.31322786284068
6.070690189330945
3.6891079999216125
5.75007855842484
4.398153879205838
8.142350526001685
7.589024769123899
2.9565547613194014
5.408791908529808
4.877983854494323
14.005573695666264
0.9213990311338165
3.1075517879069277
1.799085434573384
4.173825214385484
4.3331112187422285
14.370301211832222
2.022240760644597
7.985282744460679
6.746960699270518
5.178430441272844
3.713190620943695
2.501028806402552
8.39402006706748
7.550598937646628
2.6479547874190796
1.6030245972231882
1.0084004159353344
5.167863339062466
3.458884808423224
5.65355879354225
1.7872923116159884
3.6214025487378363
2.8086303402336066
8.092052028153162
5.001431079909008
1.7636241072559569
3.3758263345934796
4.6461600970025865
2.23451451409032
6.540947328285621
5.9166915160369475
1.4743189550058153
10.90215695951813
4.054741401916242
1.3342368435799472
5.216648646150779
5.982536892566696
2.8963978786998523
1.9849845062335572
6.157472173858991
1.736121142740102
4.598961821473813
7.353763803493356
5.263757938351591
5.912240983771439
5.127244910644262
2.3622354366453053
14.036419615091672
0.8024411982983105
4.933519045736367
7.196813268558102
11.12882956288593
2.11918928078785
2.0309437284847904
4.972210088734798
10.230988799924496
4.249018461328213
6.282373623707059
2.746935301681596
6.077591787238378
5.720561770105019
6.400923595527999
3.9119835980976667
5.476267115354547
2.1258476753190148
4.62723950485922
2.564463537326302
4.708964746047403
3.2907668403264556
2.62390730463984
2.887684912403902
9.218830976420072
7.327882763379888
3.9900815589562866
3.2248538236602022
5.7432414142764765
3.227573429688465
7.040075358897024
5.812413534658425
3.9803938678294974
9.51295656364204
4.734079384106226
3.4049880127018395
5.4864887135170495
5.1047136109834
6.160496022727993
5.452048210744943
4.367236074412836
8.23327875018375
5.581912057366041
3.899658460101651
1.7117184617457928
4.031606176033133
4.104088190693009
4.370155245079466
4.656328682241471
11.084618054048788
2.0763500143051314
7.946494710067842
5.602889328010108
2.8858015714044605
3.9329326370628706
1.9781116233590073
8.191749528782818
7.606584924141899
4.348032359286386
2.134842376511372
5.141457653622024
2.5626629945684347
3.5618613128716707
6.269967347396832
5.047195328219457
1.1390919591347919
2.7195614543686126
8.018051006112762
5.411215640662893
5.422647257863425
2.303640633347244
4.103391274360472
1.5074605377907488
6.595757588031317
15.782327078028505
1.2566330276749078
3.2425119043728303
1.8763538222188398
2.1236202390554215
5.359111521039238
8.393453986101816
3.050892889101875
2.531365137545795
7.71375147529344
1.8907757251323198
4.211326422810024
5.312820298565401
5.612664894160575
4.404717193528379
4.694588533045683
1.947579481252505
4.768740743044685
0.7994818201616244
1.8836733822172658
6.718042580580291
10.33835067617771
3.005181754228383
2.54300548913739
5.419075089008567
3.187687729887474
5.644591183602628
5.500452855401486
2.069458741788147
5.449819277234874
6.374463970256898
4.078356010205963
4.9465298753694
6.641664449504932
2.3724525718487817
2.1941508647089916
3.4049500848987386
3.3093474160328022
3.227042575042928
3.4531769903230716
2.896834638024591
9.496355190061877
4.741342913403434
3.124505387192275
3.628302811716631
5.648171738510442
2.15834617512368
7.386821004453022
4.547848605867708
4.250854493959736
10.418645838520842
5.816535667067725
4.153712230253755
3.374825971559566
4.049738922524471
6.685055832624262
5.038637196501859
5.143127063511908
5.511681370174849
3.6484382375186595
8.163751137867212
1.5355984847260153
3.997680587752452
4.5868888982078815
5.010592475756405
4.849807971619189
9.42264329837331
2.552857731786621
7.545276860895176
5.732034128093679
3.0429251622619384
3.207698584827469
2.817448719438881
8.486473036683652
7.138222957591991
4.487464383505515
0.9588247619192891
4.983755806819114
2.6744023902836895
3.490365448134554
5.752237075448024
4.686575991432048
0.7894025640839858
1.7947495020937776
8.457106506746904
5.154374780716062
11.349911776451162
1.4081019133653654
4.305129750532623
1.5202328461479246
7.0095882166931505
15.51921922815107
1.2152903140225508
4.392811314776163
1.0449752739730958
3.528210093581864
4.601772799555147
3.2793511650304197
2.5368011300001303
4.496887713484876
1.4214665221326486
5.002909477559601
5.654963418241071
6.4330803616427215
5.230535227321337
2.454877858254262
5.481684615476553
11.657056755113079
1.0846177663542802
7.316768429439443
2.143857014552376
10.625871385511092
1.5523089895951192
2.0517053542681443
6.031428532066407
6.784910046259572
6.925367019898324
7.545248060277727
2.3824630088639114
10.998091726586818
6.594082578023683
15.968160322814573
3.9360744225819424
5.319718304388285
2.733746670282929
3.0886053242182108
5.84197046712863
4.020769153342059
3.784194570238811
3.235446097358258
4.00666424837352
8.632824642098749
6.4176668887984105
4.531589573243804
2.9363339227215555
6.33203870872877
2.5701402810931624
7.625983476875333
4.9414403797509765
3.7035648780791193
3.201358577554202
2.4397845697653637
5.06026529171878
4.177741282737871
4.167678871348122
6.177412205945446
3.7186697622139677
5.892521667442466
5.154256326631824
3.4570308522673856
7.08231680286618
2.6549577610556345
3.8139168288454717
4.899061639072548
4.460190008157109
3.312064827188659
9.969490963659704
3.420236191414437
6.913538786047187
6.312792604070092
2.8759890581164
3.4999284078783797
6.92983226982247
1.947115167520333
7.851054159100825
3.6112410532816828
1.4871202314853635
4.159559747551023
3.392908118074025
3.0036794503938378
10.473445356133265
4.735211045829882
0.40237865361566505
6.933667701538204
8.796688493853651
4.704825591891468
10.948102493052376
1.1417067383303152
4.436163093081278
12.842750293449944
9.115205974758235
3.868850434005358
10.3210015073145
4.4174150110203305
1.0844764580986077
3.84773046400074
2.486410231929707
6.085662424535647
2.6312112970993478
4.326405360761442
1.4451586487413146
5.1734189297827555
6.424805532621468
5.594628201650644
5.181487067002406
3.4827830504701054
2.3612225902515673
11.623733778173332
0.953222822743916
6.289775853043754
2.073697155786668
13.881708017593118
2.976679292898175
1.320282542496233
5.706243309120247
7.506604232822559
5.848601173042248
6.521258002558738
2.487512532824964
5.36095087076795
6.929573203371453
5.854444153533328
4.15636497833288
5.139266297364211
2.4251757057984116
2.89330356642166
4.946906329152361
4.192767831084929
4.095785241109824
4.00180794228568
3.680572923067321
8.803315230754556
4.035141814646674
3.460770780376616
2.341084475028362
3.278469673205465
2.248129359817946
6.889159969036125
3.9988308055754156
3.8771390018321847
2.8059202201739435
10.133939409742089
9.369857307792332
3.290002372050471
3.9173344257098024
4.401538833120451
7.198624617909218
5.822330956974982
4.580106746225831
5.565709880279628
5.279060390666965
0.9794037295184089
4.6970549831743655
5.09341562682378
4.936926710699514
3.331933034375877
8.999448495917427
3.3944273024824065
3.4151270112458008
5.819139201408682
2.9833694839279388
2.554077511926121
8.28184570207262
1.3123610346925318
6.724679535673359
4.1241096787678355
2.389089305647384
5.102762396518919
4.426091801579605
2.381840708791941
4.933295014408963
10.105808235615193
0.6955969924026827
6.575523795057482
9.701165330428383
5.021353868567216
11.895595942348015
6.3183689811668495
3.3496203170274206
13.320902858467027
15.10740522740595
2.512081985341465
8.212456803049623
11.538802362691529
4.961128232967746
1.5936647840809168
3.7410289833421566
1.9675996548123955
4.973791166956234
2.917405747375847
4.4846258875496705
5.605535652288224
1.4929241902065011
6.096571576408268
5.248001193045632
6.7229283988932345
4.713288125415493
4.315933279448477
11.216289527666653
0.7185210746277247
1.6034604788668658
5.573832674908158
5.177483698847137
2.724709276861058
0.805847374311732
5.491604664430265
8.101289101791833
6.5798903965642355
9.40255391514497
2.5049824585442106
5.79666233666429
4.64524862516079
4.7116350979159884
4.0504293233071085
6.34436136909407
2.5031516267293035
1.7290055168571847
4.72593844331818
2.192189549414074
3.436349707493813
3.4241921574113605
3.482965080115571
6.8436573163280014
6.1612364897247485
2.503791635315592
2.833527585173471
2.5535585443301496
2.244723700194071
7.215572265983662
3.7999535127578135
3.1419047554112334
2.9520546826216707
9.565228823732937
8.626709489333912
3.720430666875091
4.18302906205244
5.487922883140582
7.620714388640239
3.562081031712777
3.456439861316825
11.23533617336786
3.267966668281581
1.3231280034562656
3.252369720969113
4.33501159999592
5.104866655086678
3.7834768050045082
8.500381081060794
5.717267594398136
2.7258118816433603
3.68906828460571
2.6652970877782094
2.7455124032096405
8.291028194500294
2.388089066062479
8.96783446984702
3.0789835667164915
1.965098145532993
4.693446354357496
1.5103502895684333
2.5038628054833816
4.447852659369788
9.259795610104035
1.5602779121386674
6.840009240249015
7.429083547848672
5.046889768978086
12.76623829413425
2.6252288034634965
2.680046905946821
14.664040395756192
4.409276127171472
3.4452585796022004
7.141691210745222
11.160123255701304
4.2648227824998655
1.362706619457524
4.945324042620035
1.603066312574856
5.684531230154744
3.9925903110617815
5.335664547608614
5.980953666998021
1.245229992399649
6.435539001529724
5.768756216524096
13.978211864384878
3.877325469567884
2.1284874887736245
10.746522116188109
0.6262957320998814
2.77564662371276
6.700379253402807
3.556642214156683
3.5233406929846347
0.3669239724053386
6.791785954431342
15.369360980193763
8.82392063242947
6.945241366843034
2.4244421381833914
5.887063108946299
5.1647316640424705
4.917906720381228
4.2793608420876454
5.649725423814505
1.753232325193071
1.9025186133150032
4.161712476649198
2.413224590894626
2.1016375273587036
3.9610137546074724
3.4457331530542237
7.5819608615793035
5.725532083402341
1.8357798785200066
2.3927077189818995
2.4988742382854605
2.8066507056473786
4.344085396939341
3.1664691519513775
3.790622059738333
4.80548218840384
4.68096363034196
4.2633491869656694
3.1363415518356494
3.7708922027578344
4.032650455426559
8.83387723555711
3.197021643034174
5.397862422673542
10.831820759130164
3.222148965776562
1.7238277599603316
2.5890082366297476
4.6535742070226185
5.153225021840274
3.78178935627312
4.177264645961001
6.3435951594474576
3.3364320213082332
2.7227920902184373
2.135358146606632
7.470234437739441
2.9636125314450825
2.5836338859603143
7.950427669678911
2.721892272728856
4.350600164677272
4.090866386751529
1.2281419736592063
2.2365495556504587
4.9616640997321655
7.275542513054589
6.485721002344417
3.2585724466690604
5.365203181717672
3.3576145640446744
4.138143914522043
2.109257487609707
1.8418484945368336
2.522387034199234
4.0035177708783705
1.2705408822473738
5.665669183921796
3.286658928620594
1.8744379399761388
1.523723697317878
1.8853979437510282
1.6679962687430172
5.849553373755608
4.93569935738342
6.453414514173507
5.554113961092591
0.9693909073940317
6.398526487497945
7.6274288412714775
14.760268103104329
4.114795108470632
6.84600336420152
0.568103421624569
14.657588800008467
2.7763692447987625
7.8540963941572635
10.825301409350432
4.04318019605008
0.7282506318736506
4.904778870686154
16.65418324122064
7.09007699643954
8.847762847783807
2.6238160269642923
5.302282564093002
4.720816795830565
4.149039134676242
4.356694947590455
5.412722369904897
1.7302451172028166
2.470281164741034
4.371837112527717
2.709163430721912
2.6574830465409445
4.000903462601831
2.181245614335558
8.549657902977314
6.725832696377168
1.8067695559716253
2.9021175865943287
1.9181736435769845
2.176313384082435
4.7992775769849745
3.1624844742938496
1.8043787094687458
3.320342306987649
5.870355499294764
2.6077055584161064
3.561045689121811
2.826579745993769
4.077575354708748
3.873556012556035
7.759720677054788
3.7788877001791357
9.992312643276938
2.4462802899115266
1.7231663273304376
2.3859474345937426
4.750702786990349
4.479290933517185
3.6481918916066696
3.4904889909177235
7.204596686394492
2.2696008320738734
1.0860181262596442
1.914663652672116
1.538653225148142
4.241383011782513
1.995986252475425
9.783501628201732
1.7477812529704464
3.5626422602168017
2.171229203279118
4.7905928189604
2.5922181810675036
5.065360239222682
8.106340046822295
7.533742480121545
2.3813831432835935
5.4869899645277265
3.13559535261864
2.7544176083670764
0.859608921346013
2.3787062922938853
2.4273664858412625
2.6165452358564276
3.8465195062827635
1.7051438252309783
3.200495809209645
3.7367955685362726
1.8621876447784487
10.988678980936163
4.155245542524344
9.447670571215141
10.59928773874885
2.1351555747894198
4.288186921432484
6.44677540271477
13.267209302065408
4.9449750539512225
3.106625189602095
1.2538359451661971
12.97325445297059
3.576398313585225
9.060254803333006
8.133413698051054
4.572530790289955
1.9412408184930978
2.270697430826764
15.47223460886756
7.471743253275826
8.524865084578982
0.9051945786479879
5.409726380463734
4.510895892701808
4.55042504607879
4.922620143536752
5.012657815752651
2.1469054495558004
2.5850121005182882
3.8983179032289823
2.7528942726645522
3.3399314417023036
3.6308216643216946
2.142467408182359
14.765258588085983
1.3665050666512208
1.267067600949952
2.7580013209122103
4.072306904153836
1.948345608508016
4.7626466387128525
4.843296157285044
2.391960160809989
4.034480966360726
5.311404387799101
2.877280335520339
3.03880739082565
3.729615234302345
4.237513078892592
4.764063174520964
6.767128083298608
3.934341882420485
11.17973361057321
1.6106468405385863
3.5739388142358566
3.871062935816528
6.172492875688995
2.7613396122222347
3.5101179840634185
2.932225838650437
2.4159352866919397
6.739839354406525
15.861013233505716
1.6053240997084355
3.225140677971556
3.4706484863911338
2.668069617564395
12.660966906907351
3.124714402235176
2.7118510603024757
3.1813117166663067
2.297611775006219
4.2826748392533815
4.801621434826298
3.405556354759099
3.784070008755744
1.2987168149618462
3.3948585712341335
5.439088075918206
3.2757171662853772
0.8679829072777142
4.762581605980755
2.2131339473365053
13.655886129333265
2.008441420225866
7.05269768196752
4.877443393893216
2.3046792480270497
3.4193409737644473
3.691374144173423
3.078845766914769
12.158428381549287
4.963019296460404
6.9633394092886975
4.335416681828548
2.3091217710294925
6.427312832065657
6.083490738956836
6.690297569347648
5.308097969510289
6.106483038011361
2.64358713164607
11.067786838134245
4.381624735338194
7.404223173600593
8.919904897531865
6.127484694288135
2.904194355477423
2.741898833857033
14.894167553372336
7.7150922496257
6.648530288090606
2.8071129918077493
1.9301799015393208
10.379873191362174
4.861974782140387
3.85881857699461
4.871998865511862
1.9898787377623117
2.6578162538832895
2.946474521882717
3.419054167563519
2.3751574236887527
3.5188644123986363
1.2473875807507002
8.826386914843518
1.2525899863911945
1.7432679451754083
2.698045226924893
3.338209667922689
2.5174659383153855
2.1614209040085517
2.973853547267579
2.3536333894784134
5.100284848504144
5.259492466134157
2.659332180204213
4.457734616881691
3.9210310600886893
6.062607275205361
6.289033558904459
6.940803524432562
4.44431640456167
11.549760405988666
1.0127849772309732
1.7343392503562183
5.542320722595055
1.9727057660118137
3.3095545218533817
3.56822280305134
3.518846872372191
5.753517519647365
2.181547999611098
2.414610111248393
4.893244240707323
3.0387403767323278
11.433128952659358
3.1604568367128754
3.845114378678108
2.7635420905953745
2.2178302959347853
0.8567415634708584
4.415478915112254
12.83321319847579
0.9517381031430802
3.4344007072573945
3.585251659639439
5.5095621303204885
2.203104658443728
0.9911033594015518
2.208240276421669
2.0944476773065963
3.1238013419749144
4.798440758476455
3.375771929211283
4.119620275902997
3.1640524094398152
2.8092927230697944
7.399697888639652
4.153858525959462
5.733551885271494
4.98042138175467
3.684361044360998
6.092296003778564
5.71633897781225
5.339649987822941
4.943114863359784
6.082698481076417
2.2754732459757365
11.423553257986184
4.2278076076292725
5.645724770164457
11.664037464195083
4.593322447828467
6.03825690381219
1.171018325198377
15.39399824057904
9.518902761144375
6.340067492269283
3.487711375814208
5.020983410986509
10.975648095824381
5.807500269395192
3.29265688330554
5.381638061103936
2.044239769614695
2.7553801788240393
4.848906806260785
4.525630915320313
3.0104284897921554
3.3279632179286303
1.895996926622753
10.296672920194737
1.7302610488188643
2.450617609518771
2.588808838431604
2.6381312966390813
3.673455542400596
2.1308763415927485
3.8884892571260607
2.5063316637078503
4.343955694162408
4.992140567410373
3.5418835593128493
3.987519935769891
4.014380896226255
4.021751556658734
10.986288833725176
7.2687581142920825
4.585550206442497
10.661307988372728
1.2747672080719368
2.791500669751674
4.03889255642769
2.8611402491493507
4.832706269518498
4.298093529981733
3.3268192213865957
4.886672063358909
2.314888013463229
3.5160843540561544
3.023947567288652
3.982343255973221
3.010789623370269
11.536360953664401
1.7869604307503044
2.4851023489019597
2.0892529718480106
3.8412665684231806
1.7527285740824112
4.528043050247132
2.234614412294184
2.10978414493339
4.353313738848321
3.7414978415878495
5.5444905895548855
1.571275803051602
1.7546859397262715
1.9702892220269068
1.668966062285322
4.98358158194295
2.0599673872714392
15.004980861850814
3.1997681077254208
3.4354549119481086
3.4336233872539927
2.2271106048815565
1.307216386695499
6.680845175872
5.547446043765243
5.252818710043763
3.8657598358423524
4.972396595172869
10.31426163678568
8.234934398207033
4.691823832285989
5.386372912560296
5.710491364644804
2.650295509520789
5.449819833751009
4.293108752906025
5.476424539394165
10.642095910220606
5.36406302093116
5.346248233598971
1.130003639710759
14.258725001081704
6.777261902766672
6.18955994032664
2.064093378052994
5.0929066429028875
4.644027545295538
6.059249287325868
3.1699152025155803
4.696641344508277
2.9751475738775994
3.5563461451183462
3.9774716895417725
3.491194634815935
2.9286511377485285
3.765593654148181
2.4978371805764694
4.091079254804711
0.9965837899002074
2.339194577276054
2.0822588422139376
1.7753817322779515
3.4381622471828956
1.8960449814268383
3.42125226834095
4.143366030505146
4.767373630338034
4.339945915382096
2.6629070202818617
1.8390866331126328
4.30777709919982
4.79951900534248
11.618662647704257
7.748264747771211
4.908191727556582
11.873904350670454
2.5302135403268724
2.1243434457185715
4.080189046073155
1.2201558018616636
4.817805455545246
4.061580909500046
3.3216479154049825
4.01243902634881
2.1681446191418607
1.536391843195802
3.1786170449903732
3.299982781237837
2.5251724837415646
10.953141021406365
1.9026257440241758
2.6408330238581708
1.9392778247271572
7.865396413377098
1.838304775794007
5.312848390886811
1.1153070764866806
2.9684921190296327
3.286996218052224
2.6903990732458545
6.332087440075759
0.8621232043980501
1.9912582709026854
1.9696178569215395
2.504012026426899
1.748461529824046
6.013905984212533
4.277575851676705
2.9146125106460565
2.085730384351325
4.716773172871699
6.473679170274754
5.726265323282106
4.615612065358967
5.100312286507077
4.820106212103483
6.83339312204997
6.175849449902088
2.055932282679952
5.3962565284539075
5.04625695408344
3.88588302972175
5.018167853160894
14.206812796353523
8.42935421817023
10.751410591297606
5.154130036698866
5.411865822944524
1.3211554778781216
7.483798708964374
7.841704860703664
6.515557765439293
1.5314185959922544
5.540979875223426
10.981662546665843
4.762118232188789
3.4553127282048504
4.676605597559663
2.828283024827249
3.9676664844885807
4.503740157736601
4.123994820214342
2.4007265188193307
3.9421013738557384
3.0261502872653296
2.4012019972197667
1.6684247428386627
2.3545414398738713
1.5558075950990096
2.4965546326960686
3.215344134348464
11.956105893839021
2.8202044867232994
4.782896514836545
3.9337899009853228
3.374358987257041
2.709436716964388
2.103834588795896
4.060498464240439
4.248593351509348
8.331476434476587
8.94383960904972
5.241372370347467
6.367936063297625
1.195787499048314
4.4966194586815895
3.7651229295333852
6.787444609615495
3.500744861395872
5.4169212986137945
4.728257354363829
3.758204020140746
13.933906716395654
2.271837506550637
2.4465424573755428
5.137552842496775
3.1107105382120666
11.031842208800061
1.1380252781572637
5.417710985626866
2.3261836235634417
4.576271790109165
3.24827278056081
4.001635916067936
3.9904108596496433
2.5704777576209814
4.783789323893564
2.5879784139051796
5.6797489345919505
1.9652520223693053
2.4569427647570676
2.2263068567614184
2.324251208186984
1.7764313424541018
14.82785977572491
8.275247751279386
1.824544400772772
1.6483272897699652
4.247222594686687
7.252095956110399
6.839317870233665
5.159337905727961
5.6769854433762275
6.872252151033989
7.717954816642111
7.3560491583913885
2.2702712922543764
6.017521455835448
3.4768467683108524
3.755428215648721
8.440475382432474
3.956777379491021
7.087599591778453
11.76154852014647
4.856865665368249
5.655670590209861
1.0731011302939577
12.946469137810418
8.502415912572106
6.127649116019521
1.3907215987040467
2.4952341465271277
2.4534237766176106
4.739127364234574
1.6199293957525935
4.341784977750615
1.7869762053458689
2.937887437390514
3.9752830653754168
3.6850974096176916
2.84450037089604
2.9505199652350798
4.259855840077213
3.4481724202295854
0.7488773269091572
2.56508772101016
1.8966011186465774
2.5500765312551725
2.4629820859865
1.6304980640981068
4.275623825546523
10.33402758450008
3.2903356336700185
3.2189446924556884
2.6162352982423607
2.4463066733028773
3.7480736661799527
4.310346458187395
7.283987358483128
7.647584767461265
5.353569507657035
3.2493117043552795
0.6637854799822833
4.693842983639884
3.33685824635519
6.062389408548469
4.779461990396737
3.3797834437752483
4.622424390712975
3.4738907594472543
3.2772311043539952
1.5345995035196753
1.917510785877818
6.505292711439085
3.357942157565346
10.854957780248778
3.2043759366402567
5.962320392832114
3.3022429139243625
4.344030802711083
3.8886118092932604
2.91911439627607
3.1466488493236384
4.576211413219546
8.735812495570137
2.7027756385860053
5.416773357985783
2.3408729492795417
2.0427809435959596
6.57035079952663
5.38111283699133
1.4929228380676263
10.459259080371051
10.744957509112698
13.583186680190572
3.717596806913097
1.802499189950015
3.1191089338903826
3.4182250331826167
13.630448761026239
4.916286663222072
4.942097672786874
6.091081043268026
5.664027030087298
8.99299119127227
7.988154183675126
2.602806319396478
6.4767498543863455
3.37556964983028
3.981253528855545
9.412741522187018
2.922828058067306
5.686951022447599
5.526578863802927
5.307702410927712
4.92783086376641
1.5209736245310288
12.751371221853496
8.646487032925295
6.911485806214787
1.0950670469138222
2.8855695283012865
2.7287600968548618
4.796360508715215
2.0904459027037614
4.733521988495936
1.7764169587544358
2.1623744443523534
3.9716450069002605
3.805469810790851
2.4109958575161903
1.9565622379498606
4.965679407506761
4.130028568663897
2.0761031534003225
1.300812718790933
1.4909072718534986
2.1572582701211815
3.0290388323291393
6.983351474721789
3.1507140072737814
9.456475482036893
4.344239991575102
5.8490451125424245
2.522957672717635
2.5495538582871733
2.6583905329085895
3.7309604322983527
8.104811986769196
6.704548703106989
4.599553582564724
3.3817198324553424
1.5536046644098276
4.418986313715115
4.093908807286068
5.9935902270609915
5.207659060024571
4.089647002526127
3.8573511386024615
3.300483722500538
14.936869371819329
3.1687514949822555
2.178495778543128
11.927220359144046
2.7682367655761166
10.02764173079068
2.115688092956105
5.483917736530003
2.0567966563978524
3.5691244300032645
4.991145996727785
2.508084023695793
6.547738268467507
1.6819250293953538
2.398603516368499
2.5223625069779003
4.841417158252347
2.002621529751792
2.0924744741453445
6.507054314554949
5.645409266134603
0.7710880040249547
9.971688229660689
9.843258136245883
14.206260987287664
5.253720193588024
1.1616368528982632
2.018884128857897
3.6784411181955456
6.681299619195434
6.737420740756746
5.255820528545892
6.053834797010095
5.372891005486737
8.66843059344936
7.8727024480884324
3.2428612922268445
5.948785575800404
1.7576043136925241
4.1967765094892675
7.7802525288990765
3.351326239189049
5.455734757592945
5.3535160731883025
2.622299829114684
3.7948224440558964
1.6871833757998347
7.120992857624136
8.903529610545204
6.190221478138986
1.7996771389324364
4.261482995848892
3.3935715960115598
6.315922824052259
2.7709892595717074
4.665024591585238
2.2423764711685417
2.2417801134207416
4.822167249270902
2.9902474971356137
2.760185331568357
2.241460668088216
3.6708052055559866
3.5803781954902822
3.1354140291618173
2.2918695941571943
3.5185393399542604
2.490450234145765
2.8533696229212326
4.475536121588971
3.512776508259801
4.1873394415662535
10.182186399935656
3.7689354285133656
1.4559538078977916
3.2613834132258033
3.1102531371918962
4.006734493113081
7.430644860398368
7.748406392544321
5.2140735128707725
2.217370795067014
2.1097775913749635
3.247191596907586
4.145377330416078
5.388754264336137
4.398456814711828
3.649574126241535
4.521321562382157
5.58287523923118
15.439211309222104
3.195419771480761
2.3482268051070823
10.545182971597232
3.2053317973493853
10.813522071877617
1.215527827594424
5.989053108919022
2.9207445811048545
2.7819361428963787
5.087652636663524
5.2673504728709055
2.8305878922610366
7.645363688221651
1.8841966888837955
2.035197606305943
5.205767181463899
2.352946508991045
1.7669759418521744
3.7543873104763783
5.539679857029233
1.2208684430530672
10.817478904088484
9.78325932003401
4.783726916107364
13.246531590107017
0.7034991607912976
2.212635383212204
2.9731246256738566
14.483183102070234
7.5828196318842735
4.941407783597046
6.648705204030772
4.684305232048898
12.823587674471792
7.339470248396981
3.681199201721843
5.776959626862975
2.4530990880294534
4.045626424481107
4.7932148751072186
3.655395468728792
7.168951341326056
10.377779345241716
4.875930796524872
3.5282257366823773
1.016762975905827
6.515829011411912
9.303008282944395
6.132844123861845
1.377635122752413
4.537457004645072
3.8093840122291938
5.69905577209248
5.1722660770319315
1.0648377218518674
2.3706438630162547
4.677206995019558
4.042742344519636
1.8077033918049756
3.0511858214706624
5.394608821750797
3.29569318651079
3.9640383294955996
2.6942301675810554
4.177847564110966
2.9909129336526314
2.3978438553060095
3.820180072461257
3.7763855348063156
5.564983797340694
5.82471578587001
3.1076808951850134
2.0674790939280445
2.085265122898224
2.365272977004091
3.592886220307666
8.729106928157046
7.527026448334026
4.747927927535712
3.4731748046606317
12.829437360642698
3.9681633537466765
5.470729079686903
8.204958622589698
4.373349960886117
14.60444732414042
3.8459542562807485
4.036871916904515
15.566832851409242
3.0302818127080284
3.107371533484623
2.3679990489767007
11.598455084232185
9.744558470150054
3.056920402368894
5.400018476775646
3.814112805283966
2.3557367681093697
2.541549096781447
5.249347926261081
2.4445275614886426
8.391516872065624
1.9798489755350495
1.8426585279454437
5.868707655358819
1.377735414994985
1.8738920690200398
4.679797529273511
5.998944632244203
2.112194026051171
10.800765142417063
8.537457407397017
4.180666403818067
13.41765603853798
2.0694539354761505
3.173072245160372
1.5407282047777906
7.384186450489964
5.5379710223982315
6.6029010976091325
6.319459127932621
9.948813065032788
7.735532358959158
3.609396318895842
9.750179541645954
2.768525704873214
3.722668884815371
5.042771572499961
4.04794148047912
6.827390870812859
9.351696881138407
6.48989273273562
2.425542445081173
1.9047808238610187
6.959912359825288
14.254887939465108
6.780194408584738
1.9827665690038667
5.623411859446533
11.94770832186843
5.267459140471836
6.594365925185474
5.038976489393003
2.344276712350776
1.9084814711988745
4.361861457147126
2.713806342570455
2.981054143517127
3.168107602289556
6.00102844063778
2.4753992047170716
2.9259470474263742
3.586403181732354
3.8311171235515884
1.2668121362394347
2.1928275385047127
4.849648806430502
3.411063607608502
3.814060517086409
10.025303023178584
3.0447144885388933
2.9661193161355297
3.652709996377095
3.849058174948356
2.7172364972615273
10.065279197221704
6.180662439638596
2.4285203217256113
4.643212593624046
3.577321131644993
3.8156146583410098
4.854757145912387
9.535921128646729
5.553114617710881
5.553474010336508
4.427606613448946
13.011536483398492
1.7044087172040472
3.0240228657719173
4.5943855078569955
9.637950887397425
2.714913887462943
4.120153050103552
3.9193145284083912
11.893442626932933
2.945499782831812
4.706771572031798
2.608584157271423
5.911724535590414
13.142038374628584
1.981013069782348
2.6796844614680735
2.173880229322287
1.3920815209303037
4.328104529646443
6.351167960258444
2.273285523528665
10.830679610914416
7.5571547904174645
13.016560279399974
2.0527147993286303
2.194976077870275
1.70069670546666
15.743124266225351
5.75022486841575
5.301815973219114
6.2362228898119625
5.478716563806788
9.949012681121697
7.127754087488496
5.949174036088886
5.516007759519858
3.453297902785142
3.566115743337519
5.309582128608131
3.7220778624076356
6.326662950166488
8.270908630499477
4.146851916791017
2.051732959373358
2.0889616822137094
6.489495812060068
9.938730334339903
6.4180703131356305
1.741769460468283
4.636786771265358
14.751692385537634
5.188423318253681
4.854256996447509
6.317772476150235
1.6525993933954826
2.4347164212085577
5.023789279556014
3.6594814935915143
3.6555326091705176
3.5619405235814123
4.610370080786713
2.7063201526493423
2.538910485199097
3.7765409378239405
3.8375312155004218
2.7750066878043897
2.1013984330150035
4.101773969585527
3.562879833432642
4.212747396543239
7.034066267878958
2.7455738886098326
2.707671024098444
2.6140040997877354
2.158912876011303
2.0516292304857315
7.72623027936773
6.122611284884922
3.716008824960931
4.36805556858357
3.168687542879504
3.2535927326329985
7.431251165290075
8.647167570542114
5.913808639292831
6.891759261739384
6.540189587655168
8.11856017725848
15.53081487323112
2.374935197162362
4.36692226825382
1.9886775369128278
7.059556435823332
2.1995115988706377
4.326196994535581
4.177607261298832
3.455322679138372
4.651010492122317
5.929974353326919
1.2957622708469996
5.637330125807576
12.60789737869823
2.0365069178778863
2.9192940972554626
2.5213296289266123
2.147934294020789
4.67937912442631
7.165744323497223
2.7348714919911083
11.625419603128618
6.54475072497345
5.185728574384623
11.59043771534981
1.8153260793623471
2.899699300874047
3.126831057155572
5.11577367792052
5.983639348159709
5.106300243660839
5.293184597707768
9.625795212752054
7.2947690392697755
4.986032544786958
5.170057195469453
2.181995134075945
12.932714695540295
5.05325484554761
4.930919042489708
6.566079749180088
8.1836667763206
4.118913276817582
0.5173012722706726
3.0066408701737113
8.464219661034571
14.70244199390833
5.441017394282462
1.7966871826066404
5.819171724657088
4.853974672062671
5.118947542528981
5.337616077397925
2.844207229532482
3.635766372157896
6.523891223298382
3.3622114778526164
3.589326583129505
3.1509433490570466
5.1637621905497335
3.707153937542476
2.3945093844078587
3.5141228918805765
4.521143295300704
2.0284070519184323
3.104568431086452
12.735662691050166
1.508976788116024
3.2358357220545355
6.0579463005888945
2.308226673139597
2.969378451360014
3.8524900606668533
3.207983284092742
2.4495991568259363
7.226282682534667
6.364136987272134
4.886727944191422
4.743331042113728
13.176856081249444
1.8637467227651865
6.6556748448164695
6.071689622941219
7.830402698946945
5.077216047067499
7.50233565034014
7.393888499624604
13.786975133924981
8.708779049264592
2.126762101673474
5.009005071381325
3.914783179009105
3.4377835626397975
8.167903820305279
2.9067980900895884
5.100572669936196
2.738196615028198
2.0011273061476884
2.4660392298044678
11.15469135494838
2.7547388147305862
12.663382941224011
1.7309617229842102
1.8047418949379388
2.4595941837438695
1.610911441995163
2.0144760463376437
4.527226177914456
8.559290051539469
2.149441811025093
12.074663790020677
1.3735069389668537
6.7991367684019695
1.8387937975615278
13.451843363054376
2.547903398935534
2.093786962330727
4.943990548560647
4.614279027783556
6.406216696412166
4.928070063075336
10.102201522721474
7.0802324062802935
4.92997082868582
5.602918097435791
5.011984555468279
3.2844712261429176
13.366188231001109
15.714505128234675
1.9711264204646257
10.482762118313993
5.428093151811981
1.5054537526779188
3.8888446557056957
5.668759872587595
9.482820300042304
5.646708585655431
0.7607072600988618
8.478690305355558
4.561559818935344
4.45730115711946
5.103599368926809
2.056547151524841
3.7137464131023328
5.281879499786292
4.392353361467651
3.9218533543707834
2.861801476654021
1.9329581564915637
3.1417202811985887
1.4038694125671125
3.062600550485703
4.651715703906603
1.9077534121292157
3.006173387201654
1.7186950442340805
13.416663628544963
4.029884103116412
7.004797441059661
4.007399317605456
2.763130710043514
3.239267385579099
4.102463774272329
2.498833880301908
7.970381667482643
2.574943006179414
3.9436952600080253
3.825960594588475
13.544070274888456
1.3535531998405987
5.4594385981087825
7.483602380643985
5.267125031479072
5.486892800249523
11.822361448255444
6.636394984679873
14.29256998655668
4.658920615949553
2.346662077875483
4.590951534666846
2.5490743784087693
5.029196021293186
8.89391553372619
5.190815004456961
4.261918866448156
2.9122415517189286
1.8514971085714242
2.5839434035247435
2.932866215805906
2.500008166924907
12.127595796259936
1.6252868857161313
1.7333595573321714
2.1496261048269667
0.9200510176098344
1.6739563164660454
4.0526972366421985
8.49663065297036
2.7368117711312596
12.291347413203153
2.303886734964376
6.3521713043138615
1.3074625387623307
10.642959317242298
3.7060515575906834
1.7141951824515445
17.523216394540853
4.707696105666871
6.464195208754565
6.015261396432066
5.112153401593519
9.878022229044582
6.892609903411389
4.487279425530776
5.47831944644031
2.5343134789350295
2.9892360663843083
6.0675474083858925
8.399241477351945
5.935797560345896
10.722877773995574
4.609291479814775
2.3489586745061306
5.58185000760995
8.093103025092848
6.401090322106
6.28478810802391
1.6425867345513119
6.521989820624629
17.390210581601373
4.7196510506933445
4.316285546790097
5.074946022445738
1.226121780100296
2.586644920278704
3.934941224166062
3.652661781593971
4.159898388674922
3.586341087653363
2.8202866577761694
3.787056240982859
0.4816614584736642
2.182228803353789
4.648537552119413
2.4336401650779047
2.783207080474416
2.4852596010186407
10.63864569464306
5.006719935363578
5.64048635016967
2.161844226153007
2.6336326453347954
5.0148384859937
3.0378968037080405
2.866789108181821
7.071508139607102
3.524880625013508
4.061375139375883
3.347457653101465
4.864499770063794
2.557391816158368
6.303568244346717
7.358070310506794
6.26356077608679
5.639038435504307
12.748587541594036
6.389991275443131
13.434464778020859
2.17783085648628
2.4605992495585727
3.6065249353129127
3.5388000162232975
5.246919140275493
8.08623646606802
3.2812585936208274
3.965668915482115
2.2870635176919256
3.0548924986393584
2.6771983422159487
2.243531878192269
0.5015438850364557
3.4616453806088328
2.4852995919602523
3.3608681610749054
1.8317024636783807
2.622256766285714
2.234043652733585
5.678907198683333
5.703771091070054
1.6609982793378273
12.067353694815012
6.417703801350584
2.1143506905399723
1.2023473498888153
14.062348084465794
1.888372897845299
2.57163118927967
5.4362610916185945
6.01968124525294
2.332155347962221
5.031912730957455
10.613261307439148
6.418895598090139
4.860551849167344
6.390737751182127
2.560401091220952
2.392698979378144
6.082236906142047
6.450390182476664
2.90009032662932
10.481208473511927
5.302858998311733
1.4844537789330716
6.240757119397012
7.355735386052935
4.342575526189914
6.661447067662629
1.7714782940655591
5.2752726732813375
4.501677665439958
4.686966455895553
1.618179453509348
5.905569653641111
1.8507262260707829
3.2519287031598534
4.748469791229455
3.522657967547743
4.015495774987093
3.658680614854511
2.8122630958174426
12.084815486291843
4.685880427505097
2.745446688609552
4.14001216448347
3.207182684457518
2.547364902264278
3.2011344132843482
11.045147211334983
4.510006095687499
5.63748221218173
4.132032472627638
2.8858657487127886
6.505864402378651
4.292105444304117
5.173657482913077
6.696387720524845
3.8227690213602448
2.8589397869287847
3.361714418066596
3.865501021518966
0.8166721867897084
5.946102914886115
6.990183565597152
7.215835488418005
5.402849757570308
11.035590914515543
5.212894224330663
2.410401556003089
3.6053991798210134
1.912389288908913
4.2721525656349995
10.077130395358585
3.7502082519322135
7.19413140860057
2.4416125761471386
4.433582247939699
2.655098692809428
3.4751553572971914
2.8230151743866734
5.096958079792955
1.984797804653741
2.0446064904096217
3.775282477222619
0.606917373534765
2.1429526730952
1.6299669620831843
2.3487169359169755
5.899573216283862
5.27115430869593
1.1311358558453912
5.085672345398787
8.23984155127167
3.049482343811687
0.650178915035867
12.971117712248756
1.9740125701444988
3.1261634852645863
9.469996510528858
6.657375971978058
4.729639318762606
5.070994204569042
10.704731545945425
6.712503886340794
7.682351942593103
6.0567705339231885
3.8901924592216854
12.379651293432403
11.861967680860884
6.408695394476803
7.836955259161597
11.207643860216097
4.6340121380855255
1.3872916312303194
6.535060365563608
8.761943331227133
5.43246006192018
5.81888627952921
2.455942537034065
4.295342698297963
4.5919092770144605
1.2040506405734777
4.8624429354554435
5.08841161889292
1.0874194238266846
2.522204722456015
4.812440836809988
4.169011774816058
3.9833848920880324
4.015139594065231
2.750022073957274
11.217117877854879
4.919774077932908
2.42618848204091
4.246633410255409
3.3260665690721907
1.8593321527186466
3.7217259510212792
10.610044980929553
4.3595096007775505
4.60270179783929
5.331630003391516
2.700553378922924
4.393606846815993
5.251618541983426
6.082415998138775
8.50969900521862
3.340800917224094
2.1629006269611595
4.409048611104133
5.323752300159344
3.696473877550117
4.120142014216785
5.3885664300310285
12.935093556688889
5.5952156819060965
11.08002643477613
5.218633455091891
2.306243588902846
3.0780925797072247
1.5594100177838686
4.2786568498868744
11.423988704069373
3.401601840119738
7.258063493581361
1.806804990515778
4.070419735873812
5.288619004950013
2.72931128918623
2.319014233971112
5.392470445469778
3.601455215047918
1.6388323302451695
2.2579895320904364
4.340189582159581
3.4942962527459556
1.9190464070036273
2.313572627676334
6.448271428936809
5.100195878465133
2.581897351515113
13.013804457862298
10.88246419547173
2.4258166131114067
11.483579495248353
2.1926661895989703
2.4102431967095606
5.544151544043903
8.624430218863244
4.921552712515224
3.8073394861473826
4.994197919807707
9.927640329555416
7.63417643755985
5.580332139137653
6.155536920935526
2.997850283818752
1.4257985735042549
7.207894740977206
6.326710224684562
4.800258193741843
13.061183397275265
5.670691697989255
1.6262649218655953
6.3309901705284295
9.39563214814954
6.113554349247085
5.518661181828313
2.293179730268233
4.647033711047299
9.312419635194448
2.530085980984605
4.737494539333548
4.405862102919591
2.0508815760630505
2.110997732433979
3.5119494881234017
3.2025874237397476
4.073504926800087
3.0774947798531818
2.2969296117674527
11.14157840259955
5.703030683301116
2.2473387228394457
4.277670751974578
4.775909414496332
2.254365308124228
3.2133865979595577
12.507244748116314
4.898178580879756
14.168017921788584
5.38106938445765
2.5214888552158796
5.033996601038792
4.1721757908560555
3.6519345363019053
5.703811053152876
3.9154945903995606
3.287800675407541
3.615393456162392
3.888291173020633
5.205593523714973
6.97641852634315
5.772808983774178
4.180844847749728
5.49687606678161
7.102013899607829
5.875852344262158
3.397408092028692
2.4789568854648496
2.3029126928496733
4.86895858625025
11.674452888845549
13.657823418415228
1.700189909015559
7.988665612509364
5.477127701920524
4.8195873061268575
2.8083124163873334
1.99919139195946
1.697406890293901
5.676039394797842
1.1381094885127625
1.9578616438755603
2.4784267597339755
1.3978071261559992
1.9390840983093107
1.5866038492889152
4.77090440533251
4.9940166125547725
0.7239992152188173
4.897485207722206
11.67068207080964
1.4996780274539874
2.53040952229966
2.7146881369032623
3.68138552403233
1.62370219324538
3.4366441915496613
9.572964361467701
4.032711171217329
2.801096563158935
5.659570993899434
9.442135215915227
7.878133888504545
6.021114968878805
7.000078535677875
4.331534521343294
0.7172668943113751
2.9524545916194787
3.6832918232908805
4.845687984702962
5.682002027561385
2.8078570635519817
0.09812781977348486
5.7333892656406205
3.943276815373425
5.511414900416619
6.0316644264810675
2.781179030234612
5.667387579910129
6.6886738647567805
3.5543430866540517
4.772607630665911
3.257774331755635
2.769177863692754
3.039128188007773
3.5035880037515787
4.245075087969059
4.09586978783141
3.9588663506589548
2.577241012002157
10.468687525777966
5.8894960641524285
1.868818246278696
4.51156431732137
4.245534609299401
2.619974322578765
4.389556020551306
14.055545726697488
3.8218514236833703
6.330781643797214
4.485597052308698
3.1067150945747164
4.706169642315321
3.2195569039080754
7.6763319675771164
3.380569152257964
2.2384020728272294
3.5366081893471364
3.5465313721332894
3.1985033724203307
4.278197675268653
5.4924363371244365
4.869627870259124
2.735896317197084
5.957974455883527
6.410985362570827
4.223817088192818
4.214207663846692
7.532892367775623
3.3194077980224175
4.539800602394664
9.140640873403472
9.797924595275044
4.568471421539292
5.50427528978644
2.887923710014976
4.753592584674035
2.924608931763905
0.8550785067726595
4.955730884081369
5.0753852514107685
2.3142784105492886
1.6804225120230976
1.82204456129291
1.3813625491576838
4.40120931955912
3.464365479376824
0.9768035444805911
1.3802951574754678
4.761785604299121
11.268744485399735
1.6155956507355937
5.767282426737221
6.978948712828102
3.0050969295318635
2.412827511563662
4.991801742381037
6.810166267358875
4.105135924016108
5.2356799377107475
6.472207028216122
7.759492349434399
7.596901940988103
7.67070476130846
4.685957935778297
4.579901651555969
1.013896478520747
4.159363168080862
5.383268769017201
7.280107180025773
10.466419283723125
2.9992144304878554
1.4917995796011978
4.834023646295836
11.740649485229135
2.715427879081862
5.729171280012127
6.909635455495081
6.534492568005096
6.864466219282181
2.9814831664770636
2.8630612974896366
4.05217759149449
3.6701856574901983
2.185138822029662
2.674629533353812
4.650593460799747
3.5886713766622487
4.194254807548082
2.4044376856846252
9.897416462899592
5.691227206900267
1.9308142613551524
5.184615828141371
4.316514926447055
3.6489208974126717
0.8638021125594512
12.640113929335557
3.454726760259102
6.273764923552938
3.396739918449757
2.5063569819445983
4.167864131182328
3.803790372374954
2.935660253558409
3.127926303090308
2.635071560041985
3.6323833892033495
3.4321803452426303
2.2745902559038025
5.273994564994906
5.567833356835689
3.6359393428491873
3.0224768742244406
7.151600158197026
5.511117061958872
6.809043236734743
5.297971574314909
5.855032200301654
4.099438023049554
3.7926339456836717
9.337898104467637
5.405824179989417
8.632251990884066
2.7064592557288925
5.801859878791547
3.2873915261133324
6.798796856142959
3.302131828779582
1.8208247515040483
5.073465155734794
3.3451534354507464
1.524388365768464
13.828319931173887
2.416424701152938
0.7400381253786436
3.6742523265161733
7.960232160758159
0.6585998101293118
2.1249761949680974
3.5587886099272694
4.366746012513758
2.3390171680985246
6.60980293965094
3.99165583232324
3.9536467477652786
3.0032812887404514
5.791337257546071
4.82728580902292
4.325870847686914
2.947376904575484
6.4349606501436
13.808116261542466
6.7080911053291
6.495480603609617
4.718189299483345
1.9217458141719304
3.38628222058761
2.495216772869725
5.7050468987023395
9.611926628356656
13.53014904517136
4.5752361217533455
1.9724221944957872
3.7817674753900428
13.871403495432139
0.8426913940224574
3.229804828397622
4.386482717424786
3.9281477272062553
5.987844617748278
2.9671893912172127
3.4134816935272205
4.2030852162868335
3.891543268749824
1.7653133345975474
3.649824521403074
2.9803626604321884
3.3942061683628983
3.9557630585245906
3.4566338186604697
9.260363722141443
5.149420704529343
1.847896666760863
4.396469340398125
3.541521492769916
2.5791603741916282
1.6491423810511623
11.123196386702729
5.213421395002568
5.413803891110208
3.7470121322057457
2.8453609951772165
4.046137891080651
2.7650596430358925
3.0605622838572533
5.6095478737352265
4.8535768563550485
1.936686707705313
3.280840530064828
1.7557491535028527
6.649524195954078
1.9366188075059223
6.0559726496905695
2.2097236660692783
7.335045237693306
5.67632751528623
8.62534961561091
1.2885375889931423
5.295424726594989
1.3613602671537743
3.33580800095923
8.470408162632816
4.014509474522293
4.212281214972773
2.664610877557743
4.869467498293114
2.912548364052825
4.045515733485062
1.5494928710675935
2.3896904295672834
5.291239232584364
3.9872527144893852
2.652318784862841
1.5085521686919388
2.5174681047265124
1.8310290430980234
2.90640463663298
1.7154205955796715
1.7004879086699731
2.6102867746903096
4.2388553823132735
5.312956970590544
2.0323156726777563
3.461927569437242
4.023093445467383
2.9091208601415612
3.653498943660539
0.9455397039300436
3.402286502974835
5.270363345205554
5.031253982800089
14.254133384313652
5.263753706001167
6.930476256801076
6.272213683713776
6.810883301152607
4.832775774579141
4.333181532825394
2.2880036381296933
6.288670327629855
11.436469058084665
11.938032378176757
4.717303430205656
1.9773281919308037
5.4497225729615
2.731083272975993
12.69952897450344
3.2160083192820053
2.3805892462509806
5.376880849261338
7.404060614541853
3.0741059142112013
2.924421601463254
5.350821574327293
3.640555556589493
2.5591477291424045
3.4607161490019998
3.038073837901755
4.093878663089937
2.8826707418117836
1.7839051302733995
12.95761123400318
4.8678647039983325
1.7101980915803678
3.80226747896074
4.7533360712197315
2.8284785803435817
3.2947727068630592
12.168101690852142
3.901718760812025
5.558702755888413
4.624226596552339
3.3270679971229127
3.584557279019113
2.2852064019509535
2.990435229289043
5.062750855256525
5.0822919453489215
2.7207239965575734
2.727429357687755
3.8900672221179358
6.544217489505054
1.9513476091531456
5.62341724458501
5.860822317039403
8.249685855179013
3.943721592723198
5.524021573429019
2.580823445129888
4.032823476529156
1.7294781229927811
6.523615402895973
3.520838736771036
3.0401344938439525
6.561845879933671
2.8409532548293575
5.907800601480286
3.664991181169083
8.543594279244562
1.7758036446571768
1.7801067355548224
4.584717353460609
3.831151132311525
4.461828755128542
3.385844864303457
1.9812892561267028
1.957063857491
1.8473055835790801
6.512098479048272
3.5232412479403057
3.1075100226053207
4.894071875943718
5.371033311384622
2.7147734123671685
4.082856829901117
5.3774860974048915
4.6302882058408175
4.357250547248821
4.781498937279784
3.87539711917123
4.710165550214113
3.110926624513651
8.31172925230865
4.941802369725886
5.663150152879062
7.291405758391631
4.598957296171813
4.350921586885881
5.368936127984834
4.338982883023677
7.147951790297796
9.031410314593671
12.290921069545334
3.5179897708976235
2.1496380499861103
6.277328827287841
3.2341444930046612
2.294094947396082
3.6745298813377523
5.2543436649372435
6.493084267189967
6.49034128289875
3.1243658213915477
3.224043987105683
3.7600252334130166
3.9523644235686213
3.374906382584796
3.9710295203504415
4.540391167291424
4.824828933030055
3.564377875109366
3.1177919281139315
11.21632241975683
4.258172254926139
2.5049030981147995
3.6241956098902213
3.3511946912201602
2.7946926874139972
2.1636534949131434
12.389834865375477
3.6537537782712475
5.950773960883998
4.939955677398037
3.415342333005472
2.8499378934285664
3.0946557637369603
3.359404604731507
6.472981006576469
4.858220603234068
2.738142559491323
3.0487114016266936
2.8322534934763914
1.3895134849572464
3.9289092062339517
4.039960940844438
8.906378521166245
5.574963063575689
11.301379382469642
4.646515060314696
3.5263390907386443
3.7680070844238074
2.1089142848921076
6.755339516781461
4.52432762991409
10.397962145414718
2.8269181645085735
4.91424515778869
3.1989685928995018
11.13866004756171
2.803578948611359
3.015907302569583
2.7384997991067666
5.2054690664817205
1.8202567284186875
2.830049108543703
1.9504452444726446
2.891987789495934
2.2840790302127436
5.19166919453049
2.925197027504007
0.7797640627518647
3.181243548702948
6.703751227283314
4.747592293026017
3.2763251269662788
5.821256346038028
4.927720197501041
5.638292336259183
5.687098377841059
3.697532898453248
2.8983164176635214
5.477968371692772
8.637512898799017
4.440547198388278
7.137684996214497
6.261328894544369
6.238585528525653
1.8077862540325451
3.6425914113203035
11.80735436482995
7.946768652711711
3.09960981184838
6.8267458713891696
6.112847440484837
1.7609835495576016
4.303060941438935
3.4683278954116528
12.89233946564191
4.800128374407988
3.2474452686067816
6.130037811822611
5.490596815877611
3.152410076123925
4.0524052915468625
3.97544092447046
4.773099748137088
3.2542690494386406
3.272579816089275
3.377682104050206
4.803234111588677
2.7685543529141117
3.8812973269548117
11.724654710199538
2.6581874253183773
3.148071923072422
3.13981386145945
4.147386753398621
3.350611439394551
3.604331476534727
9.986319850020372
4.275687966314391
7.548177810654912
6.223951578441882
3.0407512648427146
5.437491820764819
3.335570686032378
3.500943425225425
5.283074185342731
3.6769079048702498
3.8901924266272796
4.036690082553716
3.418530369225292
1.2534007909994451
10.895888183026164
3.4291467629975974
2.479425125807608
2.696269333056871
10.88658096425147
4.404171262742375
5.271812760524641
4.2099157188943925
1.403294933637502
7.506451139125682
3.116440222744337
4.774937454209017
13.169409030259336
2.480747348108208
6.877705060265745
4.108870562436683
11.25778292623842
0.7879812761220089
3.006298575324632
3.218334012050575
1.9131773292254217
1.3104328970076922
1.4039942943594237
1.257565005025335
1.956320757779451
2.2212116801029476
2.212362591171638
3.4434094214079303
1.4667182942258434
8.958096413819886
7.080777074570789
6.039600696088019
1.6251284818816116
2.7028843032842462
4.67325516262777
3.901869645644431
5.000772298690971
4.442461344726377
6.778770633209254
7.514719910743443
3.5346944291147366
5.297754166104381
6.479202665419901
6.25742409049811
2.1156015449012417
5.768208567611525
3.18782649711941
7.985655967345839
1.9470411497413558
5.818325022966081
7.61581618304138
1.202774450997945
4.852389546938031
2.065926363443538
12.708485995682851
5.487914896450931
1.9273228016233666
7.459028177778159
16.504473378625036
2.09675717269659
5.907200786939727
4.167255431432888
5.740299950742933
3.796576763351321
2.8827765870624167
4.495978768463305
5.946609621848152
4.056479088119648
4.595991377666856
13.996372605096287
2.2305307872631293
3.9440828381107775
3.476231296957421
4.423559393289544
2.866206921183172
3.307894478772347
1.8545844493750259
4.550138023165576
6.469454041442507
3.077375844354537
4.075428660842165
3.3004309183981917
2.385471796570674
3.8411469538200973
3.708302555128995
3.8021788474261022
2.5023928122582486
3.918830162518231
2.988968858967858
2.869973320208028
13.428417226394268
2.9851335378064445
1.8865040488011375
3.600587247980133
10.46791781580499
4.581427044354464
2.106910252238555
3.015839102995595
2.215266175027097
5.796570098718671
3.2761383858203286
3.8985304658010147
10.893519423406733
2.944591414037373
5.060592237443271
4.141539370699148
8.301350682430515
1.7192127689722354
1.0056571313229152
5.327227835025822
1.5321692913468734
3.5925834107451697
3.894185342080519
1.8586476860145207
1.489842890212984
0.7175629416207892
1.9117827486392032
10.651694667937932
3.301174701102704
15.421757967424979
4.732538750919168
4.074611359764026
2.9289204349354625
3.0275404063591536
4.768369148308622
3.745432494648051
10.056730563474524
0.3635462855470508
2.2666923759242765
6.172370262133052
8.453930229600568
5.093127413983522
5.428692517307341
6.658298252014493
6.989511842332152
11.687716133609833
2.281945241999843
3.931355369820022
3.754213155158285
7.320201885438388
5.755806423966774
8.58479195598288
1.6814230411234357
7.291518242880032
2.932088703010505
12.634148623195701
3.523114927232256
4.229229161294338
4.267774896898924
15.782739192117482
3.170317126578276
2.8061491227868047
5.754082299689586
5.457340766133008
3.720455455076629
4.642650151077653
5.090405557451822
5.537231623098016
4.429048676948966
3.9688437876427667
11.914505421942035
3.5391000885720256
4.634631462912622
3.58561679306574
5.712557987717337
3.028620293754603
3.0971630666760195
2.615425196848698
3.678373187802352
9.55813458891028
3.3066367637419667
5.501702277285903
4.439880172003564
4.193789848726107
4.149944724584658
1.6198853043081354
6.2666262176761744
2.811742395033197
3.0241888532131327
4.292656739039322
10.205418652044699
1.599716787493366
5.403253020876231
1.954044316993779
4.00570377731432
12.02385194137534
3.518490175435096
7.234650908219751
4.9495671158212025
3.5744814979327835
6.350718380671865
5.8812022568591225
3.909563538039905
11.546915912263518
4.173296810526325
3.8328279481925587
2.2249439999851974
3.1997790129050534
1.1790485803744608
2.3864092772954444
7.1307639995953185
1.0119432991325858
2.704721234110058
1.7092448037973238
1.89471171114587
2.115503892391323
2.6480472251095937
2.3077135104315003
3.969394659534941
2.292782802620455
15.563133942857045
4.250905778255235
3.9865154666265097
3.891269816395245
5.111153060340855
2.502386093273262
5.893128973859316
2.1267067596779334
6.594785255838031
5.157158163308602
5.974708270944906
4.650889131385174
8.80222033744351
4.5710270835067295
4.440323630224375
5.508419308682001
0.3576104702770645
7.994586855538823
3.696867838821613
5.273647353328034
1.9303101502314757
8.715381515526662
3.305254427409559
4.927487603144412
3.6949498867660764
2.692143523186737
4.54265680505069
14.112154781108782
3.512614437981346
1.7549150134862814
3.782159619949835
4.517199707385765
3.4038004339625254
4.338109642018882
4.395473434103536
4.70764929206928
2.531527399956212
5.195261817690023
4.366233042887881
2.143601046936111
4.66645214295991
4.664359217724839
4.493324594735777
2.5324732942465746
1.7708424850693842
2.9554798533093916
4.03121559314899
7.191159458948662
1.5780619080162794
5.992386979367811
5.897570659853442
3.350792789670297
3.7882871119358836
3.0836647799573225
2.0423992026181437
3.4647322606572213
3.4865431348224987
9.82918701068098
2.58514014083915
2.945611434190399
3.4921014203724687
2.111023812283514
3.7544573568748127
4.1606171546228445
5.0363489331325795
2.9449471024145732
2.854339494020013
2.3975350249212815
1.94719681433036
5.665027827310519
1.3203636339902742
11.087284588020108
3.394514522056595
3.6405851147616923
2.889667264635143
1.8657390828484501
0.9031678845940374
4.123532034927999
8.82521337051034
1.5226535709371436
4.344082219696489
3.1124989752041774
3.0605840628716185
2.6882838206718107
2.068296177303978
2.6581018466591395
3.2725593613925255
2.5093317885394044
16.414315793259505
5.088594452880916
3.097639758309982
1.73718525067137
4.320080043781487
3.632797915500391
5.861771935779847
17.940293006953723
3.0050280052774094
5.580026386167836
2.8571439331258963
14.438235842255828
5.811882675905247
8.627909283670434
6.756429197306972
1.97822881380226
4.822222921374083
5.132164698321417
9.28313061551087
5.398606043541911
7.222847671104765
2.9847724807047555
4.937251840502356
3.724095059708367
2.427074556757771
1.8661557843647452
2.905358619781207
5.348188744923667
2.3238886567227897
6.241754500975036
6.997849426787548
3.891804382937114
2.1525294476989383
3.492131420904947
6.0703580212698744
3.362402825784913
3.1972557196919587
4.247648388359769
5.790062151944752
3.331236469437683
5.182597897771625
6.422834596822592
4.357452192274835
0.7766902463723792
3.0465937562150764
4.250725760343723
4.121111560257859
2.1547388657190485
2.574001230474838
1.6712828148675303
2.8423622051404993
7.959991962023259
1.9595528882235027
6.129961036334354
4.727750804992866
3.5497930498504076
4.107010150749018
5.095702690827695
7.314386887555124
2.5106764570966056
5.230035800088343
5.6728198029055505
2.47076131537113
1.9220142410440826
3.225749071317988
0.6360924009349707
4.92601602114635
5.788956448288426
4.968846068987967
4.531358809131553
1.5709550315722018
3.879089312618606
4.741638214360226
7.593842635485892
2.3298232763388818
1.5636792064262695
3.083452996469848
4.017991470933405
3.0683653719282384
1.6489555088077528
3.5783980177888126
1.7806876596327206
1.841039827242873
4.041572816323039
4.061663648876611
3.391698101383653
1.6170304785068872
2.6160981146779947
4.038028199312082
3.0984655642209016
2.0072335531014485
4.683473019134615
3.3432967339924984
4.119991992197734
2.6739444619553323
3.5339689645746537
3.853573442166467
5.393957489072417
3.0033226395762878
7.716861899056545
2.936463122025877
4.630925611278758
7.373106734018964
3.67729788613233
5.637174154229087
6.948458720743402
7.03468677338399
5.05752813654984
4.932273215547362
1.232370138947992
2.67840892394973
7.414461476738464
5.628277483991978
6.2738868408276085
4.163860168819887
2.1711578141754515
1.3947640069548404
3.338763654496951
5.115634588250568
3.9367947711407125
2.7738298886154364
3.041779929326179
14.264960071563518
3.5396788013603597
3.5262361336917545
3.0535735689099672
4.1053097988851635
3.5839187093329636
3.9028076438515487
4.949744395358092
4.587445500117175
2.792810330073114
3.65360173976939
5.738491132270537
3.5709485421830225
1.0355839955016668
3.0792254408271207
5.062276288205179
5.531438668054813
2.808446033533978
7.901318392748169
3.1675183186702944
2.4719798457759596
2.0912495962432196
8.557136495248342
4.911871924716784
3.749779114315677
3.7416265348886446
4.7847256170448995
5.531474581935145
3.6129828784615765
2.0451183490526215
4.106422344524435
5.047547952925457
4.208876545221346
2.7143973448791745
3.1965482926115203
5.90834977068615
2.740373759881999
4.328863876952819
5.968281436350225
2.877517594981549
14.377180219089222
3.0567127489419
3.6958999340470386
9.16387861692812
3.422439325106006
3.361505098995858
14.996814443455278
4.147505186618321
0.7016194204892349
2.244940276903979
3.8190840949777103
3.4233704164327214
4.479331705851128
3.579622961367896
3.738190914289612
0.9916230613597592
6.991403509862697
3.2513689333835663
3.661623419084214
1.6913678836379535
2.8182098234515887
1.8079987755697149
3.984278717672646
2.1396447356074133
1.7651735464033032
3.7656053311130497
3.121486971132156
6.6219837030783895
2.3683738765881515
2.4137437088169955
4.091037797466789
6.641319157394235
2.9287257066232475
10.0803307087938
4.047354297723445
5.543852583548643
7.481458223919429
7.690696932966416
5.299644807276093
1.3021309936782977
11.27809249617253
11.021151169975495
1.9853220134770884
6.096912906227245
2.372407670505998
2.9091915892319484
1.3559233286206445
12.856881912775078
4.349218720505978
3.6758762853655442
1.405063810866463
3.4219577492349966
2.7351925228574427
3.951291197733109
2.6138149426569255
6.024975634456368
4.180173368488577
3.57415181867006
5.053447377745895
5.052204709424329
4.0600322904875785
3.3186661529085923
4.16764094279962
3.402457421744802
3.16046778818832
2.4303191785663913
3.038969691751676
5.4850044488470475
2.1404897037475235
5.7726848130231545
2.0587544725913696
7.708471535608722
3.3993402430319453
3.028978076073578
4.87684651881221
1.8817857586972146
4.642386913504097
12.360831031756476
4.589704014486947
7.544446368621752
2.104705151766248
3.2924667881194245
7.753509253831803
3.805921255602548
2.7706240762363468
2.418069812014716
1.48699429235047
7.292489408847838
4.502710272164682
2.253797781301075
3.1139471697141254
2.3239788390819363
5.001993106286652
17.86543374135304
5.521225755027806
5.2098103120823875
4.016647776707247
3.303584590184558
4.749425955768897
1.1190308437485545
4.6307911036382015
1.4522733166008925
3.518234390843481
2.423797967302846
4.0096876843645655
3.8621835326307914
3.33001339688467
5.2267248037810665
2.4956946289405884
3.3852285321628193
3.0679805957847766
5.35114232335248
2.4298955604139993
1.7567832764785711
4.803465149167983
4.266122212704121
2.6505495882599366
1.2124786881297498
9.904696634329701
1.1109475847725954
2.295042059129954
5.3160736338959484
3.083596788578549
4.565901757902931
4.913582438454466
5.279442890547027
4.891745403668089
6.179300273794732
7.804892113065776
1.2036842506971674
3.366473085352604
10.278515398873862
4.279586977868056
6.475207159239712
4.006720662733181
9.071792667972455
2.6728588941983658
2.8772614399345056
2.6543437964714975
1.5645374809270598
3.0305827723499608
2.63180285025521
3.985416252786037
5.056815597279139
3.091994788320648
4.282122877190048
2.2248040228434838
2.1078443710889245
3.2077101682128766
3.706600947210944
2.159137409867662
4.161078643934299
3.7594441110209544
0.47285727493185853
4.32760427394458
2.428093649499657
3.0903888212946593
1.413878097554533
4.637241183652457
2.9972867395390175
1.2346444237824652
6.808325255232039
3.340680358625771
2.8087156229314005
4.147910532553123
4.015538012551472
2.9102154226492627
5.681316695013719
4.999872621522547
5.165874874929325
3.1633554898724263
5.161055922471865
7.023250081031554
2.92158354991811
3.2876073036712548
3.13423682764196
2.2357426124298083
3.618030590942114
3.421874349713893
1.7076933090885429
2.039424385552512
4.88615409985449
3.093536218313108
15.874755586699669
2.762756687035044
3.8924939996336443
2.796010448406389
6.449129337479034
4.547605607283105
1.0383065425169395
6.480696105795128
1.5386204105458907
12.316815715994979
1.173554132099615
2.366403161797095
3.606965555813806
4.232690156622877
4.959563140716779
6.885971981465257
1.8403109222409857
2.8567829315106925
2.5047863105741417
1.4484659583463866
4.842444732419432
1.8968731871255815
2.5003483246493032
4.14783024354576
2.3090060417896843
5.35062911628991
3.8362707587303033
3.2348057213318064
0.4453486169098865
4.961147923273103
5.344151463916431
2.8374043867576875
4.216513058253301
2.777168013373559
3.735586672169174
8.18494202491487
1.0571499212865452
15.780044072639066
13.020297570754963
9.86679341255631
4.469006258008441
2.29862318210608
4.545717078502656
2.5379660669858617
2.809721948676267
4.165942715884531
3.3631584541146196
2.928078164533729
2.528032197269587
2.638137279880396
2.0579843429875893
5.009604210118531
3.4247298805047715
4.495761895290113
4.147444130137732
4.003204354318524
2.981974482381222
3.273119697509004
2.3514114276258016
3.474302589084174
5.013349107345356
0.759713859394246
1.8924457477611665
1.6217556348068727
3.0354211445938475
2.415812604310521
6.600304242470267
2.1718641165300574
1.159501627882227
7.223398476130503
2.4333011115492966
3.532026458389356
3.4655068167664678
2.4936536518615
3.476567413052508
5.268914508762739
3.953000531748602
7.501979198808665
3.860821362178068
4.544421383968467
7.577373717420917
2.8277877097872772
2.927112970969312
2.385922898719116
0.7406572011946942
15.890351032364617
3.6518341996789894
1.2724873525508773
4.733965086428597
4.853349510577423
3.703113179785641
14.291340327905097
2.2684720794961737
5.282681535503364
4.71521240187567
6.442887328923251
2.1040286859864734
10.134105121653157
3.440912902624466
1.902422653298476
2.8557691460778845
4.027332334026048
2.1281219586890225
2.82530231411837
2.650909219119148
4.888882522432717
4.498482555017061
3.2865341224770397
3.550602103691153
2.429143575576955
3.345268734652458
7.468628063281735
1.4138106881700097
1.7783210842914665
16.94341807369557
3.817725788296407
2.811681210037633
4.393578802234426
2.9643625933266433
1.7412812624698633
15.683080243665565
9.750547336930918
7.98001726304954
7.364519136375331
2.8712488371392473
4.675853415996599
3.2679903889924544
3.7991173694387816
3.1916144728454734
13.410900334900544
13.164547093021312
5.186091938716744
3.9617002564137724
4.655143919787692
1.747455218854234
3.8698685939977446
7.165170031238584
2.107318025827921
4.181188198570614
3.3663314248665617
2.241098986606805
2.9232771277232876
2.015036159193577
5.765669126741094
3.1685084102292485
4.79973639101031
3.6191236688510426
4.030969807926218
2.2918567873791904
3.9755075242241125
3.0885767196167015
3.57888685465755
4.633291618796045
3.7441299908948484
7.397003259873954
1.7615778447574082
2.5237236372964302
1.7592338055332437
2.9147177365912524
3.2021990672294165
8.608993535208358
2.9152956139655783
3.093801603171995
3.8823923518868955
2.837930607915713
1.8096217959623568
2.4168358084325603
3.6458319394963516
4.674009941123826
7.77266606655269
4.6527459993721445
3.349906317336415
5.948670812798554
4.198260988099592
2.760852988586964
3.9008113632317545
2.6766103184904457
3.2700131128130723
4.297566894145851
3.5960696478534184
1.34979211839342
3.330181575177918
5.048443864312818
14.087702146488345
2.3090458155682962
2.3277914386686382
3.7964312995605387
5.126462002522235
1.901642405303449
4.474782403051878
4.04948309813074
2.8385288707779996
1.0278924051592135
6.175876734605441
2.6423216409209087
6.568271876584774
2.0216027921711364
3.0087276900092346
3.99147858014111
1.9805359457306702
4.602542569133591
1.6785207612575637
5.025925604856071
7.496050082561899
3.7490925541223725
2.8459310405475016
7.163660463063809
2.6550257662191874
4.271308181334156
3.2118074540826522
2.0929405617593715
13.638635556929264
12.371580360024723
15.972806222892087
5.115286611463993
4.4720169253991395
10.612978318111356
3.957170322423945
2.476759536278196
1.159875328864182
16.05270434801254
3.1139517145931754
13.209513147771226
12.343940494373657
4.505056601504701
5.525334958449116
2.6907385199850755
5.000839739322952
3.816203147434027
8.98798146898166
5.034104908033056
3.6688416659886385
2.329287034815409
4.749376852145158
3.513707382182909
3.9779747860505585
5.087103409750664
2.2537286757192
3.555415345891785
3.7211559865827204
2.814323776165881
3.85867240627531
3.231101855049033
2.9533528150878077
4.381118985010079
3.6365441961308833
1.3594854913942367
2.2582971957679763
3.5987578993622873
3.4051183012960884
2.946549370331677
4.19771572881062
6.446698853246483
4.409197217107074
3.5296248829621635
5.923964074795333
2.10206368017685
2.635643070832137
2.2694865923976413
2.463858697160211
10.10524608846567
4.05085034116973
4.071397824955753
4.404634734077772
7.847227321448661
3.305417501717734
3.1644027318035226
2.8956707650373854
2.638391247123395
1.7741646167486997
4.284069641349642
2.0853920940411417
0.6597784925748698
6.363957057493818
6.263695491337947
11.263585397997392
2.0110820424254974
3.801290143747666
2.0457559561413876
4.154525323912642
1.3740601911686792
3.053455824971866
3.1717651487759237
1.4474007267056892
2.392332913862244
7.470760031785295
4.290775572984127
5.144347382696427
2.1398320281648444
2.704963798106257
1.8106599781099104
2.3730986520880384
4.020857633597835
1.4970981718527963
15.177029908487548
0.8348747440814756
2.867200063333099
4.1330752489836255
3.18498858606045
3.144283008704212
6.240245446655658
2.180913738435379
4.728194707414887
14.943776181825381
8.81354651890615
3.1205153926820617
6.193275230232651
6.116144368049141
2.302702234402672
2.1676010385226023
4.834475370101403
9.120655089419106
1.4547647153564498
4.398317801043089
5.111539130741297
12.400948762106243
4.395234672948983
5.04995632545827
3.034252743640761
1.2276232675355834
4.3623077006955375
4.985646299383342
2.2221120637605343
3.9408152856937657
2.8909597439320667
2.9594639806540504
6.339562721983416
1.367517083024381
4.251200408451735
3.4263343552275356
2.8252020013430093
3.8644685706427264
3.6245733862968845
3.227554863433356
3.2741378336912765
3.8981112336025894
0.6981060767045502
1.9047317941484483
2.489500805931956
4.425800748068631
2.7087849454614283
4.080430631457874
5.1202207654507985
4.262727459488955
2.5792644524059565
10.085342738290377
4.390050661354729
3.3340687259192396
2.9923413393895917
2.8444410988226405
10.89344759844818
3.567041045414861
2.8278507801088155
3.596993089610508
7.999579105121939
4.1007951290701605
3.955263639884647
1.5988969359536576
3.100017247469873
2.508646153559567
2.8180222509360373
1.830798922011595
1.699685401038782
5.928304664639462
16.086185947027577
5.696634313553225
2.92906760603353
3.8151041410299085
7.132090971662639
3.422841218924819
1.818519183322722
3.358421169271124
2.228349187153341
1.9804207596941166
9.918968599536964
10.939517791328612
3.444862317646915
7.8196766448885064
2.9024445000926415
2.770988963883734
1.8400939533285174
1.3945785906661197
5.4836969383241785
2.0879349817294988
11.729457604768887
2.8447285495780172
3.0028522605490346
2.6465452908358267
3.028550733735363
8.637500715298074
3.375399834488337
4.550630857422389
3.2885537185586142
2.9613497160332325
8.671270405939426
5.5329638214301236
4.39389780913237
13.298752709346237
8.114554199096586
3.6191805828715564
1.810269418005797
1.9939225320129876
6.55842172488107
9.240830325123715
4.204453309360544
5.054530779418067
1.9738271901214013
13.705895366601595
3.898097087065364
3.3675613061149976
6.756175412272634
4.864323359104935
5.252771244782189
3.302170122827114
4.411278808128789
1.89816797039909
3.4566135114681686
2.529121645153207
3.8734320667632054
2.2415195263350443
4.1729428029631
4.0461226690206535
2.6666355381484634
3.701081259088872
3.430417417470591
2.7311956275404174
2.835851613155195
1.5584492169183488
10.827417019923331
3.3348410240245188
2.1711284676979563
4.707399202117129
2.6543787090700453
3.727077990608007
5.775305965887232
3.7485057326126623
3.1573904867828864
9.146642903950754
3.168416018514532
4.34106942901543
3.0618749186193877
3.458476719918863
10.365961371705103
4.470644601650952
2.6424374834076483
3.9587257661542803
9.219343575923538
2.904504857277302
1.1841553821449473
3.148248986243839
3.1916773537154746
2.5284571850988997
3.0046992240094976
3.1014991054388195
2.6431974262470317
3.1011269069431306
8.74467717055239
4.29797780499026
3.838917343782668
2.8727974770056592
3.1867964849444945
3.04994286262941
1.5252285660158902
8.55843843094607
1.7132857032004285
3.2210363104540516
2.7200088828559834
14.395267703963686
2.552751900149612
7.801987973752038
8.107013861010469
2.9721797796436467
1.7880712505567515
2.0809578550316417
1.552112074554594
2.4388979685642864
12.675429655869866
5.218552993273131
2.4771220239196716
1.9678757393815423
3.5637516139978667
8.000059035306327
3.2635628244045876
8.557530236584276
7.293999351053385
6.036217650572601
6.326200289486746
15.93055132430419
10.45447979095497
6.167925749504055
7.3591452937709505
3.7460437999879277
2.587967539617444
6.810005351145676
5.683514781866637
11.780893700761858
5.223140161213494
16.433842738673768
8.220504871084657
6.812000900164713
9.487667829279575
3.4570688918766628
4.863298439402743
3.6937212965944983
2.8890609130039024
3.3332685571792595
9.36087128071781
0.9356436243665069
5.091144225032988
4.089915575339161
4.736331043955771
2.140311607931387
2.645126606024231
2.15002673943598
2.4917992260882684
3.788885847120852
2.921174683561205
2.564106536351069
4.185355291035997
2.2340865316192966
2.4515638200497896
5.21598423299582
4.620545468863892
4.059537868694129
1.6261857957440335
3.903553901932027
5.572456305220756
9.202460569488158
3.0264347227966693
3.0256095699190366
3.2584392171867487
3.4907273819041134
3.5396177781479863
3.282442394339332
11.193207929438493
2.3096684908235092
3.7269128250303787
3.7902551490812706
12.69588480195769
0.8674985765834755
2.3968800459652106
2.713325147243208
2.9666680271505816
3.27952767794616
4.389579125074895
2.481289779134557
2.395641725100245
3.1450116752136816
18.06560627069992
2.9857080461821486
4.229375438523144
5.2907430869650165
5.239578174901311
3.3016351357853058
1.3897001264132052
5.854842141592677
3.7084943820933103
0.9498386354375535
0.8703820424922271
1.1967838319078765
13.967942842773322
8.016724571772654
5.802212602634084
5.6967870788392885
1.0006531384573565
1.360083145132241
10.259907228619703
5.072796661832378
0.8263428264021587
2.3089926206813307
4.852490689135166
2.7841614094145983
4.398213302401401
4.832484217948268
2.1061378244643856
6.534489218693246
22.735278977245056
4.654159736885682
15.961094490907229
7.209427640596149
7.250833490624684
17.808261876007542
5.66608578017741
2.409080349321947
9.773382197819565
18.55750877643614
5.5085443321003424
5.281992798300309
7.139449046529532
8.641102205837045
5.815077752447218
3.404789407205813
22.40554568236695
21.414148741729814
12.013204584170131
2.7504073595501346
4.202714473692619
6.53490023690402
4.847675552398094
2.3248964243619965
2.7672205120814524
4.435222739750429
4.832050258339824
2.4036868886841285
4.285691318722387
1.739302035039305
2.2826787676257214
2.5404110073802
2.5262757431386134
2.9717832327020424
3.6465104478570765
2.7803176432491457
2.7728234894320565
2.796684239960849
5.411660645356468
4.463256880794871
2.2142174184938637
3.4620246533838874
8.099332138521252
6.010559982296992
2.639385449688204
2.464285863092634
2.927169916935407
3.5827930603163978
3.2552377814205182
3.324234155862757
11.779407280518331
2.120908914351927
2.2318901836373026
3.698755626325324
0.7584704106653978
2.5822061501462032
1.8587725830942197
2.184905813610179
2.1039562557094964
2.501879196248546
3.825296181853924
0.6248516315035432
2.362627707013292
2.735478885682114
10.15922907998584
2.874121360993285
3.7672676459546506
4.285337352290309
3.8808509039112935
1.7835570861523007
3.72828062585737
4.496871361462978
2.648620749828845
2.3489757415378563
1.576925978675977
1.96287593088235
6.1052798031646045
3.9387945972801335
3.78222983652006
13.414185091286559
2.6225602711819156
1.4692843248898888
1.7228437245481623
0.8015992444986497
14.905729730538168
11.176460650663618
20.091093063597
1.512216843510392
4.8925879145079225
7.020998132389362
3.745069308315124
6.500603457161788
10.865115214487563
16.223554369322787
14.800843435360674
20.35563211377891
6.417652169352606
5.327816214745649
5.467335511105974
3.233689813121584
17.640278369176308
10.480784245667802
5.487299645755213
18.61353743006329
6.235278412644719
9.275178584679809
2.4596757037098556
11.620642984959431
11.506280980807569
22.09074973590687
21.61845191665499
4.779033727296454
3.9048772939241485
16.056325308560133
11.787092663699573
2.3915329037178044
4.233962940754826
4.537246651591028
4.6383749100442575
4.994231231504881
5.73736174087904
3.2356080091573496
4.852612917218229
3.025038869942193
3.676669154962776
2.8005814618048404
4.042155153950888
5.215000970336824
2.4220251218102478
3.351817326543169
4.365111398833817
2.706598869886917
2.8908612185423443
3.2097094508063235
5.640842773542902
6.06653330311902
2.7061183925369736
1.432275385912236
3.0122413701396313
3.130512376497339
3.2456244481384386
3.817575162664287
7.052666855168136
1.402305669580153
2.7169131630832757
5.82803539437658
3.6944295569905754
1.4662018778544899
2.58451177669853
2.860252680611089
2.6610558812254044
1.9701415487989236
3.6960082065520097
2.0150201515420654
1.6665791567068624
4.104351865800378
11.422803028124182
2.7089336329635594
3.1470745480576467
4.001969562900475
3.56237342042284
2.5473020986929904
3.4472792053285364
3.2416774472826964
2.25036149762423
0.545343690740707
3.5343333063690463
1.3112337134938055
8.217525503677166
2.463678359659809
5.033329238202931
14.07093130984058
1.973891080900688
4.079685627528381
13.183353797161653
3.849905110378412
5.180912211437625
5.242703245526052
1.1454451763780795
5.542190742432988
7.326397782934614
22.02106399165767
2.090837232978302
7.7644489156719265
2.99299750874369
6.989917362968069
17.787985098042185
3.2690269831651686
6.231806270123825
18.501739171854116
2.3050063215105023
4.167599115468817
13.203006182044629
4.942045625054786
18.132040880038893
19.51835103789356
12.909024441996113
11.83005907684677
2.703390587297425
10.887790550589134
24.01050874457057
23.866471072413336
3.6985259195535165
22.111830253377153
5.392286240453283
10.467409195596534
9.129651372498625
4.498426111471004
4.332505669753504
5.092528602857765
7.418081005555606
5.689079070536409
4.256573619642102
2.0020044155174603
3.88227612629774
3.3195958809045067
2.8236852475226306
2.6392884759370796
2.7111498207507685
2.323686219721679
2.550466998230302
3.5569322034155646
4.546913082687659
3.7916501005410446
4.163271541583634
2.8520378305782104
7.073565663374345
2.384105782405612
2.8992498339890798
3.0669451905697236
2.1228527901254797
5.492812715295767
2.7692459746745413
2.158042371879291
7.697259373193676
1.7670796223490963
2.573512127290798
2.278519058583783
3.249890834943093
3.102329262893015
4.267633911392227
3.5203146013401723
2.147285312384536
2.480163439845461
3.5046203601660113
3.269882593603756
2.247032129278211
3.5920806213863328
10.620140333456055
3.08440469907843
2.648532033301669
3.409527463063593
3.464202050006443
6.429855715434254
2.750476922678717
3.7621974538039944
4.740283233994649
3.3416680580024716
3.314641063103641
4.288120570253056
7.0405581385100335
2.6717966531163664
2.4622275845378923
9.657082714443545
0.7950306607079268
1.6528266229550914
13.86787413721311
3.1894247075838638
0.9220038548908042
15.154112914055933
3.2519560529053
9.774870920967256
4.448141837730145
7.631781723239191
21.66173764350558
5.146720543314716
2.943266158992679
16.134320631991812
4.067364722613437
20.13051042589957
2.97587590003136
8.615213314472545
2.0710959151305652
19.60385826968747
3.2801513024224414
14.51368111828191
18.747147876085194
6.9433477043947605
18.739734817592826
3.481676717411408
18.26981661814256
15.208582281792864
21.829970492456827
11.243574174872878
26.005085803320448
9.007728477618405
24.780888676785832
13.444709778755136
13.247979893094561
19.565241125268734
5.2793724096980705
5.087694795396369
16.155789252751248
5.082970133968871
4.29532404321436
2.1623929967783297
3.3153489646712253
3.3647984093868994
2.325737230069906
2.094968456871958
3.6447735752704933
9.514378116382913
2.5185576033175647
3.7381094306959595
4.622855335628815
2.974240902941441
2.8456303571475994
7.074878918014809
1.5002057560104638
3.7195864091382282
2.4687052427231135
3.324295199316851
0.7375326262370545
3.0549278989952553
2.210747555927603
2.201686105856674
5.390510161803423
1.9149272688621022
14.57652158083777
3.262665728716181
2.9461607118596222
2.617372961316491
5.892513505881278
3.284350019216463
2.162027837085815
1.9230056215390983
2.7303599322753507
2.5133565481409406
1.780534571632369
2.294450087881249
3.843864564260114
4.082612000355341
2.690355496743512
4.956243493732261
2.852900911927536
5.932179574397734
5.436469742698261
2.878986133467967
2.7091742976281825
5.216111351680477
1.3933004879450654
2.1104559588290335
5.483610227412933
2.886359478795056
2.7987367497289637
2.4160038884348034
2.220006414377531
10.134023230210316
3.147964471900344
1.8432413120798063
1.4924148334704617
3.97120957774735
1.9636949288002512
2.2394131550985743
5.363021891893764
3.9585630151030022
2.6800345259813616
4.261882465289254
19.51850100959946
12.698742192454063
4.7631574935731145
18.023822402710422
4.744289562371047
5.370619040303558
3.3525357370860354
3.9580120766353235
10.052409007377436
19.230325228899833
9.223706573566455
5.436351623598745
18.81506869463092
2.8264481241642576
13.800834654496843
18.432857023967784
14.059293695138836
16.697528741843545
14.79591522249019
29.092242618021235
30.07672067910423
8.18954994208638
16.102949077857687
13.371366875655637
15.851082744314452
7.383672668099142
17.25812474075158
5.30976397533879
4.8016885968322915
1.3356185156950657
4.166943889324778
3.1955728201152516
2.718899267101413
2.3721753677568804
4.868596220831398
4.057248685072556
2.9083766368896558
2.171706134676967
4.14499667822504
2.708340334279505
7.918206328081834
2.533344470627665
1.6335138093171984
3.127941888842881
2.8400041444891575
3.2828308678621445
5.352549121358661
1.4699181084364519
2.9493339522595394
1.2243647221036473
7.069544204729894
2.5372248892231606
2.7004089321451703
3.4788365093179334
2.621465518076222
2.7982569096734333
3.3108517874292027
2.57694970015329
2.858623684584031
1.7487237963916766
1.511910522358116
3.3944025382945475
1.7374110622674044
3.7584767962623222
2.114075647405927
3.9984593038109524
4.550256930864223
1.514401628354332
4.929492472849554
2.372533932581438
2.656311631082343
3.698514587666888
1.7584019577709549
4.410527407208948
3.998546767072914
1.3651838792727269
2.5547133126750707
1.632328427381643
1.9836031223495076
2.6893733612195825
2.339697921776939
8.425508161122576
14.991070987607552
2.917575253006031
0.7879458635091338
19.747538011025053
2.610270009969423
6.4875119412386075
4.4441820967043455
1.8904896449747401
3.2433165520413687
3.582459285630653
10.931349804165677
2.2057322817113887
25.818884141706004
4.082454268705927
8.018021283064025
4.346395715020433
10.168027978574926
3.640466782100357
11.348563895619714
21.725397433378795
7.853247920046851
7.86857247097711
1.7111013917902176
18.4396078942669
16.43992440181778
19.4352200315249
13.864254828344114
16.94120954490414
19.68752246078755
28.154698838626075
24.87464742219594
11.519842561720578
34.10953538472714
18.830557059653216
24.649659745916615
6.354733570085329
20.72192551614498
5.247211331676238
5.916048482959619
1.512545416958438
4.843585737373419
3.2728920520754348
2.761023664682278
1.0938267539368178
4.2771435169493035
4.136643071567356
3.6137823214837654
2.339164973934056
4.598785247260496
3.5414553717483837
6.1222027237279155
2.6914538518752305
1.7150450737767184
2.5996435467706993
2.4845436629218636
3.16150531611864
5.949738964902869
0.9459772604444058
1.881919477167537
1.0410937944720409
9.406149364628211
4.573904371067515
2.219280623722421
3.184624945909097
3.160497867625535
2.389257063091927
2.5817635809522734
3.16596152326156
3.4754096343293854
2.2766860076420907
2.2274485346663537
3.5445386819954403
1.1911238855304773
6.178628651821056
2.903885029421132
3.9213355486606396
4.153861501915392
2.915190531410836
3.2751667740397457
3.285617941431603
2.482118559833646
4.249551677077034
0.6949259892673509
4.4397709746989955
3.276093649977501
0.9808009984903948
5.83195770626687
2.6772854030076845
2.9273960346805237
1.801900336093311
4.616771000427701
8.074606209630883
14.733339949532198
3.695357096327929
2.046119475286823
19.061828578549477
2.9889752875637
1.7996422383512831
4.874875439902335
3.6193622707183417
3.0889492371263128
3.4123802928647096
12.81774526127423
4.458928005840108
5.608971133286279
6.282670287956556
26.36938884358789
13.896270732907293
8.704832023774687
3.6063365272267007
13.803072821193929
5.5465591670053
9.421926062971318
19.041026849827787
6.24876860017123
18.28670276461089
20.342847511012156
10.733467882093455
18.729752682639326
19.099805062184256
16.45814091390755
13.063880300145259
29.26240937756569
20.766083439428815
19.349945248322832
39.08718644725742
28.156847048747988
13.355097135993862
20.00174404728365
6.142254310848082
4.434710458813429
2.853578158108538
4.415502506642776
2.704455445488224
2.8185048059029225
2.070534137877402
4.303613681129833
5.195671534691691
3.7225322558274843
4.593317637269263
2.4977162982818832
3.247769782560904
5.322549399885422
1.4235424952320934
0.9400218750161247
3.4736961474347616
1.4815697664698804
3.806438487932767
5.7623758079205585
0.682917903460978
3.0882593952554225
1.450726841718384
7.52214707463634
3.838720392920503
1.7207625605140164
3.4320511913541103
3.519539310229783
2.655392717041261
2.294692288704019
3.2087367662121054
2.227055037515626
2.450159843437003
1.5949549191754697
2.787097500890803
2.536569146322848
7.697041632749025
2.103203032086062
4.382951384139638
4.391091690557185
3.9939227371473778
4.436403823621289
7.428324242454222
3.9653909959358202
3.1387786827656123
1.1437720051250446
3.4978239568484053
2.3858597598257285
3.137931041811247
7.2869368752298165
3.8869260933536154
1.4086713603867473
3.039461141749399
6.075064200668088
5.564800455033589
2.181016781147146
3.3371374675457104
4.172988160280706
2.5606542116273423
19.603409941186673
11.481224347182927
3.920707851509188
3.222444067184764
3.7941391739305157
11.262202488186858
6.95683220553187
6.121908931455402
4.749861741979116
8.215357927500797
13.562959674385015
3.54832597980475
25.098504683506075
15.024759802216044
7.5581246429805535
2.6408100732505346
9.836440748551846
20.421745290248698
18.915925714665466
22.685041431794104
13.557390633110547
20.738084138007128
17.94754971152525
18.321131211677486
21.284068437617293
24.788474154019475
35.85943980755246
19.881697323235514
17.79466091165674
40.10408474604643
26.878279663486566
19.692262955652144
5.0465309223861015
6.65972369344711
2.5624996772004147
5.009783372736926
2.754224993195774
2.5180463394638024
4.186698045830564
2.150723762234166
7.472618175188378
2.831184899729898
4.07347599428612
3.099145263501256
3.4235165480007224
5.458207412556678
1.8642941327785785
0.5844192504326412
3.1016939945357267
2.838409291200627
4.458640524543411
4.366616004142729
0.7453333044113108
3.2981006390469254
2.100119592652168
6.259170742105457
3.4642054987184463
2.824205184611616
3.281499509192208
3.712041919788378
3.940245395046321
3.2802546221695916
3.7833640513257385
3.530193818706405
2.6549526859505552
1.9402277391390879
2.54052903476347
2.740408839333223
6.103984514139259
2.7795581685530277
4.438746067903394
4.312243397434617
9.028207307880933
5.111666584744203
5.349821013819807
2.4321948789027434
0.8094854765065381
3.347799505056596
1.874954017846367
7.1373297269964855
3.6183572446175556
4.125912053956161
1.0734765304526652
2.4105871884995795
14.378899777547215
5.039320869555773
1.1845930072690252
4.57177689448911
1.6197669445335137
3.287892878057688
2.4317077720966265
11.36501638957857
8.857255549109794
5.07349166164238
2.130169634698546
4.981151506994417
9.637206648716665
4.496488984711276
6.408346371697473
3.3074543593832733
5.718640232822273
8.927384871282026
4.32454201063787
15.059922377922788
26.51820732503837
11.30767191028986
4.543967739827237
16.491327558505507
20.948364869188207
21.740879384794056
17.47505160672696
21.909759209446058
19.87125559142573
20.431325113855248
17.086221007414814
17.436886393615776
18.466425575862804
33.37546199799937
13.197334918724485
19.680595355021993
37.91394525836916
20.73631958398719
14.594972984801338
4.274213086958024
1.68890189755698
4.924502633544307
4.836282456353937
3.058632005613305
3.074083226745372
4.1895435449691725
8.738252525244123
2.24330712562913
1.8153073740102337
3.1682280983403848
2.307400270960251
3.071289409849181
4.5686625545192925
1.1467308444414528
1.0224904039649456
4.225634785057289
3.556446968023398
2.797181439431551
3.7993835073141433
1.7555062148624583
2.085874182308154
2.017737278207104
5.927040193322908
4.031108448566352
3.659646432507173
2.8625564248252413
3.8982232586131045
4.157283683153372
2.9657978919797903
4.321535619976377
4.3528579638082245
3.324499958526624
2.885753814104335
11.81786491198271
2.490268097277373
2.2231297492088498
2.8836197787639772
1.5475112739501329
4.4563717955039905
3.900275343939292
4.240701069920934
5.446308586063877
4.416144162598707
2.4276942017481105
1.258308428957596
1.2121401016141995
2.967688296643722
2.0855526859925333
2.6896590471034463
3.271163418682097
2.692107705053728
2.1970293974497257
2.2855809441220494
4.754180366915247
3.734638115103065
6.398952424770594
2.8305435762415323
6.3965042709298405
1.7365845566966074
8.761597571521959
3.1182784336271205
2.914994689684109
3.6336448055075494
2.913800017314565
6.13379482866901
5.522842321522792
4.361392084194839
4.025905765623843
6.172223508051986
6.933297281208354
6.9693017784692675
17.44221482159023
4.801751752183054
6.444863912164289
20.139353722246383
12.616335968678333
22.287539531057924
20.856694449535176
17.705022078558855
22.721870238974102
21.16628075351826
17.977137928004005
21.360430227674314
19.112686887304076
14.757790414789074
10.128154967239599
33.44630971052137
20.22857880584493
22.83631208328908
37.21781024836085
17.669348231722175
4.5102278718222815
1.9236242317190366
5.649680843987206
4.987246828940394
1.4490507895339342
3.34899627260842
4.688504919318714
5.092911704912342
2.716388209611459
3.175738217718134
3.701731170296864
2.8528584351947757
4.771940788411523
4.134422057385219
0.8175442509720853
2.11734559099433
3.549642419505489
3.6627878768875104
4.660530890613959
3.556973951659364
3.142918677936857
2.4514722907978026
2.9404865128510917
3.1578847881346888
3.6816844827855384
1.9852493295396354
4.799932198637855
3.8461780777710852
3.3984728429961764
2.768796786150875
4.109841921611607
3.6325823962577948
2.81078046672859
1.7061528738086054
1.781802855149267
2.783289411503224
2.3598104357481517
3.811352536255943
1.1967857297456637
4.465347408386364
4.534132660258353
8.426528760246374
6.0465200313084155
3.6431035647738828
4.0249383069008084
1.561986011809429
1.7220432692360572
2.241833078813212
1.7196970682497144
3.430358699654914
3.0851404375140388
2.9835826447933305
1.3587785539973367
5.735183319005754
3.909698734955066
4.432875843119849
3.5498815001450197
2.9970595420939907
1.2056988316149655
7.221318770141221
4.2466585228980485
3.3017264962663244
4.208081922661087
3.742150514098508
2.6417790234878122
4.862613505931333
7.239884297275947
5.8635601352337225
4.235800989787938
4.878729834824232
3.2353009555402235
8.294952473280347
5.80060247962815
5.048760623518386
16.020275993322787
5.783762343630708
16.064316183168728
11.516610487912812
16.5015366705439
16.135261673903347
21.52891589315097
17.215352436395786
20.676997389093742
23.700239632926262
20.23115499003406
20.171411881891828
18.09289721345429
20.139370795047185
19.998589475349274
28.14934351369737
20.228833594960467
22.382089190052408
16.341451957879542
30.630990089527117
5.799050420185131
3.2101550573697755
3.5167528686994713
5.564285794217115
2.8835667063305896
3.7842464613301163
4.721707500887194
3.3071834167847403
2.4530254649717467
2.9118321096032895
4.926715932450593
2.9060247589418595
4.601053160826926
3.2081817111087645
1.9721931345638717
3.077697998108697
0.858879242985641
4.375216929460913
4.317283166864298
4.233839483030977
2.394850338381976
1.4863235124211989
2.870413537868133
4.353528921140723
3.2005964583971527
3.3518640703240874
2.3655640353237133
4.271068411155624
4.500960507733943
3.8565791833407106
1.8732701584911973
3.368572964920037
2.7653127400746547
2.5032315914880283
1.435003501286382
13.82518338965756
4.532995595137693
2.755918009261967
5.907727718565982
1.9399841266383404
2.5547883325109844
9.532552395519136
3.5524670832401806
3.668252872310912
3.8222219152004957
2.4187054194520616
10.406349092300589
2.0226728414734256
3.5959856454762766
3.0005881814516457
2.395984562328132
2.8092151137242327
12.527633118016713
1.179577892135371
2.1105042503978586
5.727253374592898
2.5020882869309347
3.890767651623663
2.4508418330851325
3.1347574833129013
3.8583285614231078
4.6695662744498785
2.578661974464176
7.624267828457531
3.821698668058061
2.841128512031068
10.614648945493089
6.380970800237553
4.8740325820698525
10.121581910324633
4.198506323432453
14.8447576588472
5.590247193375004
5.6804299998245025
3.37684509736713
15.890311245017987
15.560890385126047
11.686498592354738
12.74063663006737
17.046352551492827
6.256295779990929
18.78238930523981
18.57742913797463
23.76834815046157
22.52139993427387
13.653245984998057
18.219478262403143
20.359127383512444
15.929907145681426
28.31191580901912
21.98810056664037
23.814403270814175
23.077124527014437
31.820841843080455
4.5197025208374635
4.359404508528859
4.2996504945023135
4.33424970894672
3.288492471123157
3.436064174107179
3.7877009218261413
2.8831626767790537
2.8821603491686094
6.382280297834347
4.901828593144596
3.752256142723424
5.489288701844187
3.1618638287934853
2.477667661064565
4.111581373799916
3.510935297835472
1.1545167491509767
6.412028193851429
4.950791924836222
2.25175591013388
2.866519470498797
3.3309708980323176
3.2871670579899503
2.7421787062457526
4.64314474630848
2.6739106544258653
4.53601366356791
3.4197812805502092
4.296718208940319
5.865764377013403
3.1849782017971586
2.7806443152483826
1.894794765826196
0.5336610874876301
2.9001133510640864
1.6047818229803688
5.15390234352444
3.39160064384485
1.0730460093918996
12.777971379499203
2.8543671057890814
3.2644371515217023
4.323491178343674
4.332937158868693
8.112967537400122
1.8838966155333028
4.112074426274335
1.6633316290811113
0.5729476773443458
2.301656627969471
0.6760059087593989
14.830715467075668
2.6851939878886983
2.970130150809094
4.949529863362338
7.471810660037121
3.958198135971591
2.8273409642823037
2.884268456331012
4.182623814219834
2.0351118344802615
2.801411897582215
6.245752471934272
3.2912787857491734
3.874000961438664
4.042401437930668
12.245738062566627
3.6969801857854656
4.809921962049089
8.725991029538566
8.09979285368897
3.935210383407013
9.7904310933575
4.0920232713782
15.968920431423893
16.755705482028738
12.465768357611624
19.345510018466758
18.18001648192934
17.07226580815596
15.987155591348309
17.270180184734627
19.98438146514168
16.713840182552644
19.640009304397815
22.924830537017677
9.728545303563441
5.9939513415148715
22.395047527201196
15.921458567071838
29.957764852978524
18.04446736058642
33.36298488096992
4.745096577193692
3.119428584247098
4.600472062412
4.096143705208348
2.0421839371017083
4.133626220484524
4.393761298967942
4.94885318572555
4.180120951275076
6.137699968766372
4.516444092431198
2.579156783907608
3.3446202086112526
2.4133387874470036
3.1158404273358298
3.424829878557292
2.436223864254198
4.4226108322317215
0.4934569582325344
3.4258154724267533
2.1009670960167304
2.380149204410437
4.330063299343844
4.459446483927601
3.9092717808331723
3.87353111665275
3.668965302915925
4.318035997807219
4.817787770993647
5.191314157386114
2.617321457758474
2.3700124794098496
3.1875048870489606
3.7057477579628184
1.7047462856908053
4.135526550493502
2.0860329284382866
1.0138393641598609
2.9415116680871463
5.994039367546073
1.1318153543825396
0.9607889324448987
4.226310798449844
3.267278613112993
4.455729696627786
7.07346916178096
2.777817160134314
5.891369847118472
1.7371339829043062
1.531516110545193
2.238930889700248
0.9778577294114145
3.9454127653140287
4.6645194790815205
5.826775133052923
1.4492631503007993
3.197036748405447
3.971357754997416
6.507309435212043
2.7614813371666815
2.9070346906072735
7.011144163883477
2.78489888510595
2.429570275015611
3.724478461530869
4.016643349621367
5.7501150434530555
7.625184038886146
4.898868095232179
4.790081895354978
14.202640751463363
16.604230601253136
4.431079354251523
4.888438281595663
9.802924037012835
18.28682195836852
14.291734824826722
12.743600653071965
6.75706170750702
16.196079277836024
10.368624769410655
21.700251530136775
30.93587372500253
22.080362336133078
11.77453418295222
22.63652540526605
18.73265838255459
10.08147248291042
12.989896971042356
23.00099611113
10.391970312807024
25.08360416643572
8.882990546684905
14.427765550948449
4.977656734421815
2.7864550791374634
4.74764606028987
2.3115574911210945
2.343524423388056
3.048774116868469
4.453941793294006
5.337231086596436
3.9123008138146957
4.629058014205785
2.9647084211097274
2.6488683581948065
2.3075691579581386
2.081940245865448
1.7218406840837082
1.6823726585819123
2.8017090204516
3.2527317615116718
2.3865241848698355
2.993921421207637
2.7096341720866537
1.920108819274445
2.893062587114574
3.764848989808216
3.719188031331465
2.6631254034081966
3.13323379697317
3.140879144086886
4.613157451585473
4.524713796986447
2.277631086724643
3.063028135176581
3.1636568093354644
3.8135437845784286
14.76462585700566
5.122042350547229
4.247994312696269
2.9200096139156972
3.093527551834231
2.931582067531227
9.078909778293482
2.982680694754034
3.706706322156693
6.043011123145761
2.5131969058097527
3.5056295445619785
6.928905882293919
3.8439659054018533
6.54401278299271
0.7128288838914817
3.0058557600049967
2.101375268466797
1.5177519267206534
4.911346118900303
1.9771556445075729
2.384560203261589
18.302448385050358
1.5060575447422468
2.319616081811618
1.1909601516887085
2.259508643696992
5.951131925019277
2.2917397960433816
5.665040585447771
3.0412611469472517
11.534111625234473
4.943318774883745
7.767289955076537
19.28931751752254
2.5686947336621286
7.190186122719147
2.6165469103748817
19.635086385966062
15.622959335312864
4.85588577704352
17.91408151776704
19.581715235690133
17.609045628400576
18.258457997167895
9.178020499305532
16.34079478013895
13.742181360200709
18.295789592108097
27.205677691005654
16.149925438183526
16.269669047040345
5.369368687241753
9.538130547815362
5.026484059653778
4.460369854524009
5.913313797764516
6.794270864963037
13.365362369080657
7.84751439601889
8.855773616984198
4.296609415378352
1.4080810268252106
4.315080797641162
2.6869493370261353
2.6308004743736095
2.80242624552259
5.140746415011046
2.542473659667565
3.379038176895779
5.787577056883499
2.9535890489245036
2.6412950541478706
2.6098945517555316
2.2475893122993815
2.453292292157019
2.1697295062756856
3.9773032665105266
3.1615895087354886
3.1454827275761064
2.395713557568514
2.8763074418144723
4.23615569613747
2.929848656427025
7.52087307672073
2.40223751098855
2.648339831448918
2.474864235208123
1.7071152134064598
4.9610635947856325
5.596444186363106
4.057366685641591
2.5329805577167623
2.8801934069816797
2.7364656561833014
4.169160972160132
5.987032141820996
5.370860826125552
2.43146829409358
2.5917676909043457
3.075035454123976
1.279579388652193
0.8702549500141893
4.065069936544895
1.3010309331803207
2.189581696714337
3.729168881967814
4.889230407832764
5.202217876843234
3.429432835597122
1.892350861050756
2.7415375220446028
2.208581943008006
2.322816321625874
1.849879800287785
1.41552196418203
5.470465598371277
3.827396839439185
17.478711434763852
11.014318371259192
3.761285877709756
2.748453212139926
2.929489427757387
3.6954318175431227
4.834913188021076
4.068863258457427
4.138509660039387
13.60346310005975
2.466999287529189
3.7218371705618436
2.2940370761817097
4.127832324647738
5.080505197183658
2.3238013295086866
14.908518261854427
2.862479525577383
19.931953394793332
11.337696539045066
13.360855490934107
9.05041241780642
5.538426981272894
7.670742927243663
15.630316712128531
6.49359636876407
18.984694328485713
4.809876985415405
10.404077120815368
9.252416008592801
8.09053699883457
4.40984842278068
5.082393476629207
4.365458242733394
7.192690356724188
1.1325301556283238
17.0639458356638
5.512519238313942
4.776317044625778
4.4755982497724665
1.5888121695808346
3.8861915938909077
4.089340041426295
3.096960428179543
3.43890968544107
5.083223980556817
3.7421185244239874
3.379057898248082
4.956030933798384
2.9261972479299203
3.204842361770134
2.9366546982354276
2.4584034309442844
2.1706666517921915
2.631263384461137
5.243656215015397
2.215640061839224
3.612691830168004
4.063298265029596
3.563592633333754
3.024295402229444
2.401806992638601
3.827555244457585
3.8164893055400717
4.044668364381815
3.049245025985991
6.041236070898306
2.2749815954729042
3.475292292327657
4.924592543142402
1.9953062126331609
4.091994222503577
3.771569067658282
5.1503247842855435
2.327011113190596
5.7497411893428065
2.8476329301491625
2.153967361348805
1.3370473809055403
4.5058700072015485
3.2220541138905885
2.8015291548189167
2.2200183916521405
2.8765718114502006
6.762549012499212
4.493819041266922
4.401061361189078
2.4771282119642417
1.6027816385576816
1.938105451331998
3.762608197871016
1.7564859455820665
3.501753943111184
5.205027689049913
1.889902156901496
4.107044715152533
2.8737307908648058
3.6367339775144023
4.0260709703233815
4.789363282266214
3.5100969019247943
10.85879721327092
1.8304239695656999
2.765640407578899
12.673593650228376
7.344331678509766
3.7185638514146593
3.79087457483641
2.4982025794651066
4.971834552173245
13.700261511099281
1.556131967381179
2.6855200929387837
2.58506966563456
25.060182039077556
8.825941084259265
17.834327310615677
3.9204178376343974
4.602915821434336
3.2680929282061553
9.258066792800335
5.328421126561864
7.704489871229052
13.74092893033164
2.7682013065740616
10.884858404043696
9.552714162843571
3.4874679168052634
2.2287995510865204
2.972374500283978
4.843386906629336
4.549399691864736
6.580226748260759
5.639955616509078
3.8902703515122563
3.9254947525308377
2.6874644485181602
4.716195096867526
3.7347417807828203
3.2522704364591624
3.9236838253628865
4.551362021970457
4.294134098209917
5.5803845200807904
3.8353571491256995
3.2611776197786666
3.3106470480676444
4.334564876434929
2.2502631508086455
5.06576328967904
2.1108338821910526
2.7508552790141696
2.255313034120287
3.495142390183242
2.9109727165292885
2.568224053376292
1.833999039790859
3.4148122878072424
5.044631357319589
3.0576133943419084
2.6274222156559293
2.7247606062322314
5.508078353315516
1.902410016135939
4.156294808877467
5.190917256749462
5.622722058471456
3.3307967844460067
7.255563476041896
3.2938986073590617
1.8389528111757807
3.3019570096716993
5.7300671622147545
1.8269873922683788
3.7624750584855153
2.3081396225362845
1.9840109925914085
2.3989109136755666
2.7220494039873855
2.5184226160698358
2.6179256163143183
4.377989781046095
1.6111035963931695
5.193343148944377
0.7602492410210937
3.8995430703589005
2.83466913076869
3.007548197830467
4.560688784333271
4.23714918743983
3.1163408178360754
4.102635147539581
2.571947018817812
4.527571868155819
6.138687272142046
3.181934649626361
9.916589334463401
6.943233514860974
9.184968729486842
2.6354301545677976
6.904251222455327
12.770013692669373
2.154889097171101
6.590301414287062
10.362275114876198
1.9353830331890094
13.438252609540871
1.0657126688216711
4.467746299995459
5.0186771285618015
17.922949988577702
6.501948654286315
7.279644816547697
2.5925458984440053
7.61286653983481
3.3967079086532097
14.149301533681907
9.040153150623315
2.732450400863053
3.7305158749770464
3.780844288441655
9.20591268789678
9.122020813663049
2.980830438788631
4.5298398601719105
3.2717768550094144
5.7263806234254675
1.8834983555279354
3.5924766690891525
17.7625968876021
4.25199340779147
5.576111715169934
4.336886810945217
4.712980479446576
3.56190359316785
3.4257715454088995
2.593545665042957
3.3063510178586832
3.439094298193357
5.1745129544491535
3.6961069932311545
3.211453702403505
1.7842654901826356
4.602992956232448
3.248786610176504
5.897545820271483
2.4989494568231185
2.872394888142541
2.9183902620664894
2.2608018019675304
3.8910232584689197
3.2417189197948417
1.4174322335032103
4.712542693429784
3.6709184842957203
4.3640903935191195
3.6836126426917177
3.3355960406888254
4.3464423458304475
0.9349484011327047
3.808819203247488
4.45821043220345
3.5252600932543774
0.4817578857186032
5.8858152236050145
2.1867351750270982
0.5290108488235226
7.319143808013407
3.880582372458471
4.017795797789823
4.705895054673983
3.855554094258746
2.807789413456515
5.017190086500294
3.300713579028297
1.8779895694028212
4.617242965926676
2.684096911497716
1.628251447666305
1.68033497717158
6.193557883371776
4.580528593756222
5.181452322815713
3.835992378321403
3.5280618690646928
3.8255397715010813
2.863111225714111
11.716085901956097
3.4773930799241106
2.2322457583923607
14.241454759536163
7.386395483871402
5.684158963694276
4.664053450619658
4.062327611058917
12.009088515038123
9.32898255823389
6.877569059545908
5.448276604100753
4.626403239479555
8.560223301325104
4.075872640618798
15.622202131188201
3.385426558942252
1.891170942384252
7.133775035198246
4.971035307752787
5.20103657793409
14.268439955647898
4.117927678790314
7.122535934626804
14.79348201647838
5.1214053296755635
6.589263296913906
2.9038284513593973
3.6327679963366317
7.513332961239646
5.2873847202518505
6.875716402797116
1.8246465125589144
5.053342187939676
2.4437320708111514
4.115666252455207
3.8521663628473757
3.2999749268288388
5.067758210590728
3.485900441663362
4.907120619421886
2.3949884066500493
3.6667651860645325
3.3960542430618785
2.235987315764151
3.0731441287858243
3.1458213375000903
3.8861410774333387
6.09002164492304
3.5361507993796004
3.1377967513430383
2.6841937320563996
4.359814825202749
2.557598502981148
3.4991144097115443
1.333340181421598
2.7894341235216285
1.3677607419028153
2.1649564885835515
4.017163747488263
3.863412613212024
4.028111341436355
3.0859954040100344
1.9790879054437083
2.6558701222308607
3.3246069601435013
3.1008920163992473
3.8844893868794257
2.4094440902798913
1.7792037840387758
3.8109694714848783
5.34211386019086
4.001014974244771
1.0547569806874502
6.0502189569339215
0.8194403590234578
2.833098188194973
1.4112921635758413
5.29578154690039
2.9105938903629633
3.5729716951198833
4.767990520996949
3.533988797918225
1.980844635509055
2.3525159127958033
2.7340649082764483
4.085561127901238
2.373463547526843
3.343538720124072
2.817375496464401
4.626813790691881
2.1694232212631963
4.379654061260246
4.7404768178930246
2.1992212667988373
2.8149557302558907
3.7450946882452323
13.321855653470944
2.7045438361707266
4.405668519088886
1.388592676709891
1.3762324458685526
6.529683270678725
3.80968733065392
5.36247965201003
2.4241622781951966
7.765622612918011
17.88945744701017
12.113992943010054
3.129095293890997
5.930941650923435
4.537783725283184
2.7021393038210997
13.711516372595527
2.6776232124589976
13.764445213898854
5.112997130553688
8.241762777005645
12.728396632661
6.802746589077154
6.33548450517149
11.2674067482168
1.777191241025028
9.268207493506328
2.3395007448841354
2.0890413658636104
5.360366288410479
4.154635177841109
4.849153617333524
2.3400209499955076
4.283385350338047
4.75548600939056
5.145387178222756
1.9178416164407797
3.958170120660625
7.182685475485231
5.883521444868399
3.217247466121266
3.3225746514430017
3.5895143017060716
5.011808685543179
2.972063675061013
5.072103924175105
3.6040317525071033
3.649296297054307
5.244613075209669
3.8223151784820355
3.8078362375995067
1.8539929753374234
3.1835358726713743
1.9455189446443324
1.968653117237287
2.9250422287347857
2.148695017630858
1.2811803922674203
2.560729260755988
2.96723786606491
3.697320957571766
2.6165077190556185
4.363511964381482
2.961359487413507
3.5833518735404226
3.2548054169165885
2.518918180463332
2.837627076680222
4.181971860094015
3.2029373982275917
1.570605165571367
5.242720808485105
6.21091985580027
0.3330810285139769
7.825891801070693
1.532298237414477
0.9977801861638175
1.44835310723044
2.1169646458233915
1.9177912365615728
3.0870518785692465
1.1162568618669133
3.05231255789087
0.9822973227733912
3.4909179104789123
2.501889533533634
2.102762381249734
1.639277905470211
3.2757336782447792
4.654651132354824
2.062899881676172
3.296691789315618
3.0903936784312265
5.166832742766528
1.4654017634651204
3.3612285335878664
12.168011121612269
3.7707041610398786
2.6984284357029935
2.67838329627814
12.849597264119717
2.5607540106347617
6.193398906847535
3.406241075440146
2.7859808289250543
1.1002358780083514
11.707550545673431
10.297174837506663
5.359454392129434
4.425197031603223
5.22646496590431
6.727645868858217
3.3710431527283657
13.133316624521868
10.905534134839336
1.9656918903188814
4.187729069241681
4.868763673480612
5.463362228797669
3.777631228074173
5.860059986651867
15.689473301613798
2.430186558196882
4.407503817074419
4.497242582981197
5.381161710015689
4.037772559713127
2.39200369333064
3.4779253283721037
2.0618417166828977
4.206722296606064
4.8131892791407145
3.4556864099521976
5.9686917043100705
2.5719211535784954
6.593355696408952
4.99947538860408
3.572233728714138
3.5145242710680504
3.910680674631937
3.997505355220415
3.260771530515996
2.643479078362841
2.2146580355263814
5.427632932794154
2.2746042273519507
1.971332458531528
3.2444349582270466
3.101937551042419
1.7619234345636814
1.816678948254744
2.674052617413218
3.312508367265064
2.8499290083276216
2.5378595685554552
3.0680639650991366
3.0053694177664867
3.0875584397920957
3.973722303669258
3.0013350101617418
3.312170332197493
3.3334367444951583
2.9184972428909024
15.516137301031955
2.5002513988797586
2.940902526565805
2.4175891729381873
1.9275274872142847
3.7083502347929156
4.212294544308452
1.4423468985277477
4.350670555572607
0.6967879661186184
2.1046031626782122
3.0819135906741972
3.968311940452411
1.1151426022643798
2.059303131201428
4.277851023130498
2.0771759497543014
1.4116833431837827
2.579262541198504
2.8389568521524406
2.9355411889849266
3.015224840624047
2.0552072228029106
4.185029399070131
4.324407050485279
3.5365727366161326
3.674937439978027
2.987244888874328
4.284205324393073
3.0225930156161436
11.293212275315325
4.9078134258548065
4.150837508331257
3.0330814726381643
4.792495715371656
1.3916085706842012
5.014671297896335
4.943384939976285
6.2285426503020425
1.5108444239314782
14.452116985370816
2.4930744428271
13.434627422775655
3.432945964423619
6.816894779147365
5.875015739377606
3.0339459109206026
4.960019305092975
2.0633179759700107
9.068459447485825
5.210474761212611
9.298068189040048
5.332601599754692
5.348164338908231
7.223843346372429
3.184525799627658
3.8265115787223167
3.2983810642941624
0.7673142641057227
2.811175689047286
2.985275262536172
5.463552048704384
3.865534292525866
4.464816273464803
3.7204736147719752
2.5554091757490904
4.806324593425377
1.9526006165067764
4.6344219439092615
4.62787234194545
1.939105455484891
3.1243154816655734
3.5835516743737044
3.677844320563166
2.5037685789938946
2.676255786808386
2.395398516302316
4.407361511853309
4.34071891411217
2.5589477238606744
3.575226272734348
3.5367736868624076
1.9326359892357472
2.477620644723941
3.8389330374411887
2.4913826703389534
1.5264494934556898
1.932875983064707
2.208282392680903
1.859666268247043
2.947501416661692
4.306121494890896
2.069762704729864
2.0374750811766718
2.8691795265336166
3.200343916089911
12.80366434216025
2.887213877306272
2.8633219934159064
2.3197702099326856
2.1490755314886814
9.414672547868415
4.440048527615632
1.0338013546493958
2.038612496958404
0.43200496855439874
3.1991299786108884
3.179796046862663
3.3635622123133113
7.17633201628939
0.9862023405748848
2.3737033704575303
2.6134634652812068
2.536837697040094
3.2525909421301478
1.6113676440835085
2.992903615384075
1.0852512049538323
2.831212949912608
1.406722878842263
3.6605716940390614
1.955739458914721
5.149342102200385
5.151192379086274
3.9168609201190145
4.37908383237605
6.354281067950993
3.3275940901745518
4.965086022856309
6.111204603289698
9.721888179988238
1.9989687077755265
4.484709794122944
5.006648820041916
10.8934144449138
2.6635187827365976
10.714145448642316
4.601801186113861
2.2831339331222815
5.719866481513236
4.085532072971501
5.601003339265654
2.965236012117852
13.410816654180682
6.062622700136496
1.7227730274963549
4.009997457079994
5.762773456302862
3.452782290272902
3.462329229741453
5.6713044922144675
12.76092008224808
4.369657654631605
3.3593706026916816
3.9653492008361684
2.726886670551202
3.702532550183047
4.638736906397329
4.487856535929153
5.145480931243654
3.813311655592869
4.247916224937562
2.585797578487678
4.694886771126189
4.62455306305842
4.250100544939479
2.4307561167272684
2.3341786151078416
7.171560863618294
3.0837587556689514
3.6986603941507776
2.0154614311743226
1.995962160121242
2.30012420103291
3.8666851316846134
3.3145372343421426
2.9900447219221817
3.537211364367119
4.198025920372881
2.401642030299974
1.6922405279671435
2.9354651339425413
2.5826050263343525
1.9543804281478123
2.0760354698256385
2.6272795171437973
2.363551520726548
3.0041408431781393
3.55429111657585
2.292142687057793
2.3459322772504376
3.153136311740083
2.9828523341727924
12.258708996076454
3.0701505062406147
2.5077292978633845
2.324455518972463
2.6400535041337267
9.636215612757434
3.6112430465418965
1.2714724609903834
1.9379435618689131
1.3442526364912724
5.0693583577892065
3.249737754164993
4.061714804497854
5.621294086661013
2.5742641075430175
2.788882305429618
1.275023978117088
2.001652482555688
3.5045168971322673
1.8456699712262195
1.1206550437654788
3.0931963745080293
1.3573339139773992
3.108469580890972
3.8901722633700717
3.7725987553019387
4.906764583847493
3.489912366621374
3.6133096876007924
3.671679368837607
3.5406298541334786
3.7973161093349894
5.7832121751849765
2.9967885565845065
5.0469156994191655
1.326876320162158
1.4881832908856747
4.861217916741348
9.06824143684074
3.4438837661418047
13.58281394223836
2.4672776234964053
5.0898745666882546
3.3237501199295094
5.09540976415914
4.839387863398241
2.3686157771789835
12.493066670420664
3.2520845444117015
1.451529270611341
6.506823630066582
6.1271439370646466
7.248433218710418
4.696004432327548
5.255361896887593
7.092631225009532
3.6567614606906607
4.268782110852219
4.713561940198526
2.6160748588954497
2.094153075236269
3.6116664284687556
5.788304989824336
4.674954544337029
2.2856151889338547
4.372370360002851
1.7663374933242726
4.301643918707503
4.562215229931861
3.74219568103406
1.9588332929931624
3.025030876354888
3.263838083047669
6.6074283278120305
3.656919514572485
1.724404314981957
2.239494142493743
4.787781348602548
1.8738867319971824
3.292421957129488
2.857559650602248
2.509974477340171
3.825127475785558
2.6098049632079925
2.054357552458004
3.520032483619064
2.7804296967217046
2.7597504353104676
1.908271955561956
2.955325652266873
1.0630777032865193
1.7570780603693081
4.420218563608817
3.5549045411178595
1.7982075849227965
3.6474439442472093
3.0561619733367076
3.49859801869305
1.991237613067691
3.1190054445876245
2.6473193069989516
5.908284726076345
9.751202370303565
2.302370713260492
3.242827262149151
2.5167021422535316
6.675404804921828
2.191017897764257
3.5106134300591534
1.8169247380435394
7.825046829798889
3.819008922873914
1.7804666598547898
1.5483352194928366
4.2412884202244925
1.8061288251549255
2.474113640476921
1.3157206449622307
2.7545638780729167
0.8215387718015316
3.2480011647964715
2.787989124917038
2.53626322803947
2.978095649289549
4.032004840080878
5.590235360312226
5.1962889975947
4.0613972046404845
6.219932453678747
3.266783434361346
3.9258268855713294
4.660932331841483
3.719517096501913
1.5746135785203155
4.496564704624357
3.9464971252963834
4.624580818051068
0.4767942587285613
2.704707131593369
7.550225644850824
4.178864612842476
2.4913340033740927
4.164638257473296
4.2961542249002065
3.9301921215789033
1.9598911637233218
3.1946834343005146
5.31421332917019
6.486348370528842
5.378010493657538
3.8206076656826506
4.234399333061136
5.790721522176972
5.964175945485369
4.023429368935237
4.7878807413013105
6.196884941917524
2.3395343329384115
1.9804784225142857
5.284376675933706
5.057229775122993
4.316117677209078
4.199600562263435
2.10472044239085
4.745718566412823
3.9411201284642976
3.542892424524719
2.571189003493921
3.880259075150858
3.87144496225346
3.5112314893905237
3.2677228851769
2.037576387093468
1.9904997855553608
3.4508655563459723
3.4580858073144625
4.328427032162413
3.7001394294973724
2.718828355465219
2.117710116201469
3.668474865951285
2.1983922432781013
2.281263632813628
3.0634824698456233
2.8789537414009665
2.6358551284204648
2.0841040980289316
1.9902976745364653
2.8197626552767843
1.5373050078518993
4.107819449555396
1.584981699458067
3.6542671950318755
2.733663172587768
2.4012194368470032
3.9433386179587613
3.711335343572073
2.52293866627867
1.3958705543292083
6.857839784234383
6.366904884983722
0.9958336616841518
3.299443905185383
1.7013236586294602
2.452456418714897
1.0472555886905313
2.3830737596057596
4.0931900468812685
1.173453699624705
2.8235597160635963
2.3690523284247345
1.4076548667281572
2.603800664397015
2.7023298973478056
1.679827451480034
3.0140150510424406
2.400806620646413
1.6248818543327583
3.60000450817692
4.69954363428875
3.1131455402245582
3.2584545193992858
3.9242170842444257
3.3171074822447384
3.013010539594024
3.8861034156041785
1.9467068763563795
3.258476788158311
5.61003802342915
2.615566529335109
4.635685752528095
5.095530746246032
1.422462873540472
3.7178343441120756
1.4922638190483302
3.4414287910383683
3.9658030391229526
5.360342988478869
2.479482589453318
3.1181261481607714
3.5848138154020077
4.147834685476906
12.538010082335612
3.904202195652923
2.3573459066318976
3.9256014148133236
10.684710807890491
5.564006255725484
2.8934804549971984
4.739883302494372
5.271456469130715
4.751642407264258
5.072910178821235
3.124151419316136
4.774040591258042
1.9098967567244653
6.241567901838112
4.177725277197093
5.256684347352733
4.930926340128471
4.222718194799002
2.5922027146830287
3.0048749919443813
4.4932537884788895
2.1459565748968314
5.162395814766247
4.2200089289045195
1.9459579930703697
2.9616579178784015
2.39385344654092
2.33327700871618
2.954680077180337
3.4440953424661975
2.9274195253919557
4.14382305437285
2.6259461310533854
4.449439284170316
2.430357715642113
3.583124124985623
2.333877921939311
2.387484449138886
2.0975834834213036
1.8967119549070997
3.907725614887459
2.160941417169212
2.265649151632313
4.3051081796024855
2.7210353912391643
3.167398852548196
1.6091642124455376
2.9519074863046217
4.448894960094154
1.918618094195473
11.799174865167014
3.5138453612706035
2.7437696357065327
1.4266475654438877
5.680997523566217
6.461614263136809
3.8824031161162447
1.472162748762531
3.2485903628343573
3.290618722094023
1.846755124573718
3.511453404819819
4.330460361052776
2.628751859058906
3.3219582157994934
1.3636205696681871
1.5630760961677108
2.042190887480503
1.686444565421764
2.633755939076817
2.5771084439644882
2.9371578440825434
2.978674192790188
4.742981156977816
3.9902486170097657
3.4704202980631975
5.940834397279369
6.367593562505953
6.3814321212149885
2.287187594621574
1.39928144369742
4.0622661217305085
4.7810047042851185
4.369920354640655
6.303669453549471
4.0737095264116405
2.4152201906040367
2.340608491222305
4.511984359556993
2.289160215857118
3.704826228502828
2.6624284385196777
4.745514291185387
4.2671655155748915
4.498097092526524
3.0631619405803296
2.712275737177688
2.2425657018081013
2.088942912001642
4.501825729292276
4.503720437962923
9.053240407681193
1.0860203727970819
4.87264479524904
5.40002921769324
4.303434108251569
6.6680279697249345
2.686658250443623
3.197359933806322
2.7489532487885873
5.985099076073285
5.877111235502158
4.199767685318934
3.890755097951698
3.5606431410857518
4.216560556937642
4.3749474682180844
2.651596082683828
2.732568273551491
5.621936515459453
2.750647423057618
2.150084923953174
2.593059679375444
1.31695794319647
1.4060109238604064
2.3128720868289188
3.8214885180131213
3.9914023393662936
4.797607534201184
4.085112530431676
1.664951530155712
2.110314248291441
2.8077130268034627
2.845437189196746
3.1157102752452466
2.108350195231421
1.6239735340759227
3.0450352678794563
2.034841221729582
2.3097586760459645
4.328065099228888
1.9236614748461203
3.01621320606561
2.606092768238813
3.2381315296094964
2.41138889610744
2.002368029055312
3.180613784011815
4.682902927820206
3.3690053474502406
2.950138286425708
2.4069635654864663
5.56210485300372
3.7843053096524413
2.701210978561312
1.9252441685283108
5.174430438960082
4.145701604129167
3.503807860019821
13.722936072829206
7.088584824933878
2.62512891046617
1.1372297726197047
3.575828117921577
1.992067429055277
2.769500685013185
2.1578469685199986
2.1683703274404245
1.7165381724473558
0.7204708099352627
3.502096233828322
2.8355528118586473
2.3611016468730814
5.068156149553051
7.986120341778755
2.1381300693372487
5.368467822536741
4.007733852844717
4.260532098314808
4.796901776161396
2.4713570399291327
4.3873805314779455
3.513781699016052
1.2592775090695245
2.3386189856962076
7.052948364107368
2.021952099695445
3.481668030068077
5.586271369794228
4.185245998663574
4.679777586381373
4.229035162121891
3.4201818476792263
3.7236505355745955
9.627529570621627
4.4249559348458245
0.43571526567546365
4.276995348552175
5.824539476917897
13.92945134542732
4.34877564980587
11.546355352649565
6.443720340038414
5.954470575916266
7.136866173585029
3.6120275495550622
2.3892264968472317
5.016622394958063
5.986892504478738
5.61481653685892
4.166470744143333
2.9008936945384987
4.234607425757084
2.6498386545987476
4.274556270588212
4.617445796535514
3.404121894188398
6.709634696545557
3.3596895437312124
2.0800429799150413
1.677836368024828
1.398518416068998
2.7394855379394234
2.0096203535106074
4.842670628037943
4.72766947801605
3.3524288332940797
3.0211894073765904
1.779572760534039
2.4572122067386406
3.6512087136876454
1.8720509764677193
2.6247303176317165
2.251032639644321
1.9227119664095909
1.8610068537217441
1.9047096662242953
2.361085607437232
3.900425786544321
1.3279637476878272
4.9749209474741996
2.5280274322529985
2.7936719716536738
1.4156134039952462
3.453985275613331
1.882259745176946
3.6117370554255017
3.5181647027226277
6.306194324253836
3.11072144553054
6.191787399031357
2.8170854106986525
4.824495861442897
3.470036805206819
3.2764585174224394
4.311145007482911
1.864627156737547
12.653069618434339
5.797334953152839
2.076488169174937
2.328249397752029
4.659916674228629
1.677972365384876
3.1825763533247513
5.822317853738224
5.051353449981905
3.0673293493766343
3.470256934906273
1.6777847604487761
1.7394501092205983
3.6845535338328532
6.111845501142435
3.4281511319570437
2.948216297397826
5.529182954484832
3.19638463978552
2.56873225509187
4.045138456559144
2.114651496063851
3.529034328812423
1.8190523911823904
4.224892819949385
3.388263548778507
6.521228682276321
5.440023860508727
2.6659684581844503
5.299919516170357
5.261653204089181
4.079356357943927
4.509559723134565
5.2729276821555775
2.4262938431226226
7.245373535221741
4.624654187104608
4.601636104468421
3.099132014945282
6.651331494397025
5.172879166183611
7.364366564358704
9.468819599195193
1.9206865450574337
9.391036860213172
8.039449255500578
5.270599892236772
8.270608397385308
4.441897863906943
5.343651668089368
5.809744975795569
2.972100834819662
5.323824429704157
3.8401302896109253
5.013937563157244
7.598296772898299
3.085053479347015
23.077851213361956
4.472456434965863
6.625128091526893
7.3958619690665905
9.069376360844185
1.6581713079830798
1.2446896664285214
3.1874551448222053
2.887746367750769
4.8095969463396875
2.4276830005672636
1.9523560810209257
4.427145981940239
2.8568077191083563
0.9700458558830882
2.749902084109846
4.845183280263955
2.7630473291812114
1.6968455410763996
1.8799389280962857
1.5779848475635307
1.7821289701130087
2.225807536004618
1.2971075660740639
4.099871288451333
0.9847946876166032
2.790301508073906
2.3536257294225007
3.2879847334168124
1.710072549587068
3.782149451985094
3.7657044185166306
2.4547599197787813
4.165585345362355
6.861993774225283
8.6544311521867
2.9579184917748194
2.4683874948764033
3.039696329005187
3.312038266821792
2.6387661599570578
2.700604261275854
1.6790770312072583
9.544063880588649
4.131109949826893
3.0478520275981262
2.7022680093476947
2.6725004425888104
3.492429108342989
1.4083296981113655
4.1816751566075085
4.4646671043296555
3.249368799356391
2.910455340977291
6.600046169076036
0.9828975366724081
4.618476777649823
1.7489729168465542
1.7483270458404156
2.1798079732491233
4.1329981154948445
5.2222994139914025
3.209704778689853
5.12548759950929
3.65137714136086
2.433531238354809
3.0911443436855732
2.402648472942613
3.286332491043841
6.758002631455882
7.212500384732371
1.2238845452926896
4.284554732634864
2.6400141394987204
4.41473741651704
7.1105874035527314
2.0278151894679577
2.8985077102998487
5.614901877408992
4.660446298081699
4.889655933890256
3.9018744879525045
6.021862558630527
6.08784020962657
7.024731411590851
2.3112046142027824
6.692168547802818
6.735792470919398
12.732479850186282
7.621632442713216
7.738587736063971
3.8289282473865343
5.868460644576063
2.9969895074356945
4.8006127405879875
2.7293962509135468
3.8174308020080865
11.411060493866785
2.9008360109287974
13.7214330640747
3.7623676901709793
4.660779136840837
5.7291695832195675
3.477898866797357
4.364039690350943
2.149431344552267
1.089048875354151
4.029170144285048
2.9833571784211115
3.651022149003125
2.067782868241272
4.232884398991804
4.266278878760022
2.5029169606178194
1.3279846775733093
3.26985373056442
3.196796954207793
2.3611684543343854
1.5893203091858306
1.851543895741733
2.0111993075963945
4.621697757038092
1.6370712682206392
1.6858745630542533
3.779869069928235
2.212252337930163
3.2588678637074464
1.2610187022658519
3.272783695743206
1.4778415438079613
3.887227111974089
4.967751183673203
2.630592736758243
3.6509017254705687
6.853213105185478
7.2153257851062325
3.0591253354573706
3.7544170693461267
3.3003857078639194
3.417324942906907
2.037758175901762
2.6795623649041778
3.308102179743524
9.913181712121814
3.902309632266375
2.0814722795396947
2.0752592491747612
4.812629842188212
2.0612766558294466
2.3785411173319058
2.918148930140926
2.676823858056977
3.5240412978142612
5.953755798843451
3.624828053138762
2.647041560863032
4.1783115130435124
3.0283192742907277
2.3892693365166435
1.9082189304947057
4.688090209813701
6.803886654794221
4.445544363534095
5.745709247615043
2.813824830326957
3.076776248479632
4.386179137338008
5.8025327610397355
8.206433663810973
6.902032018067357
4.6928678814877305
3.474400573676658
4.731122277931179
3.3876838510517957
4.584818795141447
16.494793024040657
15.975783120800276
19.402423678994506
21.75616714641365
9.293523490000439
8.060702636789566
11.864703383539242
2.6672943103803526
8.639527501931287
20.02213429187484
9.158140634694941
1.8741297836461088
15.306897214032764
7.924407327624154
8.718359814431011
4.8366252329198804
9.057509758971461
3.524658097755015
5.24033211496871
3.629669137924068
5.0066370590095755
11.314680502308324
4.296124873965824
10.192308873344418
11.736419911743814
15.151119712638312
13.903578280767402
11.719036696106063
12.560370689707513
8.585333368700338
15.923812613423433
2.201391997592267
1.5143143570842428
2.6773802075632736
2.429537884723776
3.849382601747963
1.5317470171546015
4.398569805470419
4.0341982967883965
3.8155143498302
2.185435016988739
0.9324776385102905
4.04826566224918
2.7466700626672593
3.372326245924343
2.404870681990583
1.909784564545752
2.473535453695021
3.314183196807205
3.033074253498985
1.579826269906094
1.961915797408105
3.7267773538064115
3.7537870758091034
2.3636194106109643
2.2708359863039043
4.7232238785318765
4.830422269491384
2.8676387996115866
10.15501779979651
2.9818718477867447
8.151812377538537
3.078842305367367
4.005436132569722
3.050832102608671
3.4485092469459446
3.458046698468331
1.8473074196374786
2.915196705601348
5.742109503208876
6.581477966884562
2.7980333423614265
2.98030982753495
1.5959211477419533
3.4350948912525796
3.9941465165370817
3.8241001210545127
3.589767745903999
4.362923604267091
3.1558930531669485
3.59384029718426
1.9741399895096459
2.7748171902166794
7.770055199889454
1.7450871950142421
2.054205953834668
6.190125029160776
5.345067507352573
10.682554361167934
3.5622343435159833
2.2220148448180828
15.638720896768
3.3568007071119994
6.33650233581273
5.812174559850177
8.456049308614618
14.87932467514268
3.1995110176648702
7.435099772816024
3.710262229320473
3.3278031808565633
14.844579320776443
15.701646753431922
13.188264303435881
20.8137271540105
11.914935161779105
10.709272118574738
4.646413638743654
7.521677054405691
8.236046299234784
9.571468224323148
22.973235653695053
2.5245559778003854
6.805880522795027
6.136755717803326
4.515333382303885
6.181060010298412
10.808580026925025
5.896690984118315
6.635987109824125
2.558314509128353
6.659912163014481
13.495126695589164
5.7282350555612584
7.366998666496619
10.062517025518146
10.774068558730718
6.165731573287018
12.392122026032569
13.507299952336064
5.468030604693979
13.653071567113509
2.4076624976893273
2.1682690300544434
3.0362125630706567
2.524515281305422
3.746751886772929
4.222646513011324
1.4891490019937903
2.989700263721795
4.795990585000077
2.3472284206515974
0.5073461417445883
4.328303642612481
2.692122380496849
2.3201069128287357
1.7459582527838102
2.0715414866632162
2.1433809050484163
3.903278841261551
1.4734232746179257
2.0577757290454244
4.196072741260376
2.4089542317512933
2.9747999536332257
4.2039040673022186
1.1426724232688885
3.6038137012374434
5.044243913048061
3.6430861211917125
11.154767104570707
3.432637133081112
7.046346975047342
3.39140343961479
1.5326079672823554
3.198029260142063
1.613313327104515
3.403403124456588
1.7782042152539128
2.288191503389637
6.78474379508009
3.2429514008748876
1.1433681540033098
1.8351358835475948
2.7493561997749802
4.52256651925639
3.1615085069629623
3.4481776039660894
4.13512482982323
6.227571068059298
4.3926682604673575
4.53673326164686
4.2197170772832
2.1005293010734816
5.321821674500825
3.721750008453694
4.852243290010335
2.6379133259083396
4.828134648067347
5.421346230251975
4.254330503316628
13.460309568176752
0.8945030629014014
5.8492422293943624
3.3094314932042774
4.02330601816301
2.67974717832415
5.667583445388199
5.368218662878277
8.845240507708345
1.491413731235017
5.471294150691354
4.729437651602702
5.529032107997905
16.91196363825245
17.642413691533317
8.489335210866678
8.705475063552568
3.699570976659683
5.553912440498537
10.998535719560389
15.382537780134586
2.8937519065346464
23.558771777654016
5.9407785981336225
4.760672752202716
4.559115071350413
11.644568930461128
8.13054725449695
6.538236303290857
5.007053332966111
6.364251692515745
6.900974113131322
5.584291845638496
4.330420850798667
4.204923219658277
14.74853423832729
8.62301616175635
6.021093954752239
12.58135052883938
5.099657485010123
4.895063423103619
16.575440163235427
1.4456599242136392
2.0168008475867203
2.6265811629515072
4.226224487642173
2.5986050721217517
3.2158177166090613
4.853132160646145
2.1190766191943005
3.875281515941583
2.218456301178592
1.063595866218399
4.059174141157749
3.6259978302293736
1.1426796169115951
2.396171637538451
1.2618055113314715
4.819920101483824
5.042808697084498
2.178814991786362
2.305081899478888
4.0360432175684275
1.8888384090213106
2.6681783862282185
4.771906755734086
1.5429985890785316
4.012532678840909
7.62690986374205
2.1443423175634293
5.1031252787016514
3.0844807642027416
8.921913948402457
3.7472190171021995
1.7999541278416216
4.296436605276381
3.8596084107622173
2.680136886736366
2.3470139537746255
1.5141252346396599
2.4742572296461804
1.8514113321964123
3.4993053296069174
4.40698404449699
2.658045090324574
3.4307010783748995
3.2585705960101534
4.107670249387173
3.516934591135085
2.7239480027161282
3.315838505466178
3.644453526244566
1.8965285608943339
3.995179662756686
1.4244700937524937
4.442445771660919
3.1206927387967944
3.5696972441987724
2.249884203503287
6.572682363320191
6.039196491436028
4.214101326753232
2.040470419154488
5.778185554339461
3.289419520606408
4.15989626693015
2.6553175737889436
5.122755747554938
19.50176131555309
5.332439899839877
6.639893710305373
4.876492200591191
12.061067191851699
14.31409955776724
18.73867726877993
14.590229542917017
7.735698278833043
8.743846425217564
4.319622020909582
3.0699320207969554
11.44037571562824
6.572566261149999
0.9941079127464111
7.036803056706998
22.600209722110264
1.9423894423711425
7.247942947395518
7.187497215977611
14.39710890793598
6.929399648733854
2.244651355614737
6.820712106756363
4.4029083819625034
3.5453689027441944
10.385679142453341
7.6281574144642965
4.883684013350714
17.727378481335364
5.082280889315636
4.555019404987385
7.710511616656137
7.402746828814511
12.807005203687092
1.1736585037556624
2.525683598788902
2.8998089131695792
1.53290228334367
1.1923265444075053
4.521035769176849
2.7225445935099146
2.335167070160937
3.7734903527153234
2.5596579586151607
1.172537750188838
3.550036217775687
3.2485083582898926
1.6696909635826023
1.7309924058507862
1.8296753896728482
6.082571507107231
5.1349621958361835
1.3817084733133456
2.4489154606955306
4.4459011850016745
2.2746638715400795
2.818876583844541
2.6554599478635117
1.606168865199642
7.891526772653662
5.272298680533912
1.9294248605719264
4.539797570547425
8.455178463666972
3.024983764722486
3.302496688659891
2.9643624220677243
2.619561604976843
3.6012668131885706
4.393390039610883
2.438945923016594
3.2463407458070095
1.7549449141899067
2.1119448524597986
5.654030945404259
3.396581486184416
2.438424529908802
3.0065439122958177
4.214475862509592
3.315570571445962
2.888193476537187
3.4662835045863813
2.4370456289219633
6.113451474535958
3.844433389071825
4.886777244400178
3.1419792264910438
6.2740112210168855
6.193973138338553
5.7551356071196125
2.8965674117749964
2.5116347689698597
0.7538623762867469
4.503176208889514
4.51352702717511
5.524362775217302
1.2128273886786052
6.224657331218676
2.1461726418613836
5.29762453625832
7.991687658862809
5.312383150816726
6.021682439790864
3.972004413357203
12.183641831812036
3.4720319668844764
4.564603217798031
3.992252933797117
7.813973414972825
6.569046320970689
4.054793364503796
4.984867367695537
5.635016258360438
7.470291635783905
2.6859066482306795
7.173791807593005
13.66838148379492
4.26531238192442
5.349262213482507
11.586284816450322
7.244042605662518
6.240360283948463
5.321896793018128
9.236111319229641
5.077039694233618
4.034664502297362
8.22762236006255
4.424196464039015
4.363548103866637
3.4780397337728512
8.67370685145921
5.728695745206111
5.630656865151699
5.683715553444266
5.051376600120685
0.8722919696413945
2.3792156736755454
3.3269616171334295
3.3182735402989607
2.476647474496956
3.5867878544964515
2.0337626760759004
1.3984852292527885
3.0838691545120995
1.8005645128117154
2.0409266072981453
2.774993566170227
3.200368303592224
2.174461494285201
2.3128440777353156
3.586425321425359
7.1026855443595505
0.8200185235560454
4.513209907020193
5.005075863819258
3.484712728147792
1.6546229001262538
1.4811974614208063
4.2773745688815525
1.0872076214955158
3.6106190444692046
6.136397365189933
2.5230538040577537
3.899714275218784
2.949730473706285
8.445979201069926
2.650806484815202
2.8416885707294286
3.562713903609257
3.144949045565801
1.7132942829459994
2.790031620824975
4.182880584017436
2.0226162998084893
4.043864472715659
8.624939161954975
3.7490490509361556
2.480014011436841
3.2266296460661397
5.145602003164794
3.9352075624790452
3.8497775256093747
2.886801766758604
2.5465145472217614
4.9669619491189145
2.0752631896561122
4.486625583657933
3.4694782499218753
3.3874137960868764
3.7476746160574126
3.8670588136243107
2.665713402764856
3.8331720625403536
3.7398728314134964
1.3992947995303746
2.546145784659383
4.146778046649365
5.900483086255379
2.004639563384272
1.7600224796189918
4.584044669530708
3.3475224114908677
4.9534741972106895
4.87097149225077
4.192235709048532
13.82572774384553
15.928603270833529
3.1766064839988206
3.921751853676163
9.035960114474147
4.718651459000459
6.267580096341715
1.5937413791409443
5.725490760580627
4.348720347168694
9.427578258309934
3.8344567935033647
5.589104686679807
2.9560952074514004
15.763487784771995
17.910999777972815
4.77246017033726
8.054719276791051
8.47531977500306
3.9511605852739127
3.1414777095445374
8.11789481971422
6.6590100481407335
5.244363941388123
4.34482272306372
4.283683601777444
6.277223881765022
2.4378700128292285
5.592239798844835
5.138735205945373
1.3084319488896512
1.1247448227853256
3.3828752900814876
3.887004043637595
3.097932745440641
1.8419324624200057
2.366957720769495
2.787600186739037
1.6373274984247281
1.2459006246736088
1.4655488840525563
4.282951666737771
2.615409317181857
2.3235121603986664
1.4147892350043136
2.314505649144557
7.718598152748479
1.4171518967849839
3.6987737712619357
4.480188061299723
1.948956300747661
1.462954604508059
4.250282882444365
2.692120341283645
1.1795183685879012
2.0875619205997675
4.745163026064845
2.8791005614858913
3.030113328649147
16.49857104189111
8.000634654674364
3.4468691986641
3.321797587584632
2.2010511442970984
3.002777112424838
1.8326989563348317
1.6047206718243188
3.8126000267317974
3.4840804070851874
6.770595782256408
2.7883978967674503
11.541954429581589
2.536399044666639
3.1660244163308926
3.071684966126488
3.335494136351533
3.740972926394005
1.890197455303201
2.1615725085933875
2.027098806237997
5.787044993568328
2.686448376704957
3.5710402102214407
6.431781071562781
3.6707495416667055
4.05183289465898
3.0962758082804567
3.011675457730698
2.822423100347281
2.961374806035118
1.9032436503979273
4.086930112708739
5.373584787473845
3.614693299244187
3.2371591223354588
5.317160836532335
5.367756168288293
4.531136755022043
6.20503809992016
12.962008533511794
6.394390963594657
2.609163575791543
5.845230721391599
9.45964925327785
9.654588555150859
5.756919497034596
1.9593966576620345
8.626727095123103
5.215661352811
9.659291266441874
7.5549306788410275
4.4579775139139315
13.64314396487834
8.415875061829738
8.732757388535184
4.4786899687155515
5.169029968613947
5.339001028760594
10.186770666506847
4.823183129600054
2.6496764951561222
5.1937559790516055
8.308624989221586
6.460219626116711
4.233002951906425
6.044703282298221
6.784788260571178
4.214940436687047
2.460782157916584
3.958519766646712
5.137147076027613
1.6973591928240779
1.4862242141754751
2.7676254511617606
2.039959074624814
1.5319160029125312
2.204069449211667
2.1965518082057827
3.068192744209846
0.7327814313128186
3.850187313362294
2.125187216077914
4.472728238868838
2.669014967977031
2.5336734186795233
1.834656026209559
5.4577161699348835
2.3715617809170473
1.394961050786091
3.0293826191127584
3.9048683580701726
2.615251367570241
4.6066911610992065
2.1861223984502014
2.17074485417849
4.113701361987356
3.1949565650715206
2.0832678052741613
3.6536350330900316
1.8398782904024102
9.252447767982444
4.310224678870688
2.9242862401991663
2.7313360124162234
1.494279691730112
4.394783389067028
3.873054430813826
2.0232257386459134
1.8619875407786977
9.304058923251715
4.508426347052742
2.7225189016888254
4.829945313463736
3.5840175702227897
3.3866520473183943
4.644073507678648
4.494390398607125
4.020577129305123
3.03206860172
2.7983968687901215
4.13273218630938
2.2172954134602
4.949014459571282
2.4371487205103466
5.250283480151316
3.6779379230125566
2.2855024821852234
1.9131487087003218
3.923628571390631
3.339464853623297
0.4631201270031357
2.4543139902965394
3.5230705117677217
4.665095664487169
4.520416575091293
4.576680331113975
4.068098386908572
3.777558513286194
4.123312534029357
7.638474860412362
9.483341415208749
4.269919023537106
1.3356456981291176
5.55758807464899
5.698884988990513
7.533079200227215
7.358406622082919
4.672118083795562
10.515694395092286
4.971962567812333
10.8288466161516
3.3930797532346464
5.8101298563680555
6.298701591880279
10.902271587744567
7.585224803848211
8.809755320843118
2.589040929931218
5.394302193328142
11.859540331952484
4.2133216336533446
8.609744782825553
12.551150939817772
1.8652947851443342
5.57557468869913
9.544895146956927
4.763755539737927
4.403529057726421
2.5806935959307538
4.84175314402892
3.7068901772698744
6.070334710120256
4.771986054990421
1.7677635635210713
1.7463175268514273
3.7700070361263482
1.5204380071914743
3.2364848233561525
1.1685356244579221
2.3976960037058044
2.0478872545864317
1.0171849154012225
2.4453496298745487
3.578402503649632
1.1046684922043266
3.021461465491925
1.9243434998797893
6.797595863887426
2.609837584394081
1.7878654547327313
1.9735766088319378
4.0134683749438
1.9420009698776122
4.247429899238121
3.599665722442507
1.5735054207386034
2.040526927178844
3.153726483072681
3.8344557881500245
1.209727232208808
1.9154187205064825
4.313192062688314
4.572410439563733
5.232370771228791
7.935640607686482
2.9167778479478406
3.398131474323933
3.8900703028504213
4.050941694339554
2.6545569514204437
3.049489949738614
6.838468241156781
2.6488693938126735
4.274100977234925
3.6015878421922345
3.2478309162645846
2.612005026324237
2.0315142987296353
4.454361390252545
1.7654038142882755
3.503736094762361
2.2617884862236717
3.8998109163925263
2.706762947055659
1.969289337719098
2.489273484052824
4.889112113913834
2.582482025196464
3.9625500926898476
3.0199271338190545
4.340473858255187
3.0983044692151704
1.3560107878745564
2.7721635852634465
3.25674600174176
3.4361668226092115
2.098021454019124
2.399221637160122
3.029553348500245
4.355924365581527
3.161621877470363
7.127640810595133
4.689280537831272
4.496133971598708
3.624183620974039
4.341435419782832
4.067128281426569
1.6397228161289705
7.351463465189699
4.820612948996668
8.299300362417544
3.233478589047574
4.179824631193604
14.609897141404671
7.823242948130781
11.767963025633504
6.953799655437289
5.397692947346247
7.834980477056425
15.543695894715507
5.691946503626734
5.1840441782414
8.823849135097484
4.101138868531122
4.774633482817829
6.061631727283057
3.6249958882969735
5.819138760961343
4.948404298204879
3.8733914183748035
5.1111477485840044
4.154089186111086
6.616948313429681
1.528155058205127
2.398656551677734
1.6289656515799862
1.9078195283273494
3.8335172977448067
1.8801952236164585
2.0124429033570648
2.196884914704483
1.1011436195258173
3.2989720614437976
4.80874927270539
3.3517329170840466
2.5949733256147978
1.1011315730141253
7.971812283385004
2.0283064436370886
1.8559368473620448
2.2927572992074885
4.570824844032751
1.848826351833881
3.9931596088655685
1.4070909531653932
2.204260253363577
1.699598912866514
1.5720909198886237
2.5238508362055647
2.4523888503129165
2.307076003818765
4.633264484888098
4.41661584754049
5.455394917843233
8.755912625422447
3.7208714127829783
2.64949885710063
3.8816974224765697
2.908887681745641
2.531565803270958
2.8003169691391445
17.696037654574283
3.8306106490622023
2.186047067196181
2.1122694144697167
2.3463185957324613
4.180922500573356
4.354153806316402
0.8024083731619516
3.3920254120188384
2.116779748804153
5.025760380570094
2.115716296053037
1.4872244242418595
2.475446041329763
3.058219902554614
5.941544404060514
3.654686667530997
3.4215115311642466
3.473144426998212
4.028336253546556
2.197482785717523
2.0493838573445315
3.3068111351518703
1.0551650166016393
3.454045494021256
3.2160257140962663
3.7476907903753616
2.7257547400670927
2.564223610568752
3.6677949035149213
8.511317761680965
3.735192968855659
5.144473077418352
1.6730700514302304
5.440557275323505
6.95401228422276
6.040336652520551
9.78337676546009
5.026332469586055
3.4826969823585947
10.640460085611487
4.742217269932622
11.996785169006344
5.383102267768891
8.47479739990212
10.212865665060894
3.1778889076746766
6.0680323674031955
9.310097192463056
2.7533073094670106
14.970375099552822
6.474041668224284
8.611446482288793
4.467544918842875
5.639352890027911
4.458437253710948
3.4397833575293197
6.815163379928084
6.29949409926462
2.2702958626646166
3.9702369634573436
2.588990975094994
4.023774185302436
1.6844776494972948
1.9161040731373529
2.8202672764913603
1.564373673313054
2.8876856188485385
0.8143457574487748
1.596668291119308
2.0403560865567343
1.5638765868791882
2.4158368657973712
4.566528964628351
1.6028755924816804
3.220677761562284
2.5888441213869298
5.850496689295314
1.95419830098103
1.7416168417826547
1.8693634270178243
3.2321098145770213
3.9110024222610478
3.3939875376646036
2.034109667528309
1.3308011295905724
1.744790690012997
0.9620640929741232
2.5157417836690974
0.41328622955412575
2.7555051410964473
3.9739051611909524
4.051508679173963
3.589516021167179
3.563124480228269
6.887056337159505
2.9409019003082753
4.766376872783119
3.3994986925429966
2.055844701677513
6.570236827525191
1.694241618993464
5.053223613271836
3.4691742624698616
2.8266666981145465
0.9452525122356162
2.7703357089714924
3.1519254760132034
1.9018082690021636
3.0132598632700143
2.6795061873320325
3.5635891634406063
2.13176426321077
2.0741923492268795
1.6493482348318778
2.6751061266092986
3.5644778899649343
4.2793854929163
3.6035895213629345
4.12810376588153
3.1788571861076482
2.5897505323147194
1.6359365224491136
4.715503144665472
1.8005885603949243
3.029300895282752
3.6238636828491537
2.355482901591906
2.1702883195567617
5.513613122662284
3.0523619140034617
9.135617768771803
4.489225218143689
4.020637879544299
2.643049663363988
3.4500502558250883
6.573096912858923
5.424642230372219
6.382117919534639
9.516099291200197
2.9899487696642817
16.091128406430133
12.05925405498921
1.710244677343547
6.781883361591585
6.220446723292799
10.646712962603887
6.262039261896835
4.033998727824116
6.795551133995586
6.48305405108256
9.22513827236854
1.5883552067226154
13.491387832104653
6.889410873385256
5.913945947659434
5.294992547135401
7.527873124678608
7.922747407977173
3.7257176158530454
5.583307447462318
7.425259819131519
3.072614120333108
4.489662763241027
4.85254388727358
3.0125952903979867
1.2363648363272282
1.5745882338276425
3.341653733639639
1.2652320305771894
1.1536538605991946
3.0747405545193662
1.712849906919245
2.1222088709913343
1.5657358535986254
1.7501394458149695
3.0562717410588336
1.5765336894525142
3.018921441876111
6.045058393679607
3.4156244106822378
1.9308312676568065
1.144034141996538
1.4438062455298812
3.2948189083109582
2.7598927658792953
2.699819417036578
3.052820888725496
2.2680370560936294
1.9917879140320727
3.0175652134200317
2.2366654801744326
4.279411206787476
1.8033874007487631
2.674413904412259
3.612483718404588
2.1291590679455346
13.902551737247563
2.590271179213721
4.654380800157915
0.8801605710388152
3.0409174886850736
2.2349197818036433
14.152535739089672
1.919711949743457
4.49880001824491
2.353151864682082
3.5767500260594693
3.736246357926433
2.3527190922358536
3.5350778289530282
2.6784998813329888
3.709940010720437
3.9754029298039177
3.548174510635087
1.6990953344182558
2.0366007033576046
2.1308448718896873
2.23848176135007
4.469264462138561
5.754343520710042
2.038491257324635
4.0195090895497305
2.0902534039158476
2.6095915219648185
2.2075221575120527
3.7152820648474014
2.707552091465067
2.2374935431739975
2.2913991090017536
2.927563709254311
2.8816126890618023
1.5537511291955775
5.814589665341244
4.295507771599232
8.908755293988223
3.645073110047401
2.9821300909866375
2.4852685389319897
7.930379809932974
2.760271167705415
4.705145748489324
3.1990001278542057
1.8014497429246805
10.01005776003599
9.230769126552696
2.7169318615848734
7.880551843508954
7.574328805256488
8.438345719987337
6.570907638435241
1.8823157150190528
12.3850992096536
6.917492307005245
7.684721946624055
1.2498521325943137
10.749341088050592
6.598784622232159
6.313567413660533
3.6348345649399407
5.788614544580145
8.098342631649462
4.618414972093568
4.086821004073818
3.6013441790087253
3.3743187324579407
3.6616255381113287
0.9110849105134123
3.137348786888704
1.5864527223471574
1.5500932888974381
4.229559294362309
2.653562526551296
1.9521877607870477
2.2750045807971517
1.5939990952788987
2.0420916418135295
1.5180440214711333
1.5478373417489582
3.3121809277501435
2.765647898843986
1.0908558211086892
4.156442249923828
1.6940381544053027
3.031365587995268
1.6007342668443083
1.2993618729686194
3.0164468021919477
3.703082541945895
2.4823073292345703
1.1195641136386447
1.8159251641624297
0.771805657965714
2.746790804003367
0.559902311940367
5.298150361548439
4.193682961449015
4.420084264441204
3.970499900827675
3.406737692860314
11.410284160286675
3.028929708129933
3.1304392284915923
2.620712173870097
2.9283890687887064
2.092017400183728
14.58477533316515
1.5394941264072506
2.744158447340718
3.4942486996824935
1.8936471750674444
2.753130095573894
2.566202302955024
2.341039856912579
2.2784801807559596
2.675879171003725
3.5530743429935567
3.493095491620474
2.0021252373116596
1.9167238260131312
2.1504925468981653
1.8405601487856773
6.6669848542669765
3.656907368741301
1.0803968264453112
2.259565101417211
2.2641467369473967
2.3326554652841485
2.590185474882827
4.054890280952164
1.8137584458044615
2.092169053964136
3.889720635372836
4.655161550854552
5.762683725043227
2.4130846825268275
6.005784826022646
6.211944169207016
11.164139209067137
4.16589425415283
2.6579162291506466
4.339008283511835
3.3531562151925813
3.0385688892354024
7.22329530190689
4.19271149397244
3.178764108546396
6.94532570092138
9.890777393130262
5.773283535959158
7.5587611809110005
2.7813834471935444
8.715075267215468
5.29933969694955
4.673096988001987
12.855371607184033
8.201457807201185
11.341019423190339
3.991358037283211
5.160024906145821
10.551952712998242
4.1642641874990804
1.8527713985286602
3.281247093091645
6.65920110907755
4.325900631138443
8.419867022084428
6.320203541369939
3.4153403333343197
3.6005242891081353
0.9485630484758047
1.2068247952939375
0.7382771311420327
1.6146660896959668
3.2938555065217052
2.6716713721268204
1.9981920805323774
2.628530148723549
1.3735572984309525
1.8734880480251455
1.1316260197692287
1.0442441881060371
3.545493948196576
2.1515200019440335
1.7558514948264066
2.5350861293684264
2.014858582585417
1.7018550496807077
1.124836982826323
2.7864042216790077
1.6717222083896262
4.272725916968156
1.7815586268299417
3.0638511918202056
2.285454931685759
2.4793244843393984
3.392538810248377
2.2435286579041076
5.90303909471054
3.8058602774047245
2.8365078819594167
3.4723631019782855
5.111702744012962
12.484529624672525
4.489517963226128
3.8732304883065374
2.703093271169471
4.066437275523217
9.126759480861239
1.976920570317357
1.6690550086218288
2.365538275437106
3.5177088085674195
2.5923400908928107
2.430206456395696
2.448015681506861
3.143580025438562
3.656200061843734
2.9666511024650366
2.9069972009414853
6.309482393621993
2.072115307820474
1.1435252018459812
2.0744229772040264
2.281170209332622
3.2162782560635796
1.1600403398186652
1.919494419506728
3.871541671308559
1.938391856606459
1.846481555601718
1.7155320451177605
3.8143721251429366
2.3095005427705813
2.3668095815629284
3.0571660689885483
3.6595268762083215
1.9036709229244095
2.6812496222069644
3.93174673704896
5.332950377693882
7.275401083379069
3.3217676903123996
2.6915234267060435
6.022478559854131
4.371926979725567
3.1993532819660224
7.930301539537948
6.758298190126379
3.0327244625311747
8.516592049898948
5.4724933077255535
6.403610212218461
5.7613295931938575
4.659926662955954
11.246115410815436
6.841668595348312
2.0497475420928235
12.815555613368874
3.7991463603536375
6.381052413611397
6.947182091965875
6.192829732337879
6.871548870085756
5.704596895677673
3.377391692842759
4.675784334285649
5.9493232247549175
3.5697488230410634
7.295015583212894
6.7875045841695965
5.445082591364358
3.9305843242309284
1.6657740164412782
0.8278134265889324
1.6459170706546018
3.887939847672
1.7003461354222833
2.622768030853613
1.404672801636816
2.2562985756416047
1.2656410010838213
2.875217155144075
1.2937646869859691
1.639073067040058
4.3187626778546955
1.4688149001790733
1.4702367989738612
2.3626901642812403
16.17693552323531
2.046782261710661
2.169377564591596
2.587610653967081
1.302549926682128
4.85291573596063
2.3086011216116313
2.387359644694452
2.4592700634706746
3.9657335516849033
3.234358949867225
2.969176604410906
5.927225763750439
3.386755147977197
3.180730016251585
4.154112394183626
2.67044630123756
3.9095539785919007
3.763022628010329
13.077817274946684
2.153835205028627
8.55003636777694
2.320346099141244
2.7926359596859904
2.231872015867947
1.3743978697754606
4.913190633510353
2.952555220602984
2.1367344214173243
1.583580756468172
2.245824163482781
3.205238287814917
2.708089217914404
2.2457008363754434
4.959871682849459
1.693712141932372
2.03352342902477
2.8514121691178107
4.499799703033054
2.993600159270244
2.3974174631780447
0.9322887098576103
2.7880280749557875
1.9654874224979364
2.849332958524248
2.674019931164634
2.0458831250147647
1.9299099569597338
2.174556769524781
3.393595144765382
4.348824477031688
2.272894962343627
2.5650891492949097
7.266845468022481
2.454852805648826
6.338752122655566
3.264368831935471
2.944965686190451
7.161718908330446
4.021288907087773
1.985752216912953
9.118652053018382
4.030455284886535
3.8283945809682303
10.029612796476979
8.072831227037499
8.250933612048389
7.604864970019683
6.581376007895016
3.859091841171045
9.11291569747506
4.870175186482411
7.067748015691609
3.690986764919274
6.497797504195817
5.427850011871696
7.153710839799912
7.99923523067248
8.63115693417105
5.4154751500707965
3.2746873165958243
4.491175517907398
5.550589628986854
2.6671997745251272
5.86333639208453
4.431780093135979
6.028542476144786
3.88338198110019
1.3904115869980518
1.3343566477863755
1.7704301451840816
4.706901609699263
2.3211315640979957
3.481641474267111
1.3610115468317963
2.4506559322963843
2.3852038913150886
2.051069135199589
1.4013681687149289
2.1994624530517473
4.136543712491068
1.6883068953946727
0.8224112063849951
2.17786150655876
4.82810289366215
2.5093345167818795
1.918849050544585
2.885755775204311
1.0866898095453272
4.120218948340662
1.5777379509537497
2.652340135348524
1.4020563713828198
3.347504375166943
2.473000412722883
2.6572055166309547
2.6604744044866377
5.754755496006977
3.119427974065122
3.310885706452569
2.9646308424932513
3.5551149586053015
2.0644610235451037
12.128028961279622
2.621063876217229
7.323826893528677
3.5876763934100264
2.496216874851012
4.499355503618529
4.9678717656786375
3.899543481672649
2.557451971544435
3.284627395514563
1.7337007320112228
2.111447089477614
3.308647353295688
3.1340986268348505
2.875562747232533
5.4429766079790065
2.028329453754301
2.037826470747669
4.00818363938133
2.2631679355141703
2.4075243054389266
1.9711503811560827
0.6518472899698127
5.550974024012038
0.7533129916324678
2.805002459068454
2.979724564939872
1.963882810009638
2.1712376561615008
0.917156641843155
2.884930193829054
3.238302934298574
1.8506627764212011
1.1982073657438532
4.636541190099164
8.176169729027604
6.561963367465573
2.986086837528258
3.8712835008594775
7.393333100381046
5.925677336776077
2.7484921137602596
7.873242705216857
13.159995550660181
2.635871732934857
11.555292296691498
4.573458180517845
7.843575825473786
4.810730673178038
3.8074764972698762
2.6016391345273027
4.078204297630931
8.142957317606653
9.806533990336238
1.587216974293302
6.506783145178617
5.352121117610914
2.9354883633294597
8.843807758026635
7.503755222009925
5.296414362897485
3.2649669916541075
5.319144097295875
6.368737568331814
2.8209897568704214
6.677879822650258
6.003695687829084
6.548414466410921
5.440745861986703
2.0300822304640183
2.5005225567678364
1.5060805358139935
5.1300750021343955
1.232776550865947
1.8765983219303672
2.106184121609175
3.6956890086016956
3.447784935131734
1.5450596358069268
1.498671151923736
4.278026584307203
1.196328951422918
1.6019043084465965
0.8137308360372189
2.074732034487569
3.4625546799157023
3.061615341129823
1.9154962310024735
2.452977971192461
2.8427754172738005
1.629876216083907
2.6717880912772265
2.0111131746653177
2.265780121147673
3.2503052519429936
2.6324907367291908
2.49443158843637
5.692979109651596
3.464188840630254
1.7293402676431544
4.365921900422666
2.148108106093872
6.693369670827603
1.990573942322407
4.275956729657326
2.4316256042258892
4.18600154943671
3.648500717373139
2.5460595348684945
5.101257957902655
4.189357128629012
3.61161167272187
1.7367149901205068
2.446933877851004
3.2770966016033682
2.0103849966700986
2.532658663870127
3.0756642731398554
4.104308578848894
2.8423280852099455
3.233056514304213
3.3153155895043676
2.1299543234117535
2.6477566451549492
2.6279563550355407
3.0957866438143538
1.5826363747114214
3.7185349609960276
1.0092106941249717
2.377390645070383
2.4806303404450825
1.7323993752593114
1.3299381617321822
1.9845702405767682
3.0911442171954118
3.9141235242989914
2.1104401763838068
2.984218067302017
3.1783789295047105
2.5544369595744243
8.000270917039272
2.393148575764906
5.096951933774658
5.411906367390562
4.789090778508062
1.8300674572305944
4.924165172233079
12.689920722071154
9.689689244604184
3.0777361049209024
3.2635953321278053
6.790694416891413
4.668299786303982
4.29420499380356
2.97425327372307
3.8017506203586215
7.831699580536662
7.8199419447841345
1.7082243206332883
6.35668699363367
4.325976602759
7.596794056697187
5.019832384326446
7.9802164320279525
2.9578593362150274
7.371688440205056
4.800773557971292
5.78142930488226
7.946208264954607
3.8683183120944045
5.141434832469173
6.029882048691158
8.798676385401114
2.477986581046924
3.11477140042022
1.4959636402235035
3.8281502870510495
1.959035506334042
1.7936995448472457
2.7125277892342705
3.3952816384267077
4.021428022983557
1.4244062710646965
0.6326091274813163
4.995270459860411
1.9886784907202093
1.3795889107118942
4.274074599174115
1.0270412046738717
1.692360900364299
3.0999898083852635
1.8868953781504976
3.0179070135621737
4.23165408306034
1.7559330431626528
1.859892836249795
1.2807941408029095
1.9098043234868787
3.373681402176475
2.9925491004291658
2.9095035301987657
4.886775174100102
2.908983156095204
1.169254270920449
5.400377804171321
3.613968039668674
3.90373705511102
2.723342890272211
15.363853364609646
2.073444289033113
2.649062372451513
2.7677523923928367
1.607682407456107
4.290006603530745
3.519238182349465
7.496862312895537
3.1136281431941093
1.667700141827788
2.289513575020101
2.100997678708093
1.9315066891452328
1.983273275919265
4.762333112148631
2.8991375980486715
2.3007693903867117
2.109295007997804
1.4809934250546992
2.7914827222951613
1.9518725191298247
2.113640337551239
6.607930450353317
3.7012431900523324
0.5829042596909235
2.706858168259526
2.2234659849678735
0.980263592493946
1.2586149556121355
2.084006826735071
3.5336693647100588
4.466632995488318
1.5584209823024964
1.6069924249501342
1.566719155926637
6.324077538809078
9.327379629042309
3.534804768564208
5.074001413384543
5.130683602034219
4.331440274581908
1.4580520507805605
6.15251782099916
7.395097966424708
6.581792964342458
2.0002661016490926
4.910012978715079
5.729546016222683
2.084749964753775
1.0514225793544718
3.467621847315251
5.81750997331811
3.537407191609131
0.9296764518188911
6.716850975367004
10.476274473291484
5.952509099158096
7.276327175324371
7.344875355730839
8.725746567113152
3.00882596558221
8.186793098363927
4.478411020506405
5.7364164220661245
4.825958621215994
1.8158783962767908
7.600178134154656
5.644872128067368
7.493220150727847
2.9920709397732765
3.5436511810005897
0.7539860334320266
3.797511994008451
1.6746011362044095
3.045259565062048
1.4956083454693656
2.7467189078081993
1.971301837002204
2.0902976132446693
1.445707541348211
4.093454078369286
0.8203892354616077
1.8603389670403407
2.127442038243603
1.3050560795327648
1.676162176218261
2.434524047554201
2.6781897425165218
2.9463027086370293
2.0810301117292256
1.251517483837656
2.333764692158044
1.6232614895245294
2.807189438520531
3.6532555655764227
2.328556141858561
1.4194925167385979
5.939511623555714
3.068961168739871
2.5879327018497316
3.640688686080377
3.0087119539657223
3.24963080492309
2.8285542072783136
13.383084935717113
2.7043256132930833
2.0228840154253542
2.5403801768883953
1.5849653429570265
3.6839387008413227
2.2757019892956163
7.630160927055427
1.7848785462222085
2.3133803652765743
3.6445928941152026
2.4096800450493054
3.3929304450905855
2.365169324667253
4.139992702994999
2.9150063134299358
2.1529479749265388
3.476119704777091
2.1915346468603722
3.40888129130664
3.922375969462074
1.3215351989179152
5.050599662253861
3.2193186289899023
1.1536830127828845
2.3868135155432952
4.0009643597710465
1.138239820222367
2.2274334777669647
2.638680558011756
2.6842589689952066
4.309552363952843
4.143247007227086
2.10550152604636
2.85693269395003
3.3666641150257335
5.160103859065577
2.62686631854337
6.503430190726539
8.10041129313983
5.2620753371806135
6.272210765347291
4.79270948016224
3.513800977893089
7.420405697395605
3.037385696362003
5.403032202560219
3.5252615821537163
3.0327458851288283
6.661565471368862
6.293311419454645
3.645492254582266
4.14351068239403
2.1938346133138817
12.475297697618084
7.5796490096500975
4.285670998302131
5.915901099009308
6.258112786140744
7.348052927045267
3.756472415732376
7.8029450037418355
5.218607486901009
11.205782394605237
8.857970760055881
2.9166873149687715
7.70570955012061
2.0247746362715318
5.5496471627581245
0.9340842853468189
3.1835206643491496
1.0354078784127354
3.908951075776528
2.614713356155013
2.873602249504485
3.092419527395027
1.27325338391255
2.8579670258233962
1.0733157107156088
1.1514568083854395
2.5579712401221837
1.8539018579527573
0.6236810692677669
1.276087537641038
2.1000110175640208
2.504688396743016
1.8641219726862266
3.5079617547429813
4.237167359195616
2.428949091339584
2.0420300139804874
2.043032599147204
1.832022913141751
2.6396852100064865
4.1068932825971745
2.261721325607311
4.1283934512649365
9.103586863971712
2.9702573030250443
2.813947144864708
3.35948552276758
2.160109140383241
3.530021321955278
2.425081194951643
10.99211820055588
1.05467727066832
3.4029579884234633
2.0353751623504555
3.129896664928312
2.4561496868082817
3.3543207022122865
2.0636110166848165
3.287789594228489
2.0140160908107863
1.850193153535058
3.3352522437997836
1.3528348797336924
2.2996290880352928
3.719528494104319
4.789162024736475
3.7335642565090232
2.390516608028011
1.241706790979373
2.45656240230804
1.219234258808272
1.1808369291425984
8.109511782691747
3.214775271530535
1.3786273160023412
2.294873829341553
3.377169149817762
1.7838604648363903
0.9847584903208496
1.5901041048751114
2.665806679073445
3.238164453901643
1.3263248370684735
7.786304996918208
2.5051830119038208
4.687769615204789
5.852778727777754
4.257559692268078
5.16719962208434
3.6123269946535883
5.72037604517509
6.386574332671402
7.234939004806506
10.623496049604748
5.706887014946201
2.0712030393871848
7.912792478962928
1.8243512815388405
12.767703024028814
2.664812871318617
6.716385082882329
0.31399039376126675
4.604225763026825
2.2573489759182546
8.186614736340674
6.324506127552085
4.619971958530735
3.4783747910491734
5.283444739153809
5.073801890749988
5.3587106109021505
8.64077084118698
3.741255765980301
8.366154753894032
7.299350267627058
3.6622812039441697
4.976222180247268
4.013275241055955
5.214087415258907
5.237690573149318
4.901831843897314
0.9968785859993524
4.116623609560905
1.4810295753593559
1.7865018846538887
2.4838729725376596
2.1814641458843322
3.8816345132038514
1.1167488132445418
0.6962107771171548
2.6739402304530495
2.5977466735872774
0.957570573997166
2.5075581307533934
2.6450218063687783
2.9366998784464875
2.878021185252677
4.2712311816721735
3.416540001453927
2.2349940172825753
1.1616124615473842
1.4643757987063972
3.6016041079297367
3.8444598742599205
2.034997991914789
3.0297533690657015
2.237427708471043
8.455052210785523
2.617011590602199
8.173904836886205
4.303314391287487
2.1054315779254127
2.7570431496313166
8.496111854119638
1.7901914751960804
1.2332270929293914
2.481970976953367
3.850810551059999
2.2980722812817707
2.4634764386782777
3.8052650751394044
2.696837357454089
2.6434507514099606
2.3083638257569015
3.382348964713078
2.143762304517658
3.2120574434801146
2.715973045374067
4.230282827210447
3.9022568562664897
3.2584598373278753
2.2446032294656204
3.465219628710706
3.0434920902438733
0.7663147340006956
9.543437894331081
2.4918389578127225
1.5743847160062554
2.1643903017431243
4.0042690178164895
1.9867169430371858
0.845313413490481
2.8230185610641776
2.6870690170973726
3.114893907068264
2.5643741872872914
8.112794598836269
4.846824206949981
2.453784530504182
5.163051995719246
2.653356754354704
4.102771012472433
4.653657788941081
3.318033513306983
7.63528066463153
9.492864800873889
9.030831750883857
5.514801887030864
1.4330965178664905
7.352319854636598
3.210466241405902
7.656562803838228
4.894939396938125
5.258252391243137
5.955362061921063
1.2514577167746226
5.70401971791331
6.817574251372631
8.307590567039476
4.7128687259158095
5.8017889066822494
5.321565603026248
5.663492971476895
3.748419663403571
2.9486290826239396
3.4082491344749064
4.602652871317159
6.116475312074583
4.215285415917854
5.448652669620852
5.123568593808149
0.8357792076929605
4.768887449895016
4.243539471008893
1.0743904294426303
2.988474189631935
1.743777215584918
2.1486279254492318
3.3774788662066473
1.7111322353547345
1.5363699043569272
1.6374026581024583
2.5982507546621028
2.752150011291937
1.8961676016234872
0.758213346040389
2.4563403822989076
3.2267142328716565
2.940228570328896
2.431761210752261
4.063213984269041
3.932528931483643
1.323204897281997
2.641947402986806
1.8691658073849202
2.7194149678562045
4.193948506562652
2.1990644097520584
2.8991445089591217
3.74729835335927
8.99602054352
3.157554736007007
11.162292601947117
4.603493104038768
2.1042197059050083
2.798347451259183
9.223757870628022
0.8663452861927282
2.0610502097220604
4.066146543670681
4.958767368314775
2.2382254385261935
1.6573097771312202
4.39143153416262
4.687533802568841
2.7344735727813987
2.531467091008791
2.068958007791553
2.5104774764212636
3.808511781950742
2.2409829018269662
2.7138574332865244
3.3463049792986395
2.9978822402563634
2.9839445171598746
3.5928170085651705
2.346288455703879
4.137177117910946
2.400975133332487
6.037229034304289
2.014718057720045
2.6521528755264128
1.6783240826848655
2.0131945501466326
3.594862370590932
1.5296728315268557
2.3423097105188857
2.998810148019008
3.040357895087418
0.833584347077013
2.673730479503046
2.948000695477901
3.491055981639851
4.216598574832049
3.4152937077610757
3.3490726194243403
16.274241237480943
4.534713163571335
8.707796822544166
6.53513648852223
6.374175273837962
4.474319008501608
4.0536611191694005
9.297459445122339
5.690571395039334
9.818909381906236
5.512840836772919
4.100272263592964
9.229052559952917
3.6448655509092815
5.486230511474098
6.589298624995594
8.10474539566376
5.272606508192991
3.592813844932324
5.043339097694697
5.039842031277466
7.611725427390991
4.399922214834652
10.982914175073253
6.656700777274957
6.336005531063509
2.9402455629523754
7.543935943095649
5.312146842192519
6.584423455604446
4.75412747391608
3.2464685474800894
2.0813525874815424
1.710253946479203
2.781166855948987
3.2559163015966015
3.2395009831231776
1.5895926575594952
2.444695133650397
0.8663233249813748
1.7473518165022202
2.2095624603040114
1.8162072677281367
2.2386234476782336
1.7981333535414092
2.5957112910583704
3.560086029600398
1.9998882336899662
4.661810057586222
2.4207824572987335
1.9925526599566297
2.1481539051273715
3.5322494020567654
1.7644513137091582
2.421727837444174
2.9762685168057756
2.8443453076920955
1.8348137532454194
9.015686568370583
3.639723028565538
10.191527124858451
4.331946993442301
3.5046768309608995
5.201919771709427
1.7941014495156944
2.004436689574676
3.3855827745112266
2.387461750409211
3.2439996071460415
2.254018170709303
1.9175719111171297
7.112258172192277
2.9671412461466424
2.5211743752974485
3.289776937317989
2.557750164320509
3.1100447949521794
2.8306939246830596
4.07480548194149
2.4798670661469147
2.9659919170968605
3.2451677033904813
1.9719247198258651
2.7412548951583586
2.3796048995061176
2.6606899540233013
2.730922022680354
5.074001010811308
2.648974630360658
1.980805973747266
1.495529199485408
2.679899469648829
3.318318897879528
2.170535043474228
1.1836193671047217
2.604778237959963
2.760182603485484
2.5414883945940776
0.8578753031685077
2.2646130820405395
2.773063974837907
3.9450377678483015
3.944279696747254
2.594033440490223
11.358189885034353
2.8795178780651223
8.256876465910748
8.049309540950834
9.407339198568465
4.895836949999143
2.100438846308309
12.89523253011626
9.895077842348359
3.0204457362894455
5.257557524195048
9.06179839896691
5.324775423155886
3.248972452168244
4.44023019799984
7.824115130998743
4.54028979414636
4.545934811734558
6.961350022818177
7.1988926321359745
4.6809942020400515
4.536518509879164
5.157328302790687
6.287519967859798
4.065905027247229
3.8295785359513643
5.99716935843963
7.302083103159509
4.486916451214647
2.9597321305611564
6.340195301881295
2.002660101754618
2.4870632296176396
2.055162936787732
1.777696993961321
2.0927545404161
2.035948444612339
1.7335866850550963
2.4889803456518744
1.68042612927668
2.2336817288895547
2.1646774234287514
2.603512357843197
1.5901360776540314
1.2779846352213748
1.8969939003129876
4.363964666525328
2.620617976426736
5.61431029707558
1.906156765507013
3.2750314295183705
1.1068507103367144
1.3473452619178785
3.731257826035027
1.9180242844174928
3.7717271625172875
2.0568526516131507
2.7392825376411687
9.110771534696816
1.9546704390300098
3.934485408891956
8.041416445539344
3.2527011457077295
5.886088258215985
0.9763004299201572
2.714284417290385
3.6618260602710873
2.342868365030906
3.6426474192943368
1.8500232334342388
1.6752209178254827
10.881090849961591
2.64295682802052
2.870596867779575
3.413321348146122
2.2389298254363244
1.8000877883391329
2.7569727402836293
1.2511553577689076
3.7411173728769396
1.8866257132881254
5.969285774870771
1.4483356984942488
4.31914148362779
1.8380160989490815
3.659942013553087
6.145620151811697
2.815713918032003
2.116427476472054
1.3584581329251704
1.4384600261553881
3.167084007240994
2.5101742334217585
2.0563879426369445
1.4275523004653594
2.2558684242994063
2.233263520776081
2.078276882661153
1.4551900163322906
3.057800445401859
2.6616403438360323
4.274868669034534
6.218472723181809
3.529366054624721
10.763462143716879
4.6945138347667195
8.884263912849114
6.075259149727688
7.356182263715089
4.327547516611226
5.344042822601152
10.131329863343
4.2589434079295065
1.9406798643745973
3.238230073323279
1.368689509187562
5.863701225425667
4.5451718300680914
5.297993947349372
4.466494059767351
6.5241158155372485
5.13448681257187
5.924951422831558
7.227408523542938
5.071114777399269
4.694666630239193
6.118651506542891
6.594746515632753
2.236040489516574
4.249860666449572
6.217359973258191
4.520379606356001
4.563356521869996
5.801573746471116
5.5084326272579505
1.9240310070592357
2.3240777356617857
1.5628555850601873
2.057838269592109
1.896578663791154
2.719850082770703
2.5920816009756478
1.9797029181831831
1.6068803286715638
2.17189234149476
2.8218853950471208
3.0822470049891675
2.4256959394226816
2.472616407098605
2.6412167503840056
4.718204378008791
2.370054664636692
4.8470238998752135
1.7298595327283828
4.408246531284419
1.0004618587140324
1.0717598911996287
3.4680287639264202
1.3970077071061457
4.4752081196996665
2.3052933268957463
3.772106362503635
6.777988611343165
2.0684503562734027
3.941062181175189
9.229658908770427
2.424147888549262
6.696251851742044
1.4417853447864208
2.285367768869983
4.114909289042052
5.283371960862983
2.2143034687014556
1.9597298968846413
2.222845670969481
4.865341450499275
3.662761884175687
3.163031809021054
2.984894031670957
3.5291698401172873
2.9291139553988432
2.080467714424041
3.2340187621743883
1.408731910702885
1.9737829228626513
12.179980959149551
5.945329951717188
3.063728849086912
4.0829373524569545
1.836356621563373
2.5340073841894095
4.988290864302945
1.5455233215518935
2.961238105127103
0.8207590065863245
2.5343458772780303
0.7526961537304221
2.089631953391442
1.0085833537854791
2.885625937024142
2.360497661207308
2.922525289329954
2.3101413656459826
3.1984130870436154
2.5607792623535652
2.1481883269419235
4.636483683748778
6.166334158222566
2.91250834541061
2.266161679611061
4.050879892573517
6.796440134587884
5.206986337980711
4.3879199035634535
4.3148750469958905
4.99362873886036
7.742252835214547
6.9321491348178235
3.191680069060958
2.517412346849216
8.451679702606176
5.390794189639936
6.732071226972725
5.513488101002224
3.6396311527529086
7.505586604081851
6.713010921707062
6.475301947797934
5.487263423687358
6.122362483327742
3.808200070537339
6.729453466344726
6.854964814004894
5.147886455048349
3.2192545153843626
8.536961343310152
5.0451550937360095
4.3274560593248985
4.140800074936323
2.7356085598975386
0.6694413474394341
1.3075195574465042
2.128853039228616
1.987340542388749
1.985850564881168
2.665230592685386
3.675993029982397
3.560797584262618
1.762830867224033
3.841469373549662
2.0703882427092
2.5521221090036326
3.9033108329118176
1.406999991359103
2.1535109745176744
2.3126181594135553
1.9502729144779427
1.890151738544293
3.7867672837353794
4.258330517310702
1.1449402899715069
5.02714775714696
2.3485595805933
1.1437018131210548
2.116266362230627
1.6409283288228003
5.027717173756894
5.2104345409999375
1.7262779528644843
3.8924273590465184
3.5626083810149143
2.6936328052018195
6.603245407575256
0.725357610161135
2.8685534205686554
3.9195720706382917
3.9759431396083373
3.080775754104205
0.7986114664095115
3.109978247813499
4.791744784393686
5.748131049742829
2.5776075144133768
3.9830913520928495
3.114883328674467
2.3755182294429598
2.200017151448044
4.115214363916512
3.0739489633100883
1.8546525547028145
7.7244713227996415
4.746784086839708
2.182837702572548
4.708472127524708
1.8513425127093086
1.9867227389435829
1.9174140715545498
7.173692915306291
1.906443245588325
1.7738023912172465
2.032566028430747
1.5882535750235485
2.1109825572940726
1.5014933055913218
3.2331556850870995
2.433491104631842
2.642010451341983
2.39372309563449
1.7763936218888072
2.314577096215446
1.520361294364005
2.915689241466357
7.014889474032252
2.0540116012252025
3.0823093626348963
4.943574444463165
7.899036511378724
6.307926236115024
5.876248948072419
5.4502152689229995
3.944904981713894
3.5196841089137823
3.6144434090316824
2.0278272832880124
7.0202628789259895
2.9766435311631927
3.1030740246171145
6.037743962280946
5.487071571782048
3.007600735046341
4.856435684970174
6.468627942720396
5.247995638044585
6.237661719635727
2.782811341074564
3.415998528791302
6.942352818479066
5.3872041296547035
3.4472450717042924
5.708850322126776
4.464830340132235
6.077277671505479
4.760471373609431
2.762532585416083
7.517743369341754
0.7794803311392886
2.374876915218251
2.3874208240325965
1.3923052071246442
2.183641580126573
1.6701813143083821
2.938168426147945
2.959639238821481
1.6550807110919676
3.0602038615224543
6.796797328453943
2.410172904515625
0.8872117673351395
2.595131496351262
3.5602534191455835
1.8597292406317827
1.8641943802172805
3.836076644501084
4.49497133562095
1.3235576563092588
4.9761937430365535
4.857161083145967
2.403646800001751
2.522025177313939
1.1870404572987905
1.6289299950397977
2.7357549610944987
5.715534544344326
1.8880211179402195
2.756490369187183
13.662860986001006
4.227045740067027
1.850048846366275
7.734372332042253
1.9207838985898875
3.9545176906061386
3.383322559243115
2.5395770286789006
2.0745257909963395
2.1492238332656575
4.288518653935038
1.8923929820057745
2.041304120689548
3.8126013054228745
2.7878841266784704
3.4201055141783985
0.8316005290296669
4.526167235179963
1.495167423352849
7.560805115086585
4.593915140735949
4.342344598590599
3.717248777846477
5.159360504533139
1.8210909877428156
3.3042622781005666
2.4612031820876954
5.406214501455295
2.717846941708363
2.04544952869656
1.6915910108337877
3.20101503463594
1.8435794123643212
2.9070874300985707
3.163009694913566
2.1981621223721977
3.278954928890079
1.6475093920736625
3.4668224733180972
1.1834731395449753
4.662786912402797
3.0443035571281376
5.6804756311369236
2.6410808135353077
12.296157572888783
6.155307316083795
8.329942465896691
4.639013213512756
2.3654752586913674
2.9856689010357313
3.6856403720616195
1.8397362764692127
2.4461717855649097
2.418191409309989
8.764260293349897
2.114347713276486
3.3127500927304023
9.22602625210059
4.534109034896683
2.52048070377837
5.986928604320893
4.740061266361947
6.474896111320215
6.1221320574333
4.858043635887218
6.319512386705241
1.2756011824254876
4.276009647396861
2.841512576276099
5.206332453171237
6.884020417413797
6.364206655799298
4.619352180171514
2.9177620945274256
6.424347425306201
2.7810624748865473
1.4883480615781943
2.3578483775991685
1.6122563422482552
1.7227034855723644
1.833968350971266
3.121912583053316
2.006944554468161
2.6819754475351445
6.000671210374999
2.2736532537189578
2.5355408227045224
0.9032546807494632
3.0441369165281413
3.2549903901155113
1.9032970600787553
1.6834607056673954
2.874268715558766
3.0023773152871933
1.8166897565913933
3.9247963094522
4.572497534558826
2.936583176970171
1.5430506470729362
0.5443246290794522
2.4339150466032
2.2238037657417737
4.146064911674109
2.7544036726771037
4.863997336875761
1.8407898803086893
8.07931541358874
1.2933469454582684
2.0367174942848765
7.379570594456999
3.0984102800756865
2.940009988467309
2.213178367167467
2.111775613767495
2.3454069994113196
13.28427098527275
2.1557329632766584
3.4130352586622337
3.2474822702016373
1.8384604119582892
4.29197027841223
6.708656630472655
4.9883929838336165
7.18508963666426
0.34969514820997427
6.490008413537438
1.2196107642137461
3.0078011273386407
5.568615920964988
1.1018142250270613
2.329325199065945
2.380369612663736
3.7726521788256124
2.942646783905685
2.1514335094107984
1.938497390642254
2.0629511627375967
4.174539486476081
1.8396718169356963
2.686452673713292
3.381215583811945
2.7961164327449937
2.5122609085024172
0.8472128827549934
3.210470894358713
2.5263726001302698
3.571421380611143
3.729033217467146
2.29986670030526
7.506597424760693
13.544888881736057
5.252674032440074
5.414665678826181
2.58684320057235
9.223417339206923
2.8211915751147503
3.9471000058474215
2.745512496636217
5.402526865591275
9.119100234370894
2.3663996866181076
1.9749329323670046
10.25707753746325
5.032849926169096
4.629579185026256
8.36674855731289
6.945597310679858
6.301057460436979
8.48517166632554
3.2491433944494355
5.8185150965634165
3.7949436820977334
5.032959266938257
3.2782384834880705
5.009214444324166
6.83073976468024
5.4459804744912805
4.080719526303302
5.4482081971893646
4.604366857622264
3.137946620979955
1.4581084493926466
2.575799599103596
1.414591263108996
2.7607785725316543
3.306685574637982
2.2476090821986148
1.0740916206095144
1.6403583194273443
2.1586268629923553
3.057758069288171
2.7774621133864055
2.1904239324033083
1.0268036128601234
3.6634570188222324
1.7944449273744778
1.8475988083908101
0.6908799412851852
3.908917569920582
2.0611250111001977
3.498806820376694
4.744994950154664
2.5653682018259265
1.571141350681815
2.2014170105150797
1.5589939733254303
3.3569616614468565
1.1611015648957543
3.0473964497784647
6.314438069350621
3.692002597816679
3.2872428752030887
7.108199372648222
3.9356259661898227
13.769662534688209
4.236953179578155
3.2479888986545213
2.1054947615839796
3.957456941066965
3.4257042824802224
4.287026555449073
2.3200624001687746
5.272128065563721
2.564156038658579
3.750705344371215
5.241379021879799
4.367065189344695
3.8891989472852995
6.7637850755684505
2.0839544980408395
2.3685918760264792
4.101121534344913
3.2460924980986228
5.747801874674624
1.822572287182611
1.3732496143936017
2.6973661641286206
5.732962355542848
1.1953683585260806
1.7127629623670515
2.288423558828686
1.2263067117365665
3.5412339787067144
2.0701028404060637
3.218624491082676
5.111548757526487
2.030063389107516
2.7524571468265826
1.1158871127702827
0.9298181438024398
1.5795795389722884
3.1869946584547337
3.7550626138282794
2.700059505438959
2.8768719981295137
3.2586063136840084
10.083195631107978
5.701135527227445
2.1541223886056957
3.0319549770033203
6.561565119212101
4.457210267533956
5.416778837859423
1.7677266752549845
10.539168744363595
3.4683192574312094
3.6447783072122406
8.678223949749912
4.846750790595239
2.4959978968478134
5.31515740932435
6.078905650293848
5.872123893655696
6.416185278345981
8.107005807702405
4.658309524708661
6.646083354508802
3.334828832133947
4.037707653601266
6.2231010415021
5.541124614584403
3.156273682820661
4.711540788399935
5.519429193386745
4.521212931921192
3.9504557996943723
1.6381448369293239
3.0765402111382594
1.1477266168872022
2.4242168411791662
1.8639506379281896
1.5177421270976146
1.2551157651699132
2.4716976576433396
3.0828449698403118
3.1927805201521493
1.9555230693016499
1.8817929100215192
0.9081212783516718
2.178557607872364
0.371503112723672
3.044268447701326
1.8111848589264476
3.7062713942155865
1.0502355210094827
4.185766461113695
1.7000197171457612
4.293330916014895
1.8140731096318385
1.4375012054770075
1.2411459829780411
2.6089839881196824
0.46168312484159124
3.660370828392968
3.557515108005414
1.799868829064094
2.7066011181712306
2.369759790619069
12.19613261478263
7.84561481111651
2.9407627433266943
3.1269341016070507
1.5433862318154121
2.798000404667435
2.3448286926773956
4.961060164866891
4.223622130053354
4.284268249845663
2.4169922423612373
5.241116282261687
2.630997411891565
4.155823164888703
1.0791606377320515
7.595946740278785
4.207728626770929
2.7531639443108227
3.1227976966345214
4.395580050997076
6.343538867046395
2.3974856102650364
2.5152286127802945
1.467650570585377
4.343324543681012
2.2750886493442417
1.7924322573819729
3.9093780553730837
1.6831089296369344
3.3755472560098325
1.0137450169281046
2.438014840144324
3.3115145785954954
2.6504863718837064
3.755642216354973
1.8015449315376402
1.6073769473844488
1.3215201625793322
3.402640080849716
1.275916778230169
2.958314110239851
5.516513835501276
3.189676123791032
9.90281998955493
5.260808414258925
3.992290006660645
4.578032364722188
4.643665308022634
5.957771817690907
3.2182676818057714
2.497242262301092
11.860497995037468
2.7089481939223665
3.3201320654334037
6.108979058125498
5.4235167590478754
6.2910329847744295
5.5833458390810415
5.628671606262388
5.29088890149532
6.251491993404238
6.2700002258307235
3.494061792341691
5.9818327506333056
3.3509242104664705
4.131417063989172
6.27866698605447
5.52792652920838
5.997261623914168
3.281454371655487
7.652191325993399
3.9402618254796797
4.38864319192905
2.6830093598602955
1.417789121586225
2.835246501705002
2.4129325746519195
2.9164527610693303
1.1310573583777992
2.239107020433903
2.7039343638611704
1.2891015513669946
2.1483429018721085
2.1992291060728295
1.9497645195350204
4.349258818008165
4.023060092706322
1.523315831151044
1.5075208432901641
2.114946556710925
5.110568215766979
4.176255528655377
0.667540965749648
1.659167436023553
1.8765753393491793
3.6851172430399934
2.2846274883030033
1.1288085489853334
1.5351127343610445
1.2194454767786178
4.566552854947658
3.685809302066144
4.666568218891183
2.2709970234549206
5.805251543335635
3.4576233098349225
11.669480928516856
4.533712802369781
2.738432554835502
2.0890065955040167
2.392461257871008
2.6499675074015285
12.274803323105706
2.6851348289633443
6.1844735781379185
2.137656988049945
5.398183949832111
1.8227419955524609
3.4327251470979983
2.057878571841516
11.252864840730771
1.9441970741059944
2.375625112566423
0.8468115126472257
3.1067928659389006
5.587823187871982
1.0047546502790887
2.6316259750459357
1.8245399886417926
2.520672142204236
1.9657691543821458
1.4279587791457558
1.8663695929958581
0.869488985328369
2.4326317769061094
1.3792775708587512
2.6624567866314317
4.228522065780898
2.2101307538181296
4.259812313509474
1.2366862062404038
1.2767308624573737
1.8932937010167645
1.8686050632185542
1.4740108412154098
2.394919086965421
0.5386724962364864
4.87948861389071
8.002414903968054
3.5318507515502082
4.2969555767049705
3.183683027294646
4.079188344733787
1.4758749722759685
9.102957268101209
3.726074966991668
11.814223746503963
5.582825742392858
5.648574251042757
5.03026832061565
5.717709003223521
3.5387866512274497
6.375140384155032
5.201032436312013
5.391871552072466
5.513391598094387
4.564763197578522
3.59046950041616
5.478125212170349
2.8036363658321135
4.362420041530346
6.0402923561750095
3.5650491851744177
7.029742550531788
7.228485664827067
5.334669770341554
5.3301543526028015
5.722502783395788
1.6348517413447834
1.057932398017704
3.4646644447268478
2.6899350294993156
2.1323531129523836
1.5407614782320564
1.4409851395579698
1.8444077206092964
1.63190593885515
1.9747727878877213
2.980971598844625
1.6122529624153465
5.668487963092682
2.6896512066676688
1.4783730763608118
1.5560840896825632
1.7193648180436096
3.965548769865502
3.262264892455208
1.3394682761086085
1.7275878266058609
2.158475659192603
4.168027679434829
2.2559767816263236
1.3002632273188222
1.6827560287802337
4.571989792578789
1.3148459928848193
2.9973640894234674
3.1795836779796036
2.965163513366798
4.6647601546241155
2.2897677632961084
2.981617706640059
3.0446491957382538
8.599811202830326
1.1589714487649891
2.4668413205758846
1.173639094043179
13.114180099855897
3.5335964258299772
8.118539626363503
2.513603232691487
4.6628535962905335
2.3097176920626015
2.660185846873126
8.104283455895821
0.9796017172576519
2.680108651969893
3.362455725001952
5.649359244399898
2.4359509281614304
4.247991012045445
2.6603569886716616
2.4471717522283636
2.5421819203875073
1.9678439590532455
2.8887133829965497
3.250363217317255
1.307756902691794
2.328785490886026
3.001543098132316
1.864979189102879
2.159408332732664
2.705278225544531
3.1624977194310997
4.114990760102064
1.9981193190051874
0.6979054364326294
1.9257868212455165
1.6783287092314183
2.6902223387346504
2.6627228314682676
1.9574326074253658
3.318096573891906
7.2267795850111565
3.973067746378571
2.8305668189770277
2.34634435418205
4.383765267740802
3.337059043351604
3.161629059132895
1.9266487581869969
9.67337777006292
6.266439151718387
6.6401368268837695
6.8763198755948
6.093415191150537
4.770553303486568
5.401940043032854
6.108875575443807
4.699991681868112
6.019102614318662
6.568186898002042
5.068770638121377
4.719933733303298
2.63612417366892
4.03707483240723
6.211934848180941
3.471110958274574
6.217934882132653
7.876430510344576
3.8298222923773677
5.008119181394241
5.346280121721147
1.4322940609954686
1.1400809185560834
2.853856929073598
1.7895487714496612
2.508898608873395
2.0613456627871694
1.4231738277262562
3.352624339722603
1.5056558509486049
2.9809392845753515
0.7215738021405554
0.8726441641029784
3.983969605411229
2.0584756822421157
1.3165341067301144
1.5454636391214303
1.8678806831868975
4.500466280262407
2.739508960824512
1.040600712499475
2.3539184166372245
1.5239691774459279
1.9207921786959792
3.2836988626549197
4.469591349914252
2.0907980075458923
3.6602680980448237
2.521427975937229
2.6814895488301267
3.7870100550922103
2.8761080207871683
2.2268383962452374
4.975086665931265
1.6300917145314369
3.3406120438280675
6.317415258670929
2.221468435667624
1.305855429394614
1.9953456332512653
10.940623242349652
4.25825377668926
10.352406376789311
2.227611987892594
4.395194045658654
3.191661607989185
3.556534137795631
2.094903876989237
9.038947563184687
0.6461863985785604
2.6351330487579325
3.700864996165178
2.444403041790813
3.6478916871669846
1.9164163219042054
3.2985475193430736
1.701280438464094
1.3565620873841615
2.5158989843733424
1.6562705926230175
3.2860783310059216
1.6798064566800945
1.5219738806948457
1.4641644834536165
2.7617665332560875
3.173445205710505
4.585326230906245
9.974846535642675
1.6228338640336282
1.955908441044489
2.973751888772756
1.22864780153433
1.9524488812845424
1.8100891173170341
4.278618644402655
2.7929525538705486
8.359332976207961
4.654801903896742
2.19919951392403
5.868335159647179
2.7156760754933167
3.985124184699062
2.2862630804387516
2.4923719136384297
8.472356962148304
5.339045933876608
5.840995653892513
4.580704906162632
4.307699461204755
5.194895620483404
7.968191722930211
5.613112098746591
5.194670059090924
7.251933008055291
5.770374977703138
8.208269920446542
4.536395668382085
6.992531031645849
1.843214373346751
4.443372679386769
5.533214119182552
8.947314010028382
4.5253339715975045
4.012001683887639
3.843919074763
5.191652173473986
1.783703489962063
3.786693403114844
0.8447036052320415
2.9572674662489002
2.700899036802105
1.7558554390958199
2.685446575625477
2.3668599145268843
2.448260533529923
3.1726943024992904
1.0950854276161153
2.251263534939648
4.029653274014543
1.987109369430927
1.3887613447370855
1.8052055890556808
2.1357230429480807
2.7362343354323766
3.710943451653869
0.9784023690279511
2.108343788660862
1.6209767646393942
1.6766588525536295
3.1504072985475293
3.323635562441478
1.428057221441743
2.4653302733107583
1.9097520020154797
1.8685695665101032
1.9965375580302354
2.4256683669296635
2.7904935938882915
3.6735727311115665
2.973464867234163
2.482989744248212
4.277339190088473
1.0468848889708764
1.163546724079177
1.948757978978293
11.118444611860147
2.4225158108617544
7.527087637984137
4.286801815831231
3.795695282189296
2.5413003595541706
3.286913549032209
1.8546084743076188
6.887897178124226
1.93128555262008
2.278408640977237
2.909298952734846
2.7944654438193766
3.1794463296121904
2.1167472333064317
4.4358181020674525
2.2195015356606915
1.061055638820391
2.025329491661739
1.7677617895391484
2.7275969299893346
1.2341227049211483
1.7506932429426145
1.9139719891366236
1.3636275203086239
2.4987889527084093
3.549461961206289
12.323311818994432
1.191495858316173
1.4292478118139553
3.6351788546556785
1.997714979477315
1.9115043167129897
1.907096238989938
4.218818430940115
6.064828783687408
1.954609483852024
6.231302835605083
1.0828179624217744
6.363255179906189
2.8151384326504783
3.8253914131457534
1.4118868762729984
3.6853473074193035
7.490030192236619
6.768115759645891
3.8066084752918483
4.978296970141735
2.2547801631953854
5.729238571579242
6.6408169168364095
5.213371612833569
5.607612024112258
6.033153726696127
4.607390085477267
3.1372786663419983
5.5115659183230745
8.096506207075429
3.346875686251954
3.762186034624413
11.049199663816864
6.705264243849344
6.347049720085781
4.145058815609904
3.547346090096603
5.254159584259651
1.8547940933050837
3.222488108821477
1.0897942622479126
2.4690073402202986
1.838935172180887
2.3368172556542532
2.3133798468895606
1.9546714829534872
3.8544509884498113
2.8799834359929672
1.784531602644024
1.3929224498150174
2.336899281995768
2.2304774665256555
3.6821088557190325
1.7127416086984357
1.0751246309807687
4.3843593513632335
3.6674036732688826
1.0806718940858506
2.6753955512661096
1.6244256632597995
2.1528469646200095
2.996601393455745
2.2860894282872457
2.5504337113977447
1.5481916379886314
1.1656358002470515
0.7867106185240754
2.6518315030003907
2.1004430932056954
3.273761116625027
2.2903099219125593
3.0450376208025314
3.0014007120669377
2.1558810087097338
1.7697558476573294
2.752493776409117
2.167109084442947
10.796626586776874
3.014235347077789
7.01606551936593
1.9955587638191596
4.28404129616915
3.185848920961539
1.9584761175953478
2.945932559763149
6.356007475628277
1.4646742598432039
3.67550085931492
2.3029835784648633
3.0356348898492493
3.422099765053892
2.304576465303663
2.4131498260280275
5.069180128989383
2.716641908215526
2.066122857843953
2.60063651746384
3.0746898558209557
0.7837445527146246
2.76417918253873
3.4651894824828657
2.4763428904148035
3.4704386032473793
5.7409013802854085
11.284918813975837
2.4681540910423796
1.6313705430894747
3.8749591044547786
8.667732533181942
1.5560644769343706
2.508991997712497
4.5978334329645305
6.105323079591948
7.134087738853705
3.583468773744541
5.648458572615121
4.854772626047455
1.7962357543649956
4.71503979917108
4.392619670463989
2.5723718426489914
6.127311032448251
6.80601833358781
4.693844027611451
5.57240205740763
6.48827695145666
5.924620501482707
5.823336863394439
6.729030319263614
6.094769303581632
5.121205691855925
4.792765985113879
3.4831570154834393
7.502750362376348
11.437332120860422
3.8022164171761297
3.1366911637570962
7.313755835651209
4.709272091878354
4.40333113970214
6.3035647274129465
3.1656234514752093
3.859144978940963
2.7481749725060447
2.3524474755677387
1.0175046553296705
2.341192269702956
2.019253286516742
1.8823520414078727
4.011091918385058
2.048919896378024
4.041203616020332
2.487533547277572
1.7573554446993676
2.0202894291671942
1.458070353130988
2.654900704691753
1.5572565610366722
1.3287320189247225
2.1283909588802734
4.313185116827765
1.8962385078432806
2.1552016228302273
2.844076914197905
5.14989241658749
4.336531376741053
2.1629516717491293
2.7891234957515065
2.324932718060271
1.765936543978595
1.9698534820173887
0.9028791654576935
3.5757304997498642
2.7121395227871683
1.9683491094893892
2.7584984862450486
3.0845817596605514
5.148836311016277
2.5529432226281505
6.480019025461531
2.637231734861527
3.3551357598240727
4.14106173148394
2.429450539024365
8.309192631258272
1.6392006563211403
3.6236266997648547
3.945293879078451
3.015759454019782
3.740932687025559
8.930588910302388
1.1485828864998557
3.2761358808404526
3.0894343510922258
2.498488564183352
3.1411603038470575
2.8756830069793544
2.5252339032936657
3.673908204806042
1.516688683404252
2.9131387515623346
3.186288302506419
2.3335653742129936
2.4341640576553254
1.414152867227333
2.3718497100536946
2.339903931218589
3.2556009946420765
3.136847136313217
6.248536201786922
1.3457222011263166
1.9637124604210443
2.1093296128918038
9.409268659662484
1.656510144064861
2.3341336255249514
5.741441526711262
3.2848371723597167
3.211836599316312
9.19263522868559
11.348689199954956
7.202324928247422
7.482304468230535
3.325146114430474
1.8708590678495718
3.024574679079494
5.4280531534443455
7.343193587398234
6.483848006277678
5.644316941992605
5.659050776615971
7.912627638238
6.172031158745672
4.815429778247407
7.193372608154116
4.8753395101855
5.396638189352245
4.911828142481658
14.57136800502736
4.936731433376222
4.75920299614001
2.6700514467858865
6.568926085409958
4.902706147418825
6.017753341322839
7.226876400411534
3.631326067088087
5.388667999954622
1.2244654465953402
2.8519972180192203
2.7955862832044085
2.4262256196560292
2.6339670895441536
2.441962361687071
3.9529143861792004
2.1016112791708275
3.6655048531122474
3.333532122648316
0.9758030931474174
1.646062581026403
1.6016053860524637
0.8274910791962174
1.4923423881450788
2.476355428703753
1.8671335702898584
3.90401074437664
2.7825717136103783
2.6771979551411733
1.7735520426530604
3.7634251209364944
3.469189670465361
2.6760773054145948
1.4393091924531636
1.812843118550591
2.43232510144433
2.111031831149612
1.5042710194264954
2.9933667207775305
2.864769756813967
2.3524682672663064
3.1019208612368585
1.962842170186606
3.831381858009631
2.704939002093686
5.104458650086175
2.4665019736418756
2.805943746469927
3.4539964892132207
4.970659200571233
5.343680067523982
1.3782943713350486
6.415793352063874
3.0025653361560543
3.426078454746316
2.136730339410988
6.227435268326812
2.9222708958505974
3.2918373010136244
2.771030161960339
2.474551585916849
2.962216976504882
2.064086655194303
2.361240604728735
1.1362302209527815
1.6516177546621509
5.269595029947535
2.4841739935619542
2.229433159383079
1.5031332229127417
1.9539607947518156
1.3786592645207747
3.074326495378191
2.0867515040172075
1.9890552498015164
1.9028789137346591
2.304743041932411
2.268436032208333
4.638889750364738
8.706018551178133
1.254425759164112
1.3666148171599457
3.357428508783286
1.5007068835338822
3.78865824157236
8.71808501991477
8.044380134975611
9.881140812785098
1.9414424978634928
5.980634096236532
7.364003914969443
6.630137647373363
5.695226181588267
3.2740169716312986
7.892597688194429
6.593112635635212
3.3504538656219855
5.27263899041182
7.166323115236904
6.768782260899022
2.585472958137087
6.479115314174953
5.416849896320181
4.140265435194113
16.90034216566291
4.881118847144559
6.387280282458046
4.078902970936594
4.903031103803782
7.395050813604913
6.018645650020794
13.142125762497844
4.212473477139481
5.733312238767935
1.725912672561364
1.258313380808793
2.811126213060353
2.9128760232110795
2.5043383866087523
2.9284516231692987
1.1657950245059177
1.6682011587012802
4.16401387309131
3.002242206102912
1.182805088979587
2.5404699622732725
2.355718033709834
1.3836560180543327
1.487942783059729
2.9498044758872752
1.9393142984819414
3.6205254313599435
2.2986895857134355
2.4083721042408897
2.1477036969092684
5.3685499372505605
3.9246308708315105
2.9044341034706465
1.2650835631448838
1.9314407204862214
3.3142801719508577
2.3419665159242107
2.339623740780761
4.401802658063164
2.0206906845437933
2.379047845635502
3.2869259879454886
4.106898615570265
1.0566592679719449
2.312621610472708
3.4956757458053094
1.5384358962786677
3.304177928021434
4.5701637623539195
15.102494905752954
4.07253152626944
1.8143824090411833
7.277941084918525
4.039025451127877
2.647999518664396
5.908195595226661
2.1166026603366164
3.072832325408009
4.048230565577836
2.1421171285002405
1.8104962575989918
3.310528733388574
2.1760619146501927
2.6712086879609243
7.9805237817926615
2.9001489080155323
3.487295790656291
2.595435764813276
2.4407971882812625
2.6212340654322235
2.559705202950532
2.05154811744429
1.9484112745722069
3.8069724279517216
2.0564471307836536
16.186983624782204
1.3223420552575267
2.4945606291780646
7.446443841490955
2.101500715259525
2.078969806599814
1.7716382481717106
5.30977048837927
0.7146119341178387
9.127388364813536
5.525173666868578
8.856569429064718
8.599886734415561
2.02628652038453
2.1469855759015504
9.615067683768352
5.505073791390773
5.066896091062549
6.98252813249685
8.354314823603909
5.643942676340194
4.920276357070859
4.387114396513559
5.153087879688559
6.478015502232042
5.618465197665681
4.572454478079575
3.466666319098737
16.45402501709248
6.109716667936356
3.2004304799335763
7.364079881884118
5.614693546452518
3.3539317954619343
5.089915895831474
6.233530778915426
8.531744357793375
4.46728403750232
5.802917069360001
2.3451112005240096
1.6977247082942923
4.155233935423839
2.4648753531050827
2.37088395932299
3.0178345800736275
2.025781495708425
0.5768869088182741
3.1881265998758463
2.553881394762265
0.6681338074008027
1.8033794304353699
1.9027373095014604
1.2831669648685766
1.1181508789333776
2.0194772425013756
1.8932046451315863
2.5943139255930463
2.9817211113020488
2.4615200627838982
1.5633872604997918
5.080163220713488
3.6456229552961354
1.9199886411010476
1.5212515478311182
2.348318206452996
2.9009957853198385
2.552627054250527
1.2572932642617818
4.4411782826584325
2.0281599848692364
2.5375779858139014
2.2208635623077266
6.3213356869575
2.3503900139314102
1.9964889362598797
5.196589981837161
1.7840885587574848
2.2194734161942105
1.6114002286364033
3.344091448149054
14.968592445032987
3.7302173812911255
2.9773626423039605
7.261553903328372
3.9916635552299047
6.063958087918099
3.0041271397097646
2.184420716646764
1.091161885945466
3.1429384199893726
2.3143414515187732
4.657667934484767
2.0187820898961473
2.4071516858544135
7.623991969809769
3.0212687909287275
5.0872325450372315
2.907474965555629
3.4570936710298774
1.1816802099944053
2.4828049316564
1.8436241401936138
2.46419693598663
2.754038333159619
2.3581747246175233
1.9778746478441287
1.2344803468919754
3.4174034185273534
7.791156228546345
0.9282451106965057
1.2748507932215751
1.3997373211529403
4.047959587155092
1.1639851773765024
6.681352641034806
3.506764543171326
7.437266197649979
6.383766304839396
5.615501763986868
1.968055796245393
7.965143918740964
3.766251953748473
4.020495366889139
5.001402146292236
7.444880535053898
6.1542095332675295
4.254655160930944
6.182118711273739
4.153235129716045
6.0483551469158705
5.083251335638276
5.018141638414057
3.242062958518881
6.071115226289915
3.846163352045555
5.751816765455051
6.973923521227929
3.840655390774197
4.714143509214179
4.134516686183651
8.229556870211784
5.024728098443522
3.5469560399593347
0.8494302774094902
1.5209581317968368
1.8036918395934916
2.3361861721305295
3.061984231829664
2.6728431219640485
1.5865388501618647
1.527323466133352
2.1141049120821114
1.8462641878707933
1.8738458841060495
1.5420079657102848
1.9925573773839196
1.5580167953153055
0.7200665178766843
1.9277799971398932
1.370231159459766
3.4261492595553595
2.453142526931917
3.5945034148371753
1.9466369751230952
2.1797996823780994
4.628017472657043
1.069155869049914
1.8047648765067403
3.3533358079104976
2.332474938740264
3.0123186591877333
0.936604080184764
1.7878296992645393
5.878621050293554
2.3091292016467193
6.580323499078439
2.243193503693575
1.8491742397858182
2.186760220380634
1.9668252675035218
1.7896269731915864
2.8151306564164322
2.8430964848287963
3.2250782884833096
13.587660516094715
2.7750941043628616
2.7642089524411833
3.2235901522079584
8.98656371493901
6.290116200377437
1.4481419590166473
0.8668584880056996
2.056983621093708
3.2897400941359813
2.025954564281499
3.52728775321229
1.5732002283385902
2.2278111388335127
7.641247941969354
1.6619116928009898
2.0230391397422474
2.7429156267319104
2.717833341173463
0.7336344331290294
1.889241624422489
1.7200056181275394
1.9589906896685185
4.509182306160556
3.5965644729804036
12.186444220783883
1.7983575420665827
2.692955240709891
7.44686641714178
1.1976787402801334
1.7226877926312025
1.5013902287926284
6.776229734450954
1.390577432366213
7.387079197341401
11.392960248601554
5.539153661768549
3.842120283428866
8.369759417627005
3.0536456379375454
8.850943797635415
4.4192516417103995
4.817624990046892
7.189077417980113
4.821819596367986
6.772247740464536
6.777635106994622
4.543160448253652
6.787538956502923
7.62187594272781
5.839572279425073
3.5352838716323816
3.3919738454623998
5.20362499850432
13.136121388226586
6.347343484797591
4.8885322882367195
6.455154419107766
5.434961074201804
5.659657691145512
4.215008885602493
4.234817388119382
7.189939958079698
2.743435220336494
0.576711170217357
2.190051800772286
2.6621618510150973
0.851869585303595
2.84300794789164
3.623041327154567
1.5365502785596201
2.422471878585048
2.6027718411162475
1.112512605181259
2.042918050611105
1.6613879243187542
1.9373279448423868
3.6270962057401834
1.1720043617167752
2.3086243979948105
2.707153472120145
2.546030889464133
2.7815757495447637
2.2903169982503297
5.081915738990834
3.662779179622443
2.2694622367222697
1.2024412253702346
2.1383730458764787
4.232115885373143
2.6166771071014465
2.1694911736984244
0.38438519815449457
4.926153960063164
2.5541545080231045
6.186264138863792
1.8498826287692576
5.4698435789341975
2.0130677523467857
1.6414676826243673
1.571526195824352
1.682803839648208
1.6866323451899046
4.188149828625082
3.2091610620433944
14.024407950933293
3.0434834793420533
3.7531442704845923
2.2349755980746515
9.630964670369275
5.5126063722724234
1.8384640792282065
1.1566557873656211
1.864859601395316
2.48556069705398
4.4308739515944255
3.8628851971839517
1.1322944201234129
2.3266550279209284
7.698412694897944
3.638352326315539
4.6499962202595695
3.5337573813510335
2.176028040860715
2.979386463048585
3.963115144964912
1.2855114090030448
1.9152354873571076
4.298778477940825
1.21512026018077
6.699867026896941
2.5616136665193032
3.496831339255603
8.538221418954548
3.5685962948809125
1.4188392751880476
1.827688059636364
4.1855083405403395
0.5261382231802133
3.1698125934744796
6.750225552848158
2.6826978493170146
7.068424114882769
4.126751766828338
9.988081810223452
12.703410256375422
4.26898092529106
4.798404586744503
7.967409828203037
6.956188114115628
5.9053589566004145
5.483878015951046
4.8185805479230455
5.1472501618184925
5.645007486276148
5.236932348429038
2.3558590285103413
4.949575629949086
5.759473930020065
11.35275148220035
6.341304669894117
5.115375531805843
7.134904217400377
4.930430715465951
5.993635165540888
6.6370661558535335
5.2095813739921075
4.782261037929435
3.088789744835592
0.47611408633292224
1.9634690091129199
3.7385203224070365
3.1505555768313895
3.5525409386316333
2.6864499443480856
2.2254648864361672
1.6051203551320778
0.5143752602214632
2.125663167779559
1.9746811993823072
1.59758894153802
2.517275150666743
1.4321657691180278
1.7080683255146076
2.03315400229196
1.7944342551412518
3.1903297703609117
2.251761134181048
2.7352415105977546
4.017131236016281
2.5284160871725208
3.0867300348978945
2.7732577001714325
0.30212910507281465
3.7189350746500427
2.603619978858729
2.0361411354261705
1.318524689892638
7.552574287071719
3.1356441652137144
8.009407683323275
1.4598041206417642
0.9283245682884697
3.2563746291929574
2.18369255716466
5.811939506117849
2.5956074591244795
3.67873356687466
2.514386769551097
2.5834855753184205
2.8758874964006713
15.127904570897398
4.106176843409406
3.074824177694218
6.4242008993788895
14.266538325082493
1.5535246299186138
2.403296618595779
1.7346469092748202
2.368242639607884
4.05342559527764
3.772148187451587
3.709364891033508
2.022535324512216
6.153185446415052
4.52420679513009
3.038190815202686
3.2768836203001848
3.4974171036334747
1.4655002998661808
1.6226254956059434
1.540298229821835
1.7274762773678423
4.560013881762315
4.724037282227351
10.44361558016813
1.4597759946723692
1.9217628317632982
7.661390871951645
2.7084994001878835
2.676607515370693
2.1046491716663978
10.241706116834477
2.6130339294520635
3.5521900853115524
7.749054902206508
4.388429968403064
4.475957073922087
6.4180669229206755
12.46045692933175
6.7643855829271144
7.509178959575094
4.927537756316748
7.508030617249981
6.261547655560402
5.811577816046304
6.842937409960966
4.688607158653986
3.807851683410068
8.41542210670649
2.812711997045972
2.5662921837125503
4.351340461568495
4.370314496943236
11.13166748400322
5.765289752858445
4.944214780205222
5.42603929250319
5.176585680455981
6.2483888487210555
5.664794539304278
6.549402293634292
4.773653056829668
3.3376011498297986
1.1943570352798272
0.863051784250994
3.113184118048139
2.970783250819071
2.4053220519419054
1.5231560740684327
2.1386817542471586
1.5176603174394823
1.6627615655969612
1.7764230683475872
3.1260877885567218
1.4135339829109426
1.89801560008183
1.2849555769177141
1.329952779019401
1.8583333521503207
1.9484613384004374
2.2182805275290667
2.299398742524903
1.8282602690744119
2.538022708332958
3.6197833335364016
1.81707154050472
3.032140602697922
2.672859779508856
1.5660004216217855
4.205003796285921
2.8353667520285963
0.43208980667270247
7.00918078302679
2.4607818749069676
3.6246402660755663
5.52201850578555
1.6838982656808785
1.6806687309918804
1.7735460802626077
7.749661690183039
3.034766395599037
1.678703446464741
2.696801877152976
4.1208395931931285
3.0614174585357223
1.4699056822708507
15.026345301810041
7.258520105493313
2.4371829363678725
13.12819767563895
1.7428845728515097
1.74586779020474
3.7787572816613832
2.5412224616306442
4.014705781848669
4.548301949891
2.709019966041076
2.146795442167993
5.792929388724452
4.648786653559807
1.7504599889715593
3.269176641476342
1.8434742824553927
1.95281423437246
0.993483168817375
0.7994535934648054
1.7876380030669996
2.194490493692582
1.4355816571975772
9.25370315183959
1.7498987768388239
1.3058230950473968
5.385977672924991
1.9967889316752407
1.0658455264968631
6.756034095678776
12.00039915679467
4.284448555692173
1.6855967584608338
8.03194511468339
6.546848686014593
4.163832691717637
13.211205202819269
4.352578717674186
6.08263891535019
5.731879812800314
5.831783252096618
7.7292058024461685
6.437327203170487
7.12168823307289
6.003142937720281
3.33528168438975
3.8747678286919975
9.181860315225684
3.1341458629458057
4.782112667029341
1.9778670069383355
5.6143947979307365
9.711650237396018
5.921433660017669
6.242525264756492
4.730291660653999
6.154876558311474
3.554620900735373
4.60089474156054
5.571055191419856
7.206985210785664
3.030517981268527
1.5160457009801491
1.103601746404653
1.7120438016170565
3.432374176367037
2.764165598488865
2.854377473543787
1.2961350010968782
1.7527367683940624
3.8581829467482
1.9767652523383656
3.0135535486453175
2.032590472031135
1.4431954402295495
2.313623849676448
2.0193860348099997
1.7236506621599146
1.6732481416760248
2.1591380477557247
0.6126322106358151
3.1637542375262444
1.9897647309054094
3.6903258250661466
1.9991901939743588
2.7192586424184104
2.2367090223177497
1.621781720211714
4.025474121137914
0.9126838001816203
3.4677569231503247
4.525479451649249
2.8089268842878643
5.748317615209656
1.8691066543710655
3.3531070369166636
2.1581676593653563
5.279466293638375
2.7056704009716444
3.0249118903191126
2.0439106574885613
1.2634157305322655
4.820879707009158
2.786236071218546
2.2552449183936996
4.558459678779796
6.228458974353771
2.208985399613691
2.220031446532307
3.450103584761419
3.941177220439965
2.227444806273039
3.4203129759103383
5.048396092594034
2.294001772532814
1.0716702478292441
5.567475070491492
3.6079629207801833
1.4475512455335946
2.4821485002248824
2.482557283561337
1.6686404210103618
0.8531994303140173
1.1118715327873063
1.9424222402035196
1.546501879291763
2.797770755185414
1.7366247370011558
10.056046340455696
2.0345953705972737
2.5709514198460743
2.750144820670297
1.9930881355759187
4.427420208732764
5.0642307717193065
9.030405144528585
7.941001654643786
0.8819111455040104
7.6940030934929595
2.6705010415403905
4.711796388274508
5.135484547671462
5.544711223604486
6.145016289790216
4.7310802360465205
7.204398826995901
7.498901554809132
7.76044190392816
5.918706643667678
6.022863180794314
4.972037217845419
9.900809398502963
3.522521414096133
5.140186495071612
6.838046378562619
7.926370294595772
8.265718294004667
5.132289421355094
5.011604040002996
7.1974525896343255
4.829012732137793
7.674827389490894
4.035706436487291
5.783318378467871
5.792369233029404
3.219186112703802
2.6040750854531836
1.1757493388054159
1.6268348338788654
2.2452644561757995
2.571985042214288
0.9698796652787881
0.9854593375350141
5.153904010958902
2.403773850863571
1.3467680976789294
3.28979539813163
3.606137352136238
2.001727604835328
1.2463927172142741
1.9644413254668143
2.233270727152997
1.6393586039477286
3.9717783686633643
4.597886660085344
1.9372185737397096
1.7922953543216968
2.8058020350825412
2.8683346964446037
3.648917034613607
1.3427166199130744
2.0682085724682993
5.529743037090095
1.6024193551601749
2.7398014648245397
2.3122154567514612
3.5819229613474834
2.2283451393044533
2.4703380554760597
2.822319398312926
2.5099164852864084
1.7007718818699031
2.461888230342573
2.430656661410971
1.1644498626751425
2.8710998132604066
1.1199915430811938
1.6693857431701098
2.0874100477815216
6.185502005558035
2.8086780882372286
3.556503162068461
2.197033621123226
3.6316083769441865
3.7607405910277576
2.7478057671002647
0.9405065994795759
4.507254567985209
1.7094899750012202
1.481520188066962
4.878952046175119
3.832671664198349
1.1627974024544125
3.7651555305987365
4.5221361256222465
1.2734189866269323
0.9061467864514662
1.82245072470657
1.6662116547367833
1.4113606428568433
2.3613046884110642
2.056818645874689
5.913118429694163
2.192577447580266
3.7290369308495537
2.7574226127773156
2.0331445913326354
5.274760079729699
8.96317565427307
0.25466368963720254
4.591642628582427
11.031572893312822
11.40859999937443
4.602030588762919
3.971396751829798
5.2789699323522195
6.834615464717144
5.282690059939401
6.545789031270609
7.951334035273283
5.63705893352453
6.6043006687908274
6.876902753947738
5.449440424931211
7.51545438467404
9.550138009098601
7.333726769545634
8.920304500534527
4.200092418783472
3.689481817883644
4.621750262640578
8.877158418790597
6.476443297296972
7.405400053196019
4.683161318563124
6.6086757267226
6.653240357120982
5.434503191363447
6.484170490566752
3.5868753374092317
2.2236665655527084
1.4687427757032978
2.3871256236817184
1.6061218624948645
2.5818636461359166
0.8837902381774245
3.0456501471464956
1.0115963008341646
1.8210777384681889
1.717627151168626
1.2453460672117158
3.835067755976097
2.03414325098832
0.8475341938773359
1.2699169088448563
2.4270173933047627
1.013681902195201
2.916018917041111
2.7274690176648173
2.9091767761425587
3.6717736053317154
2.323836307107341
2.7176734042242914
3.576381286919698
3.7853486915097743
0.812989788162547
6.644233280840701
0.6795608512967255
3.17196344215717
4.541481962008245
5.910791469848335
1.1109619563640516
1.2410816857732048
7.117836102055615
2.095802288247687
2.074098986488968
1.4514696470437716
3.0074353742356474
2.0322382903450227
4.28317290571422
1.805166953247204
2.8543926135378856
6.740308612895364
2.596961181204762
3.1918058650364998
2.6333255646727616
8.352779848440244
1.3781524963787173
3.3116537506138295
4.225167098528582
0.8358993200136013
3.4842381866493786
3.9147557482641506
2.2445736938936207
1.8878322358517845
7.312928804038297
2.5460454906646146
0.9048805510437824
3.7253380641775764
2.157530307392241
6.5392813864367
1.3600046204369065
2.594794528394372
1.029544704669472
1.608960596350176
4.020698447577543
1.3567239505644455
6.473364185663158
3.189261364363951
2.6337201294664645
3.7016800735560524
1.787735043514679
4.197947641449876
4.136863963869954
3.888363044673575
3.125333207499247
10.329453769167085
8.057739703321126
2.9975291960859574
5.13625695163188
6.076636732533848
7.473806664119455
6.109050653797404
5.07448251929514
7.376782113985736
5.213822036646431
7.167053072531041
7.709123622343629
7.446313058656169
5.030638379627908
8.056099084481051
8.826376368951236
4.026598011058932
4.7688896740189755
5.327512884986354
6.095061818011395
5.6755622341701475
2.73110089529563
7.146213381372122
5.97912503855262
5.241983743987935
7.161544174846084
6.22617217994663
5.561147429225546
4.065068910411842
1.5571231726323798
1.7473395040465463
2.0146825546626177
1.5216100501740646
3.9262149695886324
1.0974781798362494
5.055482618424209
1.5672164761350778
1.4626365578571867
2.2256144790875334
1.0606681197842218
1.42449264581316
2.734943033432376
1.7962453443502349
0.9253328706869013
2.434790218671437
1.506888119748671
4.808748716625939
4.045285830733125
1.4587786268026453
2.7901711427738602
3.462368388392297
2.7568952900384165
3.1563155751931964
6.243917575981124
7.956213038329931
0.9860371825250556
0.9620895207598392
2.402414289117903
2.078182773918621
3.2739818860603007
7.283186744129645
3.1175968592295886
2.3148739909108653
1.7960879074228489
1.0047249924545738
2.7574163311147863
2.4205076919754487
0.3585850554685607
2.069474288091911
2.2643661960747807
1.2182419404798672
9.375904364315863
6.605294895437092
2.684497138039962
1.5306068887961215
4.021081182997807
4.016958508825325
2.549051454313785
2.4752091696229717
3.4322808161235554
2.98601318179061
3.7621442988897527
2.2589950152682077
1.9730001700250597
2.8333875077671054
7.340818601196574
2.5173113041682984
1.1933851140069516
2.9924666118286365
1.466312119548707
4.962404287840843
2.6926456411125774
2.4554776911420504
1.3749767212948925
2.395163537937818
3.5295847342141595
2.4382167758081863
5.852821408517452
1.8693517346175232
2.6332364954827034
2.5887860991213105
2.816085612681569
4.376098890556906
6.63139580371037
2.8755864974190617
2.926235789726838
11.220642819131472
6.586071443856147
2.186204983489661
4.341788034566732
6.7450915057986816
6.923539683653492
5.454339122722945
5.790675397895815
7.011143454865313
5.79890173062449
7.466287471051169
4.828270017568867
3.890418164503072
2.7403596113338113
7.0940145857300125
6.642985816064584
4.436893698543384
5.740150803580159
5.126639824002383
4.985293819286397
5.80146838714074
12.182402849460818
6.499310508250292
7.2634369826539205
4.473199634039703
6.3133210847354535
6.09956343087555
5.670180560718479
4.391399852228032
0.20890960546482987
1.2912815569018188
3.542158903147367
2.1284882613023233
4.812566121701096
2.9481949672032086
0.496793596251644
5.351281064976364
1.58179169323981
1.6964246925647355
1.9018276660372515
1.9089388664437672
2.748034338397736
1.0658331143760296
1.6430045690658703
2.4003442512365307
1.8213501777965073
6.857349780020861
4.3308225729494
2.065317151180185
1.7836233703595863
3.133221912118486
1.9054508625838131
3.1243842509319575
2.6437994045786897
6.603257829230066
2.063398861112168
4.297804223769967
1.4479130982344979
2.8887184005468014
1.4079579714716552
3.3484463049776316
2.6728441422652267
1.6242881082343001
1.8713005383588883
2.2301362658549193
1.6845652964265356
3.1256766596188825
1.368963011699546
1.120432987525924
1.7524655704081298
1.7471529698853172
6.389703138601217
5.779601276177288
1.820165474909318
1.6570876030936836
4.314777067776432
1.3112646728200499
4.415050177878231
1.5103397231284637
4.920003017675253
3.1101461764952916
4.571622984884801
2.829347312380924
6.135368082351616
9.968790859339986
2.390135358861805
0.31556108587376946
3.1298855419424587
1.8031233237147666
2.655401483907036
2.0264003685400462
3.525947827774491
1.5337945711406693
1.889708456191439
2.045758437248921
1.948876917066185
5.7997546309111705
5.917762307430626
3.3520552175348706
2.572638252446777
2.166611476182905
2.9565559938787853
5.016396092493538
2.4216654934237316
2.411846014924571
8.982675221090663
8.293337349892495
2.319819451046898
4.041004223153431
8.103327081838238
7.3169186696843465
6.211626964824649
3.148514295372633
8.18558595645062
5.668281607473653
7.556850469065056
3.917522107942841
5.111248915284617
1.1014170078794825
6.875768438960352
5.2899579185741405
8.031424030896641
5.911725872975618
6.863909669921681
6.11804067182076
5.427698364791584
10.747231985064671
7.617637597001797
6.955635790250007
4.039720280142806
5.442462880481379
6.618314355504757
5.448961479529227
4.104746288340422
0.5739206087529363
1.9812597120273476
2.8670771236693904
1.9494052520998382
2.8780475635964122
2.1937689175383084
1.6354594379030154
3.4058173182355858
1.8835091715436827
3.69450502635776
2.3295215498445097
1.2548701227516925
2.8621373942457637
0.5558466482093379
1.180601053576381
2.353685365332176
1.2107300034577917
5.773204205669954
2.936380656263303
2.1490100009798345
2.399272825632567
4.513399809217576
2.7109066222589115
4.055639581577453
3.219597094455413
6.536982215500597
2.1226842610753733
1.9321726024880999
5.325163875331308
4.33666579446869
1.0150425997483794
2.4981691804780244
3.8143392527691287
2.071193409171958
1.1872602368628753
1.9049323743188322
2.1842396456427786
1.404466808064647
2.267235079488391
1.369120749395839
2.230198854235591
5.316921607089154
1.4183397746023745
1.3789820769826913
3.8811194129842237
3.8757420825324473
4.805225879008164
1.7518948599593238
3.7190541216024515
2.1293455893771096
2.7566646767424627
3.7581960614282583
3.6057959077833934
3.8211734816255287
9.362668921115619
0.906959600836726
2.542570289868061
0.2190790636402735
4.029891472301205
1.5073241084116544
4.280895896002243
1.3459632146325684
1.4605051697210705
3.487786824271737
2.2716334298680767
3.039855574484427
2.972291096611796
7.34728453679126
3.785061106582086
2.87668028600383
6.14925137576109
2.1659923125674454
3.397371946092193
4.285397654742292
4.923462016454737
2.122928982413403
6.971070029619861
11.577165379468255
1.9489560862283768
3.548332315927788
6.135045455906841
5.490613524180548
5.864732939406454
0.8864787701481721
9.081816607598839
7.06688558996736
6.211901539711322
8.389745075044276
7.4184517094141444
1.94829666230244
6.787900694137173
4.195773902277727
5.4276049750155275
10.555198200082978
5.8274050164454065
4.75352391044746
6.861405741174411
10.908305279061176
7.063701732088131
5.386583627081279
5.64907989809973
5.4825655159025155
7.608403253004565
6.650207507188262
4.27212917276349
0.7007819649240866
1.9812589889672239
4.382148271398875
2.3289375400175834
5.834220291726334
2.0805173796230414
2.8071933550973744
1.1940113738208586
2.9900113094099976
3.1366801404977003
2.77501990330392
0.876963610982805
2.5429960880202587
1.2613777002827111
0.4187116224284515
0.5997136914974955
2.0192087811787274
2.120666387124784
2.531125465135522
3.070069108178579
1.5456007733667225
2.9600069642971394
1.6423579794123775
4.893740978415124
3.8388330994251225
7.230220910093531
1.4328517076652423
4.808312224743065
2.9320921684086736
2.126134432982298
1.513981221178852
2.2970139521632036
3.598224929827329
2.4647812641967013
4.038914153981495
1.3365605697293454
2.4854492286594403
3.6955082867373266
1.7876374595672877
1.961128122264698
2.5593284991174627
10.24336096773334
2.0402656243893404
1.304576653259232
1.059941921415344
2.199812939283483
3.886313229614862
6.045894489421922
3.3761898674175965
2.0136021679623766
2.5918812969706093
2.1795104665772422
2.5927153484704464
5.116979784494987
2.7363000864674194
9.858802520885241
2.1903260146335946
1.520718141135118
2.2967767347453965
4.135040813243941
1.117975821109561
3.785784774933513
0.8016812394858409
1.7349243880514948
2.802745764940325
2.3806398962010555
3.2246064534609444
2.9966944134369036
6.597552668781074
7.0323334105345285
3.232543191153274
4.519643228820839
1.8599025226264176
2.9074250378469837
4.036566399084628
4.76908098173734
2.005513191279313
4.563945893535701
8.311067599876553
2.8998474016421936
3.2088333336308965
5.150645761904965
7.576745730794182
6.734041933601904
8.00091619685184
1.2887240951342873
7.560282917817576
7.2712828710955035
4.915823723177462
6.920820772317156
5.8343103948964155
5.99830543190028
6.70840609844803
7.41659759276762
4.798282672483835
11.093020600372439
5.79474150800133
6.765231236544696
6.382958667700839
9.90640782633301
4.997143342431359
7.812597724806213
2.6679823644134357
5.729195256678111
5.480192901391972
3.4497590786154166
1.9135025266635275
2.497442154125537
3.062957637587218
1.9890111901374619
6.539345332587101
1.913961612824691
2.487733652455675
2.6514994800420837
3.0852171386377245
2.3458932543927875
3.645401523035999
1.0419652569521887
3.073602070562046
1.296162185005724
1.47281856571706
2.7562065337868575
3.5787133940406375
2.1721819057092375
2.5638450907929085
1.942088152974215
2.991276837201123
3.031985140502843
1.795006802073423
4.228074004173108
3.7011513452028195
5.531894507902925
4.825732036637434
2.3465243822660398
2.0843096590230275
0.5396082273982582
1.6601906692520176
2.638084859432747
2.2815411592187917
5.808791562968435
2.2891067152169575
2.392055931945307
0.988328312166819
1.7216198842358452
1.3606281361973567
1.907097860187192
2.697201471914434
8.976448487732453
2.741858701531675
2.688525570349816
1.421967209796477
2.7789718369126195
3.453537195575966
3.910107517670689
5.284014756396983
1.885597295219257
2.311103790353148
3.410222711650597
2.410193582358186
4.049891591307191
2.421034265938449
6.171398869625668
7.167360652961858
1.5390455276958037
2.988514701242901
4.226685724550773
2.268929832824355
1.7975403386822886
1.5417519688732035
2.507636243757309
1.6194864487163876
2.666503466655184
3.9404619152412703
3.138373566652353
8.114004098514876
6.597932883371133
1.1690854779682816
3.196888127855641
0.9261493145698667
3.282586310172143
2.8602114510837557
4.628051928474597
3.358325768498097
3.989748703752509
1.2124699380429522
9.276491017929922
1.6978655224908668
2.1908260407109945
5.200829716580415
7.233948480399401
5.822352655698214
7.176768342526987
6.9348941481660615
3.2975537552512377
6.846762112776541
4.815487092786195
4.906877454055282
6.512234465027119
5.304318843383327
4.889129966984526
6.587803196139616
3.218961363292294
11.035991768928367
5.315041680539639
7.162670656672986
9.377984747718457
6.808431221631906
3.6806691006906265
7.1937297837503
7.158373149422314
4.975210264611682
4.911494085333653
2.606012042548878
1.48762470101825
1.1033055531743743
3.2813580734279326
3.194863068434607
8.12896626394043
2.0256839822046957
2.6462999226400212
1.947250389371594
1.7549713292647249
2.510343173669404
2.508954872371468
3.0537698863358353
2.086301289783106
1.4277064316149795
0.7710545717637263
1.3600418881257914
3.2332125619249537
1.9336861189207473
2.1309193859567928
2.113117078832914
2.8601905854597596
1.0958089365320358
1.5699712778639172
3.9688571332297387
2.99155912402267
3.6128890123951494
4.3187920693994215
1.2129176820984553
2.882477173243751
0.3741524926083513
2.7082193966501467
1.2399019941036176
2.8902245875796444
7.322191770837132
0.9237191144938871
2.180102786324485
1.0964217834652439
0.6109674417749973
1.2906870367362457
2.6250545633294298
2.250772801628122
7.82502578307771
1.982781281841126
2.718618377975339
2.3256477246064042
1.8658119249112362
3.8944432316350572
2.9477192864577675
14.634078574206754
2.76771760874497
1.8371573076476853
1.266946727960215
1.5913999190575745
4.058081028977189
2.414515346262354
9.508700006095042
4.01795483907878
1.8765255089933999
2.620874719957143
3.4748204041283
1.9213798142290661
5.683488278293377
2.3510598904461153
1.7776555465759878
2.494573522699812
1.8438804415447863
3.565738256739573
1.6810845619216161
11.11393556623556
3.272426197295627
2.203197343930462
3.1534533872937915
1.4106403296927674
3.544866352248958
5.379703333751077
3.235734585627377
2.422365841276778
2.899449562365563
2.27941315072794
11.007146223821907
4.4707387310272075
3.43529487627771
5.137465010523284
6.038922139703136
6.972267375943846
5.461512168306714
6.5768893241405095
2.7537593932057884
5.322688072911047
5.166024015899921
7.7363169449952816
3.8498026632818427
6.330929069842757
5.777360583628922
6.110199038354418
3.805855733557974
8.08003558775258
4.098345607873515
5.645680551969482
7.70476073556913
3.514966518525302
4.420156585142422
8.868855203119182
7.9597494908522375
4.005141186366114
3.3770954804305333
2.9271232508845433
0.9803599105235273
1.7107022299151777
2.4022213434592747
2.5871815273425844
7.220652179788878
1.8727412439560467
1.6637182457687432
1.9298465966779368
2.0432974274644833
2.6372185716273058
1.5009600915651171
3.272879159762497
1.7957584737834176
1.5431892039928805
1.1347357581108
1.3050462840882966
2.3092044240129406
2.3356255352132966
2.66067907397304
3.0732516200285915
2.6294099792975376
0.7306435501414307
1.8938510163602367
4.71600822078988
1.9358847833664086
5.106429881872484
6.015402901164807
0.3095131325070761
3.0433828329411816
0.7459202658178726
4.842164252726404
2.646561080457486
3.2557870957841355
8.26291621003018
2.5311204212689695
1.7681801581765118
1.0245367388716964
1.466614006568181
1.429936560497488
2.231771465127735
3.10126329804964
4.878815316449174
1.588670921486539
2.5459628741808458
0.5354118301861486
2.9169942229963755
12.040994080474583
1.7536214827775805
13.218325362538817
4.570421897698047
1.4433566614175621
1.1149482247408364
1.6328383763446557
2.9447826641772985
1.742867775874104
9.018316589665293
5.102241903815074
1.3414864832135842
1.3748059394832493
4.990558401888215
2.6605592383084535
2.769544253370295
2.1014027120744836
2.6334759623220743
1.1179500896864472
2.9864326126862553
3.2977888123357726
2.7242108347266325
8.918591065085145
7.0648836629788505
3.5198674472208547
2.150777438771476
2.324831521279311
6.08713660585156
4.959707598665472
7.2333379480367155
2.4651064616238494
3.140602333943972
0.6851050295149498
12.314402629462537
8.578373208166184
6.480880665093904
4.576613202320127
3.573728473519029
7.942232929744161
4.969696105417637
4.341866540577694
2.0705411743568316
3.7178895064428703
5.555692132809346
7.539783375801812
4.960229129264589
6.582921856388824
5.321801460233087
6.870944980016672
4.377249623226902
7.306539464631395
5.980766637773312
3.8345471550171655
7.434998131999858
8.184428784339635
5.614425633897095
6.536230891480544
6.331052998460847
10.742026624430224
3.9231584547025133
4.166962941907354
0.6722356561757716
2.333267789418442
1.6380053376437622
1.9353037632267998
6.650041207309707
1.8674402763550408
1.200848052989606
1.2974982168632436
1.3823614804521431
1.9602744003553234
1.373842867333045
2.7493202612373
1.7754827481576516
2.98343102313457
1.1633264828645173
0.8725256024341821
1.7667035093198138
2.895310988570745
3.0404066571534116
2.8715582988008816
2.5278806976947266
2.42542606697677
3.870063367102764
3.0081840589701274
7.521406762508808
5.033223274409718
4.196645469629216
1.1084930822657786
0.8701018853495537
1.1169497640502146
3.886102378621224
13.763575255437566
4.980405852871508
2.4354161400300645
2.2957531039817507
2.448593522964172
1.6279798014275388
3.365630300962889
1.6347815585549215
2.5680357022021574
3.0515672968351466
5.202569626734234
2.013744260217298
2.479985960778733
2.0756685283928262
11.14367065896114
1.9286908537581111
1.8699827084152527
3.494102825334826
6.04069297478424
1.7319477731920119
1.7116173469357185
2.572585699904841
1.0507065463100584
2.157890006090159
2.6206142271906088
6.468154730578302
2.1903066454193754
0.8803898328249249
4.833355538379623
3.193353424731854
5.008850157661411
1.8739592939721368
1.9613830633745113
1.41168089537863
2.816234704536311
2.107267591849895
2.9799580808923385
11.668648711257683
4.665762923874846
1.882610931547766
2.9631486397108375
3.484681910378934
5.57078396346486
4.800686080937641
5.993594143582513
3.932164306034678
4.3293902127782395
3.1752926487707285
5.1336251144394796
7.9173978452368505
5.973352835423079
5.0215039509564585
3.8822829217124504
5.42188665558877
5.838375695843271
5.84991801415446
1.2057488322872072
4.202591144450954
3.928294157385828
6.600461148169615
0.8925777057036471
5.931120046665901
5.2843670363776765
5.263974171583527
6.992777083413122
4.9597306331652025
6.04219351340836
5.609269657142301
5.996560868984478
9.46788262249233
6.470170802428117
3.8185944728420202
6.363271256071679
7.12150617940881
3.3983501362214272
4.6731881436873435
1.0769172735983255
3.3421137783174166
2.325441960552651
1.9922988654366798
2.2091737016051205
1.5384870898899827
1.9180297012550098
0.9090914859867888
2.5055546737638474
0.8570551612310331
2.078057362247193
3.7206042807575925
1.8805064498565112
1.9873934900206909
1.958449960741557
0.7296959917291652
1.6546466829644537
3.1679732536120757
2.707418280090561
2.058198813105325
2.1394274035182272
1.8656817177178868
2.5742521497118203
2.022518022874648
8.12901544577506
6.550732567756397
4.008364701530268
0.8847627945494908
1.8839509890427013
2.189836661125346
3.533013350888046
11.75041442713976
3.7116930383297166
1.3492125776778452
1.421273980411308
1.3789854342465317
2.5279443986953276
3.217916764529214
0.8993079186992797
2.9918498007691436
1.5134480023297152
1.8849082895540084
1.1835466996370556
4.467789345364974
3.075908388907291
6.717976712199383
3.7346792780531697
2.4449802945014785
12.556713111610993
5.525369272817777
2.118842511372434
1.4834923932014323
1.725635687921006
5.182780166221516
1.7203818717485262
3.149313318097278
2.8762894321805823
2.111263496427866
1.6511148075474225
3.1412986665225375
2.599759804645717
4.580712453433046
3.4167649638886846
3.423945355565858
1.433750705591322
1.3862695172310937
2.128698571431158
0.7251555474159103
10.758343412906978
7.51548924156455
3.8180269727088842
1.7265962223165512
2.0591427127222484
7.7185868226678815
4.705633974764979
6.901868076196139
2.402115136089884
6.060786894022902
2.3215904865949994
4.6042293026370364
5.577224797593235
5.136134089790288
4.897998611409774
6.424816428749841
6.193663557065758
6.667182738442628
5.474583370469304
6.41441433830967
1.9063092792990857
4.492880955574257
3.738781935213593
7.492015857477093
6.569894030977001
6.608771227208401
5.961549336498215
4.723752646155984
6.823255502419897
3.6418040418313957
5.573415521572382
4.577892529184115
7.886910459967198
5.460961753147225
5.521176032214276
6.114415567496711
6.004908768821139
5.207505609530421
4.389650004222448
1.898117203134423
2.5785315507979583
1.5542209033346737
4.152181294157105
1.905508292187171
1.8395856377961481
0.665095451993349
2.1912054339705698
1.8562173751225552
2.6045592913500233
1.3470344702615114
0.8433989335211083
2.4942672209332706
2.1288402842166634
1.3696380933310124
1.740650099641249
0.47256853761068485
3.4595635814437715
3.201494293414105
1.976787361715266
1.8116107452033134
4.625155087095828
2.3016443277193916
1.5925380739672004
5.844364172017051
7.357247593654072
0.892329222152149
1.3094731514598466
1.1106242390621617
1.5985708347380299
4.584808128875809
2.5038164269444088
11.441537571040389
4.114622412146535
1.6417546710831141
1.6461729906987466
1.4117295259115794
1.278099621929176
1.458465611027331
2.7043990113891025
1.6963643259082137
2.9472566176552903
0.532999212621889
2.261930622481001
2.67314122562734
3.5136347214248556
2.963633686314506
2.3557029381099133
10.570479474492103
4.528130908793677
2.742838568432011
1.9920025395369105
2.0061713639957786
3.7557208008349665
3.7658068078915186
2.297272295238527
2.5441294339018214
3.76044932489755
2.103901764225583
4.489991732317531
2.044384358051973
4.14117302208384
2.1277944066344654
3.185044344260121
2.17119653230848
1.21240652922263
2.5171162891957275
3.0423153963830774
13.167011198230353
7.932044651944023
1.9253389852390685
3.3982513158297563
2.711927855270235
6.2475212326056555
4.864146248686234
7.28466381769396
3.4544182346715515
9.294889126050311
2.7234592809926332
4.536006089461202
4.618035073826881
4.817527347424264
4.900777972313682
5.90053778872408
4.4638767718195735
6.879241091959655
7.584724656568011
6.759562499755206
2.6177145551183587
1.5124147406512678
5.294998642101569
4.185839294873722
8.597774205131683
6.029230867035269
6.160491358086973
6.757941192257002
5.965622048141949
5.28922878786188
7.254852934228762
3.8944986721522743
6.021355575295544
6.180685794513806
11.758125771355791
7.359237780833677
5.321734181203188
5.857031109547437
5.553332582328617
3.1203359430783886
1.3597037765462316
1.010256228247528
2.6086065408002255
2.2034135806283435
3.4574797207173424
1.7078506645300138
1.7435247452253404
2.4614894073304217
1.7272723455562997
2.008543205282709
1.8709853894712685
3.860613024639017
1.2377868752746386
1.8634762614509137
2.3637245675037915
1.3442738282964628
3.2099629292720873
2.5052471004466934
2.5534764163791555
2.2613346196703694
3.992657092283136
2.1025402791039207
2.2384292622569784
4.200442417526292
4.680356253789668
1.8708649738266596
1.0931953091818487
0.662566019332039
2.6266432227161527
3.048883422968509
9.80345093914391
0.35637884260653563
3.7330708595310353
1.4719293298403668
1.584075436481153
2.5089112448985857
0.9633947905140798
1.802108512411637
1.6528305055284531
2.7962080842307753
2.103115843281087
1.0793802260237184
2.4153467568434843
3.364639827973752
2.2583741890621725
1.99633521228652
2.163854133375414
9.410941097650284
3.395926641309576
1.304870383805659
1.5653476394577508
1.4517408314136466
3.3387505090522076
2.0743292668788267
2.2261104949508206
2.526874435000533
2.4564902346879984
1.6319444443023623
3.2003570072379297
1.3448826986770523
3.2397315606581722
2.3135256415877024
3.01612247542244
2.046614721162464
1.0302977910190478
3.1374711969018323
0.8745932975592736
12.255233943926942
2.277246891193477
2.097597156765661
1.9480487477191286
2.069130707963205
6.042556318247302
5.295099015757703
7.1453121067875625
3.644811422362925
11.349012650918876
2.8389796147138666
1.6545042716791756
4.118493492532563
5.995504310282311
4.8247522194872134
5.2769859308695635
4.888296684674783
6.636862494999475
7.187213995441232
6.840526223628603
5.210861824252385
3.4670268374115096
2.093392012928484
7.874177702476142
5.668795299773462
7.366540022809978
5.838225061883329
4.818790180983899
3.2595988021754034
5.048615831595386
7.0915203060964345
5.582241611513304
9.891072414773701
6.457968144678872
7.0485625361477116
6.6393438055348195
4.438317532893123
3.7528212197907727
5.603063132058056
3.1701551536936243
0.8952575367270666
1.2165589811624065
2.04150772907611
2.5880037523098727
12.826695864554331
1.1065501289618236
0.257606219791146
2.3055495683888183
1.557319267751961
3.351586051898667
1.4146539979698722
2.8403279860298714
2.486821306122302
2.3003923583716497
2.751293686112582
1.500678662167613
2.997745908251747
1.1829762280847762
3.4647819469187033
1.9542220561836063
3.7407306709246666
2.397039060527671
2.0517747216721087
2.368401594517565
7.468738169690715
2.620012670427367
1.6573716272627388
2.6516588186291266
2.2510498544391653
3.829906818709881
2.914519168999389
1.1007871120188677
2.172072271573675
3.137512915234158
0.7615195654159448
2.9088622551010914
0.71919227755614
1.1920144279103821
2.1363129799217644
3.045173824433176
1.6723971586248843
0.7350330848369738
2.395146731952639
2.9968845866900917
3.392636382227323
2.7403107987037285
1.4112717485473263
9.653421836919192
4.186413519115912
1.8447684166241969
2.27368086649601
2.3376151674726247
1.2124175348918507
2.593165744181866
3.3148596140702744
2.308436940794916
2.7078557497089997
1.7632792740668175
3.1852329156679997
1.5495976372604217
1.8442134673307633
1.3006668575612432
1.6645649466007912
1.550437266353518
2.0423336346390073
2.0045402783859676
1.5399041483429032
9.638609530434778
3.753611002898996
1.8865657515197047
4.285933756542891
2.7388004835040762
6.710127572645107
4.916875789587927
7.812751981811913
4.913472925239786
10.888962159433435
4.060673252446352
2.0884646627443963
6.329843486783868
4.014531390139158
2.742125928939899
5.037459798356736
5.659066612938354
4.423918100096884
7.275221782739675
6.137300634562132
6.931764426731724
4.341991249357512
3.831884970998609
4.837211460547913
6.037045005194561
6.351824749643543
5.332719889046207
6.413203604433707
2.17939312701657
5.638938473652433
6.814150324245922
5.2483810566992455
8.795266759776213
6.535896002004689
5.922857952316931
2.792318205123669
8.21264285609373
7.137719130438615
4.966634154153053
6.271888092513241
2.596932445082601
1.053532770360206
1.29984713444396
2.485307298848418
9.080586316539936
0.7269910836855709
1.514772749964629
2.0828260887513887
1.3520828100087492
3.016589254491883
2.0631070128624276
2.11274166795217
1.761294827530554
1.0900860214854233
2.4140173307550623
1.1867749432232328
1.4383790126102753
2.207270181103956
1.7587631536968895
1.9941003961230677
2.5906491864834007
2.3004554689800853
2.4543731674177067
2.7450167514694193
1.8737599878200206
0.8908206447164636
1.0843436320531972
3.4259822174227543
1.8390176848249984
2.1560147100154086
3.703345533718239
1.713074386909926
1.8075486103725982
2.4972906722498442
0.7770920767292746
1.74316291868228
1.5438035352986368
2.458135194109591
3.2903351039887867
1.6949005343587529
2.7929977146738194
0.9570635292489125
4.766901370054808
3.1900266457560007
1.0694885012591062
0.43815999183545
2.134563565006761
11.925538389405277
4.103593696675703
1.5638724254699574
1.7459969893769434
2.1492680403538045
1.6517910125244177
2.0886989619837353
2.00386096339496
0.7785619494772794
1.2953846285138866
2.4534648838428343
1.1891597852482731
3.2151569774157966
0.8691913804720995
2.13294095429663
2.304492152533919
1.5906363933660572
1.8482457101085292
1.2469303006633452
1.826379696351598
4.066863909413336
3.9972708506437447
2.113138317711473
5.672191590663839
5.746606998980664
3.787656470247528
3.393747166431496
6.019822475427644
6.451995235058418
9.850433916569246
3.380243671075256
2.46866042449329
5.740857589893877
4.43081893515667
8.23585338755602
1.8816897986329968
5.512845488101106
3.937378763107027
5.4209492677444615
7.4014305658451685
6.206702603423739
3.4089555204129445
4.051428913604851
4.425446490358588
5.73250991345654
5.319561487560416
5.612896905053838
3.939335051746027
2.436191958063507
5.598954113943896
4.507380763781404
7.581521655863243
8.21846490955212
6.128403426170029
7.250994296498312
5.032571196891852
6.39811959810847
6.704786218020515
4.450997307760496
4.558909214036932
1.5171915155412714
1.6309117805284388
4.035729521594754
2.28350626711427
2.3586706250481573
1.0161833804551648
1.2586729174041733
1.6542771088576378
1.3875987154993954
1.0408240962000084
2.4203935485032466
1.4710157179316568
0.9139141894478675
1.1471485012144222
4.7648482703401775
1.1850614218335407
1.5166361289351544
3.1259772792326093
1.4214326732478226
0.7162667543119606
3.5734771589864387
2.220102296337869
3.674083809593102
1.082860681779149
1.3251107080337687
1.5095961857226394
1.5895695724689074
2.802144673181051
1.9544920804105188
1.2645312316600306
2.479457611747628
1.9704108524524027
2.18707182181339
1.9338379941239512
0.5429929829616112
2.5704562759401606
0.7332248092367729
1.351261261363514
1.7682802979031895
3.2593236118811504
1.3736763001417582
5.072574181852351
4.696129841206644
2.990440778473523
1.744683742574268
0.808371853627595
1.6967490163632333
13.097673124615604
4.935839892250067
1.9084483818739477
1.2706901398738664
2.994645488771084
7.380789026215615
2.4644738287024683
1.9706368041814561
1.8601671160725222
2.1025672984533146
1.6533353676579867
1.4694347137472823
2.97172917447498
2.471139440447874
1.5267467341195637
3.1623398036338957
1.1753259205620716
1.5305288907394337
1.5291089239770346
2.49604609593567
2.5811146811169174
6.308128665662795
0.9031415736897845
4.612696644409452
6.291898064442894
3.548654169832573
4.7310862345515385
9.79266666716919
6.70112280003317
8.557698386362848
6.00262248415832
2.279530044980626
2.974462648014676
3.750561414577021
10.266966217359577
1.887064654646469
5.794749203594739
6.700907429881344
5.127245003353044
6.774856996951402
7.214130253125338
4.278248882167657
4.573546167066823
4.319658305159073
5.739697274583759
5.218552787794413
3.812086855924526
3.203626452907846
3.0201895615838317
4.875143577250018
5.245662873279178
5.277964766686895
7.348294181398006
7.8726518478675445
9.622533885804645
7.23252009032279
8.019701224440649
5.502079807425011
5.1790315278661145
4.232675195311856
1.4873385592753514
6.9245289173312035
1.9249643954811757
1.2886111645520357
1.0748021962540883
0.5932094174891636
3.045122421646045
1.3313035359160386
0.616066269989832
0.5933247794374193
2.939217028544038
1.196768551821782
1.4434665961060946
5.889867056267481
1.3383040589969613
2.401245961785067
2.4598987369138565
1.5252667773197568
2.051194187873205
0.5632243985032158
3.0384635680998042
4.02426862252345
2.643449427081951
3.9531528811019667
1.8705633855836366
1.5835544242784507
0.8931163281616696
3.1649173276316023
1.9689955064189155
2.031082947474378
0.865261867782991
1.7150511082998126
1.6560624909012496
0.6283924154469421
1.9671376902564068
3.7827815158595985
1.4484249859671539
2.698015723024917
3.1509826003114565
1.2040657730634163
2.31306489698013
3.858351094940671
4.328582871346142
3.3913391881646455
1.5427279701896952
12.027480565999598
2.6494369900494026
1.534055610833947
5.607847410514729
0.8281521623468896
2.547762166160601
4.928278730086372
6.721711961463689
2.174798474350733
1.8151187139001774
1.5357436915986198
2.5529002875799303
1.9117669702367341
1.6191707136273983
4.253703510045003
5.215051882719321
1.1563683422123254
4.478929550245931
2.4802634056668103
1.4015787424917339
1.782341098430701
1.2579369426154177
1.1699921661941735
3.8661569531299644
0.9098695479519672
7.1755235445087715
5.117978273131845
2.13237604027625
4.644828455189247
7.4489952948516605
6.2104218775104965
7.536473094877352
6.962599604658148
1.855829014749081
4.95573447126133
3.560327847195777
10.07506738384968
4.262528905773102
5.716825998991946
7.50404111289446
7.3577947711595995
5.338416618299457
6.568816866254659
3.398276310589888
4.957320226996585
6.399162197440607
5.000482758801212
5.695605819705791
5.438624496885819
3.9027534822965504
4.852906471974386
4.700862264847744
4.628341029360208
7.542708966912385
8.328699755444891
4.876106411281273
8.891162304137927
6.544959568369345
6.8570917010616785
6.410348940066435
5.491359722679343
1.3513115078783386
1.137627343377468
7.365024244379094
2.06123019188222
1.7282977669342992
2.323496283491505
1.5328996817142422
2.4027694987665824
2.227889575384272
1.239000583123378
1.1884295945319574
1.2158825374333486
1.9184357795924638
2.6633548942433514
1.2215487983347655
2.856486458497081
1.9989071994998748
3.109587988276466
1.8662207216944535
2.3494921438433014
1.0327249972902137
4.24806972048919
3.0732786001640213
1.9789050848913772
2.6302178922301613
1.8406186232348087
1.8648572812047037
1.389845509571215
1.8242585573260115
3.4656405663059457
1.2159261662924152
1.7596324210231433
1.3558980777045047
1.5195287305827059
2.4575943791781865
1.4496122637696347
1.9610914517129536
1.0306412767076136
2.552859323410591
3.6669586551383553
3.0325964047952074
2.968491776118615
4.148020385117921
0.6751574548865812
3.2187823680550047
1.4351396067062978
10.201516397261368
1.675862894674401
1.4051841786966095
4.411247075441424
2.052041509927105
2.0400718462309237
3.535161209870668
7.914618264203739
2.419201163990688
2.4834359767699086
1.1633720322230685
3.9969957582722593
2.2268059126517077
1.9398338932585375
5.574050109855552
3.961568959213994
3.1096751156884412
1.9894303022996573
1.5477087763399957
2.267978070655513
0.8893717012303439
2.212928530816571
2.902288187483091
5.411032488088696
2.299309792789722
5.468798847321407
5.5194903864476785
3.0659483477348384
3.4302342938433563
7.173390959276553
6.0194381564253945
7.975903673382288
7.122154495649749
3.578140413071553
4.865169335289573
7.124243481466565
4.716385268088352
8.656842038690437
4.777758652271211
6.95985683574996
7.350916215898846
3.755924965903049
6.621678289344696
4.302731230035887
5.91172512128364
4.8699188779163665
5.453228738873003
6.6002880318314
5.476604512912168
5.605091276787626
3.905934655959174
2.5960508578109986
4.180449004479135
6.68416089800401
6.566617337160178
6.913153257257899
8.725437325530931
5.355786588994973
6.048911525160182
5.827672382286501
4.41772268041833
4.805649773831602
2.18724303133369
1.8274329143471555
2.0221827295554604
1.7150145666418382
1.192531226162299
1.482181647093524
1.7158862219777924
1.736736023866295
1.7662861706570612
1.2975440141311039
2.5114368404993463
2.681353618800274
1.7403907611453635
1.1742158720913138
1.6184790313955446
2.1603671502793174
2.2965219713229357
1.516457513345338
1.545291175676876
1.883146008725336
3.7483731185700675
4.969388008443612
1.8036982245454523
2.286030633566436
2.8465036484443313
2.5818585522922217
1.308688675475947
1.7418114146596007
3.3270505793253338
0.4023628229543875
1.1084489499115033
3.646332252396946
2.1504662550985887
1.746319257383573
1.0972866714888534
1.7255217053497152
5.130779852739642
2.028703791355157
4.022750707092762
2.964234350923655
3.4482379728702743
3.2200003595466096
0.9931315808313386
2.302159400339753
0.8648019929023044
4.625546915998813
3.651055695753028
5.073181911030475
4.42435318698731
2.649143006371556
2.082812375721597
5.830364104071099
7.9877941897616465
1.3449469092737472
2.0849549253522603
1.36663502559349
3.383080547612188
1.4302860601350127
2.0165912840132125
5.794494948020851
5.13412022331837
2.3492192509198246
1.3592900541190998
2.013438467194449
1.3072093141326235
1.31482544823611
1.8820800925830878
3.9649305191540556
6.118181736824486
2.2977906401207826
4.282712022917517
4.018472669213601
4.332678452357354
1.9974938114342586
7.577404706355948
6.352074461277579
3.8328112292083234
5.911565943799825
3.945305636094945
4.085899806686912
5.897269557672691
5.563315023890593
6.237236871984231
7.637513792213524
5.518539891555688
2.1329983323335218
4.869692893121552
4.430717961530144
7.960551781779216
6.131454890118111
5.106307728871638
6.105945551039371
6.900610431671849
4.399403332120463
7.1057230687962
5.1995167077685345
6.016288360432007
4.416782068527367
5.881981065709859
6.735293152398672
10.838238526370905
6.07344309519198
4.954126475056979
5.9563520402562276
5.123506413542172
2.870786411343762
2.2715841459409893
1.765618997756734
1.472515867356289
0.9503667237954448
2.253290684278849
1.7421438579190098
2.64076558612606
1.859400801657178
2.092535511816954
1.601221363188958
1.440509819783115
1.8724669316720493
1.540028236315406
1.4353316450500326
1.5531007643085109
1.6151947859683653
1.4352481555334295
0.8705965964967768
2.5269606255419252
1.4955625968003339
0.8357450251943982
2.346608639244003
4.713584894339081
2.5310604931551324
1.710472162707921
2.9308257266061783
1.3458487501214957
1.8542485436717362
2.4382175011101004
3.025414822592981
1.431774444597868
2.3097632387157474
3.231345371659338
1.8148736933533034
2.403615329184434
1.9793310794172143
2.5974083222567392
4.363128596002552
1.7398545128436465
3.806185004478324
3.08470844367604
2.9802864495696175
2.1709407733102304
1.2324061659742371
2.3491988489429607
0.8598485781841846
4.749571188135712
3.057024234883374
3.4475661038540046
6.411379900379799
1.4694176983178675
2.470546709042802
4.437951239284335
7.059844863587784
0.37512693577509365
2.1256672067969906
0.4462761000065998
2.8791384777242146
5.873856501091167
1.25539247347664
0.9801984111957975
4.593657547257323
2.785526437804522
2.4708554086302787
0.5720730962055472
1.979089674951707
0.8728370617899002
2.3328143204448657
6.414326691949426
7.668951020157133
3.2417605995985
3.135610501873142
4.352579504000758
2.4182557717663364
2.241759913100756
7.321778221678716
6.195435393080904
4.985501905394539
3.3542371828564854
4.850797467596007
2.9223938669544904
5.647687968925263
7.045726907205065
6.550558322215917
3.0568873633384346
8.3359134631106
5.701012750585329
4.314194730945152
6.099047750159931
8.212020924384209
5.577299851203362
6.275749456571387
4.491979245238907
6.964422358543444
4.932696320256237
7.4620621041463515
6.145432179346342
7.175899923239956
1.7934599897395156
4.29058550684665
7.008783559561605
12.913129784263742
4.040014052728269
6.25801521550625
6.0082568618831775
5.386483665326826
6.461493411308921
5.578442279597192
1.6508481974951497
4.10770843993151
1.4621748410928384
0.5038620767012907
1.9578402765984406
2.1262605563669106
1.2362529313937265
1.5393774852877136
3.4676638516252742
1.2072357412429473
1.9932672989143594
3.6432819966071337
1.8109033251943225
1.5408502628323215
1.6415880860796588
1.4774407723535992
0.6905475967689347
1.2568425065278377
0.7594175012493115
0.9928325470883312
2.6251207093628928
4.647030330164247
1.6596874930974728
2.493336934742197
3.21192481584847
1.3628247490537109
2.1856659624405532
0.9569184938780552
2.9829398956325504
4.326754419727528
1.3356568375775346
1.492533975047092
0.9930838632671581
2.289672716933496
1.9072434366432094
2.2308870202385545
1.6994203062499378
2.8535754513940246
1.5592639995317998
1.830119091397565
3.117257507180221
1.8389022133962136
1.8233407315351733
3.1992527846476593
1.9145205654685384
7.665292493404922
3.0558030425572373
2.6300172140773608
7.054772847385454
2.449181454816942
1.7163734967620672
3.1733217551894692
6.655977593315595
0.7428422531628605
2.22579285921632
3.552323075220408
0.9960046414856112
6.11862840150798
2.9405035895652025
2.3338974993585975
6.20398017945916
2.7631149309774226
1.7283273034430109
1.9589990258235355
0.9973482847856648
2.1794436927960175
4.232791021280847
5.9575926716338
6.931725457755116
2.2152443465079963
2.758270264604939
7.457047131440112
3.3930475956526736
8.590987851532798
1.1941751258991007
5.056342996843727
4.991318545324538
5.576311235285769
4.735201047997745
3.386497173118297
5.302184931840032
7.3297865441070975
0.9260830579170237
3.6153600196685045
8.464405026411653
5.782707654946462
6.3973751662654115
9.702885428679064
3.8575161813215337
4.279682883404522
7.413076040779237
4.201398829457085
7.362429846102927
6.487130670173103
5.35419237979019
8.861484615839931
6.509986885577057
2.2665166744287917
6.6852598799076945
5.883146299429505
12.728506262414365
6.7520511424911795
3.962248216355809
4.7571395254755195
5.630977960918244
5.1028774518020175
2.64113888102067
1.5353564173180831
1.7740767348800528
2.8283068102600066
2.297550204911228
1.7895417725553209
1.7373175127379166
1.8225831914015458
1.4842792313387452
2.5039246157051465
3.0405911442703486
1.5222014442486502
1.9086507591388309
1.4497869280638773
1.5955449879117178
1.1188778085133464
1.3249398175772027
2.118605908434798
1.1633651640081233
1.2771132842221062
1.0380114308675992
2.6305249086071814
2.118884942657461
3.059814854102372
1.523342419589755
1.8663027426357375
0.70319348814284
2.0666961819918317
1.972847560144857
9.433328845847962
2.167777242520004
0.523686062001698
1.4934900084754061
1.851681243869221
2.95477024943974
1.1998430838045147
1.921398730722111
2.5170708819766228
2.226335817166253
3.2419373471478012
2.196503407186382
2.9910927404195946
1.5451467502651022
2.2894277085855594
1.4454972645429063
2.2853338147728635
10.541660918988786
2.3094417248323413
8.11630022440287
3.8288076964646027
2.438530309075565
2.1358655427383866
3.110900028706371
6.350368458751896
2.042930468220982
2.176245668360972
1.7849011374667318
2.953717259964273
3.4827715742902297
2.158687291806896
1.7405139422701643
5.005648621702561
2.388727394694688
1.0050205182279823
1.40879114994746
2.1705676053880674
1.5391416019995112
4.286533074058419
3.826345982958905
6.957352496198556
3.6348122974293564
2.030663697720498
7.353126469850796
9.712073346596885
4.7812036283723485
0.9213043302162071
5.110995700120498
7.017198460531557
5.343976044812954
6.600988891078669
4.115313938962171
6.374247832271768
3.1615484384505206
6.938839001908548
3.025405480799593
7.744582066093526
5.014664953253482
6.441986224218905
9.72888477605674
3.8211330422646954
7.180970808077595
4.154851952642387
7.918294372368223
7.606419203065863
4.104491972047769
4.300648024879448
9.207413691940515
5.103872515201566
3.9663896495220325
6.428847824004194
6.522882196678659
4.967055456951798
7.804061950035068
6.525812117036385
5.916757571062179
6.223810334025975
4.6321920530480245
6.661246860570635
0.5827417078136568
1.2979124147686514
2.345125754169605
2.9707420767914745
2.0268663418011443
1.0208171811050926
1.9525032174404446
1.725844765545585
2.494855469826968
2.6906414248883674
2.2517560122670526
2.5021952413834265
2.0109859975551796
1.3930575403975634
0.9331126162679567
0.9422238028837235
2.476948687790351
1.2019192822685976
1.1215799956592998
0.7869914371099325
1.2809212685458302
2.7921201914223013
1.7611663205470323
0.7615183440751503
2.0581498752915666
0.7899182088168482
4.630494391999699
2.5438630906317576
10.306120518642865
1.789892125964449
1.8448732496284923
0.8456826115994849
3.0540204584099677
2.931493486869547
1.7186898268410993
1.25133225621239
1.3484206985197869
4.434344609218023
1.5782901430736398
1.7044774244197918
2.588170042183443
0.9327992864922621
3.4376858285781595
0.8047412492491984
12.88479234851976
0.8554587858751883
7.25072276864718
3.1125856283612885
3.760619822588407
2.222512784602132
1.933917580965769
8.354785527865875
2.065632290477207
2.4970251710961238
1.6439959468631917
2.1777395235856387
2.8219646396341336
1.2330053483457017
2.8113507292529274
2.1954334206325834
6.950704918882772
2.5681384889454044
1.7861870239594613
1.9294599800197005
2.2054927189792686
1.8538382240979956
4.235359859416063
0.8812044431884686
6.541695053960906
4.729150561992898
0.8738539636053101
4.589902998557642
9.415925525193057
4.674673025766573
3.288510278067565
5.298182995626602
7.3382915242170785
4.722500639749276
2.2272682744344943
4.029207444657506
5.987103273668168
4.951783188872264
5.892947606207443
3.588739497066717
8.121178233708955
4.191938383225184
5.129346462203186
9.084579059454468
6.837119331906807
3.7635357578101574
6.082300178025421
4.22163402002931
5.415676008866279
4.969805795665795
2.378143256284388
7.508167187597313
5.38620349215895
5.651861843548726
5.021974163378717
7.201934535005263
4.354822271472106
7.645959961443821
5.773360207487432
6.026070817182347
4.318466890701916
4.383865586597654
2.517107716266438
1.717549953962258
1.1824621201422783
0.646178442224188
2.3518262399558956
2.4965771153729177
0.8575384309764776
0.9655330102096615
0.6773983668398855
2.855980466409098
0.9293498625881144
2.3092684753915766
2.3549950951312857
1.5555934338127908
3.147309317533518
1.5749430451680173
2.0292352198681565
1.1205385781871786
0.9164860377795268
0.8454047852144114
0.91757503549995
1.5948659975276909
1.8406536772309146
2.602532963869423
1.9231190522663506
1.4186926684279269
1.2457030622559666
2.1995605162454024
2.285759897009461
9.389747501053453
2.195189197115952
2.0498313979125085
0.753922501643218
0.6706651236800452
3.805394548020131
2.3724858929045927
2.5726351062386823
1.1398662500770709
1.1007492363906843
1.2358372949236498
3.655872377920245
1.5496493718561406
1.4036397555317235
1.3461818329628352
11.7420070476403
1.130055890908081
2.825142260566877
7.167695265779067
2.382976334466369
2.87320571543281
2.1350460685997787
1.9145621364457248
4.668628236588857
1.8926680288300968
3.4733005040867706
1.9677595918694544
2.5494612233452485
2.9158099070154537
1.457387172307442
1.8211419978875398
1.5374348490356822
5.5750838694461775
2.5053431751142052
1.870705304690992
0.5716661944010676
1.9039733024767445
1.364865544635583
2.21432625801413
2.5544476338218685
5.419069343598319
5.345844002184324
1.00734064071336
4.011162358374486
6.523096895317952
8.93589789133507
5.0951730430870485
2.4875128862844016
3.296166340533035
3.441926581752088
5.84600958150493
4.02032879300448
6.498383577915552
5.214782775715725
5.107891212957225
4.188124956372099
8.813112681218628
5.669295191014914
3.810026164907977
8.78634278178489
6.7040368586542565
4.491756838732126
7.003314032765598
5.444008932210373
6.249799826725393
6.931514973678474
3.5743398140858016
3.7844899005967396
5.078185751649692
5.634988887615059
9.013114804763731
5.973273367371138
4.659667463033156
9.328152268210967
5.282840919666542
5.245580337737728
4.3748139245618995
5.386841814463263
2.3379745866275767
2.125741375362912
2.4119878247868614
0.91117962806234
3.0572391955008817
0.8000143068579125
0.7785677079108271
1.317092744648292
1.7878887585426746
2.755195264070324
1.4443308625399982
1.3536371581233684
2.968190572536136
2.3792792460738075
2.7007722146861224
1.1377519934769007
2.1102605019401737
1.1045269525497305
1.0457251824310214
0.9522264494489953
1.5596984302821497
1.6892955856510095
1.2953432445134092
1.463583315551604
2.39340319705159
0.8812342641520542
1.7819631431157092
1.3563367791948064
1.9692814226564843
10.157144578120676
1.1095586963696489
0.43932978474694573
2.5859523685561423
1.9146311110106415
0.7999884886250677
2.528749412190174
3.2695156357290758
1.5677938566874359
0.9786701500236452
1.585510482050289
2.9926850342683284
1.8184811283167435
2.9517483742600885
2.3002993222766293
2.09855324162184
2.5660570318809732
6.079755957513977
2.33202628157697
3.944183769203466
2.7358850989859427
1.622869677001975
2.8438776859364725
1.1644527811235499
2.1829351078872605
2.114394295504852
1.7213808978629377
4.2193257526242265
0.9573054450657852
1.3283812380114834
0.7563778795354253
8.215302869828363
2.632905200738059
2.308447441218191
1.3954268552963214
2.3486371124119825
2.920705572423481
1.4763768790006782
3.79809021291655
5.048644032593879
5.835482305898215
5.699276276933813
1.1739560386053607
2.8215705919185243
6.561859674259237
1.9170391493894057
9.732038551861164
1.6998184805722196
2.6540159705928996
4.315646036237944
4.870199765112284
3.4800786252432947
5.872403483794009
3.3458346853913645
6.831671386657259
6.722259211977482
3.655132314438476
5.298348394882984
7.658175208104724
6.450837060974188
3.8693015625958265
5.245685931480634
6.459627823841995
6.068923009648841
4.20307306639644
4.931371122272943
5.812661405466072
5.33904271205341
7.006747302792837
7.413404952134725
4.613167050822163
7.823207039032209
5.605538226191653
7.301541579134563
4.84395139986275
5.132763293164907
3.555547461667782
0.9460823209858796
1.1061438818860636
0.29555126231115014
2.6693786886921576
3.313095305962475
2.01863345385683
2.743897837568326
2.6904788665584483
2.6028961442685703
1.4403754366824186
1.4254811274986483
1.11289440068399
1.9785880217706229
1.2214123867432587
1.6457320121232013
1.7508312473010548
1.7665488915633627
1.8697479694294985
1.211258018317921
1.6266226651780253
2.213173316681786
1.9727750792581502
1.687867388437121
2.37527852199875
1.7031422727508916
1.8166119609375726
1.4195262097107626
10.24552795341062
2.4090371401034023
2.274701282560731
1.5459688638977445
2.1330787079896987
1.3852534978862625
1.0084755151429579
2.084910279252411
2.2954924760012094
1.4540430537699176
2.4096715816578036
1.720340506015165
1.5021023971719825
1.6271715269728804
1.7770017009773424
1.7617349658310275
2.2209278192909663
1.5046747073175541
1.8174448356070236
1.3690330745786916
2.7598744573887823
5.24723319061719
2.060027233525144
1.5768297090588779
1.7214050060928032
1.0026172195816463
1.063218399340065
2.3473977682569735
2.7881995312738397
2.104135492854593
0.859046139581476
1.208335922620789
2.0060209435854786
8.870887111303832
3.6269305972931027
0.6101957741283964
2.343985758561133
2.2063553834230034
5.35196239413015
3.8669815516027453
3.7595046336243945
5.120596978033731
5.9233707688214885
5.686083635680702
1.7166213928421277
7.86285700829943
3.4690170637289124
5.488825961272594
2.919109592587019
9.87914634118485
4.888190038183271
4.554238496088405
4.374345012355274
2.956148872406201
2.6684660505876843
6.403575878691343
2.9795110583446758
7.305303391891547
5.905569192946619
4.401212596203086
3.956321059637023
6.15279654954292
7.827933482134124
4.717459677475834
4.486451538639108
7.291787503016182
8.007702624557
5.201806381096949
5.244489206882656
2.7245985801645096
4.112169222992293
6.062944363631755
6.4021395849983955
4.246275645831686
5.600756356012041
5.106716207285253
5.79486023299163
6.246781035443939
5.266391523478176
1.0134893878863285
1.9443330670021304
2.330087003825451
1.0618294038707532
1.7841646456404976
1.3671432142209123
2.728662605084464
2.4189291578050507
2.850004421530832
1.7995107255881904
1.9823492623758587
2.065490270071256
1.8632005065891404
4.040531578398661
2.265598755578656
1.4399648162604723
1.4356902490787091
2.923404567316841
1.0873210493742709
1.3160044815695477
2.458167007005759
2.3736364903059144
1.8879483929874616
0.7866369274220253
1.467802733934673
1.6207024603961306
1.044999143962144
9.537903359213054
1.8065634775869426
1.9784263766969754
1.1802279981500243
2.1722153993258626
1.9679693704047279
2.249881162675364
2.938852491758605
2.1000570981375057
2.221724808650309
1.1861627441306115
3.9997732847646463
1.5022200063321096
2.095338169444802
2.116855031322343
3.2764186143854284
1.668093932382563
1.5802679185664206
2.234380857914861
1.8523173960808539
1.580114751946319
5.1581524481266525
1.7655234959645723
1.6261765102073682
1.5676868074244013
1.34808362009222
3.231700676538013
1.9608709945278562
1.721442309668237
1.9726318455152791
2.747806509534102
0.7871218921732052
2.5316469398229273
0.7818996850259757
7.2637104772177805
1.6050157493066088
3.068643847720381
1.6556345901419285
1.6984008976168434
4.24122579154047
1.6147762722987575
11.855436813863008
6.522018029655972
5.793149748493339
4.142335604781876
2.97514536450217
4.15338766758204
5.536335300589406
2.865858201754364
9.154415668176123
4.794456361766415
4.720006503683209
3.8421680139363366
4.156356708083375
5.778472958434959
2.4527682452923547
4.2510459995691185
7.823716027758779
4.500562248518966
5.268998192547188
4.3724471819338255
5.13310892659594
5.1190779832648525
6.708523280840771
4.81531293539976
7.497556434628784
4.410393004660155
5.314052055672518
3.9916205135869136
2.9987445053587374
4.106737566568261
6.828440703733194
4.883288189104418
4.843717979963743
5.24514181616828
6.402659311921829
7.03103171104922
4.634520006188343
4.251525604889146
1.6794605588040197
2.509671107040849
0.5927755463612198
0.8332005737528512
1.9764483927238783
1.9447529731559583
1.6605565571716978
1.0761170280150953
2.087582622056631
3.464834180892722
1.9677073603712723
2.197372640053006
1.1597085418327968
0.9199798105363257
0.8443399251736484
1.607982946557649
1.4475447245439055
1.840199611493144
1.4275065399190152
0.7258985096334304
1.809360633628927
2.213192838784596
1.6418683993157512
1.2506526646186817
1.732364744558527
1.4064248397119756
0.5709537809622472
7.243672543030737
0.5333209016390706
0.7227813599029875
2.0739165666911012
1.815461028088645
1.6799247077507877
1.707843353934046
1.2750780070612568
3.187157294183394
2.6247395550891466
1.2198841265519815
2.215920469084125
4.2266462720255085
1.7571031414017138
1.8354137007501827
1.7878718347818707
1.9190099458469394
1.5948289508794637
4.3215292980209865
1.8685911047481445
1.5511453734232097
1.3624442526205343
5.385181862611263
1.9803920085153512
1.1429273007777485
0.7885782856615104
1.870928250857403
2.02759252755391
1.0717346674744446
1.6885219843215635
4.066796399096313
1.4031676683253673
2.40787109844516
1.4328438167557032
7.298089539441125
1.7616741029895382
1.7679584256947614
2.2735721984425084
1.1877060419693102
3.701589239682566
2.9476421449166033
7.8900541312428665
5.899917646515139
6.364280615331228
4.227538260168596
7.389168351652135
5.906482853283499
3.897631304439701
4.429318111222485
4.2830891893261
7.835142661283022
5.470043851632745
3.204650376030323
5.7225432632070605
3.7871834544439844
3.46966544239681
5.373047168303074
7.087917742883452
4.356081408686761
5.89091735361245
4.7959977920279
4.505861038357827
3.4765916254723503
7.599469381848051
6.238535822052814
7.395845086825955
4.203383575330943
4.939145894558676
4.705114414556503
5.032606510404105
4.160103637541092
5.464426497794083
3.5343952583363825
5.24624694861853
7.099391998771912
6.379347916774204
5.106764867261178
7.546809250022228
8.212488827438676
1.921767469034477
2.7944722290839183
1.5156444927952382
0.850354773054582
1.5202683121938914
1.3786845278118935
1.0684750278200519
1.7773124016412225
2.758007498256909
0.7639303943011782
0.8392605756709273
2.303878316463481
1.6706026720317513
0.7392093185982526
1.2390199056064644
1.2676708903747826
0.4962735518759996
2.634011892357477
1.3761134830805644
1.37744596519818
1.5972643090058556
1.1372620945584664
1.8565458283884546
2.049986182998043
7.3286829922995755
1.4913704789801616
1.7411567359337226
1.1040327079137318
1.6964293942883315
1.0471057506514776
1.629508414700451
2.3186033971457127
1.789812872108966
2.5623649809381592
2.178441495851813
1.6546005197042826
1.2090961955665984
0.7968889605148844
2.5628366796125674
3.8278789532889848
2.2865290533693825
1.3323181302104947
2.6172372599281752
0.3795041368372321
3.643620140761267
3.7911290258965287
0.6362148232490674
2.0849207529387495
2.0380640394740888
3.0424331581528934
2.7189229225348677
1.1422305051642927
1.5334314190459035
0.9701304468116614
1.2881783724326141
1.1696394267077868
1.9434603863415127
3.4095313327248298
1.4780189339008458
1.5255624528519702
0.9378183581187001
5.632307994562701
1.6579668701369328
1.958873690649615
1.6544547773627454
1.6000828694465392
2.551106014124301
1.418697499120653
4.808226059506027
6.688647540172986
5.818444445937303
4.618862926102993
2.8312531643185155
6.972307936683124
5.01982094964946
3.8042225286436393
4.952268124986457
3.8772832702103592
7.013150986213317
6.479369436099584
3.976269450382512
5.093570544938901
4.754967658808338
5.486308848803725
4.511616876964416
4.784376957693298
2.687847995629485
2.0843786954576866
3.548337230785738
5.296187219449099
5.256156843295252
5.311869393500521
6.02859223130517
6.93419117859326
4.191282012416064
6.100932782504345
5.338361651543826
4.935179940397815
5.288100906833185
4.449298348155945
4.33348609706839
5.1042554746034705
9.197981797615741
5.673364345383791
4.684250904293139
5.565495063617622
5.043646268377697
1.7077645360460827
3.578040133627651
1.704367127706451
1.115824457355253
1.0743317232140677
1.284197676478284
1.0487483480596373
1.7268243176592941
3.708976073459678
0.5355011056957627
0.6371478595374678
0.9607115138131932
1.5253655782538227
2.0858588965043627
1.638774620661143
1.1221137158497894
1.8026810515515255
1.2278880369484695
1.4625180528450348
0.6801663063762599
2.0060223390859706
1.3717471457512809
3.6214588687775944
2.1971327201191366
16.513894180480396
1.547351476365037
1.6377585695592753
3.5848355911127845
1.1914371354185884
0.953899383889308
2.792588379737094
3.0418187763987863
2.219623534268038
2.56972464167411
2.92232681063232
1.5990327175924277
0.6335155350185703
1.3470882877519625
0.8853034996326288
1.0672757175785827
2.4826885670787155
1.7316134006583244
2.4840000824445716
1.8821187551686072
4.713411181267744
3.556106704698887
1.4083440549921238
1.7030747231747134
1.6110462021784535
3.042496110709388
1.8461104950971114
1.2487240960965695
3.6268331726321716
2.8210859691899013
2.331765615437577
1.114298174559325
2.053389180590679
2.7599290919108004
1.6824987843803731
2.3938534707213086
1.379202782363087
6.688534643975334
2.2816928478015948
1.7479545812214097
1.3073035909970214
2.008734962270745
3.26739278108127
1.3779969153282778
5.149922756736361
5.84303991296333
5.852649550308567
4.150617679073469
3.5380957209912363
4.947752529540661
3.9860136065615857
4.1056325467466
5.189426969511972
5.400557300411134
3.7965478170271476
5.388309564155422
4.665356180104255
5.880764452874846
4.569712605581096
7.4472099984493765
4.211800443498379
4.941301886868281
4.367093097046055
5.230733894409106
6.19121723091258
5.21373620506443
4.907849276625368
0.5398597949818588
2.6956158833909645
7.3338077960259875
4.150577448698114
5.4394132142429354
6.481794449702295
4.077460896196586
5.318904932034621
3.589787576434392
2.9017294642892892
7.821754415543288
12.288187254774728
4.787907087301879
4.786596310673674
7.835710129925408
7.2583506052008415
2.1308194180305686
2.395878799163678
1.493995132471887
1.1361674428342747
1.2672562793701496
1.9937055642898773
2.2115171889892484
0.8469641734380502
1.6082126804454393
1.273781549515941
0.2854863349862101
2.1947324607845053
1.922618759144294
1.9182160988974548
1.8107150979256985
1.147952264367748
0.9227635085087338
1.0338528424702276
1.1860972291563543
0.3481939466934316
3.2283555860638393
1.8969017240195205
1.2010591177738215
3.171836345189184
2.748747573082232
1.6958166970054716
3.9351735751146064
2.8414380173626324
1.561321356811817
1.1170041777538797
1.2006864756266342
2.103528505532083
1.8026343836753267
2.2059585091696623
3.028406800596818
1.8912634905488328
2.0507086849858704
1.5535704552897414
1.6019589767404432
2.702311757427382
2.369511841109063
2.436235226282551
2.568376234827057
1.7310396725946011
4.241091545918033
4.176733428491054
1.5316479448473999
1.7705268875751918
1.558869200284964
2.0611345182177265
2.1387417873949004
1.4059006853278726
2.600299391313854
2.8087121550795517
3.2089083452556477
1.8600176177274759
1.5790465419196897
3.73473008039983
1.2877776883420686
2.25463546666292
2.4775000688229025
5.382651248005229
2.784995710427497
2.4415076183452475
1.754254045793263
1.3500992724223781
2.6127814725337815
3.08810984687494
3.0411985460651283
6.491694437799474
6.377011235253415
2.6150711217813742
4.806465167573361
4.7010447241818
2.1470898137903722
2.7735112363337304
4.305975986699155
4.620068569866068
4.364362181457338
3.637661961908586
3.944043106471396
5.590000615722845
5.555340038521974
4.170624216870254
7.8158250659425
7.147838494441537
3.2708552337532923
5.057848724678055
5.79246690743496
6.110096227549036
6.290106006470233
3.9183464480992765
2.7354363427933794
4.376036828483465
1.755597924504292
5.659776209625081
5.572904054877184
4.916709189269215
4.787899454674523
8.811395159631594
5.344434640176914
4.7329744571737775
14.745835953852511
5.038270603657893
4.986197584259805
4.3312945126028675
6.793478662551523
2.8325976920491702
2.0424449270965765
2.6210523217438495
1.7778202482489265
2.674572767977361
0.7965421996761245
2.197722701867599
1.67719645665262
1.3420383841081829
1.3229484693988982
1.5779731930525553
2.534717055172031
1.9869981600779727
1.1840614533916112
2.5909923563672472
1.3414275207733872
1.4299690155391378
0.9659027884206973
0.5452885018674339
1.4303918093275931
3.821697076569193
1.6807870382637258
1.3329664788657594
1.235583948986245
3.754438120757667
1.9028438344489442
2.600136815721889
1.8866502677703003
1.3282766822954666
1.9095422450784867
1.371773241084708
1.9293205815992125
3.9227286482085457
0.8677727835893476
1.619415910116086
2.430829222616611
2.260559706701877
0.7428741209957309
1.5490812921481263
1.3224170570951672
1.3840896541432035
1.5404860029519425
2.2155418334243904
1.9377566707925866
15.041392716415947
4.5199860083758745
1.5748046616386513
1.557610955769982
1.867704369356743
2.4146343631776843
1.919529736527334
2.033279987068918
2.226419436733808
1.6474504604727174
1.2747394715670912
2.1176516331038266
1.6300862033730477
3.9265955966380957
1.363303613115031
3.3292614026702108
3.223005472397682
3.240997177550767
2.292066667956253
1.621877864116268
1.6854108096804
2.000540107102162
2.634586662132826
4.495559162510759
3.649784199903501
5.891282958710974
8.589628891830147
4.5468654889164295
3.3981844892587367
3.9719793953681495
2.6701560496806223
3.5266741621016933
4.148453947921457
5.149466718951689
5.69401850402335
4.56601449234183
5.074334628370241
4.9981199938856
4.911370403554135
5.720837182707229
7.462522225837252
8.360179529895852
3.3371475750743076
3.7144163444530927
5.273614298605317
5.566871195207384
5.866453357895294
3.790114056372876
0.9533715786330952
5.195531126196291
2.860109812751047
3.7573309137025177
3.526585714680659
5.717830425313199
4.863440302045694
4.833126565385221
2.569640863292777
5.008486465909737
15.448637872396569
3.459243840654977
5.199502898885838
4.628040978977279
5.415322822125358
0.9907537638360546
2.545179095852851
1.8783030362779882
1.7216001484247703
1.7765687779988497
1.2290016966845232
0.9175605060057203
1.3265966568862066
1.3331121400979569
1.6741438523779315
1.1320101476260922
2.038858495455295
2.8722050549759017
1.692085709869401
2.3474895498262827
0.43055583903588807
1.5468861310098687
0.6120345711319028
1.4506907799098288
0.8869017687211629
2.173512822558969
1.1868302176927659
3.9719036838670676
2.0926076306066936
0.7969586671163527
2.985019437961436
1.2156905195691148
0.805294281854543
0.9710507547223806
0.9977342868114805
1.3983451891192553
1.8978547245815365
1.7460441314943151
0.21156832565595676
3.9112129262099518
1.8462378488376627
2.524351897362493
1.7679924109913623
1.2816064355070662
1.446577916306911
2.8296707975375037
1.2899289891712253
2.499553849284044
1.710892602570802
17.107161590291636
1.184588124923822
2.0013145423310257
1.6330769572520116
2.567260562347271
1.754404384329026
3.1468114560922187
1.6926197658012572
2.400692836482163
1.8056202315514482
0.8878683639735622
1.1367275648714215
1.6977265928574474
3.5886278683504145
0.7444730876242388
2.6918025036087947
0.928855044542873
0.4646501121322787
0.8093055453314614
1.9516468835818819
1.498290715676228
2.285278471453041
1.3079587005600115
5.247389022619528
1.5352782628925643
5.276298787354045
6.1721655684572445
4.2299883476553
3.1719823729927907
3.7310304771417897
4.49328315676797
4.2885890890322065
2.5610528549889704
4.174133379506286
6.091608425473286
4.073562779761419
6.0269243188315835
5.89187364047347
5.3896157350518346
5.272713328904127
6.26525742363515
5.741749389036795
3.8281860830698315
5.358036402924772
5.510325642838254
5.776135323319411
4.635166436539852
4.491492938513212
0.5116306809509079
3.677428219224631
4.72334036604707
4.495307236200068
2.222657500720471
4.961709533351012
6.1631063551404415
4.497445901171884
14.29889776897345
4.628684277326851
5.48418550160315
3.4817836518890384
4.133702822117499
6.680779073325566
3.641793607633513
1.3662202337018259
1.2734696485414627
1.2782334149972687
1.6383238398809385
0.9918770441612107
1.0087920589584558
1.1031390322156511
1.284146349892819
1.7352010109647351
1.5045614592496335
1.1354179039313468
2.040673076975761
1.4028031388733435
1.7119678918625576
1.9816938337287682
1.7376600015613108
1.4945363844321633
1.3470838202921847
1.2093588608433095
1.9045786478513136
2.325993064370349
1.5629384357850673
1.1561093052128948
1.263845429879801
2.056982216743844
1.9320916549184053
1.2416267961362073
2.1119843116933685
2.1690903362728173
1.5153590988380954
2.2767646676370474
1.2222002387260904
1.1611537003001344
1.5154747881817723
5.197649254679597
2.2657433780500527
1.3937748052248886
2.8666224925898693
1.0372583766391708
2.75969030743073
1.4395453697887803
2.5680889833337885
1.1881644458201925
1.462064289872187
9.451716916745553
2.253071564974074
3.240059551547261
4.061965401132069
1.742163635851028
2.059314218141896
2.7604772042924437
1.4501101677417865
1.8976189933321375
2.3369796277481427
1.5573705407111833
2.1388020984457765
2.743082076494089
4.424064346546458
1.4430354128016445
5.681857075651872
1.6602086643934015
1.7002928861062012
1.3952317141778927
2.987173075471491
2.003165895741061
1.7351064280067447
3.79627871957454
3.5956132340231313
2.951986374649632
5.804045828043781
5.125143421557306
2.9254241295821095
3.281256692849071
5.47557502922452
4.414810859776031
3.0301444569702944
4.273896387632151
3.7370452108666132
6.933014070540646
4.232971937810681
5.698889972798424
6.061048420956696
5.570488436714677
5.718261030140662
6.67017041811021
7.001195485213294
4.613141016420684
6.041748880771329
4.640501072719969
6.111151250998231
4.569836956078521
4.173027776433736
1.3784444525634145
5.235308495997086
5.884658860719929
4.333903399114066
3.0320623650252068
3.7353638049791034
7.668108675443557
4.698767403776414
2.995756506281966
14.733872028263308
3.786642968080782
4.002741827011313
5.508523148743838
5.54747322989974
6.039483490979407
2.1032715187607107
1.657330449802272
1.0154408007611022
1.6542041911911272
2.095447347584384
1.4415597626827186
0.6677186767483874
2.794259653851602
2.7968817731272577
2.5014547499695694
1.7436952771573133
0.49377403286337274
1.951397484851334
2.750692143167827
1.200708354281474
0.7472438069401652
1.7664376013455534
2.177840404736355
2.08042569445693
1.0138515306374185
1.7551917625414504
1.1953346550821538
1.8700670557017711
1.4802805586860466
3.000312741796845
1.3083312491315455
2.637414725757919
0.4308043830306403
1.1459808471826505
1.3178968160560998
2.579347689213985
2.2304076260750163
2.2109243338381157
2.125399006213131
1.5999437444418052
2.89694971928
2.3109704426528386
1.9165469299978837
1.7853183547015898
3.185608166247128
1.655680475216095
2.3227962886390583
0.6808361312989536
1.7318567875179762
5.787974575714439
1.8355067709578605
4.66037732319739
2.9969511353525946
2.3411552928425614
1.8598080964109946
3.20159296142878
1.7840664709124079
2.692706026724264
1.9318950010874016
1.6063815854254349
1.0395335713667762
2.7004965819251856
2.9795771779361795
1.2692277947072743
2.1770569590967495
1.8137337939625857
3.212540216324872
2.5110022917078507
2.1038532968746635
2.3958122937357613
1.488562316855123
12.465001203939467
1.7825887546832184
1.9840255891291125
6.007708393806529
3.5748408818642816
3.7378474283163627
2.696583231612037
6.337552406956974
4.911991367873905
5.211180414548135
5.11633712641416
4.475796015662181
6.398862362464064
6.972616685406434
5.620259195793884
5.146252203633978
5.782318549493556
6.24927249508909
4.738109926543581
3.738634493181345
5.536189841545335
3.378215014420722
4.709490409219798
5.843076091088727
3.1310185808694535
4.711917231311667
2.133075895888484
4.7674758829918185
4.9669064394495575
4.865336489576241
3.049135892083807
4.8519108366176535
3.5751060746739474
5.163896678364434
3.8066493655117553
13.733570493747717
3.7895834442794354
4.8981201402643855
7.364799304932412
5.895964587773085
6.381829829184083
2.4658529095209545
1.5263642510941429
1.4757544114730383
2.681656698240952
2.163512516778824
2.1242917899997544
1.9178759553321736
4.4874438388052305
1.8435008711323428
2.3146873713905936
0.8185173799647885
1.4219205827583155
2.9252315930362602
2.8909411894700185
3.044207494720415
1.0801288537131728
1.3780021305596668
1.834901929306715
2.198818585542908
2.1366852440183917
1.4154106818379395
1.849126792310911
1.742380893632124
1.2176555444086319
1.8675017817608048
2.9588057555637923
1.4272640525471048
1.736125464168162
1.69169501636006
0.4985690678412173
2.060313630098371
3.0081114634959487
2.6461025868370793
1.7206171742626415
1.831230993111561
1.7620080988773217
2.6113627950991316
1.3533202130882709
0.9138310020071553
2.520760273284281
1.5685325868526845
2.1546202241988737
3.039384389253302
1.5396512229980899
5.7161184232762885
2.746480461615496
1.9068126090928184
7.7543495842049985
1.7764960766166251
2.000449502538687
2.23087112971895
2.15235085549372
1.8190689237040443
1.7141394601120654
1.141495982441377
1.6467080260248494
1.8271728880878109
1.2664717046635598
1.365722821397058
1.914099939712566
3.0648301614778095
2.299015533208361
1.3734905905852008
2.4421129126804453
1.9541887893832315
4.512235143771079
2.2936842152704116
1.9143800159612614
1.58448274700596
6.7391777540880105
4.341852038005384
3.058372680382981
3.6116745986894805
4.921890610826082
4.473937549083369
4.695757842014478
3.7400706403393267
6.9561609918773035
5.451285836369207
4.432625094082363
4.857147172459443
6.71946560751132
5.277429647127844
6.929505834445175
6.503470935353602
5.397441344890574
5.314231720342474
6.065980746378032
4.409781112671734
3.9843784177438955
3.3437842210453215
7.160539818944755
3.9215470728771913
2.933194316816027
5.147822714556933
8.037817910266813
2.90360708350208
4.819565924463274
2.2932379962266234
5.788508567225951
3.9668867952277744
9.576682019788281
4.558248336343935
6.318759499412929
9.953713798903953
5.4885257030265455
4.814153208135529
1.2860433478099882
2.2986082462348727
1.1283337198091832
3.089353307620272
2.007975015759845
1.4491899561883759
0.8659944799480016
1.5921385309197713
1.2034473511680883
2.3265456839022822
0.8424820393039071
0.7132634434475711
2.216666617415896
3.7814145301476203
3.1980633925701296
1.9390806042747306
1.4107797925694803
1.991702281773368
1.2960933939152672
2.1678977513900275
1.3444994636174563
0.5382223382121087
1.9806463314014755
0.9508952384252595
2.753176649229719
3.764498794286648
1.0579124538235776
1.4578189402428716
2.0735033915891328
4.130894836557012
1.0116703931512736
2.0533752385363377
2.1613975916639805
1.9861618147616964
0.6680311906313738
0.9461918097662388
3.624275955217817
1.1198168070810057
0.8755043361014141
2.612019555773071
2.048682565149759
1.4743723926266745
2.7106685171625373
2.5371777296047804
3.278772692318316
9.338659664874887
1.7770221420635712
2.9927985102062773
10.629669993038522
1.4318792556442237
2.4639146967443692
1.1012294943086116
1.3195522944371907
2.114903467435185
2.1734326817380643
2.424343050950675
3.390910143418001
0.9709773091512343
0.7936982164076756
1.2417130099784937
1.8654887282348767
1.3442774272803162
1.957543412996329
1.6244503976022169
2.6450431244181596
4.321014016170005
2.58435043419499
1.7992349119709532
3.0017716590794867
7.876335485309694
2.6442177159465774
4.0801893281539385
6.065042864655234
4.202733654584536
2.850385212927559
3.9807420544532173
4.281552481058708
4.596073871484371
5.754659177215864
1.311394846681259
3.5878287105886684
5.738201236373544
6.646280758874186
5.405453748127053
6.641808664209354
6.7365901208422345
4.226893822176213
4.871553408625816
4.807568480077368
4.414112244245757
4.362134862996071
8.87541767050197
3.8909993514900205
4.628589546539489
4.410586480751607
1.8186817092228058
2.3017767217073435
5.227556625169817
5.028086780286888
5.905473198754189
3.8016857044915797
9.191757694781119
4.675872206262487
5.049164663684568
9.868803209138617
5.243965478560865
4.203380534938436
1.498540132472546
1.1780753848602878
1.2946927750084567
1.7768525013332053
2.9350295794852976
1.7449131833351355
1.2998124925057064
2.869121816805885
1.905554272195569
1.3051850853649571
1.4682018026051227
0.8229295434199186
2.205601843597654
2.4231308960052247
2.158290304201198
3.392125771286261
2.6509987745146844
1.283368126908169
1.406885247919717
1.8532348313939013
2.2874264355549507
2.014916074432017
1.8869614890101643
1.6649117232318977
2.1343247369294898
1.4329439482873316
0.7082516180765822
1.5057295429271067
2.6666467718407945
3.614755856310527
3.252953272807806
2.5479093254742833
1.5594554933133986
1.4222836635353158
1.1960996287816061
1.119534478424915
5.167315499846651
1.3377725438769095
1.5089951258796244
2.9746616711803258
0.9733092238103677
1.5302811574923707
2.0670136586085968
0.5605781812792422
1.180884805988826
1.149228717258933
6.496475124958527
3.1802374700448577
6.752223084337334
2.2182625125621067
1.577716474155474
1.2144018309137181
1.2831060091162172
3.090065587468393
1.0150170449494114
1.5125901287273056
1.2720018366918775
1.0391639620048168
1.4061945612508495
4.578930820144515
3.576609423467893
7.09752347496994
4.547711548306402
2.141478313904108
1.9694638037702163
2.0380628539674004
1.4056572551590056
6.3719080106760595
2.9349693085998503
8.156648728819139
3.9353679815805136
1.453498055545932
5.394861024208489
4.279141690411462
3.567811617899133
4.229253482444953
3.9063368343252476
6.175620665191948
2.6238703367380785
3.0132517558692915
2.385216431915359
4.7202450221821834
7.116267338059633
4.650282969722602
6.376093353859667
6.093125605408292
5.846249794094253
4.868420533570466
6.125264915393633
5.099982715826366
3.9849032555261994
6.495189785406925
4.3941586327261986
5.0349286090312235
4.166474203081574
1.7818306720976538
3.037162578135142
6.735680423781161
4.817918145986191
4.152886622370924
4.515108529549874
8.10008523524342
2.9878979277157143
11.006959510823464
8.072214658708676
4.671542801699795
4.896701634250291
1.5628128291610726
1.8397175729519502
1.701357263236096
1.6010573339680112
1.244495437658237
2.963736369503035
1.1894783918017646
2.146485639849367
2.8379696671049723
0.5347200438697038
2.0058457155001497
0.7068290750587451
2.6247059888589455
3.728459690276406
1.9840133587992332
3.23381553793238
1.3071687299851362
1.9015423464877803
1.875078052129861
1.4874912122220292
1.2295759247534854
1.8368078604697533
1.5959984405478416
4.267629734686697
1.8614570727641058
1.307634651201077
0.45773340995660516
2.600656985757844
2.2387434962520745
5.4423149387167085
2.1720912820091454
0.5094907081004035
2.2099480270044882
2.0866539971894285
1.5193219651179342
0.8266819949826198
9.27497773206254
2.315987544824307
1.1399963802300352
4.507108344345553
1.3890413798100887
0.8094645061614265
2.9127859285755258
1.7202787413843434
0.8718209977774933
1.7637139554024726
5.946577359627298
6.893718070735149
3.171161635578075
1.4600071420944383
1.5408504546793838
0.4409736799601952
1.1452550860719182
2.39156969665897
1.1103820434025882
1.9893096354942519
2.9107655513174597
1.3718158418751398
2.051153191199729
3.4071174448341983
1.6652222442907643
2.9033445338282244
1.769372456331759
2.8425533454180716
1.2160028825758329
2.0347206563105886
1.002531583106503
4.09375688088812
7.5426876027282335
3.0761388837105614
3.9801809192762936
5.008916834784768
5.5914904436720505
1.6928445691847291
4.94117304387092
5.074973655052284
4.261219310645425
5.795656776354935
3.907199789326467
4.1678207661603235
4.06344903088916
2.76418016766754
4.32938258266254
4.341648051741888
3.524812046608323
6.660086921232931
4.915921642974825
3.6888911297741456
5.0154814458645145
3.5826752671006594
4.87244729084619
5.936831329949121
5.036381168153536
5.219054270691261
3.4478360618795074
3.8700970320375174
3.5484678528011426
5.178078844416707
5.330646648898699
1.9674771541719667
6.1808261159509215
5.013007316266223
4.356391238075304
10.022260133128349
6.710374035007234
5.660525043041673
3.963464124058765
0.9069135274257105
1.5721474667662911
1.337842741675408
1.1405877472076131
0.49887671701425873
0.8250982608845914
1.376777089448039
2.5677337238663305
2.1302532412377984
3.8184908802924853
1.2080257322681245
1.2643610314918547
1.8428870248405886
2.9811924472656295
1.2688229177978665
1.4054843908011203
3.445497990450144
1.511117593466374
1.2676051781344448
1.0602810396455005
2.700769669049444
2.5789778605985694
2.2148710474018096
2.4369222529030856
1.5237056115576
0.8255045337529746
0.9570469004148283
1.550285167171387
1.9991394050156808
4.130419428400306
1.7990307637674512
3.461123497600687
1.2989777006965946
2.331861629289496
1.4707930346226576
0.8644805375979475
9.142638937163305
2.2991141771564996
2.0722748904625536
2.1513433705579112
1.32475108237747
1.1548979796631629
2.6206581539480687
1.1470075549584953
1.093154497444038
1.3309052448444798
6.571221601484323
6.800436044489462
2.652931337604302
2.057014050223722
2.1788149097189975
2.098615574330052
1.6753337838672573
0.9849186697829243
0.9116766172487865
2.3718356882997997
4.585745946666262
1.6426052750474354
2.1902141034992924
2.8217641041390227
3.5423328202781468
5.357942072716617
1.6517455384480373
0.9927722966474353
2.026549511902751
2.292750869526827
1.3870284774331436
4.215826431717643
2.15128450750701
2.5264054416073645
4.862359218347389
5.84710168695561
6.622555684659677
2.4774248361707576
6.165140898941095
4.213250369976773
3.690835992755789
3.810545937001211
5.378071892668471
4.467451419086239
3.9367015027434804
3.455213098622971
3.7525511028320664
3.8256731344333113
5.853792319163975
7.057791561281497
5.105605804540581
3.8598755152306277
6.423943475845497
4.0673695110651495
4.029316414977324
4.428059472564337
5.639501922641665
4.343365209298843
4.239397202664317
4.721568446433624
4.347535337181007
5.265788825527529
4.1514119428177
4.374083490894647
7.306296535233544
4.94465611488367
5.888808275713389
10.629084117004878
6.41709332866018
7.172200865570649
6.11441084801361
1.0235235743455342
1.5397398399107747
2.023217844345359
2.66469999724794
1.8194724458433784
1.290441571318465
2.1570184687060054
5.142001045092194
3.1854742885271303
2.65692957768597
2.492778632457826
0.9973370320729902
1.9068436588998292
3.471742035872745
2.1876222524594553
1.0327323399724764
1.343094900381522
0.6525819202710964
3.8991797582522736
0.9600340298583809
1.9996976009644607
2.504655052843091
1.7016867525771842
2.4877362530711054
1.604955723137448
1.9611338943170171
1.0802267933665586
2.230741286648876
1.7196156413711512
7.206020510487915
1.4346333566593796
2.0965369783276806
1.4220126084247404
2.0887172172873547
2.0406464966039812
3.7446975136683207
4.983786056585729
1.2247334737717859
1.2114309917188133
1.7691314696183777
0.5318327479269733
1.2473313415046332
2.045775030873415
1.421764539776704
0.9292638602111821
1.1503188348360192
5.784419109780941
7.493042457234301
2.403378783261341
0.9958172246055077
2.407661139694608
2.1051145426688755
1.4067766938609003
1.8479137458204475
1.6039951083773345
2.9149237555457366
2.7262481921369712
2.07234558235844
2.03180093290793
3.819945699826407
2.0252566879100926
6.218123925610256
1.5334073400977668
1.1694019890569716
1.8339386552726389
4.098768410365857
0.5434912820840091
2.796770025072181
5.650372252646114
1.5464455759674465
4.444483218745406
5.769862495952442
5.790720450756914
3.9683624741820616
5.304009339123707
3.1453987523415967
5.320219593255669
5.213535112860776
3.235796038569603
4.830767059057633
2.5239554940415125
4.8370145267624265
4.0619324670434
3.7274514476264122
4.07487527940979
3.963643868090526
5.934896084132453
4.996385649194859
4.5953161926455
3.7393692704691053
3.2110753415933355
3.99463809586455
6.89582152981681
4.477049441910745
5.719345723911848
2.4608864802005748
4.148318180635113
3.848701135445221
8.218526066149927
5.27883070134186
5.2005283476064434
6.030747167365353
10.66847855793811
4.141743892015823
7.744785928562292
6.507279762848462
5.145324030254562
1.2617710824162947
0.49513619394744174
3.5483820717134735
1.7108755216481308
1.8174155330935873
1.5337926368823844
0.5686546550986417
2.8557101017682087
1.0603217678743757
1.1543678517536768
0.7488806343197539
1.6384394028392872
1.3909100095633862
1.7440049392236106
1.566177511618955
2.0551609705522975
0.3622157983213874
1.5434705967640854
4.426699142162289
1.6653913293161882
1.1751647817347919
2.2504210634479547
3.2525297038104
1.9722040485392576
1.60319976333833
1.2580741980555523
0.4043833018831326
1.3950269123126438
1.92276238098916
4.154067527294889
1.311945994417467
1.265935651700355
2.4015809508754042
1.4157814910690936
1.4832882556050135
3.1903472341547356
9.28839665859035
1.0499714736688917
0.6578000012655177
1.7260197480693287
1.9557353682237621
3.263031646164744
1.487595214799476
0.9740011548810852
1.7792285886703234
2.7080587047369926
6.393868331519497
5.120301288837461
1.8700184431569047
2.0212509820953164
2.129739957206764
1.3992318981839886
2.137686288797874
1.5400835901108854
0.7450971990760682
2.2765572128565283
4.081042716692565
1.2387469250566603
2.214925611167897
2.760922929535403
1.950069205877946
5.93469756876994
3.4730710803400537
1.1206657833568758
1.5725202806481566
4.703909344316359
1.8695648687877593
3.153374187803027
6.225540216832357
0.5548066227058153
4.808735222472393
5.4556487505576525
4.920127420461369
3.447676923446632
6.225089349628919
2.377859752751459
3.8788676798198582
3.134698778858048
3.4731670331065883
4.0977579413763605
5.408156791694584
4.310546450372913
4.323802031985353
5.557923177008504
5.193323159849575
5.307780744573982
6.564264567077511
3.8204897901347716
5.4624724624860646
3.6132777405388032
3.7992305394602335
2.9672774480932462
6.502785186436144
4.479205639360337
5.949123818459812
3.900393751986965
2.4613907962739567
4.609815178041669
5.355406144557919
4.087039971702507
4.947641280917208
4.875353284118834
11.281593264823524
4.667402594958244
6.980875330389969
5.528412081358637
4.645905518522437
2.4702845879580657
1.7239621723517282
2.215165754746928
3.488479762055109
1.7117361343095367
2.5191968244367136
1.594428832045231
1.4061859851647618
0.9280530621392044
2.9073641637281513
1.370927588431567
2.174207110427107
2.1672247618003944
1.1974119020794805
1.6403638376429623
2.350727983853142
1.5772172236224042
1.1383233115295581
5.535528529120067
1.6460991612978686
0.4701927951789725
0.6629574499589777
1.0232363820195152
1.576664571725492
1.3573339880076458
1.0476678813273348
0.7886543608965406
2.1115486559450045
2.010395424904637
1.8047901060750167
0.9212606425960504
1.5707686711519704
1.5159564385326487
1.688648658526439
1.5601150940458586
1.1429547921456542
7.90267832156726
1.4827888011186807
0.9776342013339112
1.3883659405304531
0.5746841639277356
1.716543489378086
2.3594561206596993
1.5698469276025397
1.831366824569389
1.6792572796282734
4.440093257536081
5.846345875776337
2.0245477348733845
2.8249748734723568
1.9828212664964293
2.0327348757453443
1.2302454955854147
1.5468143583694594
1.6592203410199307
1.7456071530114812
3.0974019357841596
1.9659440905311012
1.6421970221656266
1.4641134126178121
1.581518167092396
6.3964071967891005
3.870922272607453
1.6844712489336222
5.38705315934828
2.2576011862272805
1.8696897941887176
2.634401836294152
7.638124161349741
4.906005255797085
4.784329100480007
4.975967782168175
5.283424871413689
4.817216502290584
4.944329047233897
4.302544313169574
2.605045834796803
5.473208740549553
2.752337762423425
4.397337061867231
4.714497169951466
5.53192852839864
4.711415770416661
4.36077870103446
3.629818833339447
6.404137957129088
6.7063175179762435
4.456547812954711
4.987373093902912
5.813968879490942
6.380469104198752
4.68657518081897
6.576619493917245
4.084563485515185
4.80293932424817
5.3542464744733795
3.391343795906807
6.572404571725912
5.790924101479589
5.2780291702307345
4.043510924569304
6.440042892147356
3.40190967516265
15.690092208641776
3.7545954386868443
6.915810087656413
4.1723911071843105
2.00460519753335
1.3265931171783525
2.012844497142417
3.422492797470014
0.9664440477543802
0.5692512717028824
2.5834756006210386
1.7078743806091652
0.6383529535882595
0.9375184687114214
0.3428452529006267
1.7135946795840584
0.9376276104197846
1.592723604623349
2.490665562224393
2.317408191761257
0.9274649437288521
1.5858769454182855
5.603311609336294
1.1862218571497702
0.7052978132237682
1.8006130733154744
0.8523682233872135
1.8931549252974242
0.9598529554787552
1.0736662392558967
1.1888361130576897
0.6684202999264446
4.60907094878837
1.290847765471315
0.7525329928174597
1.6282379907069302
1.6934900389517527
1.6697972429762344
2.506205661491923
1.8413194362233116
3.182456852723086
1.4817171655451982
0.9817118776309923
1.876362123176517
1.8451168594226643
0.5707670298429168
1.3880830512815765
1.0790448514228725
1.6089773793612314
0.4944332410676655
3.345405440572038
6.352910540473216
1.617424194393524
2.3344437239580422
2.631622955108012
2.40425754967393
2.496064305704141
2.398233215879066
2.841674553845457
4.322348299154857
0.7549082606213813
1.5307676980679163
2.8449504206615783
2.216985160268883
0.8673925328638664
5.138255394199842
2.3190462385864965
2.703219120916399
5.08882846580919
2.2835311319744975
3.936120907911551
1.413102889195934
6.660092605243258
3.442808120844357
5.223587533565795
5.513929555026277
2.3411054592991487
4.7153373130176846
5.268350808915101
7.055972860744101
2.014149769351954
4.636944592098985
2.2363802479516552
3.5736142231065817
3.1824480650234404
3.7766548985691837
4.3809223164128905
6.344985827850023
5.024914577856307
3.41089457360251
7.476567183939776
5.389815653053952
6.063125554377103
6.245323022475307
3.1882674952869743
4.833366578019249
7.210403782395974
4.564840017562394
6.170513957112042
4.754272441527473
2.671574101653301
7.836903300086753
6.989989510417803
7.164780313103586
3.5331272151458477
6.563268360667634
4.34183240217154
4.866874527860591
5.171569764513934
7.180637014481886
1.4148983488418814
2.4007011723024676
1.6332520433811801
2.3538145471267544
0.3709993704806681
0.7470825511393544
2.0390111317771686
1.8006450122003161
1.1097540212733286
1.5595573591069616
2.332087363676935
1.7124219243972076
3.4352037995067617
1.6588628020588265
2.0801335576161355
2.728452813309706
1.4926567464040412
1.6242056895239816
2.772652791260609
4.715696672121599
1.5176604074496514
1.223933289237713
1.7002485552322084
2.0851740097994242
0.6731436347911489
1.1647400214394095
0.6071954065093572
0.8334802007488845
1.7504029470779023
2.024565884986
1.5880084707670272
1.3630831870161246
1.7382014707433053
0.8377964699947922
2.869690295790562
1.9230170673795972
1.6335022772171852
3.228940435553605
2.142534418376882
1.6571188748357273
1.4014757241133093
1.3681904864082421
1.5388854176610647
1.0300065717261946
3.2270017320167725
1.7275424720101455
2.105354231565096
9.780397332494413
1.3347379573245755
1.6536150766214754
2.8873058321289533
3.540109361251268
1.5033871001932066
1.5643240061093304
3.5016848795315743
3.117976690086605
2.287870845329659
1.7510878893973165
3.0666454075986174
2.6498521083636803
1.2522141616947204
4.795230031684999
1.150700173466198
2.746577288535247
6.165898203484724
0.8474908144639641
3.714308397637354
2.3446862224437464
4.004436917696758
3.405065895652134
4.138620856224664
4.952250596274134
3.699007252920337
5.83670748211775
5.907977887598704
5.483776054506519
3.01474452877181
4.0050192144322425
3.8758147869036437
2.8452292818152274
3.6044873954689423
4.460170490330642
5.743341645329996
7.693906860918302
6.067185658398258
3.9326947096439784
2.433687986401696
5.760672635177832
6.216282499151342
8.084215670078951
5.1759954465860405
4.428773586981862
5.211945165983601
4.256882877668529
6.797195873465633
3.3804937004747164
6.851788524378592
3.2017790557296597
8.704385910867934
8.538312195760694
4.769351405023656
10.378733573997215
15.614421808750441
4.437146980803643
4.643904660977715
3.5711454090048544
8.130704868566289
2.3580987639317224
1.4051098491950902
1.454999061239401
2.1176339462956477
2.4890936127183716
1.2739399340607696
2.0366517502221195
1.1546437473503135
1.1697546480243133
0.6847716334687749
2.0200313731515678
3.194363533954239
5.313051223298741
2.0946765602685384
1.4587158695286793
2.986008444012144
1.3436077239192952
1.8419203826150239
1.362275529547009
1.4718660233512497
4.71770857674068
0.5448311334133634
1.092876202615603
1.5472784910646253
1.4342505552857765
1.9800940312336208
1.5021182161518787
2.5427139185564873
0.9028728004117337
1.0395491110501478
1.304018337499496
2.4102693854902313
0.8572780761853059
2.6045198605047135
2.2683455917027415
2.285443297134545
1.888761659548431
2.506451755675375
2.230730120280443
2.371776155509937
2.0272316427494874
0.9911595029969601
1.2336507418130365
1.59741187575673
2.1470683718862893
0.7260685100820384
2.785897017535311
4.618492151949108
1.1464574421867129
2.2409208398395473
2.5402324593554964
2.6751380700182366
1.1445034145031032
2.38164072830054
4.669589072002559
2.3335760981043694
1.4929004884199173
2.347311903642839
2.5015028902913037
1.8149788274177576
0.7840349378215433
4.616776060660027
2.3101427778400834
3.822701644004034
8.963801957644284
4.120301461260579
1.7429616086060238
2.020984407578368
5.862386484800771
3.807025356194614
4.547534158089795
4.594651492484449
6.5422019499094395
0.5721191228612278
4.3757121965213575
4.778459851382975
3.5192002577007275
5.593672674750783
4.435219953399375
3.764941815652381
3.5680750187701507
4.481148342311171
6.6315244788931
5.200767703536081
4.64906483144413
5.734729259399735
4.767974652443327
8.051707906525849
6.8981538634309185
6.842917988819599
3.3678274685413236
4.746140935164157
3.996702470237676
5.017835377134527
3.5839252428643738
6.881616503281684
6.7974312495198745
6.260087914728521
7.04067307432839
7.71398175313625
3.8349777532358584
5.708529569610383
3.9241985912365562
7.089738126916252
4.199851785383636
3.4556966274323524
7.391817564485365
3.256997025623128
3.827328367451822
0.770197680698295
1.3742599449582522
2.0153245490955913
1.8025410857983406
2.656751041579553
0.5764000554241855
1.4258757500911925
1.5226888954461038
3.575894399390851
0.7627182517247476
2.3211787052340367
3.0989083710691396
2.85740632653923
1.3034116073439714
1.9195657160939996
0.7251408923918621
2.2376389282460303
1.1837232801609339
2.3513183993491866
4.501097085076062
1.590352161134349
2.405665169551402
1.4130306781058672
1.142499938282406
2.900710799844751
1.3231912252037594
1.2605998549619077
1.2634464664392162
1.7139175659393384
2.5369915814152177
1.421795969062213
1.087220375359454
3.0220859157246633
2.0212973816049624
2.1875877585940513
1.3316326205913316
2.713561837214455
1.7795403447386207
1.3438219628697265
1.4721441154472212
2.3985853837182214
1.0746896370903019
5.69093382535341
1.9757312573940466
1.8244241845287474
5.521261088785965
0.9379951942764347
2.022684288249847
1.0827252794872986
2.6067089264245857
2.563663308621222
1.269884188739097
4.778321355858621
1.6093791987977366
1.1994652647716555
0.8698078751141101
2.0732377429406066
1.8446005515196278
2.4450137655384796
7.040629397028261
2.609544184038598
2.200831847012932
3.8442689918527053
4.576620752902966
4.667800740785496
7.2500749924898225
1.395504715221386
4.744655767771766
4.833253540123849
6.276544311190227
5.8297261380686125
4.275457781513513
3.3024589125421193
6.124201538992274
7.994693325416695
3.88631434615669
3.619254057678063
3.589471274210041
6.272566315387437
7.394070565818181
2.8811595405760277
4.677832703434703
6.506337139841131
3.6168747919481743
5.309967467808007
4.024846488105278
5.798069297137027
4.967214475868394
3.059215663784704
5.121892538153137
4.153393159416053
4.630925036029665
6.592230406954694
3.23558718655457
7.9096828978459275
6.3886120305087335
6.553451984401769
7.041825126267223
6.394542138421421
6.868902941198957
4.808234849956101
6.077924607901129
5.708477455760676
3.1488634190683826
7.94557716429152
1.6539628895884786
2.4911028697074284
1.1077154716385678
2.7192074162072646
1.6172347180664923
1.8998802338529974
2.28003827417789
1.326232324847902
1.3916415065593681
0.687388413412721
2.889158821542085
0.5022241122963003
1.5497826122722156
2.2195202988760734
1.5102601098992492
1.7498626454539639
1.759750324036542
2.0871583897965498
2.811069871829676
1.437010691510758
1.1242791484914572
2.7498513821978343
0.9830860510347798
0.5519855364244167
2.021277298733281
1.8762600032966859
1.7452008345867676
1.3702752296526421
3.681247146610635
0.5069540925218583
0.9102242333212629
1.4955402174606371
1.6570565337692542
0.7753214177185921
2.817632576776239
3.3587515663946195
1.3351109237447227
1.5643558284397685
2.1888690672968614
2.3927257465716902
1.2338984251642386
1.8467484843304973
2.416583906097586
3.616522685095705
1.8399317000412097
0.29425668701797447
2.083047549564638
0.941847029131874
0.7857688140125019
1.4455851694648272
1.1589876891242952
2.2683381905294078
2.788723337204632
1.1578861383269612
1.8063017534396095
1.6012362533780509
1.286669793561589
3.008040206231942
2.024570534887149
1.1545782363892856
2.9910195283281737
8.364596107734625
1.0925588748066768
2.146408237018822
4.66118617053955
4.16157148279236
6.276180439373723
1.1149717328417956
4.7053934811398435
5.1107377718931515
4.6593253047664005
2.229139498061644
4.780029536892271
7.046062483945733
6.164559230176789
5.203620572399933
1.5975099629968568
1.8916068565735484
3.46825989842855
4.186403822772935
5.466631341499412
4.713995384374133
6.675556849174465
7.858501229467002
3.6337786462516806
4.054853136849459
4.610244816952568
3.948363877964416
5.201913159229636
5.175735314279615
2.876723009763957
5.563863312884851
4.201527682731585
6.630715145264501
4.593328403215696
2.6572117223718417
6.519345039034366
7.022103378590183
5.943101518768863
8.369579546976206
14.408260042559242
4.088878355143214
9.51198912875851
8.58096408529403
4.580900349014851
3.5108128836120733
9.40558907730861
1.7407916208432412
2.6926173021544098
1.5259442193787913
2.5297641307745535
1.3435354063309948
3.310084333445337
1.0506530838644172
2.521304784047506
1.320659202522515
2.3665325802058748
1.0182271380037284
1.9220052285486022
2.1142386145227396
2.4317025555070324
1.7058654549671262
1.3142293654844681
1.7681610385022752
0.9479206943716043
3.491636682455155
2.215499013003977
1.9175821334585934
0.547297185519345
1.9418385359626757
2.454354819400769
2.3456122458114836
1.1546229694756962
2.2128974558775307
1.054312317439522
1.319136297898385
0.8335591915119259
0.973730044626458
2.5823815959404985
1.148011237203087
1.5210426139165518
1.4387255485987471
2.831660296709562
1.9689126908299441
2.6929986241870263
2.5822413842029492
1.2490642942725982
1.7700011018147526
1.4901589190115228
4.690237688762049
2.5900721344355246
1.8449232342218393
3.0674572137092277
1.3401589486696226
1.0994905522915097
2.2170551259557074
1.8267437544512404
1.532913612897452
1.4531536116654533
2.4293264162325547
0.8693337455800596
2.76918371962318
2.224809389197287
1.8389836374559394
1.5249355715642896
0.8559437739005643
1.0428767421864602
1.3316564007698795
4.980228071860207
2.692387946928359
2.110166007957593
5.043253785573141
3.9597470475659637
9.14720417108027
1.232352216386387
5.211192037253938
3.547332133818905
3.1888129458518732
1.639762899585762
6.173405793754475
4.926462434765233
3.1796169906785527
2.6728610831084323
0.45066809720035855
2.6480680148025133
3.68262098337286
6.9111271350342
5.675435628552707
4.068167922669418
5.0240690719195635
4.990245417224635
4.4940976635210585
4.856750732306909
3.55660515940248
4.251669738782533
3.7324087405914614
4.816050261207541
1.7890917305249217
3.600174785271424
3.7924994715546507
2.5766224301616742
4.010622690310936
4.522453026897446
7.513349361639608
2.6934149554435596
5.311354605821685
8.20145325013509
13.22364509914097
8.520072687306332
3.8900787243427817
7.669940918111702
4.157174896832189
4.7865899265642
8.602281113166955
1.189162274223451
1.2136795105013176
1.9938902348784706
2.228385203352837
1.8148558756446413
1.1552092095500412
1.0166698866817852
2.5695329093683013
3.701496706612464
1.1718937132780398
0.7194680487000032
3.1533284305590006
4.257747991421186
2.2823990300359727
2.1417182374100556
1.9072474519713403
1.9799605969226766
2.358434000295513
1.5082187888651166
1.9755270493718846
1.2979368664684656
1.3475046599138447
0.8036001016803365
2.390197771375841
1.2672582566075246
2.0357800677915807
1.6371421817764735
1.210127913288064
0.8318402795160289
1.6674994963041856
1.1944072566947488
2.7431286446239884
2.205771289285419
2.6011883842766585
1.9388946042810564
4.114293767823602
1.2648542520924695
2.0299259861250207
3.318574125930353
1.6774004466594503
1.8136611855270104
2.7320962899711936
2.1359194827539523
1.706509332186403
1.5756899052429316
2.746700024304522
3.4761913876445503
1.2681106508112918
1.1346906720617833
0.7457248478316463
1.1559654762982199
1.3195153232921852
2.1933637219698063
2.1884319077473617
1.2868332768777848
1.5049429773076777
1.6003393430508623
3.008622532457862
2.3413184356676577
1.9237153803823597
1.1219694686704826
3.5562807310456463
1.9808834098810923
2.199084167653076
4.87306059659545
4.621372967228437
2.939677097398217
5.069779145079869
3.983766258950521
3.504412695146564
4.410117419281513
7.303889453476121
4.564009336222829
2.883536976551688
4.779038534305541
0.9025454045729446
4.15644889692943
3.031863078735526
4.329471784456623
5.025448957725066
2.01243145069828
3.659846312138714
5.499296232839252
3.663458734741738
6.474457035706422
5.022776835699749
4.875516495222154
1.9849935412903865
3.6590821532729745
3.6910401229996594
3.2289240406019037
1.5328139820085418
3.6007756653225993
3.1148405296946677
3.6597219364481126
4.862571383133371
6.232156056647511
4.299528429223572
5.272063347631432
7.0957104035831415
13.99631646538967
6.17394927089956
3.5815488650213183
4.3446057664516715
8.374719146267191
4.954808027620042
7.340498075235797
2.541770617043382
2.4821920299743354
3.039644676685768
2.4307799997679536
1.7626618734003523
2.923030706475422
1.7146337735214034
1.4074587062355037
4.253472518410908
0.7091923702148435
1.4102450239950537
2.2606479159863206
4.7646794849340335
2.5322843036422946
2.5427655356911365
1.5403200679617355
1.3653982346407982
1.3100286342614802
0.933354257309013
0.5691885575554677
0.5177360887822976
1.8712479148290038
1.6328495795458156
1.299220374561389
0.828573344738016
1.7624958622795446
1.5332685678597764
1.6895606217056318
1.9206625625709097
1.49780302219281
1.177607828960147
1.5877670689537666
3.383670159469204
1.7067418504770318
1.985084991342001
2.2192920558672977
1.668860529450042
2.0823920760270758
0.39152284072541166
1.1396525421945325
2.005675911749057
2.305011977853172
2.1923288513661996
1.247355521183797
0.6404515625349234
0.7046397078002195
0.6635827222671131
1.9053736539581319
2.0921478729337886
1.1902018904144596
0.6386249727836314
2.0197574965275713
2.2536059593133464
1.8257286336138625
1.826501945218791
1.350968387782063
1.4994598942885313
1.5205162029784005
1.8048541409525167
0.9457314097109374
2.0925557303689093
1.5919949179872424
2.584573396316121
1.9793209823242361
4.687876373869803
18.32210210704215
3.4545033320282417
2.365803325191032
2.7390646504066787
4.834286905824256
4.999842715681314
5.382797312598749
4.992581688291903
4.12034401605536
2.6712502446397255
1.326937487982984
3.422290970068921
4.067509959790223
4.910823321476348
6.224409386704522
4.7492613767423
5.633827759857406
3.852377201784311
1.0317855804973795
7.488964712355762
4.807718705676681
5.387534191270993
3.298281480347473
3.4734490939056797
3.9085703141547534
3.504162969243748
4.8467913281573916
5.026957848058579
2.5197465126978664
4.19591689246241
7.575941021247251
2.7629652415105763
5.620696796300248
4.51286314239804
6.816835136606657
10.24127725367875
5.51954717522253
4.672572318125794
6.14427409845758
4.7170074118712035
4.374416150083656
7.131879113126907
2.632896542094975
1.2709646731930342
2.949761799940087
1.6070926660979774
1.413695145348902
1.169515347610478
1.9272943620575693
1.2011337672540987
3.19389466860129
0.727007965552463
1.9952979312032126
1.4679710535203547
2.413233456411782
2.6338829228344887
0.5599462442411965
2.307529713986442
2.5582844769947206
0.774037154782222
0.9470149878959261
2.696706540663121
1.0907494923423746
1.0514571785577727
2.3101999990789146
0.9577397118471384
1.184662258659224
0.9804336968237235
1.4747084600274494
1.6377507693968458
0.9205848177304425
1.2291099421366734
1.7794422393492644
2.379314118646174
1.3907537737811928
1.7686775820525502
2.041849114415421
2.1841330268284955
0.4865462147601702
1.5963747264034234
2.7803595378835846
1.6120865500284602
1.713810129744711
1.5585722057001967
1.172050538379324
1.9181908706104145
1.2736533856755372
1.6547787735294444
0.8147868577042932
1.026457388906941
4.259894369956294
2.727657574095501
2.138860598291798
2.2342554556393535
2.1995248159228153
1.3279515809836657
1.974533695459465
1.8581808015563615
2.3997508666404075
2.056866911170321
2.291313603333224
2.6409897943017238
1.2099138301085297
1.478558775652232
0.5764530231655354
3.7483154543341777
4.98333961260976
6.000745648515427
4.048896577528291
3.5504457378980345
5.9171693312433264
1.039558611082371
3.852619186653304
4.941770738800903
5.885043651783405
4.690300671486205
5.545968758454639
4.564810577384285
5.492630010037316
5.657096061969628
1.2442661529652754
4.567355061870602
3.6580755285710347
5.068298757603912
4.674288986816583
6.844623212104754
1.6873408295603995
4.908195434591439
4.780107397676621
3.862823378429153
4.686074440768741
4.86984174776631
4.87015731179859
5.468460974168767
4.586207450458764
4.211576243668679
5.332033323843446
9.685763027604654
5.631223177803223
8.231656055539064
6.642037527456985
6.769753331573285
9.494931796821351
3.7183351922559686
4.7396360250108005
4.943090064156233
5.262308409716622
3.5417607281539434
7.791279244476287
1.353407866677954
1.1392656441410776
1.9942437774674255
3.277873350365414
1.4599104010525241
3.0884039319751877
2.112387417374633
2.2240227786979125
2.25426615130826
2.067816832056383
1.2633091718861602
1.4214994830189545
0.7026173817950117
1.8275800634925081
1.0944664807924052
1.8962999704674623
3.0399126957751004
1.1880558140655542
1.1280063030342455
1.670269877572616
1.9689760294078706
2.2961966977204598
1.5805601597140182
1.9253156750127784
0.7567395046618606
2.034694019356969
1.9214359204725786
1.1807939729276924
1.0921735605537528
1.4392247014556065
1.719598824149195
2.386778556814716
1.574048282040535
1.0887402964645891
1.5183566190017315
1.1695385814813624
2.000390914757011
1.027454072230908
1.9552035562863932
0.9666111571924518
1.5159666597688368
1.566332166498889
0.773584954225449
1.8324284525166443
1.4024987125560848
2.1910767068709953
0.44004601891465156
1.2586481168946195
3.3913290080846124
2.61624122884479
1.7770100414781254
1.8167677368735513
2.023987748952824
1.5095706995856448
3.746183982833171
1.4404712118153673
1.740105675467834
2.058821991112662
2.170994357106101
2.431849352088209
1.370957108446061
2.1137247159272667
1.1893489253994527
3.5888807736421966
4.715665483733874
5.107497305878753
5.151848223667779
3.24292552102922
3.8777869386789106
3.450068071431749
2.8440581937263816
3.641503551590706
4.490448146369683
4.886095010574328
4.885033768457373
6.586424644857418
4.572129588657711
5.377268272135676
4.671996312922781
6.2465356230828215
5.962305087545569
1.56324858599569
5.92169108687638
2.1763816084485756
5.26260364730486
5.273335114145374
0.93375393871362
3.715224502749316
5.0790373533180455
6.052493083529998
4.3959756960396055
4.543412905103435
1.9318505499702314
6.842837788999181
5.590763807614144
7.115570170330034
6.1352413837683315
4.152084806668547
5.703730464566785
9.415774955641435
8.559097973524146
4.242517316508836
4.162271161018261
5.289944018777774
5.0130211717809825
3.9111417662910046
8.131651694834275
1.769163809194128
1.1835953055507917
0.8993794481021288
2.214172087192082
2.7435465183449925
1.3979777289775013
1.3120347602187712
1.6210019118616898
2.3287239565719027
1.2755277910108862
1.5331461059672058
1.3846255428952619
0.7270525855242158
2.5062277265896142
1.2944819125765858
1.1995577840671192
2.8103316873084667
0.9558363440103607
1.810118747623911
0.8244868898779885
0.8413887579081936
1.5546613992935283
2.0075384232728277
1.8459724518883323
3.164402913427385
1.0027602814392946
1.1001596388732842
1.3696420246988097
1.7599168902918112
1.6833119620827444
0.4608822798914724
3.23736793290566
1.5521870415194035
1.5265725436906161
1.7533668832082807
1.3191961963161156
2.4741759312949574
0.8013401749241118
2.359642024097776
1.1067073137037853
0.9767754282961109
1.687495779430212
2.0152433037174595
2.5773781039834525
0.6596790495652438
2.3888061022073446
0.9961597794790323
1.14022811507234
2.574675771045778
1.760565966041781
1.5281991728782112
1.8264052571641802
2.517784218542414
1.6472867551765602
4.042118022012307
1.8270134780052563
1.1906743414551597
2.0053770247855005
2.215319090993727
1.3310040506222465
1.6270374858400705
2.0514715129882033
0.7172778152020981
2.384521830157663
5.058208801300056
6.3430457604512345
6.034598529254591
4.362195784892683
4.415936558907818
4.419177648775096
3.3887720474189638
2.7074089751966803
4.09736006313649
4.877866974663039
4.539853079918908
4.918965513857989
4.4551961490057845
3.3822825240780894
4.812496657664863
7.7778242603875825
6.063715519647226
5.696906511438763
1.552693554177227
2.1395462303736674
4.756872325062842
5.858858001213825
3.6837729258252647
1.2991091574480904
4.340361183472
5.374006801978506
5.504991537470478
2.582941132754432
2.083354828982161
8.131551435365314
5.65928342152992
5.7994944114749
5.725935985119432
3.3343696782073957
7.149159264634301
4.94531005924317
5.2776704342534355
8.287281104568399
4.29271023965678
5.226966126518608
4.203332449086761
5.675898835466653
5.337761778720743
1.903550669928184
1.9500862873988916
1.6764576991535947
1.4556373583133584
2.427552566863534
1.622968132631095
1.4044482638057922
2.5883809646784757
1.8259663133154325
1.5386883273588887
3.0056924249706194
2.1318427509093714
1.8296494662497664
1.9657233068431703
2.05472569992909
0.9019545256456712
1.3766932331917499
2.7657782803104247
1.5977645943151615
0.7341149208670557
1.180836560930622
2.772093943913839
2.0257709923080314
1.365956560732055
2.113267797358808
0.8739821217974946
0.4971062441409634
1.6737641887423895
1.874063416449028
2.2691193483146983
0.7427696159143182
2.7862465953559794
1.9333302328989257
1.9256654730684855
2.048039317517838
1.4502788817364909
2.9437277820154786
1.5926857574981845
1.0609474430699244
0.7784135883322583
1.2955586194556488
1.241632744314793
1.644694235196844
1.9083018456195262
1.0035921625721027
4.266122466207144
1.100097845188845
2.67063259874971
4.884729456333261
4.15037019029029
2.0582744661256767
2.597976768827102
1.9727186475523373
1.6354179417192698
2.479200461876965
1.9984845907997475
0.8938691427533664
1.7065817233152192
0.4563476239524456
1.7243285843151483
1.01944166374871
0.8589516958927704
1.8717844731875832
4.453296171722176
2.674889009258486
5.8916506798047115
4.555501968429329
15.21355349365135
1.3756899832825
4.705981611688417
4.316438914021201
3.0794528129366863
5.614868338901926
4.857046740967177
4.894931741609896
5.7985184257598705
3.855750804571471
5.062686999744628
4.723202129898295
4.063518773304036
5.7463203108289775
5.189799633587669
1.9491467412839332
5.9399856589288245
6.765984440197983
2.1625315886319654
6.093982449556018
4.3039127254024585
1.5427726833684527
6.098346478405616
6.141618883489084
2.931056587885095
3.54368809474107
2.8330835249199873
6.779043476450227
4.716258724704028
5.6586882974645105
5.522372061199026
6.780051333883357
5.348468590452736
7.768603340448794
7.310360755593383
5.1861947793897505
4.511633561741319
3.9329354186778653
4.699871832646994
6.8221135848849155
4.060807679907619
0.9626600443390965
1.2771003531004763
0.3867360392025234
2.4515152552441033
1.666531827353795
1.6478398364246731
2.133083462809389
2.2804712364210076
1.3418219534649185
1.5915645555162148
0.491763645586663
1.7797439885510193
1.217010977891476
2.540902114174566
1.862003979440959
2.91086073497829
1.9577125463299023
0.9044584043907236
1.5318590110729051
1.406178817764683
0.7644832495718864
1.7573080238225491
1.5955788103496757
2.076667773834363
1.6223848882457583
1.6887568561067916
1.3293828463119377
0.8921836210888034
1.2229279261900752
0.9326715447655726
2.216277044800648
1.5113143963444302
1.4793254926209125
1.5779937066078864
1.6585245760683949
1.6637160102376767
2.320917308681799
1.6626442628139613
1.3288263723781502
1.4845133926713834
2.010441622531851
1.440185548000345
1.8934072241016666
0.344053756012741
4.561095596748705
0.8169540228205371
0.9655325982324258
5.103568169513761
4.5989913494282995
1.8554097385009545
2.0821556163312533
1.671463473719407
2.4521574908401225
1.6457294693359885
2.0250387087291344
2.0914768011729112
1.5088768861958586
1.7981234045972614
1.6691380089910781
1.4039877918067405
1.562993980465377
2.824733816242123
4.812918627420656
4.393372598780285
6.443575602303847
4.350300541171092
11.740159954722186
1.7928785948874926
3.5702071421940675
5.461255950141326
4.033619972252091
6.428688788346644
6.6159179152957766
5.547184772076996
4.670710714566974
3.7922567695329117
6.985317767171392
4.259234873108879
5.647969043570368
5.368419939028162
6.308009257571007
6.739716847370132
3.091591771398967
6.080084727561042
7.121197426068008
1.6793219412212688
4.460385608185993
5.153455582142922
6.880899048081722
2.9776956285330805
3.65928607326845
5.167457182149292
4.334231616537586
6.843999971135987
5.08620274252549
5.758950095675891
6.429934932956672
4.221396847461822
6.321555434969763
7.977698764070876
7.2042857087770145
5.437226678454799
6.208918680311329
5.671122855596448
6.498884093532467
4.156158358549288
1.0845363076517736
1.7419741476674648
2.544725364363436
1.1326885756460903
2.19415331006439
0.5030466731452196
2.874090728584119
1.72126035994816
2.3950948885144543
1.5184779199127967
0.9758078954759382
2.7244570097124132
1.6054457558915947
0.7044312170883985
1.8646430612920455
1.1397438764409176
1.2829361845531355
1.3820252235087263
0.7955241001460442
0.802016074325679
1.423941119773095
1.6554723435060743
4.174044953341341
0.8094497258493757
3.1322526531168227
0.9157743359946733
0.9228941013485261
2.2481822077885947
2.0591479443303844
1.1343766359931757
1.2873953557011566
2.4352715319244624
1.338581447707846
0.9929609306441132
1.148002350041034
2.063536573063965
1.7187441043700415
1.5493489642540716
1.5643835551065834
1.837195955783513
0.8568815538434137
1.7216695049783808
1.106847132194339
1.1534348559181773
0.1943944848881898
1.0339332729842625
2.3417271287543104
0.9801283304928984
4.191839416205166
1.8552920624027247
2.715210729399318
2.529442116344534
1.9174602321626888
2.091999827492848
4.50593397635904
1.8765161551336595
3.0533085066495285
1.996009413650082
1.539037317549781
1.9283158242401628
2.263283839868697
0.9341302424339896
3.82613979822244
5.7099550403584
4.310277370119342
4.298152722833219
4.03073467335675
1.9734795256560012
10.035198813424813
3.8178701598893228
2.7426779219959276
5.279722158935737
5.726166250393102
4.9139931556372884
2.9307788958787713
5.200267688595687
4.281834965449741
5.605886917884509
3.9926240568359708
8.545752984684071
3.994076354882762
5.691335710801849
5.4716218798867615
2.1766009044225125
4.297709075087483
6.246415729356267
5.260314108192624
5.637021282818866
3.727258956358277
2.7770563656806
4.325998500082789
6.948485055374753
1.984768583958617
4.679163266079665
3.2326965691594247
7.408047285516762
4.774289404059605
5.330075726867124
5.150707257956179
4.290547015805278
7.68622822602851
8.102680568106454
3.792440539715473
6.626479888729664
8.043080803455473
6.885000467700628
7.160130099795979
4.907298994150441
2.351396492813881
1.5113422286476959
1.1026029306939384
1.1572076812061678
2.2087722304034436
1.9670861682710972
2.466540216196397
1.5605845145989832
1.3158424330584533
1.4269622248344098
1.7420068829938122
0.9642470971967599
1.7689340906682103
0.6003908038789416
1.4879339074620292
0.6354091525614883
1.7185725278648907
1.370880591896208
1.7619840761476397
1.3358372866259198
0.7098633042454993
2.927996445229294
2.001037167919084
1.2827912145856715
0.8570883201770878
1.1582961041636692
0.9138400016994611
2.6166629531230714
1.033630132003927
1.7605180630220931
0.9109396723901156
1.216034361278369
0.708631676034342
2.4588569032666814
1.8836707438984506
1.0507481769950708
2.1124910157915746
1.7054180071984917
0.9603685923961129
1.1965797946391887
0.7696941408420527
1.308437981732099
1.0899947778144443
1.0016339799323795
1.0046874315759395
1.2032483157481983
1.3331781838286707
2.299047256617645
2.6913647353391967
4.239225820884707
3.369273062100995
1.7806424225127087
2.354010311756062
2.322134656819496
1.9794157431785382
1.607212044685315
3.1726552728840556
2.1545900196363132
1.418891080917534
1.324319185478381
2.493618662936007
2.5992425759750866
2.7251065339379115
6.464012584776363
5.006833654532046
5.799038096999067
5.284989635334564
0.39832778645047573
3.4287702570869665
5.830548336141504
4.8816568713768875
5.123998591996473
5.8509244068221955
5.1115421136971255
4.632054837299098
1.4749977232711875
3.941425691237635
6.538101114702469
4.777108328381625
4.075101768378333
3.9510519669213875
1.2890269142429702
4.494891031480515
5.108213369472019
4.207085830544137
3.317254833927508
6.791820379231924
4.080593198535248
4.681627802569872
5.118292746830104
3.4318913100005144
4.871683852227823
1.8450952675491492
5.610260022467144
6.391138062236185
4.206264303879403
0.9058179301473223
3.5104341428111794
4.55072440767181
6.438680795295382
7.162618533730913
8.966950285564925
7.154249729728756
5.3399230695614
6.759339092456792
7.897722740666
6.590230518591263
3.922036055334536
1.7788808169517307
1.3462768864350285
0.8262281860315205
1.4092925692260814
1.82624625467036
0.9925147026161851
1.9382037888458705
1.7572476408282283
1.9247498019930516
1.8768227804314652
2.350422072786809
1.0122815037593413
2.2728620434508477
1.1345471474445332
0.5894748758759019
1.3610926009563142
1.0546452957291577
1.3761848695632917
1.9363199643784315
1.7605181766382114
1.8014350624998179
1.9502582923287832
5.93281186466407
0.5811357613771783
0.6508837554949654
1.1162329509139586
1.1423453908585188
2.014585062545357
3.2700802735365153
1.028351931509124
1.7872263814529572
1.7383852533050017
2.718496729012884
0.9869155780755099
1.5035513460797472
1.8414486623007496
3.3129375508657595
3.0480015487138847
1.219699793095519
2.3628220397489055
3.314971946190035
0.7574643025525527
0.7107644734700514
0.5467720898868419
1.4908953029917074
1.4884210390654848
1.4759308682137275
3.756902846602229
3.3528863407965237
1.4276619054115112
1.6803104389294408
0.8412875992502724
2.8593514036265093
2.8128143605462514
4.922924292576572
1.7402466693794332
2.2731439534874873
0.7708032927835781
1.6861364339229452
1.6177287341805042
1.8472810515153963
2.4818160650752867
1.7976178450153957
4.683326090065094
5.496723661873822
5.345222198238504
7.215801559353249
1.376875387944848
2.4348986629067446
4.167539027337752
6.70907878568038
5.733455520244685
5.3522162983478765
3.3914178059771753
4.383473638443384
4.864087105661794
5.718835128915282
4.676561891491954
3.5046033752363632
2.2101321298675694
1.8828995414696525
7.252619935140139
3.908518014290858
4.657849939453548
3.5023581801487875
4.044872833126667
5.273078437361131
4.266342192626636
5.305043179868045
5.749819285607337
5.787382027065993
3.757838134353034
4.297971786532287
6.170798428171501
4.470801812322187
5.786306055406335
1.702726897709723
4.267394065311808
6.451509479126514
6.212568319423257
7.574622392987248
6.028148305338586
7.63524894324539
4.91165784971316
6.086211827757806
5.640710730580453
5.547743790320108
4.607397449271247
3.0338224713181754
1.6765148191355272
1.0077901613788072
2.2200985010237466
1.477619932700594
0.4971885080418771
0.4668445146563683
1.376480275256995
1.668025158647297
0.9160893823153026
0.20359134788736144
1.9288397236653827
1.678423487726733
1.1008000497613064
1.4117454984097826
1.5542557279627198
2.209318171111086
0.8308491945985286
2.49202317216001
0.8171123571667311
1.7274205770790372
1.6393974377253764
2.257317799594866
2.330261230723041
1.31634936556261
1.5511883222463967
2.001957453571899
1.0744945788782803
3.050644655740384
0.6265495638152883
0.8635921030887271
2.447477129205235
2.9952911981178123
1.5221380110282567
2.088319962431473
1.3948554400104922
5.132575611577313
3.777570981706071
1.9944654027920201
1.5908203361652231
4.5425665751030495
1.0636348161313696
2.0043669062374287
1.185186082067026
1.6307143616045368
1.7165429131341223
0.796570515689332
2.330138220073706
1.132857829109592
0.911416110937951
1.4079845531752717
2.630358682010892
1.7284745816216744
2.9059953496453392
1.8106622474746659
1.3022869183591128
2.5848530474524
1.8314162095163882
1.676038916486934
2.2937032047030503
1.4843604096570864
1.772568168793414
3.123026918194739
3.4322414242443493
2.97379457415019
4.755670656898829
2.6372246959996897
1.6567777080482284
3.546633771669738
3.0571526427955082
4.768844304365237
3.785170657050353
4.480078196388419
3.279795297058222
4.532965251675436
6.168667603130384
5.577499076938277
6.0275195327682045
4.0568883128133875
2.0234194064971422
3.7149880561411464
5.7374287070575045
7.562675181064342
5.023607568619337
3.6435297291557425
2.822390155125408
6.460720542185303
5.574644835486108
5.361106387574534
6.404295945495722
5.929149566714356
2.2887678969078933
6.475643160778534
2.3348183830803673
4.784463707450794
4.427833535721157
4.264561900209865
3.696866782662971
5.151348569966484
4.917231461654013
7.0003354220533485
6.868814608191
6.274914507828038
4.489327316841299
5.949083888591277
4.835276723604956
7.278789549519855
3.8577934361560113
2.4994397448034547
2.8649868289811424
0.9521224839792461
1.7349557797736581
2.095414189525628
2.1146875444019466
0.9050652382956861
3.6861881321440344
1.3719797635795035
1.3887161501634302
0.9374977315747469
0.7147686328584504
2.529768983783966
1.3904671879595545
1.4104956228322827
2.331432196273736
0.7421505681524772
1.6427309803345964
2.292644452693704
0.7013828174558092
0.9976848575799455
1.4350495731969644
1.0271694703520284
2.582665223015066
0.3403054003852596
0.694002646211532
1.6167541034363353
0.38418901183255055
2.733835497406784
1.4924180093956223
3.048145443911903
2.55614880543859
1.6908387707605204
1.5102532065631589
1.362571541732458
1.6713095686670538
6.57780077791324
2.696511990341244
1.1385201516305512
1.827187524411332
4.516335128181973
1.9127041094256665
1.6983236957454024
2.5057008132171563
0.7401789037373321
1.1978641257150784
0.7142580510742498
1.9279252653114978
2.0284008715638278
1.4491782677011957
1.4235877194578306
2.20188951334365
2.2823879918549195
1.8949387828273299
1.8850402763732403
1.9641020797503268
2.659522181180689
3.876673132646358
1.2613174508527598
1.6373287847858562
3.354398275954189
1.8485021584829509
2.1998106364356613
4.297821829915147
1.9244860103432304
4.2299100176553734
2.819112954189532
2.711123098323294
0.47409450602757774
5.183596582117124
4.538084751991608
3.804072010585238
4.730634164183885
3.615700772753798
4.573550975744913
6.378030974460157
8.750238740135215
4.997778488515519
3.7335967872937963
4.630361886250741
3.8962945217466123
5.471804364987633
4.700576739555308
5.848798362067442
3.6966722601686652
4.662746182599353
6.826110417432711
6.068464988812626
5.597955961491275
4.521514297623693
5.69760823538921
2.385356419573152
5.009799333229032
5.835157687882628
5.187958873133207
3.7485421073071774
4.834164887549462
4.686288249282434
2.734578173374788
5.256236788820317
8.826092530451064
6.753175519444888
5.118642143579843
6.549847714308305
2.8810126803026104
11.20545225779286
7.752108942880309
5.593224159105517
3.522858653075062
1.8443942140136655
1.5297024548454727
2.1447979153339918
2.1972363383761446
1.2790232737917433
0.6023270848266974
4.398065958110932
1.1198370260591644
0.7137939733531297
0.9374940253659557
1.4364717039828683
4.398065958110932
2.258502549418136
0.1219448778938041
1.178993710101271
0.9460133094447255
1.65068991754221
2.7194973945125835
1.7223418019128793
1.2099207177477982
1.8096166618673286
2.130212370825783
1.7505600635135865
2.1756156015822916
1.698726096675891
1.9404059782107044
1.2982062546398685
0.6437665969492355
2.3863913886471706
2.138625191496299
2.144719874528919
1.5707418706064549
1.272784866865777
2.607125163446122
0.6699708187920611
1.5011117476350353
15.433347275174045
2.924770437466029
0.9929006922917516
0.7619436242276062
2.647701368564802
1.5198306951777416
1.144897258000491
1.0384835044092013
2.3613795338346715
1.6459255916195132
1.3537833656294107
2.1683001224326417
2.7955666525274374
1.593945564648406
1.975505960130815
1.3858698091515873
1.2322919082073254
1.6697820603621276
2.7844328274369157
3.271546917602072
1.4536037477653485
3.8440321272359994
1.5984074005444193
1.919447137275506
2.4555657887886437
3.7181495808727507
3.8836107188373945
4.814118669808488
4.390028027358342
4.015084522060402
3.5442222660464067
3.2461818578762935
1.19498289877418
5.659853573516318
5.7502394108199075
4.171480022487333
3.573000590819194
5.041459770513972
3.6232675304388655
5.37915660554424
4.373146049287447
7.649000462521269
4.114710220528786
5.6945611329533055
3.896490252535761
4.381864589313678
4.984993259785742
4.825086942723343
4.595365548669758
6.53079675459675
6.273431154958351
3.983273660588693
4.417161246824841
4.578200753153786
5.217518900483993
4.6737388625491105
2.0883251760972468
5.798997885626046
5.069852370610245
3.2095368507137154
5.137465162268528
4.361020582665282
4.7336265449553245
6.02310246420445
6.700757200718634
6.662304156463625
3.7489669433841057
6.022944884416856
5.499366339781725
4.209089535127321
8.03125850630994
5.783189518865129
2.485621168642928
2.797669458633248
1.7800711503215327
0.4686621594844402
2.681479663979345
1.0019642086264993
1.4478972678525304
1.8829195671770125
1.5318339183261436
1.7589501341687646
2.3256152212949734
0.6533950870244231
1.067216117280353
2.529766409984332
1.226377331687429
1.5161518640264102
1.250994992410921
0.9813843060976988
1.463980731964207
1.6648704286010592
1.3739265275518693
0.8948253725984158
2.5016093242752606
1.0263862399874875
0.5282333326318049
1.2699886378912553
5.415281155984504
1.404802212184331
0.8998145171998476
4.050114927954326
1.219474821601216
0.9390961937260532
0.9000290797169436
1.1026944115122748
1.6874038037804273
1.06224199816929
0.8155852508959115
11.101262736011586
1.5629366343277509
2.589164967340702
1.426121564652981
0.5445751506447261
2.5097074515830537
1.360828139383324
0.665155870750415
0.9560877901217808
0.9970605671882263
0.7769183711896083
2.660589972212216
2.298411462995122
1.7384641408220556
0.8410507236229069
1.0900450939470463
1.6366032357436238
0.6718421128571181
0.6855826333597278
2.3978457039778087
1.30552181712041
3.0952679882555256
2.6686451752918243
2.0950138228833026
1.594696165617236
3.7353007430899026
4.715407041519521
2.3536812388651858
3.957872769191435
4.927329870098744
4.136017252639941
2.1971351380898474
6.163359899805144
4.097636238415322
5.279732709303895
4.024512878884029
4.164473167432146
3.5705344258222365
3.984487081869436
5.388441328179178
5.495003273669077
5.697817091374625
4.544202470376665
3.298775883020602
3.2446178206615484
5.101821862539489
6.090245100725917
5.0498619282567505
4.304662981040203
5.633542706959008
5.914470568229028
3.367356971779815
3.7306508678651533
4.384390737772548
4.998943350977504
4.787168469873162
4.8500312373257035
4.9520467095912535
6.068694950371672
2.352324782316159
4.509446218693584
5.295056351462997
4.456353492550983
5.118634454373893
4.381280433426935
6.089212913383157
4.789010466533642
5.158601679114265
7.324328925299253
5.787345427454714
6.548252122848794
5.255095562959555
1.7222007698504191
2.3165918049175023
0.9863992620770011
1.8004142556007483
2.5475784526331826
0.5185848719970595
2.359090636172448
1.7159107114212777
0.6098673266405891
1.4871142288378356
1.9470235088057029
1.0547279077682528
0.8132039299657582
2.2973957278534813
1.0688448796687702
0.8671803414488292
1.7842251898415946
1.0025881358854873
1.67321749380306
1.4469014456931653
0.7878718887886
1.6632136771769848
1.6016144731036221
2.3802077055650708
2.856938902520546
0.808477212677594
0.9887307494693868
1.2659153749492158
3.1432722150733836
1.3802986119183227
1.1826004516275224
0.9459103290199197
1.5547872921850838
1.931671876422163
3.2635536536182874
0.86835431781726
1.1728311522210029
8.2777269056084
1.1851723441657724
1.5624638980263341
1.4640555239186794
2.143566363723026
3.6589300517397034
1.4837635249669197
2.093867031508615
1.5836543195463137
2.1679814751645745
3.611504623055412
2.507136928673665
1.887758528519664
1.695659848661509
2.598024882768182
1.7671230404127478
2.09209602442094
2.2203018885068277
2.4696708910810035
1.699835267671127
0.4591582027684647
1.6903495205304397
2.0287436825743472
1.4974901704165031
2.0524153121596376
1.1639933895812695
3.830247624806289
4.884674347091504
3.8329459243249713
2.074594088500164
2.1571707866371064
5.1861978266829185
5.845607959388106
4.415496695275369
4.11683607535875
5.733198157955341
5.088999563488072
4.12275627484833
6.868787208070091
4.890323372245424
4.599926253487963
6.443343438801546
3.490059614221138
3.183581561040924
2.699098286017682
2.4724704473079617
6.115450760076951
3.8485912107463776
4.667322585653838
4.324658490981885
3.7556799941708534
6.25448097943592
5.170152027809088
4.526888546030712
6.304340481647188
4.7014065941635215
5.4057196505368825
4.686154074833873
4.905157655419765
4.18720603955549
4.3796422003296085
6.00135304282636
7.690941236250176
5.517789965469737
4.489960368619204
6.157390101017932
7.64605028592281
7.5123283459690535
4.692712371043281
2.5891873775101466
5.92349104561788
4.338948727022394
2.1988213283454225
2.463837203035373
1.5893320533835589
1.1621246856335319
1.998842899548543
1.766395304386503
1.7186369624497768
2.6663881411364194
1.748052101363845
1.0392546115113845
1.3384811411299085
1.160392918355906
1.0292022466576665
2.064004599288859
1.335320958524136
0.89535304062247
1.7892593495025841
2.251823601607241
1.6562160721667283
1.7990761683423802
1.7774719475939635
1.864782678486155
1.7853288062583608
0.7646760532036835
6.063396367933878
2.1447682629047637
0.18490019073890682
1.0293209781863575
3.029417346208185
2.6494968658983997
1.1553287792774602
0.44182404060797814
1.8795549963381881
2.053583844971676
5.802844763543455
1.0520551776687908
3.7422226734377992
0.7979027744458859
2.123780178436835
0.5876517229670277
1.7031509975805839
1.9317364141320141
2.771877133439166
2.492374510464256
2.414770700852608
3.3559805161289664
4.302352494255865
2.7390013933218578
4.251057110613468
1.5044030125542744
3.212152952528293
1.5997707062420172
1.5313910805593252
2.348920068348857
0.7734768468747489
1.7818541868630917
0.9628691330344504
1.512200773696376
1.7620076397419868
1.3743647384547726
1.6107798913466325
2.208908057487107
1.2279494669891626
2.3057370504432284
4.839578953867912
2.654002478575394
5.655449768717705
1.461661779784228
1.1991605680350543
1.0761999162034712
5.311225862545449
4.951580111228566
4.346477785055405
3.9610432065216257
3.3068686958627063
3.975463389383535
5.211189466086672
5.805349275556968
5.014362583242194
7.270946317778227
3.074842883740307
4.632402347026156
4.72584845698047
6.5839621997400615
4.446065966488507
2.7878961551862536
2.511155565944384
6.565684096869116
4.143985345755844
7.327977279760517
4.118637427276113
4.008063694267533
4.340573751757632
5.07667800002474
3.51749606720417
4.535899664779115
4.686366319950917
5.073169451569387
4.522751638314706
6.784601752606057
7.737364098844989
6.069838423729667
4.794255307423018
5.788164418070607
6.366177591264378
5.121196263275227
6.232088120217716
10.664231532754886
4.937997912802972
3.768560855895236
1.7522373871081571
1.9441910294619833
1.8274133276011078
2.0563846870641944
1.5403564718182694
1.5662747308638467
1.2410327507354773
2.5248329476330778
0.8397996728288878
1.9535894393453694
1.2540611607068093
2.7796647800337615
2.4465874177258753
1.3417062335661096
2.5557011499134132
1.6030710006092006
1.5327884321630108
4.749839307725798
2.7079001190755645
2.816758441806949
2.0633576676263803
1.4453495674268309
1.6174018606929599
4.872240803139744
1.9552404141369855
1.5596189607246336
1.8794328327491603
1.4722468948641558
2.03680368750275
0.7315919232727914
1.4565718536080818
1.4082408529476715
1.3246792836704389
5.39363189363048
1.3085851384167315
1.3947450159139805
2.201510461856289
2.1836576489096235
3.0856408233645487
1.2157632161205625
1.3424783670671419
3.3003935746878623
1.3529223339365908
2.155813371456303
1.7488115935717283
2.424154458357227
2.3373032624714316
2.7311673374959153
2.17717098452692
3.0640400791394464
2.3334780964965836
3.698961619266806
2.170813319812582
1.3178931363171016
3.040177775337505
1.825526369334575
2.997386368630448
1.4265096162079232
1.9288447754399438
1.7863991661171812
0.8452112247059987
1.691076987311137
0.8981878424848921
4.588243797203885
4.649884960758248
4.2867254942348145
5.528110403406684
1.9661802160331514
2.2727002774540526
6.0344936518546755
5.5686853013168625
1.0376908694205846
2.660560267987224
5.238792210511702
3.195305830642809
5.389458371740516
5.393830427106806
4.132532236656534
2.5868371874279372
3.573387535647101
2.8212075818466946
4.2036567803857645
6.0887611292014405
4.07320115934487
5.252462188699867
4.793358766552118
4.99404334900914
4.305755647540674
7.042897561981746
5.0505744167474855
3.6327542655085336
5.905487585652177
3.909021931214486
4.814454890058574
3.2127826858441466
4.2892244658971315
3.728531661656729
5.051207462197504
3.515651720630402
6.203158936984293
4.265800353685252
9.284408831952481
7.240724686634652
5.357768083417582
4.265800353685252
5.9990908859905
5.889533548395878
7.838370196200626
5.58314317977926
4.6786146773411135
4.241731875987982
2.7039004033768967
1.2814275432137687
0.7860196114909122
2.407999917478165
1.8395939757445692
0.8571317501590308
0.7072607548722363
2.203135571562646
1.8231637161761405
1.8902568274492493
0.6877472922364584
2.369592672276375
4.967169594447237
1.1827044564753832
1.9696511393939344
1.3840707460874269
1.7567942393954208
5.556572155385323
1.7690707311204188
2.1996310320558465
3.469812627394416
1.1849106236166205
0.6238808531182565
3.2108223520422197
0.8885388742319168
2.010819609485169
2.047152044479135
2.1972160109362173
1.571767385838579
1.409961326866563
1.24563848089198
1.079447051315453
1.1354554413306737
1.4273906614316905
1.1838633077575873
2.277528343094934
1.4086605887317112
0.9456870187042289
1.6833925980427797
1.5886739672254628
1.9049100022825791
2.530853340898679
2.241093926333932
0.8350253112343327
2.9079871298933107
2.045155972456472
4.1603673300658235
2.3531375830761196
1.8882413384122374
2.537719252769869
2.8020032720632906
5.281859077916442
3.278841954482729
2.9811516849596407
1.4415505883302766
1.5605677157901399
2.888720095954142
0.6466568334345156
2.09176356413141
2.9306359299621545
0.9067212747692617
1.1669339557065874
2.5977787000490333
2.8911682266315295
5.3493426991697675
5.731888679398257
4.233272122913921
2.5140257816371467
5.035248336426373
1.1269664066477758
5.73448934960252
5.057317676685637
3.3611198256994963
3.357486285739474
4.4682357182647126
6.007107678677053
6.0275216406800025
4.4754052543672405
4.29107508794674
1.8190159328787372
2.008079953879059
6.162018135632508
4.201328234528991
4.190989222095065
4.76769406330724
3.4853016099551355
5.88906572388068
4.583764792792457
5.288064476247663
6.715020298342264
2.835802158429502
6.834677082688497
4.191434574357763
4.807955320065781
3.645551977830396
3.0435841232122938
3.549707827680322
9.16188441039233
5.448504760921859
5.120323580833246
4.506725025294288
4.285945468557554
4.56152288357651
4.027694335191809
3.4982006330624262
6.82811359957984
5.377543640882889
4.558603661074686
4.968571320971514
3.29630376275804
3.7224078071010194
1.7256634533089625
2.537475809935537
1.7679405877143353
1.114105032742505
1.658695378634837
1.022897868462556
0.9667545275143207
1.312155143872113
2.247915482646136
1.0565448564893039
1.69411777469542
0.981070456245117
1.6537832356020716
0.6841421395121869
2.3396753310528973
2.4173378210521186
2.655467860802842
2.862073905877451
1.6702945656869892
2.348820800371712
1.534257696490459
1.5574018815474553
1.370545613079108
2.145625954769688
2.4056514565548857
1.8540356720484945
1.0875735317408886
1.1915006374935353
0.9192984730339631
2.641479683420854
1.438049760239333
2.260346464983796
1.654126404520926
1.3701293402692607
1.9837492718606335
0.8811207527948094
1.6188252916649992
1.195165909186783
2.5687734947268672
1.9542072299930304
1.6839342405484723
3.6695407232253525
2.220571840826528
1.1476732006763162
1.8722898197468703
3.1682254620347727
1.1273440078741084
4.006824602525796
2.53473594623067
2.133085670098166
1.399974580687978
1.668690695108953
1.6706312604719284
1.9373688989149962
3.203032051143388
1.4336754327814873
1.1705338572966149
1.5724178278218748
2.231617007024187
8.65232816379662
1.5057742133921084
2.5017875205985387
0.3354174437524373
2.045449889934837
1.273048319847877
3.3494939700361654
3.834958487339223
4.6133145246582234
4.023299249782729
4.318292458577636
5.152257116212877
4.507517855630995
4.2818415780825525
1.1934680533801914
4.34987980884542
5.738332297463175
4.283611470199374
9.02981472611143
7.945242703965019
5.608980597280013
5.7890821546281455
0.8961627847059547
1.8778932320621076
4.428826487567963
4.75649712209819
4.529250181857645
3.9734283850227627
4.4003398445503885
3.741180577048708
5.093415489568
5.47442037906457
4.753756072144574
4.025958988154886
1.987683969222438
4.7526213563784045
1.8751520637491859
5.386684595738723
2.826943685557507
4.40964093223911
6.171081924152648
3.8643191871999925
6.869677092728326
1.3400053026525056
4.021491888471559
4.084831812160707
4.067227723840732
11.844181797391201
6.552362876558868
4.411428693089697
6.428803836558485
5.393128207101834
5.86845787462521
3.6487504378666067
1.4491633277454377
2.7652391372586185
1.518395592822799
1.500127112102151
0.8007180013252968
2.552005063307856
0.8884322376492674
2.1019226661414385
1.8591437580738068
0.9712067425989404
1.5330332236092545
1.7124380551745155
0.4719964816369704
0.9010682963057822
1.993388407551467
1.5705757603096713
1.3616884226974457
1.401823797369102
4.766555143496633
4.108632688022654
0.9284051870047562
3.9444075396688993
2.097904532624112
2.3081553713382577
1.4675250804646618
1.5905196212854358
2.2869430902796872
2.088508134011935
1.252283319085643
1.3507911031986195
0.47031350620441575
1.6866879751314154
1.386411809420086
1.3878446150286825
2.34582735733656
0.6649236253295583
1.3197857125869163
1.5500629189441206
2.6313219049411534
1.4215526272952943
1.7628782666103893
2.6678485785692025
1.4896935375383957
3.102594644813206
1.538151338498428
3.962215672544242
1.7819065027402277
2.9412699051695643
4.067448302582174
1.9965504074818607
2.00488682017503
1.8128984832707327
1.0689361109382431
4.908754946227828
1.1559794103889236
1.8280509632903468
1.845795144970566
4.620067462225585
1.9572660678034028
6.050024791044813
1.1800483587089772
1.0617868523985168
1.2872040391752335
1.6279146158181366
2.2338075602164422
4.396249118814861
4.01351099661387
4.942016413730737
4.649164939725694
2.277937178659176
4.956074222657986
5.187418691441946
3.9850593495716264
1.6980798570669193
5.776845215913828
8.499282577759951
3.9790349976692307
9.807579810006207
2.0354229064232183
4.612656057732176
5.225692348534937
2.7095178171852554
1.468286344981106
4.074461896647089
4.5677589239326135
5.468913846548244
5.2465637834479235
4.599637262384582
3.09532655708443
2.332343703994082
3.6624647397884913
0.4558040018180424
5.378264416765103
2.10899123566611
4.459325899982557
5.621308329260816
1.366008330817372
6.044720011568086
2.8416353993268215
1.4572818135120509
2.1962555977918554
7.949809132854433
4.655927042846051
4.931964529042165
5.700374676857199
4.509202307522554
6.296140827841894
5.735585240982788
6.343511900187523
6.129299329658613
6.318605166463419
6.442656306737995
4.1431717365357015
0.4991527665246227
2.6896466129915706
2.5936445764787828
0.9752448587627922
1.4562398854473662
2.174261151315742
1.327440759447576
1.597501378000141
1.9881528352344733
0.8626002211697003
1.5689975319646419
2.5060295429112087
1.069647885021979
1.4241737931299858
0.8609944832305001
0.5334206399288629
1.4922539846763025
0.35338520546888924
3.6770154740031646
2.063390180622661
2.131454870757152
2.1249334422844646
2.8268243791695413
1.188036790119098
4.5189521260882834
1.446226568140147
1.7208144072134628
3.2086572713318118
1.5189534808472192
1.0295220448552858
1.6735162769072092
2.809246960904941
1.463152195891609
1.3919779669617314
1.7106564855809239
0.9401089362982069
1.9178698358840165
2.1916148644289506
2.8921079074156055
1.6872748117750185
1.3992091547874228
19.162169297131623
1.3288546020222103
2.492096380876285
3.939393641055457
1.43676794835667
1.582001882839767
5.320355451517114
2.2773577231822917
1.8378846860350622
0.7711252239458375
2.0976769653727954
0.9848352465161306
0.9879982883676159
6.758419325192578
2.0492034400380565
1.2462811681122692
1.5279196734217095
2.3939108955868917
1.103425256111763
11.09218380099054
1.4721052513440316
2.1151656470088294
0.9089695871217045
2.35409701138553
1.6419733514872483
1.8152054331693273
3.747322661032927
3.50376701812974
5.043060709404708
2.608905371567115
5.428862822677559
3.8237450379132154
4.812775925903505
5.686419267999048
7.40071445525074
1.187007017475622
3.8188080818365755
6.693770611366092
2.231497866594464
4.557560007896147
3.2174656010588465
4.6332387888421085
2.031967225495506
1.8058705842932943
5.984743656765865
5.349559498277635
5.322048712458624
5.607269006075688
3.4586270839981514
4.417422677151072
4.740974897945064
0.656207476931095
1.6036431551519676
5.213678871522692
4.443887076825111
5.876221213533161
3.5643695704353244
4.839428693542657
3.3098789526373236
3.603071746533379
3.6870880784979536
6.950707787104667
5.897048959822322
4.4507331285925185
3.7271657475985114
2.8087523559975627
6.989343623905262
6.216272509399844
5.834213554716721
5.6834066903340625
5.761724843016195
5.475601399541434
4.501257202375549
2.154158443778875
0.2831507473808342
1.5096593883441407
1.1850321234282575
1.4396001133120093
0.7102968468146559
1.8267792249183303
3.761850111561907
2.171238543442966
1.3673827734742248
1.627201834687191
2.689150550120394
2.1645456084065295
1.1608454482196071
1.5426043584635825
1.7769421927939946
1.5996135088831307
1.4295673700036642
15.859221688085915
2.280631301935271
1.6882254802603645
1.723412874990305
0.5306565295209945
2.4663915589948
1.623691253936621
2.3952418776661566
1.477795609416411
6.309434224767777
1.9540330221811788
1.6544876605169576
1.2154317965439307
0.9143907096444216
0.9335408541811572
0.9585037798620877
1.971255124065381
3.320336471895576
3.2218209148822927
1.3832980836773303
1.7153765450128655
2.21042766066194
2.6262369210030867
1.162719364445183
2.574803113007528
1.6641086058056862
1.7438333100159369
0.9687479612286902
3.8764629024079738
1.9659290830689231
3.142995081102108
1.9157378167055705
3.004788930244942
1.3192689364248502
1.5981457756368105
3.4337854580640155
1.5899598216122102
1.1146082574270841
7.939100311131516
2.8084662993002967
1.8245212241919053
2.593515528199403
1.0951646055851056
1.682778548038859
9.919662829729175
2.0318094566853935
1.260274571059019
0.7941513095933292
3.3897094949914974
2.0226573714155194
2.402975000733904
4.611569467304009
3.3286275878864537
5.49170242068859
2.872275134733521
5.928618413645191
3.882866280256224
2.812839071804614
3.8327161856683474
5.004134954063682
4.406061508417529
0.7732967927390013
7.481325495949214
1.9899272369502912
5.53162123911611
4.566215842416957
3.3739194177750425
2.314737734323493
3.274244555497623
4.628722612060308
4.894182246846092
5.02791339938381
5.601263386959566
2.6546168283194396
1.6539290570207623
5.322425534863625
2.0661261877213657
5.320934633052965
2.652474620129926
4.8194418974724424
3.4465295149772386
3.814621214636441
4.854796196595007
4.324866580959232
3.8567799706995474
3.283893846625145
5.274471671853018
4.746377632959719
5.632141540863719
3.6177199097100914
4.1253542312526355
4.92848543674604
5.2696291780310816
3.9998198398248577
6.251422459756348
5.505729981602409
5.146052195938915
5.6408220015323005
2.0537203027783137
1.4583776014869823
1.6545117566262681
1.8538207947240744
0.9885347348859691
0.8152567511884322
0.9481223404187773
2.0408251107370083
1.0926526263487188
2.5473812839672787
3.151014246699261
2.0669456384508713
2.6417075958260083
1.4733365168075792
1.9148394378893117
0.8571154334496005
12.702481592110518
0.8427612001454142
2.0683002875970136
2.1216365291655643
2.3064368408219513
1.3371431410277164
0.48430183469746946
1.1992400383748678
1.9375518086018955
4.302892812644194
2.141958202493371
3.2944934625705673
2.0657925993877293
1.9050979109825446
3.6480463807638417
1.9486865790186931
2.971720690625038
1.9029374652072135
0.8604171495771659
2.3232820519661517
2.724199799089233
2.672588296925745
1.0710536808544224
1.6176581891362791
0.9006754004081023
2.486187193126643
0.996529271753028
1.9917270025990135
1.5893488796056785
1.688281296462149
5.533620695754234
2.8444610775065704
2.6142917209939904
2.387459093488343
5.204122896790485
0.6847480736565942
2.813623379698051
0.7958287859391054
1.756730814283547
1.155701594744759
3.23052922548609
8.763513077452165
1.0588010574760018
1.3231638741784346
2.784096341421451
1.3988964210838792
2.8149656694497818
3.549418156828427
1.768083738425568
1.1807695902958004
1.816333323799014
2.94146363028832
1.9133272381684063
2.3886668236504653
7.311423517857755
2.787235577559406
5.574826506719485
3.08625962365916
4.422424075629198
3.6155706607375926
4.357238614409094
5.368914119148594
3.918491171668826
4.272070080124485
2.1288892435863236
5.70980377594722
2.235035344495327
5.36544287156918
4.687178886634007
3.056607146888625
1.07085147650212
5.696368124629727
4.319045807290304
3.158193200622136
4.651204724892409
5.680790248495208
2.4883661529602885
0.6622952646268131
3.077906767996998
4.4765826198724925
4.464288206061783
6.53737615304312
6.366336555486744
3.303927600719836
6.090106724839272
3.938372099498461
4.972390544631073
4.708602321484694
4.833123828571064
3.3187236465744694
4.048031642450441
4.809523814992323
6.024008642306136
4.1458500781327325
5.142509261482554
3.3924618870244005
5.249970878962443
3.412794652637358
5.564368560969343
5.6496102091420495
6.319780545739697
2.372987478293845
1.108077734486908
2.417327100465106
1.6015608624758004
1.2288252539097555
1.5474685838023456
0.35873783914396623
1.7214015291187976
2.944973151542947
1.577189755166409
0.8396819859732443
1.2741824869558636
2.2468074785828875
1.2540191410327184
2.515225248904133
1.8457799964632975
1.975502796228111
1.250609860469174
2.4040647172024867
1.4747886358076647
3.1991017900258285
1.9791634148442818
1.6799121496999712
0.975713842043302
0.8304497930264917
1.1953056354557505
2.7028415397818817
1.314305579049807
3.8785918689714145
1.5170660934492728
1.753274446125999
2.5186090113171966
1.0705075125709331
2.476961716264055
3.456035264723518
0.5935884855943551
2.605472184851623
1.6515887058652912
3.3647553673351656
1.0291222592771445
1.388723021123261
5.504810721060748
2.1043994423919865
1.3239227087340824
1.8416382387182857
1.860132016204446
1.3212792119773702
6.057802013666427
3.62990036389996
3.2168716671044826
2.370931094205768
4.698325630102849
1.1151551925712773
1.813249153796312
1.8878673368045134
1.6420516917717278
1.8912664199716325
2.901958427621512
7.429286738335104
1.0740396569043018
2.3385644220876
2.0817454597420877
2.7312642675281382
1.1591793034243496
2.0949825159574904
2.2719494864812493
2.0760465471894074
1.750645571193704
3.953575921283656
3.2289517827870546
1.9788092492342415
3.6979707091299923
4.801692455288138
5.633099184003939
3.4514524621994047
5.339552799736358
4.696939686109938
3.5541535404721767
5.661158670583016
6.512272889544084
3.5199668338461945
1.789536963557684
4.355577774090442
3.4325355067913357
4.578392881362859
5.075993349816941
4.501569779481381
2.2600107503205535
2.3004325778618324
3.8323631799503914
3.168696563850693
3.874034580941878
5.386708528576354
4.636017501860404
3.3731467680450624
1.9357625427594547
4.47726722007067
1.6884834241623154
3.150150561843434
4.102532871557966
5.91282093151755
3.630474652284855
1.410015631124823
3.4808761082399657
5.151994782485397
3.891970086033079
4.896188325665682
4.454047686063178
4.015442521080915
3.294547853549486
4.768624352151391
5.635078114838668
6.77482143966374
2.9977237607302376
6.143178972635937
4.938862915149253
6.606218440997878
5.121521030263829
4.7910321501187
2.266288075090919
1.897107631824293
1.2195632526934386
1.890640161838704
0.34448669181942526
0.5106638384351865
0.2872170500431346
2.934918537778347
3.3347210943647525
1.0870366553466089
2.241736336283219
2.0985203434309625
2.1591390667035553
1.3565263457432808
2.0555419587186097
2.320440743386948
2.072475343333901
1.462170323606504
1.8586167988055449
2.906284316469179
2.570308633258656
1.4744738090946665
1.2951825238352006
0.4553732309231065
0.9976986421166449
3.4247830259133343
0.6978210190264393
0.871451069146411
2.4142617712986563
2.016964336874981
1.6816741537740356
1.8480650788027784
2.2347635812140014
1.1199352830001363
1.1778380040769816
1.36805619750597
2.185664239872934
1.4528900880435067
2.723023411987107
0.9009612913072291
1.4224393960327577
0.8431556507163734
0.6778285643845758
2.2369813972276686
0.7826505963696091
2.2801322603961744
5.251018543896614
1.5576721742730382
1.622557223624693
3.3867062390282974
5.025631383035053
1.843977513669212
3.2609702905063673
2.012147441765644
1.2504260932696192
1.6880049198220504
2.5927692664453352
2.2482204752214483
4.341856897739941
6.014194492995951
2.1844088506725727
2.11974089608964
3.3383721888410878
1.605486701725669
1.6549538784887514
1.0122827640588663
1.1355138359246992
0.5540648343819644
3.4642750922786316
2.5750199276425554
3.4043487605782854
7.717320616365382
1.6089432595243374
3.5332926865280117
5.972231831427655
4.210436302698963
4.324864801098345
3.894967287531977
1.781310984891505
3.9670440913026614
6.757054019246362
0.9994870566822711
1.8319115624331828
3.116490943034962
2.9233907036473705
5.88213917452273
0.3568713807985631
4.084139568544374
1.5112788601798635
2.1888478629135855
5.25522530411619
3.97549733630376
4.230891395674019
5.185801466168635
2.00637423110607
4.602404943814881
3.1930545709521225
3.8852524707688243
4.724321139065844
4.327113704891664
3.895410352918974
4.5418521374484015
3.138730754746615
5.026622642226502
2.6488223953570786
2.661368130830588
4.583506559561838
3.187752921145236
3.6527548492669872
5.285215183137838
2.8730216943250073
1.1808303183835622
5.558653898504552
6.509152402075524
7.950721188997269
1.7366297045848962
4.277385996638552
4.6130011569845335
7.491770272010847
5.309613058752738
3.641638944739937
0.9486903229534153
0.8013343174623221
1.7992274594188014
1.1654495979475863
0.8075579983908111
2.2873460538894297
1.5491575264054422
1.892059355218933
2.1499467514851225
1.2243841592144402
1.680637642965203
1.654823351702286
0.17465810284636551
2.30083144251367
1.979866386068649
2.073655921394487
2.5909368975942892
1.9364722203435363
1.7148350302685214
4.22145372302344
1.9861267780281995
1.1738037103678047
1.791697692115737
1.5688804147671909
1.3610141330139396
1.0183349897911051
2.0557926800983517
0.8383685043696337
2.9389380109878167
0.6080761179059123
3.109401604191677
1.4722741208536396
2.377811017514266
1.5465603837706394
1.4124598417681988
1.1576750951277905
0.5625663477739767
1.2251127464581633
2.755270894286767
1.1203261974265122
1.4806831664417561
1.7454533526914533
1.7292745238856468
1.5658488588927124
0.6891393458858165
5.4275262300702405
1.9534416508324306
1.3782168257329173
3.317387957518827
1.2922820036624945
6.579447754601824
7.402275213166135
1.355663056104032
1.5108746894143
1.250024413435319
2.5978933968373674
1.2841821259494615
2.4585592277518598
6.1191960915191475
1.9357850496433566
3.9544941216219165
3.4665064691322867
1.1769925985628782
1.0907399066876438
2.6345872463304105
1.142087257803802
1.7824592588631971
0.45351823519647066
2.2512047373113653
3.442847412887703
1.9930623969992707
12.59960419701875
3.1201379136848217
3.3180265155585857
3.0115127690626164
2.2092710470203967
2.04272010713276
6.86724700947554
4.974728798211554
4.303084169352397
2.11305274931876
4.193440992242109
2.0438618205531682
1.9200831688713114
5.882651324908645
5.884771518748715
5.25148158970219
1.4066183950878672
3.625812167331416
4.76305085064933
1.8786486479339681
2.55243973320349
1.1986926000555471
6.51816976783381
5.152675686770557
5.179722777351385
5.234154224695419
3.7408281255704887
4.353302536724337
3.1664492198221947
3.179947800800272
1.2281653852323033
6.840977662597251
4.969298618459177
3.900507214061472
2.9355347748702556
4.1787317840533555
3.100600912014591
4.4804412360764365
2.393001385908707
2.7211457595220088
4.375988602614363
5.6225220175245605
2.0979773472654735
3.4789314537932152
5.0679530500129655
6.054374844930729
7.077898656051891
4.9017704214176385
6.972512923862154
4.258974067244065
5.831417859981571
6.043579063299673
4.012619484915378
13.862557356251523
1.6066241301814652
1.5149407471621004
0.7852958503635395
0.7261455431934242
1.0317467783234437
3.2707757473454584
0.751551794603473
2.756380138444627
3.440145258840652
1.9501001905742819
1.8631029091134954
1.8116877698274187
2.3266283274461315
2.846670035790742
1.6972413115858707
1.909467509305043
2.916811644598074
1.0514265248487409
2.1127921973741355
5.3492428097599065
1.7607159934633576
1.2837425859791638
1.1854643232901596
0.60918036548871
0.7052205215690028
1.412322809515105
1.2835582791671325
1.7363353193187019
1.7483727886922686
1.2334892451215145
3.391345149847935
1.7420529134850231
1.273653142420024
1.376634234334669
1.0424127860332397
1.8622058392914234
1.1538037063358577
2.0627218267291503
1.4880305077856442
1.2559925297376568
2.488241225781837
0.35692686024188597
2.032005274384871
1.9908816913970209
1.1536789073702183
6.207877955441828
2.9115047492174306
3.392357033140475
10.932026634554392
2.9558190639444053
1.4478132775348238
2.802969059763384
6.7534825397181635
0.5129257067563092
1.0925036930024052
2.664109120855304
2.945544568810005
1.4179497564186345
2.5536044774499365
0.8753231412961081
0.7012464979020492
2.863718939205282
3.7367890882852937
1.2157422904411597
2.102704595763289
0.9713890458382287
1.9047198109578125
2.7395702297398365
2.312737659470946
0.9316002607838036
2.9140747904612017
2.9155426595597285
3.4584863324845863
3.7938860231950438
1.9340231392129874
4.114785667788993
4.785972281630352
2.3488780452659976
5.858661801731708
4.838252109800102
5.256408390393106
0.9118922929079171
0.9994623325805873
2.8537643070294987
5.235056429086976
5.00202535528241
5.3651369245713845
2.573423112407272
3.2540594964886043
3.647078530571014
3.675099379732626
4.7003894544827585
2.8874794687320167
7.008625301605525
0.9944611382556582
6.8923598864292295
3.72236782272097
5.651346482995976
5.468478164294363
2.58939666875037
4.338347472767252
1.4872985102136806
0.36743138417734966
6.214642925298148
7.280927068526563
3.3225945314074186
3.755314017092414
2.221142100242734
4.870582208277963
3.67527969446513
5.762197903944141
2.7089703427774263
5.256149277467974
3.544254934866319
3.2030789082830644
4.405802740785836
3.1442915672842577
4.886186261552791
7.665286391917719
3.2860822360336885
5.364739259663471
5.70025165769078
6.359450244202079
5.412543826187693
3.9633528713975363
11.42520476308164
1.3082137820620836
1.0603671119010236
1.3820331467501608
2.775733900207971
1.095381790621911
3.066415617025559
3.086226230746127
3.0821579591506594
3.0615036179611166
1.5283124783214945
3.224438850873046
3.224438850873046
1.152770265568294
0.7377476749288258
2.7147144708120763
1.988130071466729
1.9683614547485762
3.573076141635468
1.2118221389701649
1.8718307547198474
1.0362089580539333
5.2479475614433975
0.6577812540486798
1.764506028516574
1.453690316503796
1.9602255416252838
0.7674183805081546
2.3553400435520575
1.0328174672512889
1.7845006187962618
0.7594468802079201
0.39908670252755707
1.9407710035620263
1.7501556594168166
1.9656541236294676
1.083164516247302
1.4292204010524654
1.3422231462538814
1.4089622685159457
1.3802861371577995
2.08377319892318
0.7652678585314684
2.175319275569479
0.9359979750514402
2.505638576969814
1.5809850006779191
1.027091458115232
3.8380409929313
1.7066987879058055
2.277303546881365
5.257187794929513
1.753781694480185
3.1234917838536926
2.123258785671313
5.726420565068492
0.8507927027057319
0.7217184952817534
2.7027263768071395
2.195722535724934
0.9020923821004492
1.5628322347802928
2.3552102042201
2.241920726820065
3.3100867558548797
1.730384234976245
1.9354032852704923
1.269307457512336
1.339247997431866
2.4025584303761724
2.69001386254441
1.3729900315423842
2.628632256597187
1.431508650977799
2.6836160137485963
1.0004640703134726
2.016297575352857
1.678440083258589
3.4029795109760763
4.98944941357524
0.7810883761079309
4.921461375861096
4.013053138605345
6.059712422807442
2.716585397546502
0.7291037280157275
4.95273894308185
4.847222363378479
5.711566149880118
4.742404283461492
5.218914330591015
1.088269472317225
8.101432401231763
3.662734743284132
6.800809500037806
2.914969238865105
3.0504857966275294
1.0574779206462968
3.302506657472645
7.852800329186967
3.152976502169895
5.157795812813435
3.8990858090298173
3.6545971860926256
1.2942336374384134
5.855286668616706
2.8468700345407414
5.883194222470405
4.225652519057563
3.724909690385266
4.3127911344877115
4.264618301431882
2.030272847991735
4.645600235600863
1.8600315343263674
5.759958537918199
5.545272114021638
1.567523209721019
4.253714159875043
2.4567045117257553
4.517131507227088
4.736796210561683
2.023331302263123
5.048527895377777
4.769037492933506
7.9915412071216005
5.137194594957119
7.121124158129574
8.377131265490492
3.8078064538450116
1.0602165831531436
2.1779341900638625
0.8705037282795867
1.38353899408424
1.814830977003628
1.6946460483735244
3.6476849252235377
1.8056506371499097
2.3512587002026053
2.3441848343638756
1.2137859702692995
1.9199148011336549
1.4494412199720097
2.2928265225662408
1.366281885504325
1.8611986686092723
2.240720365291381
0.9992961431295609
1.233273534272197
1.8159308432936878
3.5999953844410557
2.705673720021171
1.461275456732368
0.7149278692557983
1.284992872540671
3.4591522845874407
2.3173692126868386
1.6733068554858095
1.5989127764809665
1.5639117306402999
2.754884128171882
0.677458505791229
1.7588368358780508
1.6542703530401568
2.0211821649395034
1.2408821813726358
2.391795954327291
1.7603004024555373
0.8578309756014084
1.1565362436504953
1.4775376286869446
2.3446390830975634
1.3336562271254337
1.845919671388847
2.0494074577070704
0.8221576701236282
4.352524449799244
1.1655907727772523
1.904621699022054
1.3063918403461552
2.3688687329947924
4.339245047869425
1.7460619341383865
3.9678846631753846
2.1026221659166375
1.4216946068727343
1.3211932889266778
1.8300240252670557
1.3924065156811791
0.8375207071791362
1.1436188169294048
4.949334486161462
2.4747545464395206
1.594249913569945
1.0789990997604648
1.3451587596183339
1.956764067779051
5.517993416379944
0.989126328555819
1.6659060133644759
2.119419474353141
2.0705195888452543
6.792696805669275
2.552693125260886
1.4848549721667785
2.7035354352960486
5.158081713442336
4.922620381282296
1.9294239212123097
5.3137336937735205
5.713015362851418
7.359534970753933
3.7377626040160368
4.685401723758665
3.3608925935897176
4.478378733861048
7.641587647752671
6.57540899765336
1.210099097086223
5.702043509631517
4.946953662123151
4.446804470893128
7.634803191287308
3.516730873030658
4.6226130815445075
1.3228286195933412
4.2736194715432445
7.946163854427746
4.842929827583319
4.274822004754547
4.3388996222663945
2.864356113263493
2.2785641526591123
4.050621907753372
3.650416985558155
1.3231307937560997
5.056918905217412
6.4717212912369755
6.777307630003136
2.4903562119305387
2.316384502757727
3.076643073387612
5.468984679074327
1.6799917292146724
4.896403414356458
3.1092953255983877
2.0476118788461424
5.261431960433526
4.737279614370059
6.553647835976491
2.0407511282254887
2.383761496772017
5.333201559103339
6.92039940285051
5.470967055252451
4.1946869324006535
8.37091970725512
2.653663284265859
0.9360528142769585
1.0229353532675165
1.8745290000891244
0.5252179431754757
2.0600804313120724
4.44322350685625
1.6057516282246087
3.0331789609601936
1.9490023469235376
1.5322040871543101
3.502663788268832
2.881944600631943
1.1318971838905496
2.3290694409695383
2.19051043956708
2.0512219894521158
3.0442726747117543
4.690821145676059
2.3381907752478464
4.192943268714232
1.601213170884251
1.2428702436624373
3.9158410715036367
1.4185989707103506
0.5161625707765759
1.2872117320710392
3.230986808312203
3.3621653209925615
1.9763335411559588
2.5599345080439817
0.9831221255603081
0.6742013596204645
1.2211283226784508
1.6131810377106375
1.8413215873008522
2.355703459737805
2.4482673190605966
1.257326935694796
1.0397458151604033
5.237466381467732
3.690610263864759
0.5059897120881095
1.3223365362584567
1.9741652612414384
1.6867337482479174
1.3223365362584567
1.4118575830756892
4.807901252616185
1.1755883120261115
2.945839563117872
2.295352363568066
1.754849228732294
1.6316089606846216
5.5218659371089815
2.716708075625137
0.8036212698175668
1.3352078907852567
1.9556969321669142
1.7099967487410352
0.883602331939246
1.9705909096976588
1.622498486412635
6.55863506271948
1.0409573934909961
0.9733265123891445
1.6708440603042383
1.8849683969591808
1.3772138750780427
2.5298352415261407
1.7919086719159327
0.8562838708136812
1.5685804151183596
1.7561933191942274
8.415706776663091
0.6627125658658974
1.2777808427060717
3.7254852221892807
4.619589039054597
3.307857860756076
2.182600717128108
6.173586725604143
5.434500737839164
5.69749830068136
6.68797470618448
3.2004169507097533
6.023724795215841
3.0253435597260627
3.8640642581095843
3.2229617645276845
2.0120644222522044
5.55525125624659
3.73497606234351
3.9762097371486136
7.035211897639812
0.7804171787669005
2.8591274861477003
1.9735383415564596
1.4497419155342757
7.654911138784659
4.444510848293408
5.459827964221894
5.205452780133437
4.930734504104887
2.550334143720925
2.7615578898579707
1.046075741539006
1.9311388801050715
4.571941952505714
8.262836809174665
5.975331530152212
3.014723112729335
2.0578516030193894
6.251941662436476
3.5528958593796114
3.0198264221459494
5.200479605652587
4.430216480266332
6.260728275936832
4.807634807608767
7.788885323196701
1.987314767482285
3.700865104454662
4.249087223183677
4.573636858079888
5.8406987329834665
4.520149614025715
5.764393109332959
8.772264194659723
1.6687589949732167
0.5240628161787441
2.0472714031902566
1.3251494998692939
2.6596482106645625
1.1865292545793191
3.0425144830710575
1.3076290312913013
3.9640822486484124
2.1639663720897033
2.8199278746529632
1.1672485821949241
1.4705573136878933
2.775249096258517
1.6166438866684616
1.5920055992722724
1.538642454086522
2.753908185845753
1.834718489720302
3.877970101292127
0.42194771566137684
1.6614120067309959
1.3139436708163765
2.0720155976903194
1.205187890428679
0.7953164596824667
0.9541424621626953
2.9531762597836653
3.2468177198681945
2.0930653861007458
1.4287940720521197
1.484769991398398
1.4783795193406581
1.2374690178830892
2.194963919255082
1.4140475650389797
2.0933903918173953
0.8783210519191201
2.0481691448052066
1.6439344015767254
1.9745868976565093
4.6081197787839665
1.673833370101327
4.991489846347394
2.1556471474845234
1.6954884381304034
3.7770540326648763
1.6438547657695055
5.9533815038813955
4.89682379491075
0.837245432558702
2.6268753439561934
4.481075353520458
0.5197000520485816
8.449756797119251
2.37610494623157
1.0531258710583005
3.146357457793377
1.206273049570222
1.1198660806370508
2.2608542294772183
1.7824238819040137
2.4600326744452046
1.014633991741652
1.253052381128327
1.1166882955170798
1.3245588602719178
3.0638631190975376
0.639354095570331
2.910545334359355
4.214416257294228
1.1415593890438573
2.794723667087917
1.1386512690912547
5.193411712081556
1.8245193430724083
3.2286763168438855
4.7470413031062355
2.6741685057231983
4.334877644947941
3.9511511481154398
5.6700621691283635
4.687873270794904
6.742290004371523
3.0514609965772226
4.908416427639161
2.6701704332869203
3.1600719325703794
5.134144895836911
2.191822941043703
6.03554754002947
4.489854914155708
7.293139611349251
6.9605391953272715
8.639397024703365
1.614291616800002
1.9588799822725853
1.447200893578542
1.924378524564671
5.384393712323756
7.001541718283532
5.061037240494163
5.986628781549482
6.133099723894063
2.497443114432515
1.9053200950475566
0.760364746913263
2.588191556353314
3.0198594092067452
4.74973728882383
8.449211763751736
4.256734450865679
2.2474055370676123
4.3453683807275025
4.162756895109029
2.710877497689085
3.0130767247398116
4.081110080503486
5.956057989357273
2.6947926487510196
3.945224969381571
5.525630193947967
3.9921959748244054
4.793659226255761
6.673662105963869
3.446445440014024
6.570352189159071
5.40695428458024
9.274508798712187
1.6295195285918231
1.9050927669599
1.6031100748741964
1.8075956377214175
1.1340504773731124
0.6848142523231312
2.664728971186557
2.8863207377579108
2.4424868595063245
1.8696082241002778
3.9380724697845513
1.368985831542876
4.720517984906843
2.6921532130606614
1.3214732096246926
1.5162960260094152
2.642038251543618
0.654976086782591
1.817493160758945
4.87816472353512
0.5377411156513242
1.854926590173836
1.9952195422418435
2.5944728092848237
1.6482183206682997
2.3786377207607434
2.3646705912906776
2.4841143385499604
1.949731807862389
1.752903699713244
2.9087932154284153
0.6707683219194378
2.144846272460427
3.1197415058116156
2.5850838673496366
1.2492912896757475
1.458587916735012
1.1966254201865825
0.25048151146697817
1.9395738227555888
1.8949855882757418
1.0702624287223805
0.8528661303630357
2.793623000121659
1.38749028318021
1.1448885626844039
0.5020127970382131
1.6316302868005435
7.128369433489481
4.65617050805361
1.9168887133785055
2.5552186009627147
2.0144649871145504
1.7765134000501706
6.39736503609069
2.2143317446560427
4.02289788945477
2.430842374968785
1.7159032400643208
1.8492173440732596
0.8939372341605907
1.9040575264806219
2.357089926616575
2.9367096869529323
1.2253915697999966
3.0635575784203377
1.8217388950648148
1.7950877168580837
0.8884000570280973
0.8884000570280973
1.1365329214481814
5.362777284211604
1.6050059854505718
1.9421523946123493
1.352497599085683
3.3004407916029854
3.9781254170070155
1.827346602540457
3.750618923343071
2.4714126003255013
4.842902134862688
4.5409668533161405
4.590636328437134
6.477864121803348
4.01143817096842
2.3943886633338924
3.0905685920215755
3.8780865665918247
2.077935561597598
3.1808046067776923
3.554747270869841
5.2226064550525635
4.283024661641304
6.852878996275325
5.201661864923589
0.7811002578662674
0.9582557529732945
0.7454512337946856
2.8504700223252746
4.025493088773063
5.043021869581554
3.676314041082358
2.6333085377284515
5.920096542579927
4.859503524663452
5.536300270785782
3.9467576046970843
4.1629548366681455
1.3460376091888735
2.108494861116257
4.382098868851276
8.036365955863356
5.715042173472841
2.969819847256748
4.268157511143151
4.905011651543569
3.1102919940159426
5.165532874132218
7.4962033233164895
4.712391410742497
3.0176683277082454
4.73382819900511
5.573186244637553
3.4904853663482562
4.185770789063559
3.15762300271819
8.874450867530985
4.191987430946041
5.313313761014904
9.077302234609043
1.261121127374714
1.1514363657269795
1.3399415271491577
1.4901722471963652
1.1077421783773553
1.4729641965903892
0.8978076355998663
1.7722365471674493
1.693172157374226
2.5647873308117193
3.817025340745126
1.3374356682156283
3.030100743570879
2.7328729674221295
1.1967189233060882
1.7370754948278915
2.9801737549681433
2.4319689699541898
1.610768638206094
4.806695678861899
0.30944768628166935
1.528630640439015
1.0674478738128872
1.2686345310315608
1.8616901533611359
1.158584464490363
1.289344218783798
1.7855896849068993
4.030016864021069
2.910137803635734
2.4569317577661396
1.1867893398429912
2.0277665239311085
3.3220766086020115
1.9145493349598823
1.509841303083324
0.6852942256714724
1.763489480292664
1.5527401793316822
2.369804092711257
2.046154697881261
1.0565935309360432
0.4621743209893563
2.6206326955157526
1.8781143153931315
2.281268180028601
6.024971478805359
0.8305498320487168
1.080970145698454
6.699323210709145
5.244700080630825
0.7618792060997999
1.4658313920729795
2.0449294596486425
1.4528428229971662
7.841590934011899
2.176369284242899
4.715445816585882
3.624540860334163
2.429383153577801
1.6538871942047273
2.261997061642521
1.0263459160776505
6.553726545663589
2.6351278890435994
1.4000914636939545
2.799169640004295
1.4269652361957328
3.2253373606790476
11.228781431955694
2.401716973154888
1.960723896613684
4.185189881366785
1.0678294274832878
5.495820840952817
0.9138751126299248
2.9037162576590445
3.688331165234151
1.2477635156433222
2.8962467679474884
1.2098414291175466
4.813006644004112
7.270118252898824
5.059129765607666
3.9584344639942723
3.5089432380269012
4.818563324707369
5.467891193481225
5.284574178533566
3.6823404567413967
2.4187393841731435
5.041685695754643
3.1834497449645838
7.087906277361297
8.213232437404239
6.66071310927885
4.508572696738962
1.8367476268646368
1.523428500449707
7.655713640768481
1.5997974109773105
4.072441003174105
2.1228218210966725
4.438622923077357
3.4926477088440393
5.304626096376903
5.051879818193613
4.0567736162046915
4.8063455185327095
5.674764622697347
2.209948831047583
1.9825437847148244
4.771836815201764
4.0750837481314095
2.904779952603322
5.763753455302288
3.298126804636487
3.886569680908566
3.2775426349773396
5.352973962553037
3.428997304578132
6.051194938734859
3.2810832328811896
1.8935805528637855
5.585391999324788
7.676689751565883
2.516915282975919
3.680006353722116
4.030749994224268
8.636643814886177
4.2574739550232215
6.341921117210849
9.101344998555247
3.206842177935012
2.5465625604627724
1.3054100363154746
1.1084034859710485
1.4845632449735195
1.311133727363533
0.7129135848118977
0.5476704353529008
2.084158604634465
3.6049029775458417
2.8734013360724475
0.6696009379215672
3.05905633749767
1.3451411131757052
1.015862764058618
1.363662017841557
3.5615218251373877
0.7954639336698816
1.1975442651365495
1.6191759594478006
0.9749244418170374
4.46425410366631
1.9019105338096784
1.067041895378323
2.444249320203383
1.6702031139283557
2.269527046334679
2.5860991952151164
2.1309407843788293
1.6869513363617616
0.9717244640515283
2.0376253486581444
4.114938663372165
1.3501011908780518
2.177496952156855
1.650888003853445
1.3096671386990877
1.5142311002937514
4.436705838519928
1.6867079318673615
1.0142069979166761
3.8720077176210754
1.2668142873216852
1.1307167498432733
5.743753615700339
2.125513534913944
1.7724055978147417
0.9383218962175622
2.4006594024612657
6.204473250112567
5.117360515516344
0.9463144333176916
1.3817202887047826
1.8288401190614871
1.8631172822441366
4.9520254049146635
1.8538138881676316
4.492059306268122
5.22366946834032
1.953622462342409
1.449476727339127
0.91464956240588
0.8916477108859145
1.3217183128275323
1.6049051845717077
3.4699489013090066
1.2278357807687477
1.7208356167581063
2.737093117185025
3.571805016339981
1.6642251586396515
2.568790681459804
5.9735934461886355
0.5485659560868165
4.459882917435709
1.4120843340003069
1.6728179741994198
3.5814559311173593
2.5814719529582195
2.55194865977134
4.299112101882161
8.513449240108423
2.6829486121231536
4.568760586881153
4.392035372755708
2.1749790382798335
3.753287151198803
1.5385601488214051
4.539816208417816
3.0677423712296696
4.054358556323719
1.4858668648262672
9.390157695823273
5.06982601811203
3.7764981781753986
4.972932402822229
1.3734098085152544
5.055464741431224
5.643174580191633
1.5145304416219676
2.115926547535938
2.620081868385399
4.919932610899392
3.0440777703961817
1.4765440510817838
6.2864294488055235
4.884433757856133
5.129949889647113
5.484507941178675
3.8502439264613755
2.6327359787847824
1.3532304334927625
3.4694959712281026
4.262692791855429
0.7105233102793791
0.9339497796006134
2.872073988161021
4.173371632894791
3.305620433064186
5.908983712794444
2.8514021583057705
5.688059183744535
4.786410863505491
3.185987737905049
6.021643530979177
4.348221443634802
3.376420219033545
4.024711812082552
4.196814798657275
7.091648847021154
4.695097565642062
4.2321084407601735
8.704070965479067
3.900836655591647
1.736702909848751
0.9382803798339038
1.2914516603858721
1.7021371440048716
0.7602874107482956
1.498205051509484
0.5371099739276312
1.81123163557221
2.2026490297368877
1.7802579800035632
1.5892054622876026
2.4669401146200993
1.9507922428589541
1.6951107291608825
3.7696655985260143
2.617628588026363
1.2704822419218973
0.7381041729201987
0.7824034748159501
1.779523638928561
0.9170167683450795
10.426545078348182
1.6800000754912285
1.6347597579371511
1.6120250912912792
3.9912726037186976
1.4950465346641426
2.4829495706276674
2.6286772197204096
2.107428130223725
1.622470853544904
3.0903396259067106
1.3199790452928406
1.280761390087627
2.862377374844368
2.644530034390414
2.046984406503709
1.3672552999635383
1.3973240623625498
1.9346312689670337
4.313373457014209
1.0174848296813057
3.235462359817313
2.033156123552735
1.6275315003818809
6.147034475601252
1.1071317704199444
0.94115988090126
1.6225667565636612
5.61715678071058
3.486113536079712
1.0729003550694205
1.270594660834049
1.853544666283868
2.914038136483382
5.427450046594685
1.8886707191267538
7.2049715463535495
4.427738573258882
1.764822495604857
0.7696222959339761
1.5901779714984927
1.7017443800064522
4.679223650264128
2.3226384892439746
0.4577695835791318
0.45082376818930425
2.091052012818372
1.3522594648706832
2.0843220527287296
1.5204341629916986
1.8093052341840772
3.9373181344233377
1.1797218318760647
4.303655609520352
6.815766451289606
2.264440103333279
4.745752990259607
5.486905719290179
3.1556408079443834
4.122149641038509
4.632916760187145
7.94254188766459
5.587544063129692
2.7290201204834323
4.325204468489619
5.271938864225889
5.7755691531044455
3.1981804064213897
4.258635769484373
6.12148884591529
4.470518473730499
2.4049245198320355
5.273556845657464
5.691557016819007
2.852835164919837
6.051502076912449
2.9350960016795287
3.968235829302808
4.732128207450934
8.68183487052603
4.7108986583298345
4.057793055135538
0.9668480790863254
1.4365858682028187
5.374863210585109
2.7707527248978177
6.235509829481401
3.3256955620502127
4.306096835354263
5.135449022383866
5.033808533047332
6.144843524502294
3.3988809588658078
5.062038441897743
2.3765502670739442
3.2485045922646005
4.6652361465003995
2.992560914112395
5.551060987054542
4.4097954819309795
2.2440443072960905
3.698866996904652
5.316172586759518
3.5048426003647926
4.317997196776053
5.755342575886955
6.512897476170133
3.8523181402152904
4.384460747435408
3.9375828269441064
3.598965326975102
3.71000376924979
6.577891406153433
4.897568947075158
8.730456077737692
1.2764598825012219
1.2034408665341578
3.1387935574962103
2.0242410633819694
1.5612759496979436
0.34492333249542134
1.6759691418994431
2.6443114002461723
3.4679071593962525
1.8154914027971008
1.2751558622426797
0.8729650929818834
1.6343038662270948
0.9705276550263073
1.4003164299928226
5.454945366034998
1.8156971708315843
0.7588454961598241
1.0693557821115298
0.7544405622785718
1.6329866156873454
2.0306598767741035
7.5157901813038235
2.8397813302240107
2.011418910348741
2.0660711564925216
4.225603678497025
3.7676512309562775
3.641479168616535
2.4097811308003414
2.005063222867735
1.7596762763864977
1.9954454289143007
2.3973069741966895
0.9377292629380235
2.3742510204138787
1.9098420207321918
1.5801408402213146
2.2962887904989153
1.2020120573012667
0.9899230959905319
1.3352559832114135
1.5582613683863062
3.831432298284661
1.9983694360871744
0.7537343386273995
2.4722869903868063
6.843663289195843
0.9050774603963843
1.5549965271540336
3.2366699417360856
4.157706768823817
1.2702296281068748
1.154445738816361
1.1775825750095663
0.8616088616911131
6.5732433612329615
1.0704248622076944
8.133480045611885
2.5684516709928324
1.5405329356202495
0.4739577400529594
3.44157447108837
1.6148618013684224
14.18021091195425
2.5445646753911433
2.7851875755407085
2.000756717393186
1.9899091494589651
1.978685571220114
2.2699462671426294
1.8966172442348517
1.410909967077822
5.631023323402472
1.845809551676587
1.530774245941387
3.0718106013967765
2.0016784444953557
3.330368898589799
5.976282992904784
3.0189620738497753
6.678271110784271
5.042855304791725
3.7062194867028317
6.704998617735149
2.991722024956304
4.66806175841594
4.130764454035427
5.810760686010429
4.021149120574968
1.8226150266293086
4.475251474342955
3.6867539105178166
5.391452726317324
4.640309965206177
9.318907700908515
6.570441126403543
3.889450842208243
2.6315825144184686
3.9127373952664106
5.844081153338001
2.8153459499642652
4.805694009875694
5.297624078756392
2.784046689710032
2.8153459499642652
5.6523177142118195
4.2277571236061995
1.963434581040346
4.947613675574565
3.0491371249493704
8.576009775620578
4.542673962093121
1.06650097324452
4.1086391332468795
3.2599668282748286
2.4271621456015176
3.5886644445302616
2.3993290963877265
5.273647607546525
3.967337393464571
4.558340959553964
2.5503701337193734
4.39954541445061
5.640222166299138
2.3993290963877265
1.9089356911840916
2.4008722942232534
5.214420049762682
4.956546159566598
3.9306672823317306
2.280778880254718
3.6101686964485036
5.372462249107689
2.776326571901142
4.886821954949575
5.020555414782246
6.475503735232914
2.0149564266067332
1.1189748276822318
2.1786685338161713
2.4624377276503076
1.7856239000454177
0.8833508563396106
1.5544558995577082
1.9980305496926196
1.9349351437366835
1.3215432315496125
1.7151575293526404
0.8886783413967817
0.6077139289379168
1.521287063263263
1.9795468068675268
1.3047553534518517
4.533846063409417
1.103296905196506
0.8788313827144534
2.094634185591116
1.6683865564025602
4.912606330081131
3.220288939857161
2.304921053766353
1.8975888253134865
2.2424520965742114
5.099415813326906
3.5279735365100926
2.5235531873084445
1.7321023350451825
2.099077528556519
0.9577125601021008
2.328954096632471
2.3720810023504746
0.3801257645888205
1.4497553268275387
2.4683603927761752
1.9766414043689693
0.7513656591297517
1.187675798899475
1.593463149459387
0.8829812095412463
1.211687218020532
4.907530645605157
1.6068768968491713
2.2765929251112555
1.8210701292524054
6.2853870221491634
1.5644740114927396
1.5671024862786689
5.831059242041306
5.355469142685294
1.2932762790904326
1.4246876968200295
0.4641208504905518
1.9356358154545512
6.1980688825693635
1.5742726848217514
7.909232951351521
2.86605523629607
1.0623684491273138
1.673493103185783
1.9317940986245388
1.8351577461772786
2.8230571436684473
3.2659565624079527
2.7541824240491444
1.853356365403858
1.3106742114545504
2.0619608491132393
1.8045627030181934
3.095175778128867
2.0288021087663988
4.741443766509176
1.8548904180138719
1.4268860003358301
4.024736617691587
2.276303456790584
1.8343862362670371
5.415662607612331
1.190987445426408
6.851414873334425
4.274809169499009
5.98375335291416
2.9739653885243906
3.05472153977627
4.871517069567915
4.983657790230903
5.237343696252668
2.1421423892284506
4.633085712000903
5.805918179335224
2.948594412503666
4.643072644355495
3.645669381043587
7.334262549543836
5.831023382426515
4.520952319422173
5.961712195571094
6.292724657254091
1.8342929791274065
8.097185444208629
2.9104900556194684
4.370953037296653
5.645208229319494
3.2677797337209875
3.380598340744742
5.29050736966574
6.904860306498186
3.0110003694041385
7.387372010307498
2.786168844248576
8.980934962463058
4.145470253398498
9.719715150854773
1.5778162482712013
2.2181654330043585
4.75533784712858
2.2571947849069143
5.597721545689324
4.326995152204872
5.571700346573701
5.01924981161991
5.210624518461112
5.807640366676989
4.369567261538342
3.63358306966664
1.6870553880557766
5.429166748935334
2.6042412295547264
3.677186169671176
4.7216738078803475
1.3385652653863915
6.09319156295683
1.620942272143061
4.583083899687006
5.1493797501740834
7.275091260525485
1.6460328218557725
1.6772847673030316
1.0062585138068463
3.2244084688724164
2.363740592109923
0.613754784106437
1.576154516231106
2.3489551567300473
2.1212272997819195
1.881567194635544
0.9168335095245224
1.1771350070510491
4.4313090801791395
2.0219946273128167
1.5621621977094882
1.1708506932292888
1.1624820096774797
2.4009502635047704
1.241751502370984
1.7485231517825384
2.102986340978597
1.5909145930460151
2.4574697301311668
1.5208003649357564
1.5155353037162747
0.8659076812216198
2.425040145802338
4.127518190482498
5.9190566247886105
0.7078358309167415
2.676923398398667
1.6895709888440071
5.243007833709904
1.228855529520042
1.0327604445322103
1.8092617809545875
2.0116137460293486
8.213635282528559
2.296090943696582
2.4821724732750488
1.6125169962060888
3.3589955168589003
2.5528509045644263
1.2882445608761923
1.0178616609752875
4.2353376549066
10.1898755639083
4.078082222248664
2.301012656263787
1.3592325724229453
6.195668339804593
1.313542188141826
2.2735562521972286
6.336593233719513
2.5801661947764543
1.2322605942704552
1.5158108485884787
1.23566950202621
2.5910563211439372
6.366783292196607
1.4385196678274392
10.175050372219356
4.3433665833968735
1.9289502972540638
1.026251065140486
1.6391940186153822
2.9141945931073283
4.454819412250486
1.2991211119508577
2.929496655636161
1.2205907496358002
1.9321229323092057
2.5662738117219845
1.7632882856397325
4.020799961399221
2.5372066927790766
3.216172467416818
3.0482640323396235
1.37884738706674
6.283678164575106
2.4615430986576174
1.215245219428537
4.933734555737875
5.583884962291157
2.0225783811138283
6.326018413787845
5.146941459840169
6.075764264296837
4.447017805128348
4.821523515990777
4.391775946643828
4.68098831791854
1.4959990591134575
1.7792856463817655
6.031453915256357
0.7247074681525841
5.240605597427649
3.479854656080852
3.8257161623365916
4.401390506656508
3.4301324636714896
4.930235478366843
6.373771857311627
1.4938752259504933
6.276170900597055
2.8757177652897714
3.538950701675544
4.383489201925253
2.8672777493166244
2.747464057911461
6.350340691917373
2.337494395046335
6.73824639010356
4.211377732127247
3.930836580608398
1.544321244273941
1.3845708847866136
2.398626153656268
8.3421683555502
5.951037485286541
4.648616682224735
1.8493121805947104
1.1260914985810309
5.293521512821154
3.1238607078087157
4.333985877287105
5.768910713808016
4.455904668561616
3.651901409877271
3.461303595544618
2.497640582728008
3.158750983953091
3.4931505588962097
4.163095976809338
4.709700227729532
2.0117032300873485
6.271645330752862
3.149976782142572
4.23519874144552
4.528546152063359
6.631956288253824
1.0047945880693727
1.2877974763575584
1.5694179069557594
2.679611662553729
3.9898859212925113
1.5881438934440697
2.6408446190527846
1.776569602053603
3.598355605371365
1.2759572563653705
1.4192519784576862
3.1703869022737954
1.4437908625884173
0.636891966343515
0.6058926715026933
1.0174750995780197
1.193393012215137
2.5132557530658315
2.402680468758125
3.372429622611434
1.7192592566266882
0.9730430127670241
1.6894733935189263
3.857728638601828
0.6041944141121968
1.928704946949183
1.6840488451812397
5.630694914230641
2.379291393941079
6.109655825987814
1.3999567868060643
1.77234850431566
1.5091978700705893
3.1738286977664822
1.2545502012090228
1.1405581489466596
3.785515554226568
1.3455880136317835
6.625182875813117
1.7801975286636693
3.5390565926702293
2.2336485484598785
3.3543916916671512
1.5839677177025657
1.213533828440102
1.5789325450013505
3.633863052031978
3.0347301016855894
1.6148971037019415
1.3047165712202797
0.5839870008837446
7.868347426278599
1.2806892086563608
1.383575107150975
5.549685741161999
4.474353887204648
4.359128988339978
0.6073888960939504
1.495309263319164
4.260513609095204
4.54381305393934
2.877223979475208
3.2519283226129656
1.8872151366104382
1.1758938550710127
0.7732308380119775
10.328060615751241
2.2624101102785747
2.4554426622765475
1.1822470081310479
0.8062945454202161
0.8863112249976883
1.0206457882733273
2.5493461159787736
2.004243165760238
6.117522177247599
2.706451605324041
2.3483597693820837
2.275315201755856
1.5616353039057305
5.2924675942413595
1.8730520876028915
2.779905233888688
4.172015938774798
7.0985175181943845
3.549602179264175
7.639979911444129
6.42897565271951
6.147421738176632
6.764849732657892
6.05872680792059
3.788858343025653
4.49111411822299
1.919721804645342
0.46704855907670834
3.697380195772814
4.2080516217827775
5.17786900805142
5.475807209585979
3.9228162532042257
3.3792430790952075
4.743444890231206
5.617304894183025
2.6230700889591545
2.033605780805384
7.221420585738283
3.9336293437276244
2.625314116332573
4.680107280029303
1.7229835161992892
3.622780462511322
2.70818656864292
3.8409326749116994
7.3212769292137505
5.604208345135256
3.060353924734959
3.064380717465294
0.8751377820006474
2.4200204948178934
7.439946068300875
2.286888919699565
3.493465878693477
3.7731124037520436
4.495861477104325
6.584230318174496
3.870713396670303
5.947978285458134
4.349391528358714
6.073647441318056
5.9212076050335565
3.232200090657979
4.207450222081167
3.1325262092555715
6.830935396382779
6.512935694604936
5.007166223409614
0.9625863142163675
5.948249428257466
5.335830183562161
5.4332740625595495
5.250102998878572
8.192521356666909
1.375655007620199
8.095022900356126
1.414331011998632
1.0656181361974806
2.293019340746545
1.4438536196407747
2.4526251165342554
4.1241081265606905
1.7194541730701105
6.131095996368557
2.314378793750131
0.834003998517639
1.1967202360874611
2.3709317472572313
1.3036582682451916
2.9116970828546425
1.9858218377201728
2.054636619216843
0.7810098213745759
1.3976404929445652
3.3667625691081975
0.6311163077997886
1.6723865492475338
1.9982934592959094
1.8478634112780374
0.6477558369901814
4.282969154909527
0.988695662982851
6.309924359657257
2.331340926350632
6.749356568097402
2.4111710273582903
2.2753636915719473
0.2253965824908112
1.5646521964093323
3.363924075150692
2.6985992677295325
4.1126759003567015
2.9114350782531715
3.5190885243152694
1.981603695300435
3.0798526490062463
1.00344830987706
1.5006766004100127
1.5767270288618795
1.0352583246891591
2.3054146969767673
6.58784803696988
1.5639798891416183
1.5456329167154221
1.4080787478983876
1.4743126278268663
7.508022239983091
1.1544608859939758
2.1942690133408806
5.456780629430639
4.829936596881022
2.7618503206151885
1.5056366066799933
1.296402769513014
1.5903941911729154
4.372568478740192
4.198941556254695
4.3863372835248695
1.699944499430013
2.161089102018831
1.2766435947547699
9.685671224308155
7.358284757815766
1.86716088359407
2.383813939757963
3.352185122830344
0.7509886972258583
1.5978561038602699
2.4211745079655853
3.1586133993355263
5.2525509287853085
4.019989502001287
4.424099390280572
1.0576796926245458
1.8764351016721217
5.6488304935196
1.822284900528104
2.082097368471478
4.555648365119018
8.714293687146125
2.1622394451915703
8.007284293007727
4.55483800361903
4.425904881910184
9.166393130983518
5.437970910142792
5.116647512550821
2.8022595011928795
0.8594518689087562
4.725569728571654
4.3304495218729375
2.887350028702124
4.80919840963076
4.3385484516468695
2.731480489712034
5.247571639970734
6.920867714041677
5.458239248572457
5.584803953241852
4.3049205921075595
4.258186139024441
1.740383441629092
2.0263038098239154
3.267586090606469
0.8896426853726733
4.9830242651221415
3.9168197967118745
4.034428432734313
6.150839857995778
4.699802692907359
4.7073304825864275
7.28332721160407
1.4488581598265353
1.2438410071672628
0.8255219673999304
7.9168043365405625
6.523108532872824
3.3099366088223308
4.80568435334598
7.151815858289818
6.367065150145995
5.704461016541199
5.7711625873340475
3.508614161704262
6.547690802186042
3.27799469026236
3.877897715025051
7.429165127170033
2.8474326555501115
4.933855901660138
7.028835242742351
5.346290665543333
0.9400604774554719
7.057533225484207
6.278936468564286
5.544225837338329
4.705577120430834
6.2766091680601415
2.1716991521059166
5.390191840868586
1.6539375704778378
1.2774309117663345
2.2548553938351117
2.140213323994702
1.910343622645235
3.991017194210405
1.4490903809164983
2.012734850084174
1.1208100404863832
1.818608824798851
0.9187588215899334
1.910537782399621
0.2089715858662591
0.888695708113823
1.0571492041719253
1.2498886789659305
1.5080271346166394
2.7199303728512416
3.521244222297748
1.153226552570964
3.1429400410551787
2.807333084629427
1.6221185602394914
6.412944306478698
3.605109751070263
0.9107747293600005
4.890985499748072
3.143375639689133
6.7806791649388005
2.5856025841413066
1.3001420324802875
2.3628551161166134
1.9279572747274676
1.803370112567286
4.04217228165195
3.4726542801823026
1.3902752006852437
2.926045681089467
1.6254684657221767
1.6994159924486125
5.6899476600671735
2.3673230397927174
1.4938645456328776
1.791791841251328
2.3105468753506853
5.246387908432338
1.484049995336809
1.9901528731031874
1.0506904905492807
2.106899939683342
6.948928488821728
1.5892209294850603
1.5061453343217968
5.556098726286973
3.001775997327743
3.710957054484035
0.7748305020810162
1.2721398549717002
2.318180468162062
2.6936047488455004
1.4590533193266575
4.737672683169586
0.5507027941496712
1.8998468173874705
0.7372296298730645
7.994220946917111
7.392754889822956
2.750821716689573
10.46358836007691
1.496140076763153
1.5107867053863613
1.4688699935587275
1.7092870067359092
0.9266986452556246
4.75656318423777
3.0923963913463433
1.1373344751650332
8.24985581694851
1.5712394043506004
1.664809600962637
5.327692971853344
1.7537893747062459
2.1778275115334615
3.056694403524438
8.523806545082316
2.5525649969307618
4.32329756664779
3.477672604770203
9.90178864985752
9.498140196269896
4.368408011006538
5.621851897112024
14.073749537362861
1.85998218407331
1.6713988062182528
4.459455896967487
5.444888962685357
5.643924370485935
5.706279142804234
3.84738764140786
8.539403900250774
5.9790627833726075
5.9598288641655275
3.7302482709593976
5.527347755954494
2.7638826117201476
5.289343262423587
3.6431265126356043
2.009671336214964
5.695056217505342
7.042101394792062
6.22507597726702
4.734990186683231
4.332907720583188
3.9148554084786253
4.576777094829184
2.0044058936486664
2.193639866096298
2.1669747642425694
2.4261283196641434
6.870785903916591
0.9148291468289502
8.279269896634071
4.467254084677892
5.1238586172843945
5.941206448580365
5.546015836123026
8.047982713006398
6.057716742991113
4.696297879980922
3.234429172765801
4.194214873529183
5.70323547478384
5.016533004220004
6.038404960608867
5.706734827657828
7.139356202464785
1.3387511969512813
5.438832153799028
4.692540311359832
5.672856325641196
4.840777147386167
6.852537274880711
1.841868150262463
2.284347113567911
1.3202638484890679
1.128692744245531
1.3501424432855527
1.0394038615579115
1.408998979424234
0.7614743490766411
1.2105161538944198
2.6215910224231433
2.5725879026887273
4.888484121578691
2.5902057273746815
1.7105832518125246
1.2743394809302073
1.9540758032552996
1.7561152913224167
3.3178654638689524
1.0531916535804822
0.8741391330503374
4.6735482956764
2.4210467488067136
2.5214962185184584
1.2489546630546595
2.1508843888290365
5.466628388307569
1.566643490234865
1.5350732101484619
5.07565982970837
3.1248758697034584
2.8349657103698784
1.5963875143212622
1.7090268165737215
2.386702206903127
2.5812796476938846
3.6919146965116894
0.9013992563142446
4.627192482094009
1.7959641948573337
0.7546659181781091
1.6845804295009852
3.364926018301023
5.729243908384071
[truncated: 297,499 more chars]
