# Supplementary material for: Automated reconstruction of whole-embryo cell lineages by learning from sparse annotations
Source: Nat Biotechnol. 2022 Sep 5;41(1):44–9. doi: 10.1038/s41587-022-01427-7 (PMC7614077; doi:10.1038/s41587-022-01427-7)
Supplement: Supplementary file 3 — Statistical source data for Supplementary Figs 1–7. [file 41587_2022_1427_MOESM3_ESM.zip › supplementary_data/supplementary_figure_5/movement_distances_mouse_early_2_baseline.txt]

9.121301947819093
5.988827574757793
8.8358742070693
4.6919206199730805
9.956030877449248
13.664632131362975
6.537310426101042
2.085908506966379
5.897216832131879
11.238997352122912
8.89949163307443
6.017675953270817
13.940338847095859
10.426238508418127
8.095390184872736
3.851337912961319
3.5853054921630916
4.94062692238016
2.176617311426403
28.650902423380725
21.141009287025327
5.593478380825334
5.001549838770615
12.505613221495027
7.692144438109043
10.08490771272929
4.37733276615542
11.433935178552158
9.725606683754236
5.98792238927958
11.208883052152265
4.8725499694359415
1.6929827376834223
9.978173166051286
11.233823539886448
15.914571905575253
7.25638248311952
16.048188589177833
11.838391745445216
5.01111440601546
4.04371958697737
14.770346155461183
9.780217989250485
8.908956525068673
3.397581654084898
12.190167358793467
11.022341683595108
23.708197254666988
13.144731729392534
9.129203155234997
11.186249045717553
16.182224722533306
3.185756881869764
5.796333261007467
3.963806487576818
7.073395315556945
8.189031162295954
11.32986817900536
4.561351008148221
7.988772975399425
12.684579132278035
12.480404854435312
14.905838310511399
9.700097752400788
7.8050817187221915
9.636647576899682
18.004888802057778
11.6402115699184
9.61883691695322
4.135942564729694
17.511255999833985
7.762268992647472
5.535573195080274
5.791091797750355
4.190082465790484
8.743743131185619
7.668744506123058
5.476644132279863
4.95718942085001
7.084509010996817
24.119233122765305
5.108057122915822
4.234100777871766
3.213310231194597
3.613740066762179
16.95976408578126
2.7667624651729206
4.394784824968102
3.1098825967275228
6.436472772239286
7.407402403226579
8.097566703932195
4.189715780688883
5.4762153788455565
1.7679444088011194
4.665988485123971
4.8708235861646125
11.303171798772112
7.587447143448704
5.309048732575988
3.9925952422417117
7.9804218831062865
1.0469250983345946
2.1568958248218415
5.968164725853388
7.834895820203825
10.487486121716232
9.763789720723356
6.005341366946817
10.720235171644651
20.57081520819508
7.198145425226175
14.107334682457735
7.799242385385298
1.875838194761234
4.062249053131686
8.616876563650525
8.539407843311986
6.956930398560885
2.2715412637700223
11.59162219021453
5.971485790996114
4.059928945766752
4.102009766520934
8.179356871390151
6.486012426354901
9.472957140942102
7.545628302093456
3.512298002579434
10.005233917385214
3.278191935235127
9.111123529601231
5.679261269839109
2.8188037248089497
9.135197596376553
3.406331242603129
5.217103542655582
4.510931493476682
2.1626649282407073
4.405501729711845
7.730677796690924
2.0082956853224365
1.5819350894009243
9.344908893685975
6.52289123242069
6.661909354857921
3.9067780561695646
2.966828250805405
5.5770147559093814
6.607236698913908
8.195169242176132
4.78732042757352
12.958143746866915
4.131399330259674
13.529933200630591
13.84465000958946
7.763217731993231
13.013344191127612
8.863066719881234
7.926565317616053
6.302255126563805
14.379621913772159
8.882933471582094
10.365338756763968
1.87814784171502
3.0530225448454877
2.799180855729302
7.996656162919385
3.9657463555770303
6.04458170665306
2.938929570903074
4.312531411114373
9.892110411066206
3.8954587762131982
3.526698631094455
6.997979945611936
2.10763804402493
4.364245993163214
5.633555269025329
9.646554269586996
4.127539597664194
3.1285171007816013
0.4247928075261662
7.9583619168328745
11.304059078843952
7.4221285632919995
7.364371303240992
8.191900107247074
12.409241204414158
5.762022923415033
17.88901770828535
7.001387307477018
6.768251725255841
4.44173663972469
10.36827391821513
5.55677977849737
5.603014408175846
10.133167191530585
7.806304043088525
11.796032519285795
5.23236253717048
3.890812139532416
1.4277085722517056
19.45578597660358
8.32945570905876
5.371286355219539
10.258230018975317
18.03947814983486
27.509944927577916
3.5955373083331827
4.2622404395935
13.898449778144965
5.768666912304449
8.86770786813221
8.386220139491574
4.382161860878244
11.283014298857541
12.158118922424226
12.890185764924215
5.940107092877392
1.3723845107767993
7.058847214864981
9.139240726180807
8.684448137183058
4.518986132856974
12.1635435542
9.262545293970694
4.65582259983298
5.9048056683596375
11.96919163072147
17.700595894034148
11.94345193261193
5.345010450195577
8.963554406740297
7.083123356989324
10.58280651893859
1.6496416032996641
7.037358143804037
4.393827296850948
6.739286687317679
2.0404189495838776
5.193816775908969
6.321373761209508
11.049155070678053
4.650885658079145
9.83842707673592
9.233632919841984
7.089344735644376
5.696242178769159
7.09548811591686
3.6080696550324594
7.452771415714449
9.25654773415121
7.483116304440318
38.02654467605484
22.90497980789335
10.666170817854892
10.590962983392632
7.521000708343011
8.006057591765156
12.828952343803499
7.087623720643679
9.064937922374966
10.58839924316666
5.05855710652737
2.110544953323583
5.677022667551005
7.292155355181902
6.833890572666451
8.82829062689619
10.251501809363623
6.892620197127515
6.727761194348884
5.675975261671522
6.91306733657344
8.340029975965244
2.4371006005441904
10.930079023951796
6.89403125515422
8.286918333168451
4.002966501549658
15.287930605327212
2.0431331353617295
6.150112313740785
7.559001256780042
4.556851983551703
12.597865951728075
17.27424715446313
11.092040924794542
7.447911056385657
9.288689401938685
5.157060808589874
3.786935849027756
12.967220642098837
3.755702331122714
17.261332509398002
9.86887790694402
4.530349111472131
5.786979108962735
8.9800057707222
14.851368959925894
