# Supplementary material for: Automated reconstruction of whole-embryo cell lineages by learning from sparse annotations
Source: Nat Biotechnol. 2022 Sep 5;41(1):44–9. doi: 10.1038/s41587-022-01427-7 (PMC7614077; doi:10.1038/s41587-022-01427-7)
Supplement: Supplementary file 3 — Statistical source data for Supplementary Figs 1–7. [file 41587_2022_1427_MOESM3_ESM.zip › supplementary_data/supplementary_figure_5/movement_distances_dros_es2.txt]

2.6456381921458405
2.6963733643023122
2.2099213684054946
1.3360488156232946
0.8708276921213772
1.043267720581335
0.9339679678258272
2.4546399410612714
2.5947662193258543
2.5906649113632962
4.532203009204693
2.5677711402139547
2.15027285565879
3.2886882640813324
4.466777011682315
1.2432996665847633
1.903928140183805
2.477826786511494
1.4191713042576855
4.920535904946125
1.6365311767506046
3.0728260835682373
7.4934953832604405
3.3513298903991875
6.484406310772008
2.1089037485744013
4.478926256828917
1.4281810493769165
2.886346707731513
3.15615706483901
3.988557770980492
6.68744611052517
8.0752785489267
3.3460596122164294
3.9780692011099186
5.999223424723015
8.109384612277342
2.2094762155510956
4.337896665168044
7.709900723550326
7.11471288666576
2.9740874243618767
6.899250759569807
9.240502435257548
1.765378837837646
2.8754000548958274
5.42499726948465
2.1401090522222153
4.658555109408605
4.408237910343616
5.453975895301339
3.51912679774083
4.970074503860934
6.360632001562636
2.568531215805911
4.470418450968892
7.004962354915848
8.018489654018348
8.220705661979286
8.257759966000773
11.639581199661004
4.020460619599952
8.33226359134471
3.5341309436460144
1.1009393601341309
2.0677067578215693
3.1859484634823576
5.703761638925306
4.096302395736211
2.570384165453194
6.656948265810993
4.900867108360711
2.3090436618224177
2.0140146531751677
1.9931323680386683
1.3451238207282734
3.1181373660280225
3.382261284287166
4.53084681563404
4.217166536209363
5.932557543699265
3.804735948692889
3.0896426423514005
2.446950794264247
3.0919018666790414
4.566438253854569
7.111609138919519
5.138561549815283
3.269692232843874
5.73715259850074
2.358849528191274
2.2007442181526917
5.347723451093099
6.595152951315703
6.726325104341047
2.5683365722839353
5.003977851289951
12.935328528714942
8.762492016389452
0.5615436573831349
0.9277430274832822
0.9021800155230084
1.000217412760613
0.4017462559763078
0.8861719041576712
2.11539086315285
0.9727910909201047
0.8023338747827531
1.3670417548544278
1.335620157932291
0.5575716821348612
1.4992609025598729
1.6891644098891634
3.8571866821626335
0.6769547095266912
0.6908321076178935
2.285967560884253
1.377828525244704
3.935534996282486
1.2054670006639427
0.4304203714182652
10.320066945301011
8.897293115372873
4.523204133651319
1.1970630559443245
5.393565018493158
0.32500336116290035
4.562066658620297
1.2879372910016267
4.333870641448133
5.7188564775095525
3.850787737828096
1.8162534309737828
3.69801470602223
1.1529613181308866
1.7351358651702924
4.632036492839996
6.987960870879272
5.695446614142419
8.775457749143612
5.030383167944064
5.683843827441233
5.245151000965122
3.765753085060077
1.2473638356370051
5.341262005773679
2.717993699357901
7.307722989001644
2.00981239154189
12.39861243333683
3.1797382425223066
4.111021436268751
5.713592404196067
4.982805156572869
5.736845939583122
1.9220590326754696
8.510725326666755
2.4099750037250653
2.0238952341705807
11.89158983593899
8.283889457833569
3.61221095893209
3.5515225195423326
4.853486402553608
0.25070227947995644
7.2026186978713005
8.700370389280268
1.1608880543222686
1.9891273073308626
4.639855563222375
7.457027618520884
1.4340939710670069
4.282112038260503
0.2872566566066176
2.662048826112827
0.6211959988735536
4.432392565222903
7.948515405287943
5.7689763132499445
3.1322114984574045
0.981854172410847
1.9327702145103596
3.5095700757116455
4.094644762084978
6.717266571883512
1.5223405659797937
2.42527272322611
5.604285671326752
3.8063744042217715
9.432714787820776
2.4030591196986952
4.821346960692537
7.75678994052367
4.834043549432823
2.764741522235196
6.9243258486717
9.239301273423683
1.5582339531465135
0.3885073002451653
1.6698246185783012
1.1955727806252612
0.9875608382993054
1.2624686500235107
0.47345313272545025
1.3936439225138595
1.6397647650899938
0.7957244207382657
1.7026105369945534
0.7057866780727443
0.7644460469899204
1.478804900491541
1.255391672390397
1.7522938385141427
2.0738522684093117
1.4398327801880895
0.9906674284720222
4.651943972204285
2.231441901601177
2.1847326443783497
10.709773399263915
5.7618141257345705
4.325158828039599
2.246542355693365
3.122125514628438
0.2862607888715605
10.631354162132148
4.909838160976376
2.704049074100077
8.473702322609595
4.565964121967719
3.7828218196145174
6.937887890332989
2.7603230953721636
1.4810559828918124
7.3876105653991875
5.460700221302863
10.315380962385795
7.128240567787864
4.709149636980193
3.513742384863556
3.373957267929186
3.3814091096343457
1.4868742292324304
7.010290168518091
6.619109552743972
7.754205201190976
2.8232048564129038
6.5493594797378805
1.662477339041217
4.911381416321942
3.8644639560325422
5.019347661742834
6.80210740567497
3.191906268879239
9.03716456489265
2.678270745298378
2.3423239627760335
2.2564066463661496
11.77809953488812
7.868178100304683
5.215661770463728
4.5980318368266815
4.4610096515314455
1.2602039970087142
8.490413201865673
8.39529917406868
0.9609354152512606
8.395421188825742
5.162362125510942
5.970157358352809
8.06581491829385
1.915173379256836
2.39704788516783
5.257201766361434
1.317080429037937
3.7586800029018685
5.092522267703258
6.244994594583488
6.947805215227628
0.8930229558554995
3.3137887438511298
4.697659485754164
3.1302976586171987
4.623777218305198
5.919105859609893
5.031173063573446
5.548755505167692
6.00423747129882
7.540046518349208
2.9084493091842436
3.1612752952195304
5.74252617322052
6.029536092200177
1.6506817771741684
9.485313234821943
6.321238528296311
1.0679941958565975
1.9356436091517728
1.5847873566615243
1.2871029611743263
1.192373394182945
1.5328598843818029
1.9675538763229223
0.7271369540148306
1.7001858196175408
1.4136077982053419
0.7658846322154458
1.345980613089088
2.9544857521439893
1.3597117870110682
1.9001640631350663
2.0289369323750077
2.567270926661867
1.2896353399818608
0.810045925336691
5.115644107249915
0.37715805669605107
2.956936756977966
10.297245780472164
4.793183190274377
2.827887473153347
2.5392385045998553
3.1115027557600126
2.1915205843175816
10.753469227256634
2.429657786868745
3.869902097266974
7.006492221745308
4.0610927785537765
1.958208911644093
4.744942484284839
11.30996385340521
6.822282559678577
9.404495094009977
6.5335333764238905
6.54907462714097
4.888487444902945
3.8256585164158983
17.368268976149345
0.8936394474573162
1.3548164722250642
5.092203343283775
7.8631194473355155
2.637633991937056
6.186969131226969
8.326154509714403
3.336718819265933
4.43721961487358
1.793597071896221
5.3284713240586035
7.671180467173227
3.0466233976467034
7.682084923872165
3.115715597477298
1.5408407785094667
10.571108232158975
3.2735476166754216
6.797506752122054
4.698621389369683
5.944678927852207
7.0857314741133814
7.828048658530114
0.6014982563505306
9.481780146541325
4.7856311872198765
5.975469045186739
6.541677853670129
7.226722802649274
9.337600426096527
2.189833962494628
0.854386315880816
4.692678414566444
2.89146980653373
4.022444159708946
8.639869422323434
10.171058181153207
5.552705238426513
1.446385852572058
3.6855225262708418
3.6447718878726247
6.08642376261487
5.376855409028743
1.2102394243265178
5.1995976447927665
5.870683104968489
1.591458144312731
7.1277122021605255
4.639261252085405
6.415175313862637
10.05751286849448
3.6841583025451246
1.8476468215104722
10.234865541405549
6.523512043386164
0.7593164196181732
1.6064349681234724
1.1751693090099418
0.6553862296610009
0.7553550220122179
2.593936865991744
1.4337554555817056
1.7494859704415984
2.0946975497022366
0.44362410690610077
2.8679074849003223
0.6905284370572523
2.172668791489011
3.4184134864390576
3.379933871856565
0.9017606540627283
1.8251784887439846
0.7863318258182825
0.8367100070205613
5.26907847394526
0.8056225076441894
6.250980017535419
5.065097853795421
4.627709477993071
2.14751329750694
3.464095243140228
1.5634720146158454
2.3139989863101857
3.095557396765911
9.080932867569695
3.1875540396871576
2.2189324164944364
6.918574744947876
3.0424141652970103
5.137493789398305
5.319341419890912
8.919651796955574
6.744554377355687
1.7085082697022316
5.578608452097476
7.989263967784593
2.3019558731375285
2.9261499275010623
4.569010405305826
5.667998855243353
1.5631062679929826
4.846328364645923
7.1443384755500885
2.731480554491129
5.7500365896588645
1.63266144045582
4.9414479591230975
1.6808485688412484
3.8903795424616536
4.013094232764701
7.762603747352425
6.82685869046157
3.2647733071842198
3.4254818624591095
3.289182390954155
10.235824625727266
2.262311176281762
6.0197824553122015
4.348753438616823
5.318038527072167
4.036138941275563
9.170704076342625
0.6938166269038792
6.503757661437396
4.891039196838098
3.33660146256187
3.4373178900636385
8.080114248036178
5.711464666460711
4.196808545768432
2.191731993045684
1.261777991660892
1.1179228619948274
3.9223773434125886
9.397243854646485
7.301207458826839
4.767680129166516
1.4419812303562942
3.576900097507594
4.0004019990122925
4.869143576875798
6.149525557235841
4.406309233134555
1.3907168997096748
6.774194835184459
1.9226241041196337
8.141532213522309
10.992283238673386
7.867618230403823
7.5259784326397385
8.070199629264861
2.044028648817158
10.435223642188571
4.235696266882776
0.5746622219299886
1.3643940282499638
1.2722929577205535
1.054139759166
0.6600730681017681
2.509073354990993
1.7001679996851986
1.9194044008813238
0.37257938406294816
0.49574549668530316
2.598358404965196
1.5259565754168045
2.947086365562892
4.008307500140114
3.9647870454860246
0.8613298850021909
2.2736467174819364
1.1385853462082018
0.6936204565997333
5.217973086444811
0.7533600995025088
9.674595396120818
6.373551897032225
8.333656138180325
3.7937254499331896
1.1323712349476365
1.2125910911493196
1.385222114679208
2.8634833544142393
10.518810081390843
1.6463849897120324
4.024942322027186
5.639984028652152
8.82876649508726
6.288602228344679
5.193123451734356
8.347362957797195
3.583336340590592
6.236138266537767
4.157838970175897
7.903870124202961
2.175466886280253
3.95694233602933
4.661232614337483
5.680460318050646
0.9776162049411545
4.252923418901465
7.262595539484935
2.8868604671841815
6.118965826734595
0.8021230774423846
0.5975012739805117
3.025663378676164
3.9497674068180184
7.215539470491517
7.3414999748964025
8.181122721096264
4.46034649905057
4.032240392286409
2.6941166624837534
8.534818742481745
4.345731594316793
6.818805755530432
4.657528241319377
3.898290559672535
11.247130499041473
6.277520013687947
1.2359466221165432
4.089260005060118
4.827474831496826
3.9745108223152568
11.482138488906394
6.032993134689942
6.2631796108745785
1.075926919281938
4.789472801797972
1.363354305919025
3.0736051181082247
3.8542802654741615
3.957370753595654
7.2946124106976065
5.699971998481539
1.578582385419969
3.4936085707582185
7.406092635570561
5.3653327683821
5.592564696505871
4.918533617100255
2.3221316551025137
8.107077680453203
1.793467140966847
7.4339279279237145
8.126718044447196
6.755297073336054
9.847970257393365
4.689970237675364
1.8669023916643366
7.416506588896289
1.745577527644947
1.6609495521302564
1.0684209214631926
0.6066827866727066
0.6830053176931915
0.8537561407448302
3.587388117771356
1.0128105770692926
0.929086707740637
0.5602575308843419
0.5564594150380546
1.2980308800939058
2.3342744914800786
5.011598119088034
3.2015537635260336
4.023893098202004
0.9976325994748737
1.198917234152379
1.2503166277863942
1.0743497634768038
5.429986497466943
1.354365633855233
6.250317891531267
5.492941633184446
3.5674823768980946
7.927702632897299
3.479167943829016
0.9514889444253173
2.165090003912917
10.287474165532686
5.662530125591517
2.388827361178649
7.129334175459026
4.652293585854564
10.1234021857925
5.969591658210729
2.8907991924820666
11.625317422732655
5.026799848118139
2.3575668780023
6.135251886423483
3.8551029767088862
2.2023425675234605
5.556595400159505
2.988630067222168
4.378340033246377
1.9582976858866823
1.461395058294254
6.951930601942236
2.5722548245966763
6.431763801593132
0.7187949316231158
3.222200961748931
1.666511281465941
3.1928320158608208
7.259433173357039
6.762682640540323
7.566327752662221
4.255245722451997
4.2447224467846025
2.9779184207429705
7.7102311637942185
7.4883730312144525
1.8661509941333074
4.516819300628086
5.092589496092799
7.4535109041278345
10.380915675369462
1.2156053311193937
3.7954717355996306
3.736435587148783
5.41647296702411
7.9679512898338745
5.842236272176808
6.370424674748067
5.13696191526934
1.8600187770581056
1.3418355113527665
3.529896834253787
4.173347336174238
4.292514943687748
10.031139200400228
5.5786027599729655
4.180172634834776
1.9704884736804291
8.353288198600533
2.613384694117026
5.0009279680216885
2.847569210112213
5.576494700401761
8.364047092579248
3.403533050594225
7.155670985097273
9.111050610038365
8.116339607912298
8.723784542011515
1.5252761615102068
4.998389087440257
5.3812897851392245
2.3273363104810394
1.130433636647221
0.9428975943219997
3.3253749114754148
0.5743757643342295
1.0503257233442724
3.28336346149289
1.4627693709707053
1.0464223995598618
2.231872988657378
0.9853194132187165
0.5547040264701346
2.8042418411846883
8.268814482206732
5.445016686499625
4.3887772661988915
0.4428676952603239
1.3362488888763422
0.886347100872162
0.9850397527332303
5.109895004732402
1.4255104095537396
6.2906933836171
5.297561761504076
3.4798055495527325
9.933979503433948
2.081595743481765
2.1746849322218464
2.3253363852582365
6.488309994121027
5.355164363932522
2.259249969648533
6.425675419516015
3.0468427583954454
6.64239917753732
6.671994609481847
2.8016753366198723
3.695609121813772
1.6251317898698903
7.27787198613084
8.673131574404458
4.211019428229002
2.048888518561639
4.561602621163547
3.955665792171601
4.223649242915602
1.5997467714035984
0.9674148387104881
7.959537693799119
1.4750131591805489
7.952743125473688
7.257478946233919
1.4331689617314733
4.567060386069343
3.4455525439452868
7.437099813390432
6.184671767136093
6.258397375868002
4.063902558591699
5.977733737448963
2.214796990518492
10.97724318847185
7.492547862552296
5.697759934177824
3.2366250762247533
5.669677930909437
8.677256700229536
1.865901755968425
8.782028953293779
3.933320793697405
4.007390549157852
1.6543869177529829
5.522699431596942
5.993712411615442
6.800408869710437
4.668138868704778
1.2528372877887448
1.3406815676506227
4.085304629876995
4.792409708591348
3.3536450877174837
6.705173576685436
7.486361932426816
1.0770085496255526
4.109970180822134
8.388648620825641
3.3719354984465486
5.31645832576074
6.870458095536634
5.9481769958711075
7.007762672337458
0.41399399823662963
6.613193440568418
9.976816726100388
7.731445670846193
2.8960839007977817
9.672744838992283
2.3802303569474748
13.4031698498264
3.8791380428392697
0.9554631461029715
1.5846459216418143
3.172045390664124
1.278654228735806
1.2247095365482044
3.5388054490438683
0.7099561713103655
0.6203213272489336
1.6887713456646027
0.5979237382700157
1.3681220008140011
3.0580741540712086
8.988429642251848
1.6078342949302118
3.642949420258997
0.853605341074264
1.229186974772156
1.2715339338944722
0.5129924467582063
6.015069566193843
1.7142431919623238
4.979830249214397
6.234113612894647
4.207403807078318
7.037171633117401
4.602331374871722
1.513068567597821
2.7758889985249886
8.077691508886344
6.298954583531866
3.3580942443534303
3.0732786702861605
4.640619261202854
11.37356467600052
6.986786553436741
2.9089226052189163
4.262012979547006
2.0431268245482226
6.7976356695226
9.578492004268155
7.412679750971324
2.6119569419788085
5.423744218099185
4.836897238049288
7.425995623477943
1.2795536580729145
1.4876067414282497
6.499698791077432
2.964192407493866
5.736564757594562
8.588017762978687
3.7279171991555144
0.9989923988172755
1.9636779672534341
11.96575947531676
7.655977037575989
6.746922695075708
4.453000355318707
8.403778098099044
4.27611001835602
2.548289423037222
11.304035732573853
5.514720643195709
3.3255672313586375
3.6981860796299757
4.882368735797502
2.9240543495890283
0.8917544923616063
3.9683313092173056
6.696109772231968
1.542224811432881
4.808858228207694
7.563731552468231
10.413744179979373
5.346405824615115
1.6705457785358941
5.410660415067892
3.6074550188446226
5.503587927309959
7.853486139008098
6.978470144982366
7.987012989242531
2.019929877326709
1.217726624504199
6.236786268578709
6.768657580445812
4.8784584169002345
7.073221307819362
5.863978530188879
6.850605466820776
0.31721864258445237
6.778184889655956
5.896945588791851
3.3498766272257914
8.231572330731618
6.628794583857161
7.572226372455586
14.342880758417467
3.655140539917616
2.669877853559667
0.8625593665821557
2.219231261142602
0.7148860792414485
0.8881754800660944
2.689200258861068
1.2505888747069773
0.8807377502798804
1.839501552078036
1.2523961229463259
1.1021276147923695
2.632681233638492
9.7175325675724
1.5699050952307572
2.533143744760294
1.076467624782574
0.20416556269802277
1.3387104310351647
0.9427442348062567
5.549264509035137
0.9666573315086513
3.6941219438595163
9.747989214801034
4.297187598838229
6.020684027411581
5.294690641074061
2.2411396177019607
1.8723157514380433
6.819620491418476
7.066169430182151
3.805763281383935
4.94910872941715
4.440089984713516
10.45897204483238
5.538692103362323
4.54641196798079
5.728112089295515
6.052017142663724
4.845297877959881
8.294952729027614
9.022751187361116
1.7347299917104304
5.5387005389895
5.928720833524493
4.449687336823297
2.7523738607491137
2.037840921594538
6.60585436010955
6.781019020674386
7.757648037757038
5.690906882439804
7.79944330130813
0.9360774617119495
5.093730294464001
10.439829539137445
8.271366379177453
3.1723843966337784
7.540409518805946
5.1708298548613145
5.977344762524279
1.9840872576737623
11.824626572007945
2.280260804143146
3.221601199129713
2.071388006600507
10.969775865025305
1.5426892112181316
1.6024200920394291
3.3617475902735476
7.042347816492905
4.923702424801795
4.370524494925071
4.674907910688175
1.6444524841285963
9.924454978236506
4.71309037096904
4.813953870278886
3.4174817772267643
5.177742011460345
3.8952131739684654
6.934650410285995
6.8810133529626
1.4129986178606149
2.9854909673478045
5.632328602741607
5.596466647811807
4.629732311037538
5.605873627206895
5.618865516334858
5.9545681936989485
1.0806136881943744
6.480818758007807
6.3309734060668035
6.464655930977912
5.117210373813378
3.8030633826675344
4.944344306859372
2.066354472993542
3.5830772915496656
1.4357384626141123
1.217118252863289
1.7678110301458883
1.6944935363805647
0.8119658462224391
1.5962232899325492
0.6325088244728845
1.4256816557220207
0.09336015331855987
0.9684800023845624
0.566246075866215
5.252466854781596
9.851843520852679
2.9586804134697666
1.354544278236769
1.2277625220795194
0.3079403561783742
1.236400533380527
1.0261353225033438
7.611510465027294
1.8863001177598842
3.0323136409397122
9.97520313165802
4.214193548813716
6.600005311618378
5.76667124262542
1.3986054289943761
0.7194468753942439
8.332751205094144
10.069198390451273
1.9673872647332253
8.269708227773943
4.552612320992659
5.9723527754800205
4.840580685045314
2.9879476763291613
5.595624371208806
3.2883292662676262
5.518875211075217
8.718806959416927
6.151426975409158
3.155287288057444
5.664887641238532
1.3783759575381316
7.0085940390296475
3.1927769556599785
4.828565487982482
6.0622508055615265
7.886012288836014
8.075587728812451
7.2420804768491225
6.260415306029727
0.606308060933588
5.295496794376474
13.432308444405523
4.935492749152561
2.8127378289799827
8.856000028252902
5.587958874120807
6.868872815482477
1.7665455155015917
11.765384081315803
4.626686482086286
2.9375857502045855
2.2157300158463236
10.890896889158029
2.012437945118302
2.4718619794596473
3.5631985413237364
7.215347407695277
1.376583352146871
7.964145269282305
5.029655277396781
2.2516078562500406
4.068095041153962
5.842559107542327
1.6601240658532186
5.2687734216752595
3.1116529003416544
3.169379976056359
6.678000728696444
1.2660488936438246
2.455051759919857
5.391517721120197
3.8764958952988695
4.496111551100476
5.942406916441471
5.301229804157419
5.819103323829674
6.333852935641067
1.800001411112292
6.341869008699015
4.123915389945471
7.940128033537002
5.326696718026729
5.157679087311144
1.475817482789744
11.830881881127443
3.208457973916429
0.78186282414085
1.242710802607965
2.0358557466325116
1.7658607588690152
0.4968249020137475
0.8015819793046538
0.5965377934546221
1.4661616074937027
1.2085838788095955
1.0072793064492753
0.68397274003836
6.184563786036686
2.908461295959414
9.92577665703862
2.0498302175906384
0.9466423270124386
2.3562647367245844
0.40873229801824446
0.9260948767940735
11.077556974787711
1.2794022506989047
2.3074908833526013
10.396622674737642
2.6577662742059482
5.260399192409297
6.281329858334396
4.6510441298493514
1.4112753016676471
6.6618325088426396
5.000015208333928
6.6839863119782885
2.4888910421689117
3.204325687770627
3.6887605848362783
4.1189563042045245
6.248326126584181
5.845583610732347
3.8431171926267087
7.3302712245741315
8.785683221538507
7.604131790510134
2.856799158555262
6.079226180565775
2.512068627987867
5.635134830030141
4.135257417872569
1.4411467438976482
5.966097654662249
1.8217543540020185
7.5087409771993885
7.371904272001459
7.337424636271229
1.3250767016405043
6.064074238493486
6.400248156984753
5.774736177592218
2.434343147335041
8.211804853530571
6.3492409609751315
10.817881737911984
2.411745210898593
4.057325046562846
10.644913866914623
1.6968103234606307
2.815315084505686
11.447862345973425
4.452528230850903
1.0306806117773666
8.033057167231883
1.2340066283963271
4.233946450864983
7.303846579293301
5.504618015840542
2.183931007355686
4.603190428735633
3.3285075988347748
4.973195240155388
6.841986737391316
3.448787141066364
2.4549754909051305
5.252451386494201
1.4518077837560108
7.779647570449174
1.5488096250562846
7.518825658550398
5.570958323329135
5.102537203405642
5.464601920141834
6.765585877948627
5.896368825443974
1.3201547412555674
6.669018038714188
8.25105867028151
11.72432418821993
4.82337631010364
5.705161967085026
7.468665266373808
8.724737459348523
2.046214900523645
4.2976684203672475
1.099055268496783
0.7471033086526256
1.3668578270660705
1.5641488938947157
2.5105629122520776
0.453376563781787
2.2496953850885735
1.1474506731718
3.700461073624123
0.7059273657221395
2.2378543954751224
2.9477355561293255
8.659726170190943
1.7780006951866507
0.7424779102702054
2.112041597783152
3.9616461879958083
0.9851700139227514
9.521308007014687
0.35002702225831933
2.326291543617424
10.234265832295444
2.8692098334072407
5.517906730800791
3.5211708106994504
4.518076839761196
1.4985386708650799
1.2028611054116551
5.751020785788711
5.371403508301248
5.896353382912483
1.4635681824726978
4.481171968609187
3.7306356246669994
5.83336235899097
5.560931186850023
4.21706394535271
6.772515452475618
8.019672054841893
7.700635603042354
3.297631797693258
5.4766323120860685
11.150503183110896
0.9421568800387937
3.1761994833327356
1.6096903606912194
6.273635835140135
1.1063745258260707
3.3628861240308296
6.108751027801873
8.160609187550353
2.028305422942926
7.86057347562335
4.638991686735791
4.758411704214316
2.5600624155427854
7.79041216337026
6.185826778219907
11.357661895375369
3.877198352587181
2.262576346203783
3.7436988173687897
1.165029713954957
2.3589325229299427
9.666539409154058
11.107095289309335
1.3270300694944657
9.255206501984894
3.3912847830422708
9.171653403005552
7.843597430785017
4.999404915663048
2.664636909131198
4.255384404929469
3.4288203360537186
2.4229326748551236
6.381357851402564
3.2865470549038687
4.18421318989416
6.424558853934365
1.2039501436411895
3.161659014346523
1.35702977165758
2.990297659482151
6.822984141459918
4.8713529842090635
11.739071177819643
6.020059929784582
4.7487688786788285
1.7475967369341159
7.8771860266917475
6.186951795850163
11.232055819239447
1.2510343543450868
7.270976702605818
3.7723768306560257
5.533285170599275
3.2097584602782074
3.7150008791749287
0.7453477690820662
0.5498939360441343
3.419891973338355
1.2219302105580805
0.7883656075558699
0.47094290463522986
3.0305581763056484
0.5738350947985578
2.135232702846358
0.3368415220398825
1.9477410962189685
2.21186702445383
11.261291084221124
1.3311245931965547
1.4393099106853477
1.707939396656907
4.123351272444968
0.7178007355880877
9.273475955397553
1.0934086996356591
1.1718076061409675
6.924967123425498
4.892675799064812
6.57256302919305
4.05636809238378
3.676977618322228
1.3923306527239
3.4645705120727515
4.701347001170386
3.1368952398412167
8.562010857211476
1.2865201896879337
5.635076281827245
4.450881843535234
5.773395247085416
2.6546976886767966
1.1703496355450638
5.881290026660944
4.8958888655575254
6.850710014987181
2.579910791133298
5.578837067209453
1.4327279853922252
10.403193708286699
1.9590862915517144
1.6667949189944884
7.064810708099922
1.0592876767219435
6.828363222229218
8.706767034228793
5.372330606428601
5.881554076311436
2.513289335108926
7.2930115021830595
4.197610134187265
4.085673645542046
8.295419621786017
5.569186484704458
7.244784624969924
5.736290003069899
10.048457702738249
4.129482685657773
3.881766463968316
6.175023944778353
9.32287662230672
6.342750484066186
1.0632848884777077
8.435519152649258
4.849420058015675
10.404470153745837
14.310784425707052
4.536489356429959
3.162689525806268
4.057054269055663
3.6365806524590254
5.720721349481711
2.792983091611606
3.7707726453158776
6.75124994395977
5.886956563545945
1.7374195584448444
7.729819043963743
2.5915243457351114
3.4008783338639845
7.229946191900044
6.603322161268979
7.971943569702659
6.495461707108639
5.747543844693548
6.308483037200244
5.91519649840604
6.384847709313885
4.000853160252244
11.592407749489265
15.838997784417668
3.2717016663268703
8.672510035752905
2.5818878422725264
2.295451668220986
0.8810992841755554
0.3311888900684354
3.988898572809238
1.5302872786539288
1.6272256814099464
0.464886013817719
2.509786889349104
1.3881275081952353
2.026528032692722
0.9436708934631143
1.0182528395455843
2.1503314679932037
9.903358050159497
3.0110183546552607
1.0460450654467828
1.4773721083824332
3.9573583313490506
0.6062547180372913
8.835292463220732
1.0924998737499538
1.0329071383540462
6.052309551811276
6.945038801099853
3.9066928814498305
6.119839102725908
3.5250900230101596
2.689237375285514
7.351670694953998
3.5608953591329433
4.755499491235487
9.411721595884375
1.879027380544323
11.337229245475706
4.446401312123329
6.076863559810266
4.792539968425191
2.47744165422593
5.975279821149427
4.193943582594578
2.324647960267413
3.8501832214100715
6.2284098571877715
9.693950172524412
4.622115759654846
2.9110573312635695
1.3907221606105746
5.819472035960408
1.3821524284200855
8.268456966534492
8.433672108647631
5.370803999682101
3.8055907167207357
5.187386187361799
6.559837891248121
4.850112444293628
1.3782146596387608
9.226005278934615
6.90891690844997
9.401555586658851
1.2675966882209342
6.681871627894189
6.1361673322020485
10.84341682368014
2.949315629751797
8.108325318270273
7.594902669498102
3.744788110323472
12.614967055772992
4.264774037288805
5.739287916758771
8.674387766442496
2.0350899811287047
4.261045390649234
5.068326817140497
4.286978341155881
2.8601104440431486
4.7346042223413605
3.668791903969407
5.989228405681304
7.23422437786821
2.1286826761618625
8.920834581058442
3.733583372272125
3.7243650618062616
6.807670755945114
6.6697432344389185
5.940777290353117
7.5349672143743645
4.968414457077943
5.6199334974936175
6.17685744794809
5.1891199034965405
6.436238466562716
11.292667306497703
2.5019135666950154
7.247075091044634
1.2543749922547982
2.20744054529345
1.7612659467258491
0.8121693385119433
1.3786800278166165
3.8986687156617497
0.7309423433867229
0.9684397200851051
0.6073398339386021
2.038183574107607
1.6353769722731526
1.1633341797305514
2.375933534200606
0.8523958340612678
0.46392757425983105
9.865359638453256
3.6575428093561633
0.5798201944881363
2.3715025109473924
4.483485827693532
1.2129871717940703
6.1208808985249465
0.7727765464632287
1.6093199812441676
5.10338973884844
5.301201542541591
2.081561473434414
5.639103822404311
3.244746094284997
5.066840145176491
4.463508613926794
3.300454808501187
6.926144802911337
12.237369008980583
0.7409878765385272
4.5436169682574175
4.895416071176898
6.247550322833259
1.9199825678487732
3.269059692013377
7.847340408542856
4.4525861012038135
2.5468723019979285
2.8225017961328973
2.5370965829030627
9.320691645399037
2.3191454223531647
5.958898701080005
1.0695126889636515
2.518057016926585
5.336644777943818
6.562828960725977
9.072756554220627
3.956433048859526
5.8042730958834445
2.8055857350246196
12.468862163266788
5.45773972203561
1.143769533142974
9.186336021011973
6.470477765552153
11.607527689217548
3.211909196132333
11.69789423842302
2.1050800002607684
10.858630859875417
2.418859332974443
8.536883197392807
6.593677407984824
9.19819438979938
3.881502854728889
4.1040223330335746
9.418521552576415
7.4966882078699655
2.4434345704964433
3.6371073960085165
9.865217654618199
4.56741761354461
5.635294983246185
3.4696743472206046
6.138216271875082
5.784515988926967
7.16360403474505
2.8804643679386803
5.9126806858018135
1.6957656092693862
3.3481756933995643
7.808364235248849
7.290618728695469
5.566075540748063
4.828317672863773
5.024792593807337
4.197003179652817
6.479241347058242
1.4368118403211174
3.7004940166203277
10.5875022381513
1.9305250366141997
3.2072366216435957
7.668867938016909
3.666222113428204
1.5314351773692845
0.6099889215456782
0.5748631792112501
2.8505021107067434
0.8742374054128781
1.655408559054798
0.7335778014103327
1.7196826927208975
1.7531467822351368
0.3959937380910906
1.3461116559253932
1.2124112620485936
1.0054769936739316
6.583477704742132
2.5589526800702354
1.09469608492711
1.9242861386131958
1.4887132970583854
0.7984288950368911
4.854158428473016
1.29924330920817
1.7411459237812397
4.691041970499149
5.278869036332694
2.194555687599749
6.5482988732096885
4.406548929130433
3.334865057713325
5.960838157324282
3.994839102369825
7.807428444633809
1.9409287394793024
7.556629271716934
5.918702040195911
5.601546583475646
5.4753562726915925
2.3132493436212305
9.671674186776562
6.807701299246669
5.343882897831909
1.8534051524224153
2.8476977596660373
2.622588197177142
9.400785036961773
7.689141384257576
1.7945517717379778
1.4926723155649093
19.314091363996305
2.1001281948206834
7.086120063033864
8.715675155859328
5.712895529719191
4.803629022006631
1.5576844651104331
12.593031933300356
4.662044131049569
2.026318752521662
10.694569288346292
6.611259267804832
8.323373491877652
10.685221329186032
5.968123400922635
10.93024282790171
4.261667182651123
3.4716375051989328
8.490188245662708
6.705209153568122
9.451099672383162
4.790487647859263
3.912369820449151
11.668845740245088
8.022096046502334
3.2001847806315484
4.658739749393523
11.363559026982287
4.263153254664962
5.595244136858291
6.9435083440972285
3.4294487004192535
5.756968439021566
7.824302503166066
9.884542440354796
8.59371165163489
2.639553190604415
6.578128265258294
4.114506825766914
6.948783145837547
5.9406632393101795
5.161582005349768
3.850584301770757
4.903048717612127
6.034371710310697
0.4740735598916447
2.7370958364064704
9.919947561643387
3.29479092328719
6.186059982663769
5.47162513766916
5.450369054410564
0.6696171666703415
0.7140294473285241
2.6379312668627772
1.5433259246569473
1.362574955394232
4.255489617113321
1.6176033010815383
1.3646428011996163
0.9617317827352382
1.202894922278512
1.652483392131611
1.327121159222673
0.4061760324272884
6.4777857018154945
1.6528599415747154
0.862470282988751
0.704162794565447
0.5835474938218191
1.3599441478056649
3.1750638908635658
0.5209775155344112
1.5082547165285973
4.823853781438065
5.155919517675042
1.0000344891027266
4.658963962198412
5.944666385878565
3.118612536316703
2.8296039251545935
4.406760023627861
12.041604008648124
1.4950377048665047
10.563667731215979
6.662316484337782
4.928205562463123
4.723349970044213
5.260878567862364
8.167062020897347
8.079968128143886
5.16702700915453
1.2726406451490393
3.024979326246283
3.8008052989619587
4.5777134550163225
3.837591362774847
2.880736766544863
2.0836904043085656
10.539254895057475
1.7228387917707804
4.587193259913893
9.473671559258172
5.055440589754938
3.127305048847216
3.9530124436808447
7.119728065748515
4.125112454141563
1.8709994016911133
10.068388626056382
5.165719434651507
7.958191893710178
5.846332993474323
5.025087063446122
10.7128524356977
10.467758194677497
8.056512934809424
1.9923240680265732
8.00954715874168
5.89639230775973
4.602031050229086
3.0885144489548306
11.844979060765894
6.317890129120104
2.235234664903167
6.517553010377428
10.032280432314108
1.586988588766936
5.873873450710499
5.571432592286687
3.4399838643523006
5.785117335150551
4.959194272288238
8.598685099848325
9.227224018964291
3.4558321775446452
5.759291634787188
4.865786799006452
6.865949962848323
6.059807669971453
4.575118382694654
1.7733282769654204
4.238663404210043
6.217424418137657
8.51284928345511
3.0083723718188513
8.511750937438924
3.549465187269305
4.092899467511538
2.122897118695025
3.597661029041019
0.5700554402162811
0.6264790960856677
2.675628382490253
1.6483713370829527
0.575056471311384
3.372969272437545
1.2981997156699934
0.3160259766489964
0.8680212902629726
0.9933583950030767
2.120776511111886
0.7986867807402459
1.2851457586292037
5.82072926127011
1.598658125824931
0.84780257941385
0.41327834984293754
0.601644048689134
1.7391594070997378
2.254679452323175
1.1014949542817174
3.653206151805013
5.002908126284868
5.708895742206012
0.7208342933470328
5.526957721595307
6.017176263704831
2.956529016448282
5.28675550230346
8.940206471835694
1.0751286397858133
10.104128447883602
6.1019041856926695
6.32658794265914
5.854265290543523
5.8081670204476845
12.189791213376395
8.128706899718162
1.2682192929573723
5.2288322378035135
10.405246866305651
2.7527377749370516
9.73823560802901
2.7369030701084442
2.512459158872595
8.797423342715973
3.085372044978189
3.017938258248521
6.64534236691843
9.397526544303307
4.930346399794189
2.6867254540208667
2.879048814544317
10.6825621823097
3.8873637299766415
0.8175681860522344
12.113352682506575
5.547427879104974
11.112468826267683
10.363136415493871
4.491887425313493
10.737884403852894
11.699411512536189
7.450065474298135
8.009725285286848
10.293075897903497
3.030087671521586
3.867647694714286
3.084680711032375
9.012434080883052
6.695942987755074
3.280868974684946
5.708417731832971
10.499255604110468
4.542949405316096
5.1881391247453115
4.591448529097246
3.4380887332031045
6.048862902731756
6.12945934742635
8.716292583735024
5.684842550964598
9.219290499613772
4.5457249616871165
6.4104190734140865
10.128112309829625
5.701669664111829
3.6074247499995136
2.583707642512967
5.652798061389807
6.5424996462542095
2.0464278052727063
5.054314435233128
3.2563509254944605
4.303893351462651
5.098911172202985
7.191239401597397
3.4823760460574196
0.7589101806771245
1.9410365897616848
0.6177708392121097
1.1236324510045939
1.0637341656479766
2.6971306561137247
1.7528461537974802
1.0250506935755412
0.7801234640281977
1.4652654699595797
4.29865938677986
1.8034274592743633
0.8097293947959794
5.74748441787731
0.902012786222935
1.5517938759762295
1.3691383024793964
0.8219280293952018
0.842675079134068
3.525033561395898
4.494121086390155
4.92583115238794
5.068168918762843
2.61261066052817
1.6061198185979153
2.87776848526017
5.723488774937941
2.767848379706617
4.160257775107641
12.490896791270108
12.357570461781902
2.715390805935014
9.511111660241852
7.083914969825511
9.620040659826063
3.48048241644921
6.309223634597734
12.040436896954606
6.978253431483261
0.9913717338125579
4.461297137306115
9.925479125231954
1.2128586862707929
8.159651952444078
1.879002183092441
4.716704395544835
8.124711977616142
1.2829106813420412
3.3907307430859075
6.845710016414889
4.11995049906586
9.118405164600345
5.812199141297839
3.0669598849958226
4.465103017494098
7.016436082119901
1.1069500191618145
7.420405652067694
4.818762242329386
8.481208801573121
7.923913506676223
3.925218000769661
5.004008486679537
9.399362237515465
7.494617228183723
3.707489888016849
2.7920568155427916
5.12086171264173
6.7953207930858115
4.079154652484631
13.304455415001115
4.6526754868642355
6.209085252137295
4.777478479949244
10.450387118353722
4.326788892968153
3.698575826110337
4.054196680166117
4.804708137541997
6.199798262905933
5.8214431416418675
8.745406175123275
9.160485839037912
5.623131185842141
4.783730401246377
6.327956842619179
6.5323508055852155
5.971926853511996
3.745412535310584
2.802168849682795
1.663713638339997
6.618231027370129
1.9217196822686178
3.142757077648806
2.943021164131184
3.144052821477605
1.9166043040726684
0.906457492168207
3.7589572020480166
1.120294909584967
1.830066749929643
2.095048946097718
1.2875004046628318
0.9060881058814942
2.579075113392532
1.2483247009820269
1.122592736376708
1.8620243374746086
1.361755498239235
3.4517393918344803
1.724214690421309
0.7179082536183233
4.786738218050952
0.6335327696144781
1.3261560817443556
0.6085758926828173
3.122400322888827
0.7487137579575761
3.1838713149110562
0.4383589479767929
4.262012849080628
6.01219581944011
0.6325718432927623
1.918755887132593
3.3873958576598064
5.54861003457273
2.931414442157336
3.2643176700900707
10.77036400939463
10.656118295759123
2.012744805274372
13.127097373782412
6.660870213114332
3.4031455531178203
2.3966553462769644
6.227243889850941
10.922827188866
7.095714610982845
1.0156086401741984
4.364561453733917
7.874064550251441
1.5578902817345797
11.164247234556825
2.198137895941901
5.371418910991127
0.7031371207363896
10.208402903853713
3.3459663743686243
7.547424774463197
7.169867072915197
7.865671602343499
7.596283580854847
6.36796443455743
3.912830877962979
7.23672401527482
1.178945206674803
9.594340944237933
8.490669783682346
5.520032323875997
8.07248526633001
10.994954648066214
6.848818328038303
9.487500330324487
8.032095478718068
3.3192525269889903
2.2780731988800724
6.7888217172082115
2.198293947041623
3.3589271235150533
13.070318459882111
10.691929031757452
6.113921712519644
4.988265386818874
9.754370078479589
1.3880611247228913
3.069569690892562
4.609343995035668
4.3533448230835665
5.829828239445885
5.2991409302109735
7.829801528834212
8.035572419109707
6.471466665881776
5.311898474306952
5.710414806774894
8.17438638263491
5.945622017992502
3.523329171912676
5.340096741255426
1.5401277445613637
6.400513154398778
2.89645572252239
2.1806309756217077
4.282298908941592
14.544795051142058
2.7970304810084863
1.1701622070851425
3.341963926436721
1.6060949773070334
0.7572902019372835
1.5908082972874094
1.316852715333405
0.8922995441302812
1.4347229338487812
1.984376144955347
1.1806610977570926
1.1292925369851212
1.2235518911300507
3.360243679647799
1.6453539098315155
0.5368930996166407
4.888940701086539
0.5203745549497572
0.7988282862233974
0.40246697169963314
2.775623789082805
1.0869374127284654
2.1391636236212506
2.1896155274355924
2.3449431627445563
5.761359789905737
0.6095358012357829
1.7742831434170885
4.807998240000703
5.700621640295905
2.160544716997514
8.508849856453734
1.294190534352286
10.065714802361038
4.905929216485793
4.093764185713122
6.4183595215423725
4.375933325068469
7.218475545594321
5.984309165696991
10.20231562571563
8.125127913587205
0.38918549192935975
9.384656585266743
2.3565023967685166
4.352777387227871
9.179831021319398
1.2779754345417063
4.933570119867008
1.5491841071287298
9.341760158815765
3.19034846354216
7.079266026733471
4.068429721016388
7.8215718820203675
5.940229942456124
8.886731283816681
4.987086166274145
8.018786171520567
2.2743097375522248
7.714440127251581
6.583054152434075
5.8809406317256165
7.106506081555969
10.611559871329193
5.986869447683177
0.9752558538880766
7.083270928249133
6.3373077678811764
1.4578021885754866
7.054093668291576
0.5315050994070273
1.5295137721500647
12.1500534227073
3.1794839045338366
6.181351937569654
4.905359272988488
3.916478057597865
6.424036121942653
3.2010525096142817
1.5573962978687388
2.124146017009614
5.355936321883076
5.695159034416525
4.101408765552296
8.220379744558288
6.8207033041389105
5.678157361219808
5.125036295322262
7.950431329146611
6.222927756587585
3.4702680238975745
5.606721387966203
1.5978693177047105
6.304140855778873
4.808777570580403
4.940938262312015
4.691817681041198
11.765575118180072
4.004318619843431
5.107174066884997
3.346117115392975
0.5333552174788414
1.08642608591796
1.689061123432499
1.0559176409862385
0.6844430229432525
2.7085317967270743
2.056929554945266
0.878655169455513
1.3108506868206826
1.9082156417926672
2.3820995395951297
2.601285616498565
1.361117439192447
2.4960906686137956
1.4670322675747243
13.965167826854316
0.7768348625204242
1.9499901142080318
1.49738750787158
0.7769613246624621
1.9706274659380059
5.425819483580442
5.360489602707363
1.1718009077595495
1.302509629527035
7.8424180798125365
3.9643124619409402
1.8988836880580346
8.101380126099931
1.5171206345184447
9.806098168331527
9.97850371592456
6.044591759288112
5.0483630634258585
6.243526736970533
6.342347173305008
10.400896430092132
6.457502619707794
0.4818574645584216
11.213016901279262
5.556902678337071
3.578857840312182
1.1738964453464646
7.118090865239988
6.699127645272743
3.1244036638541455
10.700281053569677
4.220533225820232
8.219556926233981
4.366472624827011
7.470579827318725
6.414270565024481
12.211542263053671
6.370255223687071
8.351485903701436
1.5702401114559512
5.806066230507195
5.53554059398085
8.455077542381368
8.722518810050206
10.794850667828904
5.701652775882248
1.5472515181275146
6.749686481315277
6.126558703692905
1.3379048895940748
8.346628484597927
3.8003090757154134
0.5230314686582564
13.357164062948568
13.24798861736047
8.860262076126542
4.427673649740396
9.941024798742433
4.384769741722602
3.928251694953059
3.0022893118212406
2.9903646728583078
5.512684632116957
5.719787411913981
6.123061731119465
9.351447529769002
6.421933336755033
4.974620527159876
5.2880419961378475
7.5419031384234865
5.688119936528632
3.155936457972768
5.522843645060636
2.0062830373820204
6.240006890121082
4.713097774198775
5.190554123017816
3.044061286078329
11.198066888199708
4.078945784751549
4.8113988873832385
4.908263867226708
1.970276165181121
1.6196036048839793
1.1674082936181667
1.862585978091245
1.7527850302997074
2.241492283301974
2.557324244310396
1.4990307978660804
1.8598571570103402
1.0714330831204306
1.5655802653515694
1.9914175596989045
1.1621968049639078
5.414007770693432
1.492749485513783
3.043215837472099
3.85370710990822
1.3595886487999418
0.11745005299323746
5.652106068449647
1.1147628502171252
5.360936668803256
1.536383999756223
5.493623284635344
0.6151779998354711
2.556986112716969
6.520232600137416
0.8664001971039565
8.091337399359302
1.6907733100948517
10.319854036112536
9.712257212742193
6.745093266082844
6.440911175093858
4.264935282948207
3.2821558076658337
3.0094578485427603
4.7921127394979965
6.277231636286252
1.6324613346765033
4.656957323285356
3.66576702524567
2.4013206255814974
0.9030714824532982
9.798641176276757
4.557986636453361
5.765992196137354
10.452069446571684
4.696704608573089
4.8629080868916725
7.4095785325985615
7.304258591694791
7.9231094910778666
6.766876506742298
10.882563678869005
1.8746326699672688
9.388162510620733
5.8713569315919205
5.2787155990909005
7.586859910538755
4.61406686242352
10.621615892187894
5.338316609366696
2.480198663046756
6.289405926074625
1.680251713632142
8.942741484427026
0.7035962882079809
6.123073997729538
6.889943196716812
10.061134445517261
12.72837220960251
3.554058247390859
5.6484863092236095
5.994573477397795
2.802764945641989
4.702095171395766
2.5602476611709433
1.3299894706720754
9.335609755618831
5.5293332452642865
6.185244671043149
8.535404727413727
10.760426685527271
3.8656148731179587
5.123453531477906
6.653802782420627
4.440910885388474
2.446650796040465
5.345286525818893
1.995164700620858
8.165356184601945
6.578889275105202
2.013335495615405
2.4136326166135564
10.349767396984337
4.59166007292238
1.6706626819854382
4.708432613702583
1.455585869423212
1.623161579572688
1.283622285134554
1.9419204328105344
1.8508095102795983
1.416484916208396
2.3482472459804207
1.7466036586534266
1.7521879815956631
2.7678861042186975
2.4146370383209987
0.9929603790859937
0.7504896178049231
2.8958455217563457
1.0712448023246424
2.699498964587224
3.3293234203861353
0.6559411786461542
2.8649242370846073
7.629490177766824
0.23065562310863313
3.8700437048213936
2.265392409739115
5.6864566374567715
0.7074397531642931
6.377355598989293
8.666727572046005
0.44744618148728815
1.3866250626916963
9.931234037363282
7.513718803995802
11.560370948270004
5.471686932714359
7.380507762203972
11.121775950366402
4.751816002492382
2.4375826725416307
4.630226226829545
10.995198323673131
3.2595582458905543
5.86017589902822
6.593110416956799
1.6118609718389882
2.256696624913432
1.4762533264648303
10.097651525964467
7.240300946984371
8.32092598449845
4.306352623245255
5.45900891101258
7.992056488837232
6.4368220236437015
7.627411380569418
11.638085336824334
6.001479377146244
2.925983366664477
8.571131903584394
5.32616087502595
5.939403938427358
11.239108786480626
6.459760194221257
11.5741500142725
6.122409088954636
5.250686745589858
6.234249439838956
7.375307706046548
7.103336440053204
0.5663885464068695
1.8654353194345956
9.412554555098614
14.667829894994064
5.175043402502154
5.714882989989982
1.3935752611748862
6.4270814574240624
4.081803870742498
3.1816202335906394
1.057086268380937
5.505859419518866
5.311988063316461
6.197590976543881
10.827463570712144
8.838544205041408
4.330974208786413
5.69763042589645
5.824807369759372
1.7609416681991112
5.400823574982694
2.715272397457436
3.1060018175511557
8.226656544598072
7.896239481111019
1.6031679451697496
9.190858315049953
4.086173210764373
5.767560750609192
3.5283445184738373
3.82454860085665
1.9590414671992824
2.49479050016242
1.2590341862603613
0.36704611889926786
1.1064126054872403
1.6375784285484098
1.8806671750240245
2.2259817649040063
1.5724691797370258
2.5811322292861467
1.2869132118022144
1.4806521981650567
0.43983558988308186
1.887473343026385
1.6556017288208096
2.869111288656336
2.712872411606993
1.3967908013027757
1.801524646732651
7.3853541445335225
3.069984155700799
4.2682910254958495
3.043965651769771
2.538673369070184
1.1064409087319096
6.960043639044889
12.082797175745876
0.08058788677429604
1.7835087118597257
10.618717388994066
6.556750171441872
4.225792163122691
11.034753517455174
8.38951504826434
10.952602454410853
10.59528139758373
6.10914949627365
10.87687603767068
9.4313826303201
2.7008206153626433
5.585478378528608
3.166671932833777
2.398021873816579
1.8731934456404018
1.4755102104847049
8.542377483755159
4.161745224040138
8.270679799546338
4.71279792628323
5.043859692658615
9.523672352261077
7.466974122149205
8.858196628276472
9.845422512807156
4.872984290842203
2.0549485675429966
8.620671744091396
6.581417618524074
6.540908040728241
10.451262307536224
3.8072857537527
11.944999561679882
6.131276871182597
12.61506770374195
2.435630480939291
3.7853163574652817
6.234228711607834
7.78640277839303
0.330526402476632
8.04949289073228
10.425899188857118
6.359783562125947
7.491740385241532
3.0365867886608506
5.635223607637691
6.913849902341105
4.663826255282789
4.501531065921075
1.850365269423408
5.30673295667386
9.4298205918824
5.916189029006808
10.148295623129906
9.49649088612537
3.1956278290790903
6.3825478430508245
5.172720007051067
1.7398746237498406
6.715220716387012
2.684245874066008
4.10670611423977
6.377942509082489
7.038912888383863
7.988587419108334
13.80277780385251
2.560406796442703
7.501219284274456
3.1838075884159944
2.198433987561366
1.7682379677085178
2.288583974562526
2.6682270026529675
2.045780280224789
0.5157859470389919
1.2086752357079844
2.657500199711481
4.911496145196942
2.4644302235855498
2.179419075189387
0.8174067652801112
1.9677573195939744
1.905302387515123
2.4525940128931056
1.0139363370148387
0.9584260298916817
1.6377061351496538
0.7923015482457962
1.020322306600652
7.625250678018561
4.368050651036389
6.193741368431289
5.180962311241552
3.5079857964863
1.337791983757628
5.800501571810651
10.421060519709517
0.4371470517193225
0.9048880280786779
6.734593766208697
10.512275508276897
12.117235853153364
2.0925555287165833
9.666469315919395
10.43711842989765
3.4325916140716046
6.032731679125104
10.756488135456028
2.049602810600853
8.372904012373876
6.053747835397465
3.644815009351369
4.094869689683641
1.808342035206831
2.0844382033748317
8.636907645768051
1.722222257470991
9.924294666898241
10.392420790588968
6.93945140253278
9.54291462662583
7.467181736524432
7.585166421260187
8.686914456071747
4.982657056055912
2.0682815494249374
10.559649503557786
2.265208407522098
4.60067761351911
12.37855067986175
2.5180672432769637
10.94494336218987
6.127425640129263
10.641210486475572
3.2226064143803135
6.775877363771707
7.816362222049135
1.0772447135830334
7.086452620939844
8.835578263147822
6.223412256201902
7.194021844325691
6.679423010721923
1.4227118057081816
5.372949317408884
13.235880456624459
11.228406617124849
4.712676318767598
4.74191704203407
5.29560453717027
7.976128899850583
7.023653023894899
9.00501522157043
6.293650557147563
2.736040937913662
6.700989622305623
4.218987320458475
6.744993823422725
1.3888814769418791
2.729553158271201
3.988493735287493
7.069315008805313
6.506094552719889
7.733563581538249
13.361281519446445
3.141886010040138
9.34318151887789
3.3528504063510622
2.374914271541861
1.3753291914464434
1.4756148499667943
1.8939988245718946
2.147747054799074
0.870065207943988
2.3664043115933695
1.4226800941693132
2.217668888737203
1.351422659951943
1.4872766914518514
1.1078145580725778
1.0768503687821347
1.8815929040521242
2.8376151180143836
2.2266554247341515
1.3096661028072287
1.1779693797904514
1.067494381470062
0.5919858463225203
6.619325789082004
1.509946141832121
2.854688765710649
6.318081567842655
2.1705531505784035
3.38354672354155
8.690759268184824
6.1213321009676545
0.6861489766451997
9.416737566781288
1.8216433547407593
7.591122225289005
4.309567632604458
8.113904574683982
2.3701531963064792
11.647709607726904
6.8654071428793575
0.4835128973760414
7.27526287854885
7.106834937861982
4.273699104496163
4.972557235013317
4.840812046797577
0.9795444643710378
3.1031744805693458
8.807274754723997
3.5805137077218547
10.274201388625427
7.9625083364742775
8.4722719425607
8.278383801834721
1.9129377608186986
8.907971773671322
9.958920263979564
1.0943388994844079
4.657607668442388
10.464994959417114
3.474797570144331
3.45051449416617
8.108169539747708
3.1838637411588584
11.496505036720228
6.527005828711249
7.504300136433353
4.608632422282739
11.18992446833509
7.709881199098547
6.363352244602806
4.549968882162315
12.556507903413413
5.678692893002331
10.310609297267266
5.02437892828665
2.680098639433344
5.352101066957602
3.986581142009359
2.400186259896456
3.5615559990403147
3.1009502062296033
1.4800119290036144
6.734779042515599
6.44714561573571
7.967623273597436
9.711002179407462
4.575998336425697
4.877274649445933
4.628511646841237
8.66074348189274
2.3902352022208344
5.806440802487632
4.099349483028882
8.41472934045825
6.119458372558322
5.018651366420561
13.669885719547143
4.664669984710716
7.186950676525589
7.6473832095589955
1.3901018313292728
1.2690777537264504
1.1530761623618324
1.8054548129550505
1.9828147409994519
2.09188932942552
1.5742177344427275
2.1145562871109225
2.1664059634241437
1.1350850512072235
1.6953639706491619
1.08983305915061
1.910431668653972
1.2519796053193941
3.2578594947099297
1.6006907915629318
3.515237256120655
0.745167851299725
1.845555884708162
0.8647088821982284
1.7934898965615478
5.283504340965854
1.7932690849135449
9.880233847954923
2.2307587717628485
6.666777825886094
4.356064176546867
6.412897333677137
0.4688493275936256
5.0331788472943915
0.9785874730570544
6.219309778294876
4.719883722114897
8.783359453522333
8.798211385083679
3.609140052187752
8.25823675033945
5.250774463062336
1.6126194829421558
7.696966611919075
1.861812986311433
5.615021386315218
5.517933629693223
7.743389416874187
1.8429824954788223
4.639719666881987
3.807838901352627
5.783326622496325
8.773322092354412
8.347182196112904
4.678729203942845
6.71835678242622
2.671588443553141
8.6219822517533
9.944999203422572
1.1907060104003306
4.14940029677005
4.4517771455422706
8.88579996962293
4.4897200879533
8.712187738567197
3.399144998538835
12.195761834716317
11.930400250667235
9.803905009625884
4.624189815368026
5.233782669782941
8.618189358147118
6.265217938712183
1.2789147305984547
9.282034691304727
8.996987210758084
6.612066529737471
8.064584515529107
8.476535275457758
5.745713194285642
5.833374805851354
1.540634971911203
3.3915164224058496
4.3400000727274275
5.352137277481625
7.358444078888754
6.159270335275253
8.909906180689024
2.8754059047490683
10.518605836806458
4.2049546739064105
14.603196338791264
7.557316560598888
3.6980162200563
5.17191462280225
6.020766225799701
8.157014392362846
7.065960551296341
6.025065833699344
13.95597042123011
2.72237355328755
8.46243399705187
10.85949703377742
4.313885009011269
1.3336254376851622
4.583673248465432
1.6282563711473068
2.2185375329259
1.785419080099092
2.4769539495653894
2.2312662993213186
3.2078534170127977
1.8884739426471646
1.9092427935539682
1.5368336649638028
2.193344844408924
0.9553958667070857
1.4631515090116418
1.3411794253684084
3.9513916768823716
2.8916571399340723
1.9190871239885767
0.1621662201601803
1.7071702369720991
2.861300869195889
3.548469006163566
7.507724244031576
4.159786218355071
1.759261642140662
4.544199099472554
5.790443610944306
1.9904010054599
1.0560976699304303
0.534515146152606
3.5382446192279096
2.561670358367334
5.964506112529005
8.814612244078726
1.8297929050637414
7.816650998928895
7.706182876336961
2.243936919637529
8.030300043722347
3.0197062042186227
6.292746544869632
7.533193814473668
4.6255247764235
1.8485674991418712
5.1147535608697625
2.8565944584875447
6.321009323445509
6.424233232022567
7.945764129938818
7.034381579355885
6.815482085938002
4.501570656931553
7.789754840344238
8.116366146208504
0.26340739504050686
3.4390783028930447
5.326775258668111
5.296854510202988
7.843163861643076
6.2689783720162096
2.1037378817354133
7.766773515520068
12.608722490183675
4.379940192735679
5.280737536894214
4.023507867677812
6.758088011975065
5.873371365665126
0.14456058658532922
6.4582872802647175
4.839077974745259
6.621966786018016
8.892295714964845
5.768469234784779
8.124259316457058
5.907645870921875
3.4209256952394793
3.9903238689570286
2.3887576108200546
6.776300427989506
6.048535571877684
1.7541428151632568
8.095021334650644
3.222626580224557
10.081843507352724
3.5794582192832083
2.7130634799081457
8.510680453586792
4.220764596867429
7.083637346909568
2.7581958264515984
8.827628762474259
7.627429488967932
1.8909549268557124
9.722807773765428
2.1966829000862607
8.458989330962314
3.0006923228795634
3.962247467162422
1.7555969288054427
4.003492522022928
1.0626488782041092
1.6627763504092652
1.063622092423397
2.4051381857658587
2.4721434739897608
2.561308091571386
1.6201744186991023
1.5165221364046408
2.2059865092595445
2.3225684764912775
2.265407215374936
2.140336732846488
1.080935696179591
3.0649429083399533
1.9441248711327959
1.2686840832071355
3.047623847540379
2.571707751145607
4.011324427543594
3.59957520818373
9.02582838433737
6.292808918044522
3.952929204946661
3.8023570833256968
12.341259649145815
0.5269863866521501
1.5394677609317335
1.3180251868621284
1.454463311442865
2.1167044409889697
7.491840572760771
2.7845760852691006
13.562115408438881
9.825738888094254
7.3200854575479655
1.0166601542474987
7.293258262297671
4.570929810593812
5.8133051564801255
6.8696525831643624
3.643599118532412
0.9267913004630639
5.064327963686336
1.3231879237063542
5.389239406508232
2.116287884203257
7.410366187422016
6.555885355713086
7.530981689109133
8.729055996006958
3.6651331610639284
10.855819749872362
3.270852824517978
3.073605337604484
6.151526118147515
8.59853778338613
6.442697876494481
7.856785122287933
3.5156970297207124
7.04441181767196
8.10075508748783
7.208941276959282
5.152771513556193
2.7140147396499263
6.759923673288611
1.5348080958265282
5.7106258032106405
3.3132702314157862
3.678247288933749
10.244494339745536
5.439307670351901
5.309222303135348
7.7406056559481415
5.247934732557349
3.0898555548835787
2.9410227221997474
3.3990036679718454
6.129224152623787
2.904269648747497
6.70117654091113
7.827463354850345
2.541504343463693
5.102200708444953
10.408860310685562
4.177005968135572
7.669285447382083
3.375631075890714
7.6144775470953086
3.073556548651338
8.535883851924673
3.777486154635598
5.062622623989945
9.396111249776826
4.8581227895738115
11.66489813615174
7.01931196438844
3.9454762820658695
1.1051576087015826
2.8122188542978726
2.219070222094458
1.4708302802874167
1.4305534635935657
1.865906233242598
1.3087528433057782
2.06090803882933
3.29495747258469
1.718755263029726
2.4352239420042374
2.7117963968067786
1.6551314950538196
5.9455985320237605
1.4732435472526357
2.2891013685953707
1.983884658756189
1.3636486946663922
1.6578560057157268
2.8979490781310164
5.089810496484374
3.600629501913938
9.219533545618194
4.2184335520838365
0.9699264719621218
3.0919206372284234
3.7019218655016637
4.5750500794479905
3.2839652882653403
2.3585213057782735
3.82679002150852
13.564233011902369
7.003015483855145
3.290477933675032
10.866900887518614
7.493033720012718
7.584973248416618
0.7103701135450222
7.457137130662769
4.2554839437391525
8.276437049148544
11.587342060023232
4.160205086884099
0.9067867375263748
2.5245445383438545
1.5440322184570021
3.34510522632301
1.6377703008948743
9.64706181023485
8.06368685526171
8.556464661238119
4.023849765337114
3.543979181638641
6.880301599494411
2.648982329978258
7.67303449961706
2.1057233782205147
8.840175114043763
6.197980624749121
4.22868721065621
8.698606031405971
7.311073814391201
13.1073053663316
7.615740663081329
8.247393792767083
4.926920585452525
1.994633333759881
1.6628133687034061
5.439617290637709
6.993718248015439
3.3881808517670953
10.71784999472776
5.5491454905284465
9.735661086013081
7.560184795139541
6.675144585992563
1.4777496691936296
1.284998011692821
3.737204651710195
6.55231179055689
1.8977930054933854
7.2078586458387335
3.3418848430076924
2.2264613600094276
10.120042923442023
10.12116178626907
4.394510722731634
3.8355578348709147
10.892918607300713
4.248404451688775
2.7703974357132384
8.421594614960883
2.930580220107803
3.3489511257852724
3.5885907450007317
13.754612410427088
3.534259726280014
3.7469537937619655
2.7507810357521953
2.576235194785597
1.7678048089267127
1.565042392264449
1.6034850294825762
1.6884777332110383
1.8159770538053146
1.3120136077280498
2.0755675734024726
1.1098948805131292
2.425225219079113
1.556273106678934
1.9683221578648462
2.432086270498082
1.3871625338390279
3.003904928474359
2.185654404024825
2.4031389524749684
0.43967919726307964
2.044397608728368
2.576029334449731
4.82330035974944
11.131583964214379
3.1184040643651145
1.6751095985303281
2.6231180313927567
1.778906572556954
2.5404254876994092
4.469636636522983
1.8724510380246542
4.359300346614112
6.976963623359653
8.542961861168356
4.015675738268539
4.536106326723649
5.91192262745029
6.760743260884758
1.6949062110308881
10.396435399339191
5.776593760572534
6.875761401842621
1.1520071019073894
6.749273697634238
1.1131208413258025
2.516635024581422
4.264871379518459
2.3847350490527814
1.3348104098364313
7.623130718441828
7.4553052176782195
7.238508921663454
5.517240492640812
4.22975581863789
6.736488029955786
7.096625243212183
1.7218109781541613
14.498295173689353
9.094223137975517
5.507977128505253
6.255624108367686
6.909769068693284
5.703351267701053
12.680266089965167
6.7581915628484355
6.485432532116124
4.7299550751782
2.988211586068202
2.540270701478447
5.552726459974226
5.4822000142200835
8.18535561918335
15.68986894318001
5.410706799093115
6.338853974183694
2.189761972054551
5.418501510582407
1.525191463326478
0.2399621944510572
10.958608859441181
6.990243050610111
1.7466319425536818
3.9414535995395963
7.612344266513571
3.416492193415315
3.7340899337725095
9.798706629470956
5.218053904843054
6.220105966561245
6.952381535484883
6.372325085946526
2.925119382592309
11.120806332409705
1.2792078325464569
1.6074537225345367
11.151719703890569
2.7099318325080772
3.7715295676660663
3.4756902903708866
2.4012661443765198
1.1224761871873672
1.451198182855432
1.4255676450944514
0.8020192314290185
4.6232732563080505
1.6015594530862882
2.5036908688403634
0.6895088459275861
1.695589017621351
1.2987886953714793
3.5753905573923546
1.8402896649260672
2.4165984702089065
1.658576637943571
1.2866647607004928
2.355697757493705
2.4615170806337496
1.0926286212822938
1.4220744180246214
3.376507001498236
1.0068169288175328
10.392822947607595
1.621202438493571
3.103196558490166
1.4436144390073309
1.2529843062263244
2.0660751699578364
4.480559930997724
2.0548003872227385
4.01201642140665
6.394621506634292
5.2368024972143745
7.419906862326349
7.408359373667094
11.800508174663138
4.8237143492632795
8.062017053067056
1.672040438221407
10.139370848623098
3.096426143768219
2.9476136339749317
6.917478289146847
0.9379762892496323
6.95412196538814
1.7652076448782852
2.776170150677483
4.549415403933707
1.4765575573926433
7.941750528947184
2.533798513294741
17.91694371381397
5.632196215433143
2.9126328262884424
10.709440967488908
1.164422277222761
10.913162916458601
8.954542444149785
7.892562338051477
3.6554968748652747
4.823709627842992
6.488920592220473
3.198251523902014
9.354329827869451
4.692487370983035
2.4338465927171122
4.391840870927174
0.8916000740871175
2.526049170669222
4.086924860513712
8.921257343167335
1.2068042130109615
6.778372820813696
6.5940402131625495
4.622723846166874
5.927085970581471
3.0975178980691456
1.1210839214247446
4.090967872676171
4.215972325812313
3.7644525400233997
1.9995500975743654
7.091226941988436
3.6940052397947216
3.003618087223306
7.039290719828606
6.408337362076876
6.413289108741247
7.332903535652018
5.679583233153227
2.9922475268534976
12.294016197605295
3.8247985739451336
1.606887691931873
8.197213287412568
2.382134389791733
12.453270024053271
3.4383349719053404
2.5851524717807743
2.084492227273952
2.0122706727173125
1.704126924190136
1.691218700329642
1.8094783992725838
3.6348078583089958
2.279941601510915
2.2090888636743755
2.9434364706557345
1.9799120668657546
2.9609348125157737
2.34251526043651
3.819563168954011
2.560092158035159
1.2397337939835296
1.4669672635692923
2.8263026935733153
1.9529597749993
1.6030089412767003
1.800403362234328
1.6383543097030078
5.48749803214305
7.864086279312966
5.997201063745196
2.7864995625512545
1.2123607901239626
1.9432496250441993
9.749571660268803
1.1365852834076005
1.3066847401602901
1.1243027252075923
5.1764781694181075
8.200382674569449
8.34524044252116
5.907526483014024
7.563925999695329
6.5023942069067004
8.099188103182463
2.0865838553485743
7.825908309207647
2.4312541128962524
4.0413876157022735
10.517353027358345
2.368494838724461
8.767887146955648
2.855075698297068
5.6035595433387275
2.6588907729954503
1.7354136047641546
4.762215720758155
6.121085166243196
2.082687549490515
3.3933390205089586
8.171513910469464
6.89202094644369
7.091023902896131
1.523115716556621
8.059053522967423
5.177608936985483
12.526401432474454
6.16564215906794
13.418991908384301
5.152883721062693
1.3307740298221067
10.587865480694822
1.0825176375184271
4.145465519814054
4.717063139373824
2.748734960312071
7.477783769926288
7.028790479574201
4.182833003774251
7.720657295586652
3.4404255847355003
12.071996980382036
2.2772973027343504
6.372646617126994
14.296710558828739
1.131919589989822
5.657548886147288
0.9243683203403965
0.6863220461698532
7.635401285027405
2.7692644728021265
10.749822065528118
5.608287687775469
15.263552702829505
6.473206965600095
7.420455878476235
4.714229681759764
3.4316809685958685
12.487504406901543
5.638807255796259
1.3458335470332443
8.92649744506356
3.6008851787704557
11.416270930570446
3.3051139771608655
9.156082017331059
1.3218321821743577
0.7727501568968342
1.2165286042958077
1.7790221513132103
1.7537220926497163
3.0998195753192808
1.8170731934125437
2.7704229837522774
3.0553869207739304
2.4398725347096537
4.862884572184424
1.3243618713968188
3.610955309286852
3.666856603647597
1.3693961727058181
1.4664411152755814
2.2916532091848705
1.8424894510493113
3.1588133813437427
4.186613754301785
2.51506707002521
3.9937157268894468
9.068715057677691
9.24364683553456
2.8360007498229924
0.4996360898164264
3.1858163848812184
6.709750297552337
1.3264144556805673
2.813247260934267
4.29990596771173
4.387062705753874
7.061484885685069
4.792788390394379
8.598099529603612
3.294487516142439
1.4885527489273334
6.916371382425333
3.8048737823637486
8.80862642521909
2.471019545496881
5.499614000843812
11.152400899049049
2.221894252063421
8.37895504409824
6.270353679987061
1.3754582416745602
2.7174236037936708
3.4437524499229233
1.840397944912625
14.69291720686115
1.704888139907609
3.5381383353155886
14.206846294471926
4.0783265747351525
4.04071044335138
1.169724635962695
8.297258990443
5.231516341841924
2.6321610294540903
4.520606772475864
8.681284099669465
6.621693257898022
1.945229285513745
4.77938662623908
4.335853441474847
4.42966238975931
3.0806747000956345
6.742278719109453
13.199481226745759
3.7413893763430157
4.181001329002814
3.8089393664425204
4.620270299449482
2.281823457527897
3.979544408528059
3.336072066803798
2.4083546924316424
4.120566554800354
2.399333191987845
1.2803237747078322
2.0479422417600373
7.4929902033880476
2.433319782105096
6.718458792895742
4.011488296221455
7.78309226870962
4.934452716850609
8.794164085137817
7.527086316589167
4.584566071006186
13.258798491029525
7.812282731723779
4.6861990897863395
3.974273875307508
6.734030438690018
11.435927940365463
3.240021317873587
9.2020692823385
1.1955671800300545
1.6300162979418926
0.5172172348260731
1.8669558685282461
1.824096762305153
2.0510194478791495
1.915825252360271
2.9440395147459864
2.181151966713437
3.1482337511486596
3.3357452292512337
3.3760499334959717
2.2303461043136275
2.825240586114042
1.578784644312933
3.7345514702517555
2.3647685444677697
1.7292138362459564
3.358117335279233
3.243120777197941
1.3364933117080184
1.5097722363502508
8.7022350934603
6.539373486999678
0.821253746057875
3.89237804514885
6.4835200283151275
4.0921339626431354
0.49831519611981867
5.917038746711249
6.659660613486089
3.9973440292345037
7.896443759545625
4.62918375422712
9.551519052329795
7.574533652056624
5.399379168315234
2.433297082657769
2.8869212566442575
7.474184635014049
2.464347992067623
7.726438329060525
2.521397658439968
2.189275162341311
10.673925483679895
8.406249097759309
8.815404424375295
2.336687973643128
3.3788456127182744
12.240902867085659
1.3688688157175262
4.308923714763996
7.355406402714475
2.384102492600306
2.6568555412709833
1.983371219215662
1.1245760008270844
6.0426423699169725
4.816689914756486
2.5937838647084703
8.955194538682756
5.388593307073874
11.894451107669346
1.4183327995166517
2.4282016813188605
3.193356662922017
4.964015005170706
2.1051868145777424
4.094381512802008
8.413373969421365
4.294432614489359
7.019757421082618
3.022565232644197
4.011222443411413
2.138316023801355
7.789220268300392
3.4246850871542103
14.595004660558859
3.9697806568268463
7.469662713882344
2.028194084262828
1.7087883356185436
1.7297633790934661
7.802969664135523
4.73100931943533
4.83511732735418
8.723159154228004
4.738299644066761
10.143819076165059
6.223852020248747
5.498427766191917
11.316908561599437
1.9704472077172082
7.961574064004146
3.3800905019123997
5.163421196387302
11.564232574216446
4.0043050575334975
8.767648576552737
1.525939209694847
1.9936757276991823
2.0284927674757145
2.997583947175101
2.1115275845467307
3.595908332754434
2.224356102647043
4.911896345870207
3.038492362378414
2.3302565159840127
3.3236256886735953
2.941521035804797
2.1188840720105424
3.6716837785581946
2.280852838353904
5.689192094447794
2.3068976053399064
2.2441396005515326
3.931674021498036
3.0202776076936244
1.8484980780403766
1.8824193978184949
5.018880433010231
6.955695140140511
2.4335015051973516
6.4832130415106555
5.295905505173974
14.867491735307208
1.660972895308004
3.688033933502918
5.028641813562389
3.0161457697349854
6.664614617442669
6.1182528957956785
9.033597740732688
8.693878704293583
5.195768198593592
1.626261552727246
3.7345341318109413
9.067451900147494
3.3250208174627347
7.736494465274952
7.683664551471141
7.727288212120172
1.172380011729005
7.743641039114161
6.994048365994504
4.489760529297984
4.83998374752752
12.430996238568536
2.912813956575579
3.030878156168205
8.65886939708621
3.096178511626286
6.356621798338025
4.001908217688158
2.1078895230802908
5.882249364863307
14.143419179927198
5.914398812809196
3.5651947407910503
4.628581178095203
6.5407792814658725
5.905291143772386
0.8505607672949144
9.870250463624467
4.882314367081513
2.8396450911966986
4.339087778614297
3.1095543004496045
3.294763268108802
5.483068116144693
2.212157167140282
2.1188801058302107
5.636698658021323
2.453822965686454
1.5215562053664875
15.080048874171869
4.409623766780746
5.4542376432810205
1.2527412094878156
2.0379793266158255
1.14635253665184
13.466037620287866
3.665816946241481
8.450469424663664
4.766323552945137
7.364567945824896
4.762283294081549
4.805752048464545
5.923270284113528
11.779218335259188
3.5462314260282435
6.226826460688979
3.582046534968501
5.284781265245451
10.686288867512133
1.7644062605268256
8.31848956122613
2.1160989458188406
1.068517577779064
1.6606318364259562
3.0547921018365503
2.159871740397792
1.254262129167265
2.1252130164991567
3.4648608423759684
4.1563438006979965
1.675585655590785
4.0753648985248025
3.142268572527537
2.77113556636172
3.9206491832597283
4.472999263136018
3.628878104851891
3.118391474122023
1.0294104985612615
3.263940907452054
3.9851740564054596
2.8531541688881212
4.122610263515812
6.422902636257524
1.1610540098326263
5.879041846595794
2.650273920123305
4.663529349627399
13.339023121895602
4.732216073687764
2.8824801589503335
6.230415191703897
5.310359109238223
8.392670913413163
6.3010237246195135
9.263044081905512
5.2138760480810005
10.190621789510597
3.159749780093719
3.589894761508933
7.1885134505404595
5.461102800736147
9.358775097611582
10.943201822064715
6.986456161334186
3.707637908196349
1.9736718725461686
6.6895861031129185
7.723369597160378
5.130406343549121
3.67718324375598
4.027301880943558
2.8941566618900327
9.524600237692365
6.191929244509863
7.706560772437878
5.982655025014328
1.7983404245205175
2.1073301681157917
6.681209686982799
6.9433230512892
9.835635612800196
6.933260721485988
2.7926846075941705
3.1119441015316784
6.94154219317876
4.3691051046312825
3.7638383006629166
5.733189866755741
1.4792731219020296
4.7406062921581436
2.7150296475606353
3.527279945475922
4.079682240482711
1.4681279605150195
14.241876247377702
11.903403561368286
5.785391631736238
0.8322700322430451
6.550344405434461
6.480726793213766
10.475654478633198
3.518645851690285
2.2198750200387307
8.788137665950027
12.847241829117879
4.338505337460896
4.374611215059714
9.957070698151828
2.9163656307268297
5.812085934948189
5.734612419558903
11.094119240495578
2.9057816416294595
4.644618520127283
2.85450872213855
5.356632464246396
3.1938853177942184
1.488069250361151
8.628060038310158
3.220545801471909
1.5142665344561286
1.6086189358254457
2.341947948379095
3.972448879123885
1.8093141849309307
1.8530500367759528
2.116167517353654
4.863802639619626
2.6898323547759717
4.238499017171597
3.3740895788704854
3.970141618867764
4.010379408792446
3.7231181826258952
1.6970028030892699
1.6860658780584308
1.7238560775186371
4.176767916984465
5.523958166077364
1.9135724064307016
2.7111477642383526
4.089106411291264
3.058112805607884
9.695482936133507
4.558293197204136
4.343354123974521
4.55501168802778
5.181814024567523
5.926031294324119
5.693139498067754
7.548840190314725
5.101247370335395
8.696928842299533
7.465467033972579
2.8601523244754885
11.648469086185226
6.161985049228164
2.998308889184883
9.185009546944071
3.5647524074431587
6.2694442313238365
7.239731923459409
4.876054488901086
2.9682946850012204
1.7513475238855245
1.7348350200349112
6.318728784226143
4.766594096782175
4.449205853824225
4.181442008544793
2.620710874783365
9.58354803830545
7.6297745806275294
6.099284967494116
4.8925788706168305
0.793160794050893
4.28807572034261
2.4276449319675457
1.5406871373251054
3.20521849834396
11.917548319377373
1.632145889675724
5.560046821377568
7.809293090534745
4.913454786259177
2.1585540326865424
3.7635627647260788
1.4145198467522286
5.150919956180762
3.468310102923726
2.1311098951806606
2.5323683490525557
6.8805025429085385
7.331921176944568
2.923187882344169
7.35048823364829
1.6641511492166663
4.201591067822728
2.675124476778881
1.584121185096979
2.716923898622221
4.962503963698481
4.485298637406789
2.6901069054483027
6.944634135540754
4.381377351718118
6.153378449334747
4.19677827810836
7.402037515901136
6.271099983815863
10.810470365445
3.4082202252918377
2.4196005365629203
4.006692840298538
5.291903829758615
9.054020730536195
3.5363478987977097
6.727544834135643
1.5526678065527664
1.3479792608461625
1.1282456499383875
0.5716223804804792
2.222838464315894
1.6472226457774242
1.005023743657244
2.586146752331033
1.8596840948674964
1.3341637823071817
1.3986040243458222
3.6223783306147133
3.1751055003009263
2.9024212924922947
2.4453360145317657
3.62995021509712
2.2938556151520175
2.3027715806240447
3.6386089000677124
4.444068854856792
2.4460096870250125
3.546932136897463
3.158588720191009
1.8300480804183517
6.84108737813447
7.131876556553277
5.309765479240875
7.258166392519673
2.5727154145611784
7.336216534626697
11.85273082283706
6.666528642200348
9.188487364139988
8.534152889147224
3.134886764301404
6.033097091480268
12.615009535816316
5.065539075217504
7.209183596959243
3.2728862149897937
4.246257195257314
4.796351770240983
4.737182712122652
3.1033593450394488
5.257146930249335
9.439038886956526
1.7914969423868374
3.176660706419394
3.3333419018660195
3.7386816207811635
3.00190592274973
3.5410330300713078
5.554852063185578
5.522738748400092
1.193185714223801
14.132592536108351
2.17194721647927
9.144098865291822
2.380024183625217
2.5643495284261237
2.858741800861331
3.4460255512066515
2.8201159917479353
11.616137657591302
3.467370362041795
7.701224985658324
1.4009358549998274
3.727882981503673
5.350777710825001
7.868512894026005
4.212264690327011
3.673258516161526
3.6638346632665044
8.649259966793101
1.8166943157234556
6.8009902493183985
1.6164913096730882
2.4599282660723216
2.7201013376022
6.553038099655053
13.910159450899435
2.4104910825799575
2.232747746527108
1.432176328539669
8.45256672399182
3.8703736856685627
4.98256268529898
3.7387555383823114
5.4282525580801275
5.008775591040355
5.078918079368182
4.299088082036625
1.566970703893049
7.075449083431314
4.370632586861457
7.841444818158412
7.845156100772828
7.570019671004387
2.2811053042370397
0.5322727756842771
0.91328026210484
1.8342970789253876
1.6061480092811928
2.3531390629026627
1.498162700332157
1.781679398649901
3.225036315326801
2.5680265151462094
0.9029590380555058
2.5227691509656673
2.1770313906553542
2.0606044362058893
0.7779473486745436
1.0502987319798387
2.7019710704262465
1.4973675967595148
3.9463370693695468
1.914930519918985
3.5381313499047584
2.1788816020960695
4.807049562459344
1.1178939279558804
3.9559494177276204
6.65934380765689
5.483284614600648
12.86581647995761
5.143673820810612
9.288212956811828
9.024654028600303
10.855453064652368
8.26527305088246
9.542671112866927
7.33346942498431
4.690839655526656
5.305591679435355
7.1388137508468255
1.949576824436386
7.862867213418478
5.506168957876348
10.982263618790833
4.916797408674715
1.3397236402095472
2.6783708035948557
4.210246536231128
3.567151117446761
3.695370196683474
2.7938667884957074
3.0862246130409177
9.72586515917865
2.8909764039545545
2.7390756527637268
5.844161944468644
3.873507335179802
6.828881859067425
2.342501890593632
2.6378206969558966
2.834131166498481
6.811167368075302
7.847023693351453
1.5998815972941507
4.341268587855269
2.416730051164604
5.750805946801791
2.1904006875823483
5.552070182198425
2.347042670896675
0.975269165325077
1.8567935883322142
2.2712526344277997
5.410937741847526
6.4919077702215695
8.08617388641302
18.001165026283573
2.5485237536358096
4.143467090014888
13.509649958796489
1.8373300218926287
0.9455017960457263
6.3471661472406025
3.2588614990040825
12.447279236522535
0.6248283116231643
2.986599514250005
11.163993151374214
4.154468135504422
4.414666357294038
16.471183885155142
5.286924013275523
5.185157425596165
5.65173249565358
4.057447293460458
5.9620103794580555
2.209185747678859
7.462958355458888
9.9231533303214
4.816557475744908
11.086446582898313
3.090949980649789
1.2532439870387166
2.218926525674055
1.5454616512271877
1.7810168521668857
2.2329846222597967
1.2020969201476197
2.3643422341404197
2.6444925383410576
1.8437112005337586
1.479625997811656
2.582080461669159
2.3853165111878476
2.5945448712969945
2.607886776945553
1.9212277081791014
3.6421675031405787
2.5353506967153434
2.7703579819261486
2.0307999354545183
1.5553370046513189
1.8879919253278714
5.0535451753586935
2.149388445480443
2.6355416458959415
6.578428273582307
4.2969575029775005
16.06735073483815
5.913243458810605
2.382875662475242
12.05526998163694
2.4661241426782174
10.236227333460555
10.985691144023585
4.415893189296422
5.264389627427446
7.023308068883353
2.4861899712146442
3.9949227690675726
8.213613889528906
6.950087798942568
4.018896207752876
12.578218490992995
3.045540339485619
2.9905786430443952
4.618009303867238
2.432622615838076
4.159963682345869
4.575906266358421
8.306579300386039
3.7402575356803687
4.696532074595747
5.782211440330701
3.7380073914840053
13.693725720713454
5.285819601373297
4.097610057982983
5.090019195728991
2.699747972779467
5.651581711763497
15.640493906696575
3.0726297511768492
1.9348935698698293
2.8828845541831822
10.241168897186608
1.535200003993246
8.847235357323143
3.3956754754413203
3.9301516242865486
4.187148807641246
2.645497312753624
8.276496122950395
2.650264002511053
3.6396810997868116
5.319179050996798
8.897370702175042
3.4364061992049733
12.628264194546944
4.09679930821304
3.7918121368878395
3.339886270268967
2.1996047555807188
17.193654083603015
3.1168653965406996
2.0168636280198213
9.762553256928433
4.042845801805857
8.177304530919372
4.27200683958489
3.2345290263048336
8.240558697393318
2.594127957045856
2.7300003978721374
3.798388507812031
6.299542620170917
7.128401199390626
12.942140351206396
8.695335402684751
1.7128790818361324
2.059891978433843
2.9795593271062506
0.8292475920672151
3.340854040684907
2.2052579392999863
1.643827613501887
2.881600426438763
1.9866879811265732
2.100047283287571
1.1710482874965664
1.5922788068071283
1.819647585751106
2.876364931702055
2.739419219651029
0.34746375061936463
2.1133716236541953
1.3621757866974125
2.8109422996653866
1.6927804452219126
2.7655803927195017
3.3532594950503545
5.110666735764477
1.6851510947383226
2.3906575058848496
4.621467041014466
3.639155580200851
11.728531235434875
2.47670390117307
3.470451597011729
12.278261586091471
2.6289756032393683
7.1754972694726895
10.521603611225318
4.44866251348489
3.639141043274725
1.9193163427565874
3.233343195779559
2.6458603001134877
6.750812264850139
4.718659701057961
5.38246824855385
6.548189327818018
9.308445046504998
4.178894190077179
5.511802625482866
2.7377162619494664
5.697657247164439
9.438680284332733
4.47756184329034
4.699084229173672
8.026537113410903
6.202437536191991
3.0876426471441505
7.669588921466486
6.025256121921493
4.824789154086582
7.617590231661331
1.4477173623700519
5.2389357809605315
7.71518137328979
1.3750641136979704
3.317991260677781
10.070987271345048
4.937637001803227
7.417891169049628
3.880368678309942
7.088089930907429
4.7780613077649985
18.522773517177672
13.388257593188959
2.170401160919371
5.939975192708173
3.6260266161221084
3.746309990212709
10.733449179474457
2.2281732038697966
5.0664012544112715
5.21314221439946
7.902377434337774
3.261014140440748
3.220004688679106
7.282767006304089
6.4475669844599715
2.631558811332466
1.8449604903019146
2.5848246628075775
18.057980566908462
7.722005009393543
6.808165829949493
7.3686920582894295
3.4201720776246356
3.5392587425803077
4.680363545166597
5.715580890147933
11.680844719187512
14.293340660954206
7.655012822018542
7.730315405622674
2.4673744866621115
1.3157418761578283
0.8682005755199178
1.5822423253195512
2.1171523624431545
0.8926101447747088
0.8598263200804722
1.2851758868905596
3.030409331582682
1.9119729348329846
1.7392885102879971
2.0873095166436397
2.9078009816329353
1.7660092645084196
0.752825513960472
1.336664270359599
1.1307916015323252
2.737193685430334
2.362768454578045
2.7559629325050117
2.816514232189583
1.7924265308968974
3.0972650672184754
1.8998477369287847
2.9254986430549437
2.453966808008014
3.5115246393668946
9.120182121232245
2.6953030401383757
11.52266062488341
6.989093055268047
2.260989322649389
11.360711681325013
7.209364003190102
3.546710351668397
3.568150299643306
3.0770959814751544
5.530985038606278
2.896978361783488
6.2436565897958625
6.134414018920958
6.244544138698916
4.454481741134142
4.311065042254156
6.047753932982238
2.896018290496924
4.679599099699501
4.193190378129114
1.2505324879691637
3.594553208960865
4.7742025503936825
7.454345031103064
9.07843421088876
5.141273347462518
6.045557452203322
4.953980352380758
5.848719657250529
4.086236176997266
7.753428815226747
1.8853257230934457
4.739183829370292
7.119795813459223
3.0121713977906
9.636063774839226
7.363367920454698
3.9610437729564767
2.6060679842081025
6.680814949399691
5.530494071562847
5.333138705613511
6.06523898348741
3.802965471979278
4.267583166036664
3.362136715608749
11.523054343259696
3.9595031891522185
3.4487339511425255
3.9962657170044023
3.4989531334433615
3.6606292239477667
6.844313136151008
5.723665613044175
3.4616001112327535
3.498035370811449
10.966716317637445
3.6225053538680476
4.0464747174299625
4.153446039939719
1.1342699735883974
4.021842842096731
6.738294102595534
3.7765719330952825
4.124204566193218
7.950760160753749
2.60575897905245
13.8623969425388
11.063727074646236
6.418245284478875
1.2550131194257155
1.3842215654775492
0.9441187965831886
1.4237466936025103
1.8757187372388515
2.5333969136829295
1.6307051237691275
2.3248977667299187
2.370357753034327
2.174487602135591
0.944096428231806
2.019765043928485
2.9972083032685846
1.9869211211091102
1.7955870536495246
1.5410711696642119
2.1368845641288545
1.6528796444007996
1.5658191760538012
2.4480023035686282
0.9534393511717978
3.3358503693691683
4.088503000610226
2.2720969791910743
1.9185078355915912
2.0485130282332453
2.662232312989974
10.939947260262974
4.541997026020934
5.073157648673351
1.5972451000620584
2.475341674407881
10.181327197511097
8.089756813935105
3.878479629482813
5.684100082868898
3.8128907083524597
4.2351571808118225
2.4480423230970696
4.521872238894861
7.70330218506783
6.268311865172738
6.666260978337743
2.4032311569011022
3.3190834028060245
10.622757299741107
10.820867131895401
3.22291658565723
4.420944455586161
7.870601752630294
5.951978117550759
7.916357719186814
2.2864409374922907
4.075209086891776
5.209593434768812
4.3482647193735575
1.9307774589891746
1.441596504255247
6.865139376315338
5.281805307295801
8.839759158546634
10.646743236790241
3.1871399186763676
6.349062980437165
4.461980665309748
2.9412157396628973
8.080049684477578
5.396302854970375
6.540862409180146
3.5268433176814824
13.12097682036951
10.970315888419922
3.5587966431896962
2.3970396994733267
5.0475782350305405
3.950525291563097
2.99493595034004
0.3660573371639091
2.2840194353572953
6.138825845169664
1.7729945759172703
1.3623928998335646
5.042353917357807
14.39690872421084
7.564204464541973
6.914274898750464
0.9873772748796171
3.560471559715286
0.8576154554254616
4.688756015663447
10.407133055140317
10.077717468807597
4.051941671656672
3.836909231712792
5.33518471194743
5.080731564788365
7.865113901192262
4.292855386545812
2.4031409899186005
1.890174473268729
1.2019304630991126
1.6754387009865068
1.455873708170847
2.02434543974776
2.0695166556228677
1.4135195403985186
1.493242882807967
1.843690389564828
1.832886147105953
2.852292915599381
1.9830737582285616
2.6232276607514784
2.312123848266536
1.5119601766992048
3.7623848265242676
2.6741855468322204
1.5858945976482663
1.4567580535064653
1.499233264530274
2.5545550343556087
5.76514356639219
2.210513403455868
4.063728456777651
1.4467783614224663
2.4383136614960876
13.157440832793059
5.621744138038679
1.4319812806930803
6.045393777541468
2.3708650779970055
11.196445572542684
2.1846213952919
6.733448444748593
6.6065733964202185
3.2805513565938775
5.32720103299996
1.8450886228481729
6.278494155888536
0.8997783311119336
7.057784625951783
7.967259277410949
7.687617901018814
5.549246780512097
10.001808761715985
2.873385404179893
10.166582704420799
3.822892020024034
8.640849458122
4.565708826423679
6.16252374684093
5.423373156499865
5.873008313500459
4.471719491690254
5.375188312412002
1.4840324299599832
1.6304278198517972
6.25538771637241
2.7834500999624163
3.0792729017125424
8.556978934371081
5.48171620393207
12.809965922342116
4.439095880535443
2.4742670394014885
2.7958240046064633
9.413306401082908
12.500368247278361
2.5319488998790853
5.343483727020522
13.147260160648784
12.505494230168706
5.2416314172509315
5.253375685540905
5.414052294636513
4.6197459524415825
4.321956880354876
2.7309989532754755
2.445314474787459
2.0609969410358815
1.5424406359042555
2.224803732878461
2.505277951290667
15.6323908724124
2.030914164526514
4.503225451312382
8.51513684293148
8.941935761138822
1.6136918613786406
7.784860856660106
3.895793303141351
18.448008536973596
2.818380607704832
3.3525450159016525
5.23176636408296
9.694693070941788
5.694734237871056
2.4363222477190503
1.0346252731383632
1.2264631542446283
1.0177299577935905
1.2816901258299402
1.4209180197060036
0.6033799900751956
2.3276386701313303
1.142707777513692
2.5665637875907312
0.9906797744709172
1.6640915343586433
1.538769032187427
3.121799459159627
0.8811432133979707
2.8619830971595195
2.3151372781007633
1.6677995919701825
1.808033143813749
1.6278083511255748
2.801484332614168
1.8254715641513435
6.491716045275409
2.5847795989393934
2.706571333727956
2.9779515212509193
1.8556256980227366
8.12211644410085
11.929933772647837
2.2868506396537054
1.6418644570958776
3.7754131138606843
2.863407541328164
6.220840659949044
3.3119920154248037
6.921667716971425
3.1334439466300186
7.475205034250323
2.6021727128923136
1.4539453432776308
4.436378787401954
3.653828879522783
6.693272734033939
4.495044401520191
6.153261417233704
4.092653561008475
9.103764438876691
11.620147901004703
10.607527586669766
7.438924710967922
4.885624092051818
3.6974028244944113
4.921560853730283
5.693394115669267
5.533109892388648
8.220985645099987
4.992804124246511
2.9216615650214854
6.586270319962869
2.5520581800077062
2.2028652210591244
2.792112801477444
11.012646642697016
5.794365122836464
10.903426328007216
2.0215052014038553
3.834644516962393
5.985618295155438
7.101585589084048
5.6008648143674815
6.679032039077918
9.112995250401342
3.6468540773544986
11.198134063849489
5.712456094851984
4.438929128556915
4.845261477396587
2.573411798899325
4.2228869610329545
1.0334088318712218
3.076034722694844
14.412292993423936
1.662322407102465
1.6950761030621528
4.680233903367046
3.679163432817707
5.032193685835429
3.1965435741083414
8.002972724042204
6.0766950507019
1.9935225541779213
7.4828310220108
4.854031048807174
10.800046902416197
3.2766388174876715
13.137869976483096
2.264272067354117
9.726517447563122
10.332352748867345
2.934181723322342
1.1286608008889916
2.3202822122770685
0.8028856407134412
1.7188130210051737
0.6803176696103583
1.4109830811225696
2.009319716674485
1.9657234839846174
1.5106555671996567
2.5516637930578705
1.9110098288562323
1.8620736664643602
2.5908853981333833
0.9899704474354608
2.2525986628746257
2.293663739492415
2.240462071082377
1.1091243072562693
0.7314793668993343
1.922192155631221
2.105132226878364
2.2072461316117997
1.9284525446957062
2.459795409237898
2.2422245660476166
2.048777658727272
11.39471534233767
6.791138674843346
2.8163505640028186
1.434795433864915
2.5839240514938417
2.6923298284141217
5.331690671291515
2.1309223827194677
6.161460808620862
1.893647326110912
5.283852512392343
5.0633759749849725
6.086012686031219
1.310364421464026
3.023232547958167
5.539858357717882
3.2820522416556224
5.4800913393569965
11.093901437177221
3.4040964500728186
3.3746169403215505
8.793778011022663
10.057733181530484
3.993443802790622
8.620479860422659
2.8160993532234886
5.570867982650274
6.515331919265469
7.969579646188688
3.0741061323765773
3.1489205100969437
5.2101355823528746
3.64738443042433
3.2457315179552517
3.164276041453623
4.41697084433667
4.37530645430893
3.2867932588924074
13.209276838358612
2.948881613792188
3.9552518027695664
10.169394216480617
2.519844186916059
5.969486752374884
4.527392968831102
8.708511315136995
8.055821181020727
10.259189602702929
2.254424379269172
4.169573939797159
5.45451880405315
2.6410417118488776
13.858359790576145
2.2260767797557857
2.975716493678957
4.7851159291889065
2.1999116505491165
13.426048923856102
3.782714493850743
2.4099114719817107
4.804789243109331
8.829336194644156
6.500525221533061
1.1739433258828738
6.535926217414438
6.101940204494222
3.9159850490631047
2.044691530785209
7.007858575351947
4.202461182843336
9.94769007375089
16.402427850990595
3.125052727037567
1.0279549554849836
0.8358976049799233
3.574789928528364
0.6434398022878633
0.18469417518815578
2.0799307673597225
0.9336211567593194
2.29142522427028
1.9168923783885363
2.1276610969524854
1.5544112432673853
1.9585882511901982
4.524648614579565
1.8220742427451924
2.7071044609252186
1.9507586941764214
1.6888250258683393
1.852994886108296
1.8050659391446238
1.8239082146771703
1.6267076130911644
7.616304434179276
2.329285281548318
2.5971772258134265
2.6450244439995374
1.0694005584002326
1.767708379750403
11.24171817542301
1.3266597521404528
3.0128537980993935
8.96425945332511
2.6076741144710263
1.720145330553366
2.2229095749806635
6.6466341728000495
2.610683412984615
7.855921335301827
3.9625962393324174
4.097652226693606
3.4228273038859873
2.254364650869904
5.684060510149749
3.09987225968739
3.826721009650216
4.804835459863174
6.353581534889882
3.891324449865639
0.9766064251641342
5.652012278957133
3.3372294222004872
6.432702087753448
9.932786954741596
9.52856377379226
3.924291765614847
2.9466084831680637
5.607590970936053
2.2324196230658853
2.5224846405413497
3.3537202677837885
5.628686282214208
3.51328894044997
4.36715631022475
10.747970636133049
2.57675349148295
3.875336935294441
9.368439547171613
2.0592606207878297
3.942860582425552
3.223712153314855
4.119811747174061
11.12305321494051
4.626418989329857
8.80259846118854
4.53984246582482
5.625432908150107
3.819612888027088
8.195412789649486
2.025294076670898
4.138555977862389
2.235759841095291
2.087002981118889
4.4791433325486745
2.3746588338463632
5.070126377292546
5.801937482426859
2.4543248272445983
6.453792543365603
10.263799869321792
1.6069824427225734
10.339623308687575
12.409828523966409
4.380108687891902
5.804516120137518
4.531004468423159
5.603922542472239
9.783617170657823
4.987262208029128
8.32212220080489
3.558977040914538
1.5792020568954321
2.990322884678018
2.014994152005723
2.011169905574259
0.3209815439641
1.6005908395367592
1.3149908674948012
0.7571735567210892
2.452270882167349
2.0217796095757645
4.7139923953390666
1.5518292001541396
0.6743774899632828
2.6732974573516013
2.109416038500314
0.9200942835817904
0.8432067298614184
1.2433635033436354
2.6302600235263616
1.5950184020537002
8.80793255481046
2.4308712180517933
2.573008228406727
2.2248833454611985
8.06901901315911
1.1036755593020309
1.143764163665261
3.2046900965404825
7.730463375550874
4.52918364688845
2.0131975130009465
2.650132658033606
1.8060486290452318
6.339140000412937
2.631924927307342
7.633749051464362
2.3786909813509585
2.0866608245156133
2.56759246255307
4.977815944163142
2.2322754744290374
3.4796961400021176
4.502923935688328
3.0892429519752715
3.2177544045311803
6.107236857804082
12.06713299853867
3.105329377774075
0.7646458562043607
4.273542957646988
3.5409123558102755
3.173817649655166
0.985970966326718
8.706520798281055
8.678778796099298
2.07361849646968
2.5604255216732876
8.157173369869067
5.390705843600903
3.1391456535264357
2.968961467600639
2.37416887088677
9.963034960644217
4.341817401599375
8.333967721539933
1.1601367613766986
4.483465617090489
5.402119771395891
2.734106845819101
2.6502300408970774
9.770588282085745
5.232428275330691
10.698253452013018
6.864373430350852
6.443300361802524
3.4783158173041153
1.904083071895283
12.241044695224526
4.847480010171327
4.747399371010776
4.128355067927412
12.04793885644505
2.1347736176148113
2.994676366661425
5.732965226737332
2.3497259087328226
5.030489964590775
3.7708155104982266
6.409756998692533
10.255684559059722
0.9718267590722799
4.60118423239145
5.372724279797991
5.515790873397693
8.577183643038369
5.0538529570087505
1.8074996410778268
6.826352395674718
3.826774052127411
0.4331213656298989
1.974586320088658
1.7142840045589696
0.8106669095132447
1.1362070116472363
1.5100013892753803
1.651197109680228
1.9021195608179635
1.1296218689893176
1.5254691084884566
2.728406207121235
2.016346314196237
1.9362656784042211
2.311101773703574
1.8949909232241535
1.178884503885592
1.6882206894995817
1.2810902117446406
0.8788107925623981
0.531716674195129
7.690095910671425
2.2573993208238328
2.4730780864967006
2.4128670563790253
3.072222884308639
8.16853826722862
1.368031183602942
2.8348346986951114
8.152767232970998
5.076470718372693
1.5551613151646648
4.539923426612848
2.272608769271287
4.009008836452299
2.977164173447477
5.4774930951547525
1.2183101535646266
1.6585391710947466
5.102690131254378
1.7992042573937848
1.978551783530068
0.4789306819511334
4.406397797701842
2.5842504387132887
6.281125157922688
1.4958000330910706
4.620334712792219
1.6884172099779733
7.541721138689996
4.500168319955146
1.5858500803457862
3.0564302341783414
2.021133728027069
5.75795249037342
5.2897669718470715
1.1026292331423164
2.472142587221163
11.06128289425469
5.131530905051841
1.7492395517744301
7.492189461217188
0.8639046468914778
2.5597756187778553
9.37612436246021
5.089607580699129
0.9415940631111025
3.679551250155725
6.403052399714178
3.882346577230928
6.4215630968333395
4.386505652546405
4.401746452659446
8.167491407693317
1.731823210983488
5.477965884370017
5.107827123477725
6.599853740056254
3.1486624242300194
3.994755606063041
4.151436433656704
13.609195067502812
4.521829836777462
4.080833959998131
4.351852762939545
14.42701098224027
3.2477771541778657
4.936566216734762
3.1679984389826212
8.940514340469878
8.063449446220046
2.211217404705964
9.60300967014133
5.332590374993188
8.92423375872088
10.684089700522282
5.0919388774156085
5.314780603352711
5.995228293400267
1.366541934124569
2.299229458871934
1.4767758371905089
2.4611856115887445
1.742833447838746
1.4152692126425448
1.420517144453327
0.8085996645166241
1.2880884812285471
3.1769099729566244
1.2914444533810998
3.4495082413762677
1.8439482868783286
2.2721163149863326
1.66870077242155
1.7034319354754375
1.682252882431196
1.1559393830436933
0.5689263704087045
0.9006691274756833
1.5116375244652993
12.189882534032922
2.424281114375503
2.8737651453773587
1.5436773224310685
15.676914446635804
1.667715673823767
1.0789886110903553
1.5111671478290396
7.406966622403625
6.715219424668999
2.699899453892357
1.9839721182507535
2.4238032239570746
2.402427531521603
5.746267647447034
1.4982193712719187
4.876789471327385
0.6676914096567205
6.349013323806442
1.8055223732391013
5.243337878778062
2.5795978390046543
1.548984618233002
2.8147969147428045
5.8509876177774744
2.6273106441174154
2.807730984177037
3.909656142690263
6.601265878510578
4.74929637210993
2.425704304723627
1.9664855634911476
1.0525232790382038
2.6490835347875206
2.2958166286222172
2.0623835716950327
5.176936485897799
3.6701712529153188
7.053150843990336
1.8412072687201233
6.323965173921343
2.2956874549506674
4.405419512436859
6.458354297634251
6.9488650242949985
3.3875543243367847
9.623731224512012
1.0758344391904788
10.515048300212401
4.29704661835729
5.283877646942495
3.511095101225593
5.8185723665557285
6.463735227848227
4.88466636025403
4.937612917224212
2.6621584739179585
4.001954186569053
3.4861247799527364
2.6096912777688397
2.7263970289740014
2.463381786192924
4.827999161699075
2.0056702992635995
12.122891656855314
8.173664783372649
6.029123502653244
12.082926190374284
8.046444012052351
6.268874714762067
2.6934634787699943
4.88920648276525
4.6035101735364385
10.020814867906145
8.549615504740936
2.8754098053226835
4.965367534087203
4.335110424110339
0.8239858646907041
1.9327794831242664
1.4460619469768417
1.41353498510179
1.9007681150798312
3.18764698706577
1.6766618996871507
0.7563904205043606
1.7745642839304734
1.9837186222263308
1.12598660810188
4.2472989382700925
1.8338623317285907
1.47877175630342
1.4985063345264593
1.5033015451095093
1.5638052434753094
1.417288783015322
2.4162115094510006
2.817155500167917
0.9851976252780325
5.518867666915115
2.5257887189119455
4.578807032230033
4.595261576041126
14.16590107516512
2.0267433172234615
2.4425187512533846
1.1168215741478023
8.097505695649721
5.584254203487959
5.357567855796771
2.4989140122861264
2.871989850712114
2.886500499214986
2.8991940704216623
5.738655790820357
2.3086099164304814
5.667107610414868
1.2362875284725443
6.683375116348588
1.6843976584034042
2.422269597362897
2.351761690330833
2.0055838106627326
2.2041688503835117
3.94765425444642
2.975259291936532
2.645688188598638
6.457928424923862
2.7129459486379046
5.808529886428337
0.5590544853482495
4.597451270917628
2.1734325002366686
6.227874094171891
4.321275824069424
5.367268717805803
2.400090254989172
1.0044140173242586
4.5026124188007515
11.565044353848593
0.5263411240964544
3.556346804074364
3.338724153121814
7.823030088714857
9.471898550101727
2.8918274648408677
9.607495318517916
4.716045665176461
2.125303379717506
4.885253534220578
5.083021351893594
4.830760842069891
3.739741652712306
3.582458837472449
10.755210749887013
5.200969045814137
4.690569647915652
3.969292853232997
1.9548927030549692
3.1903948873785763
2.631727129966374
5.595891252468519
2.2412689387250904
11.955140667582258
6.0379122401208
6.02423920944353
4.155494981752732
10.384933685226805
6.250215284667201
3.463763769482605
1.7046283312001411
5.823091913764542
11.133102226199632
1.2559365218421386
3.3663699317011155
5.786548760889551
9.234671910259202
1.533105070183428
1.844850707349839
1.6078027598830318
1.4100874211175758
1.2547102443636498
2.025060993178421
1.1751148265988278
0.6348955180311365
1.496430398479782
1.0612438121115566
2.5524736941185373
3.2256110060653693
1.2839235308150312
0.7015778497180186
1.9684051577091544
2.036661009250139
1.3357226773869306
3.3563712451711916
0.48184709321677327
0.9874186560374215
1.1028334887752742
3.0602132814314436
1.4006890725529084
1.0663173293338017
4.806367643246079
15.89635710289313
2.854703314512913
2.760712205363311
2.243844700758902
6.398895867604813
4.438308059027512
4.729407732405407
1.799814424796229
4.427884177355261
4.186503803260662
6.419633701282745
7.267896384067123
7.2372038725045575
2.656048917901991
9.737084026107688
1.6769038541715247
2.2145526344805786
1.862497459531357
1.7632308916355985
3.176574303085903
1.7782997910745355
1.1325693562697536
2.6615180160552883
2.7547447311736075
2.943412264324286
2.0836871644596755
2.620083695075046
1.5795930662938353
1.5990573229148415
6.154857058476961
8.371763165031652
4.372887598594033
3.5204907075006435
7.088552852597293
3.1585638687479656
2.0886662549515385
5.786374126127717
2.582623909673748
5.57994661510097
5.269168453627038
7.923138387762566
3.2693270263989893
6.336976929680728
5.475365197675932
1.9212992412264953
2.936177465502942
2.1338082034236683
7.279486243070197
11.027568910669835
2.297520005327255
4.669680263490645
3.8512634890852153
3.7396010318786024
1.2045727414795488
6.462506148149713
8.61895028929473
4.6873638741198285
2.0590771755141604
4.362526648867409
2.107210605043427
3.7473402237010673
7.230473019389379
7.006804478929946
7.1762754525932415
13.32661116693297
5.3825558340899695
5.357594051196424
13.037778360553034
11.331356264088013
3.0923678812470943
5.96715350905767
3.3061832921879244
6.368024653878896
1.5625463992450255
1.9688236963181391
0.9475640191306054
0.47321711625915003
0.9783579144625391
1.1739269042919516
1.718000288816182
1.2564331023202813
1.7660392047512812
1.672151807110364
1.4687824448859959
3.1025546905060675
1.2615113595270528
0.8491485740281046
1.0930431356831176
1.9328463103944775
1.0107699953099614
1.4132279505881233
1.6640246936002536
1.5057234283612144
3.597435893894756
1.1843080019605374
1.332143908797894
1.4672772846416116
0.9369869136360429
3.2324088594412617
7.81131591363103
1.1594950301712665
5.162973609171236
2.763206924389615
2.2238991424533454
1.885489349442916
3.489439768227169
4.23969011353636
2.4910629214113387
9.208030602128051
4.3621121622142365
0.7623814435969446
4.393407899696417
14.005117320314671
2.760427034293652
2.1319174838951174
2.77834014978843
4.168180947914932
3.4533192573127076
1.053122202659205
2.402129026679145
3.2226316686155343
0.7242675154956042
2.1529282515518693
1.9042172845930843
8.288423164581477
2.664421700332282
5.736009877117848
4.008241412376598
4.871645614156449
3.3883579100776355
4.854750223624049
2.4142256781880733
0.853297548542627
2.1736548616377154
4.910511631180916
5.778073263444278
5.037550862429428
3.3633041041584515
5.992406370756225
4.496826495568811
1.1947872966202997
3.420212602627388
1.9306718357328014
9.187135530540495
2.261702058056841
4.269627000445923
2.251548623937113
2.234419646107045
5.028960398867917
3.9484284647897967
6.928874467833414
5.377918134590108
3.4676981559656963
2.2595187141552597
6.207159546904564
5.688191470138874
7.983802046405797
3.7353205212505114
7.020799124010305
2.572112963121411
1.5371921679199536
11.042516477287345
7.101478716094684
3.361524460441905
7.475934903819902
9.655775157477098
7.580972435826326
3.2234212945207052
4.182984156727386
5.258273530049405
1.5157216796873325
1.9363544157025998
0.5131420675841438
0.9144668943407823
2.3966304360336905
1.2730151824690727
1.0900824538829255
1.8334949581869142
1.4764500691194147
1.8335765200143417
1.0486293671376556
2.7935281221189827
1.6403997060756847
1.9602651527638446
0.8024974255332438
1.243367222596339
2.07404557106997
1.0426216194735611
2.3666403304470145
0.6548134291214174
1.1250180406214791
2.2516635828697154
1.662401969475413
3.5762590445020717
4.3694509255328375
3.8250051571453767
2.4010060700112597
5.137668978461457
3.2220146949942063
5.539816568141936
1.3373490261687597
3.0479227470187036
2.2455462955856693
1.6197155071780438
2.7622658230839607
1.099715378854246
9.44541837413164
2.627159543948486
4.055691015302172
1.9156125692234742
14.999385272389366
6.987367939433563
3.9272749943316096
2.559077140895572
2.4747779759993183
9.62100992030257
1.1731826461370587
3.01487245889359
1.4480149470061872
4.401774370783251
2.5520855529112647
4.973046184388826
1.5178554061450678
7.072218979791052
4.213671764985206
2.5231943584057173
4.160413839612076
5.95532283941315
3.684651550090942
2.929506192772606
5.284607868063096
2.2121417103578436
1.5657855712541546
4.460625722656196
10.661702975284808
4.274414305400355
0.6330684463968578
6.4118226205371975
5.585451357325917
2.3241932280551514
4.400636165967252
6.987167553622184
4.0875234817553805
1.4826614022288103
2.960540675010679
6.192481395214357
2.7425445742059487
2.5807622862583472
6.777066524239966
11.42418480397849
4.949958314001292
2.49645720457099
3.4378834361875437
12.61331136173008
5.995711590159831
2.5505917905997255
10.727903926736932
5.753456088716927
6.042084658134721
20.210477658633586
12.18469215759074
11.642754778327363
8.942289412203136
14.749159055827581
5.058828369099011
13.099983444814862
7.87595027146456
8.78636039896606
2.5967025173994123
0.7396862203335582
1.6343936165959545
3.421594402914585
1.1481013822790869
1.8996514367775585
1.2459928740900004
1.6205162535430184
1.5850729423419563
0.8615763235218088
1.456152582789424
0.8996290107445998
1.0349029205698659
0.32054907508902386
1.4941943040391115
1.2093943354104748
0.3327623369872369
1.5680970201667324
1.3482133560483986
1.2541056197940952
3.086429942280351
1.0297389080224544
1.1507065927768045
2.6831477918203004
3.3582022615664027
1.2267167152646032
6.818520609066122
1.242099740614077
3.5403116654265174
2.01755394103512
7.073855996766757
1.0600971048614627
3.135830369922257
2.1185323055488237
0.7506877703764048
2.9722352092649973
0.6733592118314558
3.661400008063115
11.127858810964561
2.6209969960553643
2.2350287809363536
7.430730545193789
6.073792197361886
14.313960245988996
1.7770161565083604
4.301368929932867
1.693292862832609
3.338366998115572
1.9713966540593553
1.3049868923949492
3.7166510900461898
1.471256607613838
9.187659633007565
1.7551684865208035
9.038994898329099
2.6674554491285414
3.700635418148465
1.6152158591170518
4.563230029933354
0.8469111202049038
3.023531381030291
0.9457255334951403
11.0102942855859
2.8830158668416725
10.305444799179748
3.751592493443962
4.958022694235289
2.965839582403719
6.945575634995326
3.7184982313515387
4.507642366555233
2.0149274959508707
5.97563447885369
8.438958095797803
4.724956494957651
3.403714924510231
4.360843283542144
3.6208085070365055
2.630149280349875
2.828418313341012
0.4410659909106895
17.965162181746198
2.1479879699823625
16.37048420770891
13.917226409167244
12.664488069214132
5.588219164004707
15.570930660499886
3.978227188024181
11.865139518525448
5.0225425794178795
15.136457145888576
10.906997190885077
5.171714488817171
16.016603521292225
15.05055601394404
15.845847612940863
8.830402436827475
12.296063188874943
6.9768899375823645
0.6361341580119507
0.41804391605308605
3.025993954788289
0.9826760977012226
0.2312039431522493
2.6260590892212665
1.316356690070252
0.730622288822776
1.9892359893202967
1.6372772576793075
0.9093779538076759
1.2331360478757774
1.3106330271742408
1.8500423016961913
0.5765557642470902
1.4785864452727162
0.8920011321364192
1.958334748182788
1.9435246511829403
0.24893218615500992
1.069725607382683
0.3095212792769441
1.9215647433901033
0.9642191071941654
2.0662887953223823
2.541464085789775
3.4081220138574007
1.4957200716575583
5.042948304007034
0.9021278464926836
2.411336223817068
4.259329429011067
3.1392497235999177
0.42864921543644663
2.8734469880092797
1.548071716120627
2.4746219234667453
10.364510851527774
5.713806914544716
4.981531507022786
1.9131457370326153
14.619133931893955
6.701880314650331
2.8291832879822794
1.6372596445302356
5.184547974662357
1.8989655196517572
1.7358432923681895
2.0456280566591944
1.5027468664719124
0.7803966765438458
10.079170849413735
9.200699521675208
1.5678263221300188
1.6008456997229454
5.297646240528036
3.1922924347718027
2.3044976420175054
4.107641844885761
4.714538959463586
1.9646977375477348
2.604641338561513
3.03702029497615
2.393700653890961
6.211615486184955
2.375782789728554
7.62371912746036
2.6597250850794545
4.940464021998866
5.226017561840633
2.9992368450670246
6.886898673719246
6.109662004093693
4.797150749610768
4.656170313256884
6.44440749702754
4.1375612792463645
4.402247080969931
7.574814322065047
2.0356055574567775
15.239941408172328
1.43879262965938
17.428035667761833
14.184755005381652
2.8468159339756465
13.310053867566396
3.5514070761274783
19.51329074862112
14.024392589470622
10.653164135830067
4.801620851293842
17.673107700417326
12.95060421558488
16.626246159456365
6.869944001109716
12.634744590004585
19.525961592306906
15.116086061362726
5.198740033906541
0.9688288030000666
0.8320461639153882
2.3414851575310753
1.1910150991467254
1.2587293911916453
1.460303552124526
1.14154035933042
0.7068429577837697
1.6864888150197894
3.250249930282705
1.1230678697618721
1.4356789375442067
1.3668780939830625
3.856100048263207
0.7436558024906833
0.9835687226279359
1.0171671022828745
1.9904745764477174
1.896110773755633
1.0808957527311291
0.18478540298862425
0.29947563250620873
2.1598026164579713
1.1330771713428076
1.0592179958908305
8.331749012740898
0.9583778451662764
1.6375851806423116
7.158025345629331
2.194998969905769
2.7015711848021273
2.887141455405214
1.8277613560702528
0.964695559189225
1.7901818442401884
4.917796281808033
1.2616234337460202
9.77070250073034
5.299860429550062
4.616339999790687
1.1953198511044025
2.304742172772894
13.48388578580421
4.529172309573911
2.5315792404409985
1.6844415303983793
6.372332949673882
1.9433608492498886
1.6394751003142294
1.9189103114909138
2.3495047683733916
11.220720206468721
8.434138346741719
3.9575206240526803
1.9524256769636086
5.600281159210604
5.438743573269559
1.7510807160149406
2.4926609243501185
10.122471048251015
5.189282694172094
2.442991658459963
2.2157241053838588
9.44309856220838
5.427169898565266
1.1957851989178603
1.4596067626346199
1.4993732376442248
2.0552216444507865
2.1803732221314305
3.5188758730725653
3.383816323157101
5.891648788074503
9.105450297592654
4.750292600365233
6.053874569543271
3.76781659825292
3.624856631522766
7.563068579520944
1.960027052534599
3.529748056379154
13.200711851413564
13.298607844102078
8.405625769118187
12.540114067225893
10.661870032354633
4.3833001458213126
19.322567599373883
15.463225864969727
11.107674055826497
4.344818443800396
15.171080283061507
14.20804606015491
13.248066223119299
8.943406349214404
19.50800510686422
9.262704065248606
16.061899483778266
4.8380503799203325
0.6882281257599504
0.7094843781095218
1.8490994270773446
1.110471030496886
1.2621601785857033
1.9989119216702647
0.9531042640666225
1.0123844642636737
1.4653013258492185
2.089752159138887
1.1322531665267184
2.8214564539710505
2.6514503689732374
3.741590899192772
0.40653334641513955
0.9872779238921716
0.4876144891407182
2.7194421150829653
2.0799414744953455
1.5506139609164529
2.933692892844489
1.309449194545152
1.4740196785510653
1.2133177378849893
1.6713367120827427
7.869724536873988
2.2414341232497352
5.711925523414277
0.9264145781576681
3.2068153306924576
1.8864264736178147
4.84853460352328
0.6999358509537692
4.614761690788006
0.9930957692186145
0.7202725887344914
0.9924455977910525
6.512437346801361
5.137054476657029
9.27254162457874
1.8362505108756502
12.270874696636833
0.8132481236339396
3.2969704841449095
0.601060716824597
0.9592688914616249
1.8063082189569266
10.063426104584552
1.836949036056202
0.49005378818622913
8.228140449440014
1.7145334808956496
3.9237358830007305
3.86434242004259
1.1921842013750588
6.16265548397964
3.437835954376049
3.897201645878481
2.562546247727433
1.1002607632323078
2.1274531058705954
4.227801874525129
2.5545996390766157
5.243182348221123
4.389819378868389
3.103365576647874
7.332431488760755
1.1942826372497344
1.2946475934388968
7.39582353416039
5.073386861540658
4.54545152574013
7.504183900269183
1.6748786570016896
5.164541502433894
3.0172181712709114
4.191493504712163
10.21560732259218
0.8329498954450655
2.0698598075102606
7.7958272824130725
6.808918255197342
12.471648266012698
14.701502525255416
2.959860921651286
9.565829376728963
10.5004163223054
14.05054309281989
8.009057307775088
2.16750792805516
8.879653945303827
11.891269165854602
14.225043924848983
9.516675954419059
5.369127060119077
14.787548449180314
5.636569892840262
18.829040676748885
1.0468371065214723
0.33796543879537055
2.5613433020826277
0.9659170300156911
1.7411965899713604
2.059106792160072
0.8503788458711349
1.260208163294125
0.9661402676630343
2.853365704615582
0.848318793817241
2.104692370075212
0.73229197396122
3.0239871457534577
2.095105824771095
0.7711780713659216
1.2849196343771219
0.8183914543274445
0.6071924257847214
0.49669498771108184
4.244323125862818
1.9233882555749346
2.0582648418097675
1.3240255215046506
11.926018311394653
1.402731046668357
2.282563575755062
5.492715178491417
1.570593555697122
1.0239232834704042
3.7296866776625857
0.2598796861088606
1.8540543851123856
6.472774830499387
1.131394051513729
1.6442282730144973
5.432833968966036
4.6114627156507435
1.3469059180544654
10.406320415405256
3.525185111361947
12.499917424374617
0.9969001944881081
2.7443456780218027
1.5537518636871934
1.4634901433237038
1.622589698028017
8.267124761647466
1.3073242682595771
14.900930336796401
2.1842295449916254
4.253108861811927
8.27970827891184
0.6227119821715401
4.525936884698819
3.111092531789491
2.3671383703765434
2.2163660924140465
4.029239258693515
1.3378479587990368
1.177587314601621
2.588190002327353
5.833566189516654
5.3311389716273405
2.4015549329317523
3.671942751752925
14.622371556120317
2.851145955026102
1.6216895634934894
5.548649684082562
4.876327406281074
4.819534373921166
7.881486468158075
3.845744014451741
8.244118424570333
5.526806173143166
6.45120327413696
9.501166445085122
2.456802515690172
1.1235443692044316
7.6858166898644695
12.608170525053218
9.920099858950723
9.710220072712703
2.9428921501597434
11.605268829565565
8.423294276460169
6.493025986885598
10.924279457220141
4.108127639773097
8.55051951109101
9.03769579493661
20.220652755614857
6.02738959607394
7.696292959840854
3.781783049667136
24.3049413298793
27.52753981867766
1.2787071779773087
1.0604194659981852
0.6190988962204504
0.6960827614226686
1.5397859812382833
0.8624051715870368
1.5766882027863567
2.4596690055064134
1.1953408989557073
1.6302221095430742
1.1552950118183096
2.66623681858781
0.4724650159368623
1.7095115174883797
1.90151424444286
2.492076000889167
1.687963836108362
2.1765355817842615
0.9964580783123758
5.513531773803419
0.8561485944995102
0.25936053996993613
0.8186177309322279
1.2815754028291317
13.038693733232053
2.765278510795179
2.1286869723425794
7.667061606263113
1.4271106279732095
1.7532917086108573
2.0822307208483095
1.938317671870009
1.7328049535422
4.4304606182654025
1.984232406313751
4.306036661220847
0.4839129358811287
3.2472606466469633
7.237632320024721
4.876412195745323
2.9466676312875726
12.307609849320867
1.3332121889043416
1.515761156532361
0.8410052796610861
2.9501343290530486
5.914106922662356
0.7179839696164136
4.678305046039563
3.451824295754994
4.64130035095043
1.7139082089608586
2.4666462320952807
3.6713209167146696
1.1333994322646577
5.446642063801231
4.343017522516296
3.062105706156944
0.502513462859894
2.1779164713960686
1.9530660314805848
3.0392358432434476
4.0324260789339075
2.2870621194122758
4.271975666069567
5.02607832216097
5.406731031100527
1.8846649528543729
2.7162692564890794
3.600265635937581
6.872446546444153
4.587443450887824
3.5416611177652353
9.258070978017905
6.930574574446671
3.3629739353199177
2.6494716419153423
11.311689364741794
2.6622801804942693
7.166471047958237
2.321821643484826
7.5923312802117575
8.783958323009644
13.92797913171651
2.7882475576006716
8.759825790795652
7.664593930680616
8.572521366869177
3.4495960658334974
14.250868749144525
6.998625893334799
10.57425372799714
26.12137468067404
8.8307351970953
5.329722898431656
7.732159363745345
7.882291720530747
26.45832283742853
0.5357993122966312
1.0994163473519438
0.9018679017007851
1.853061337136763
0.7766236539736995
1.2144409905770734
1.5523875551658466
1.0378945992032735
2.9105480944512387
1.4166414054109662
1.018491777219351
2.538957725386604
1.3000041313836004
1.2364914532578701
1.8689856306392805
1.8166761784327365
2.532282037971491
1.5798061991272014
3.61156495533761
2.256520126947163
0.9136163783407204
1.5775613169842944
7.571603414348161
1.031028793454006
1.0456400618287414
2.4188071949790553
2.9430176402191575
8.37753475181154
1.9152837676681918
2.5965466336981655
2.301821261679205
0.8623589489852455
2.1804730206611866
1.3098118329417168
4.820242080885928
2.8269947959982424
1.6654280523697134
0.9404732163362897
5.658928418100381
11.391305635462588
1.0453212304712112
13.393573531744627
2.971925755935291
1.5249174572932593
1.851667142646131
4.469801651258146
5.014792008883988
7.112402593474883
1.2919978405337882
6.495587919604591
3.2216219576001572
2.43834635968606
1.872948789282445
1.5393112707286154
3.050297772299731
1.9643250058327266
3.6715979683955653
4.976143837286355
2.0946685793814535
2.698977459674993
2.3797387859588346
4.100252025961257
2.0321959557259617
10.250626288962147
2.6427802327205354
4.668447312158158
2.5231796011752405
2.569951156009435
3.1317076647037974
6.698684787922158
6.456993692786067
3.416235029987732
9.551448482599099
6.147577578239904
2.221165449698001
2.438563772511368
1.3928959969829355
2.386334352504279
9.607941247847974
14.511713998911317
4.306764860567972
7.993724615262296
3.073312262052608
9.442366641755445
2.1034928678683342
12.019181038387776
10.242703317935634
4.505637122342661
2.0642209844492285
6.2393531208219635
11.460545421466714
6.189574191170093
10.527800912211791
18.41651819628781
5.493892695986403
4.809918988804038
9.976077810411992
6.979710207748613
21.614903781603193
0.36999631335521577
1.168334187585287
1.085277106719496
0.9362932998180462
0.626912543590097
0.8017550237841244
0.7579024384683545
3.7543875826346884
0.8753405849085428
0.7477733806941468
1.5912426685191758
0.6755867724429283
0.9654831000188197
0.6550716727623195
2.168455977820442
1.4671093771988357
0.4383539288278498
2.6552859315024206
4.132315391148923
0.748957257727646
1.7083670025178035
0.5283227877021015
10.374819868332814
1.7982865145894062
0.7945611996036384
1.4060779723553718
12.434229576674442
3.7311895378833926
1.6022997345604484
1.7272552272194128
4.365719004266573
1.5094146701925562
1.6398293298255633
2.2002166494041977
1.2597702438302736
0.8979145870935591
6.9029680939181475
1.7868668733627393
8.42735666960217
1.4366415308370042
2.3117328368531767
1.3587622066363925
11.656690707941982
0.995779417533258
5.093012868418031
0.7604479315663232
2.3038071705869725
3.241098608895406
3.583454039198473
3.396540557842008
0.5295262755003707
2.5081329900894453
1.1260566119925552
5.774631405390994
1.0806076971358745
1.0275269291053835
5.293901088037643
2.363593464574046
2.054990250637567
1.412740673732758
3.7750544176140592
1.694875212752593
7.515591043749252
2.6715098325495066
1.5573313547310785
4.291641634252065
1.838848107362745
2.0909030009569434
6.447422789454428
2.636256239099862
4.975311850631883
8.840051213134233
3.0419363410137747
2.587657367233579
3.711459827917587
4.156997518137906
2.4817941880571386
5.304384733283265
4.712829113398781
6.626460760152063
4.5998304677049715
3.305687552004736
7.508485846777158
14.742466962371552
2.74090038826856
7.494791184790683
13.136291261019403
5.569354321489453
2.5414740203531876
6.304870310050943
2.2359787965201425
3.125611515475788
14.462192009576777
8.988394293946783
4.842619395910139
3.227050688202787
10.12936194799439
4.8066612962812485
19.658940721739203
0.11430758936508571
0.5466481603167933
0.7567547843346047
0.963115833658682
0.9884336306502427
0.584454833109503
0.3669173684883538
2.413234627360049
0.46416005180025643
1.4362966843966916
1.8041481169997065
1.1660489675809547
2.8799003869112507
1.6202912896185893
2.2779985159176253
1.2939303769540493
1.5640462781918458
4.629259142500308
3.739049001979705
1.127861040956817
1.8402732987622907
1.4855183237966776
11.309060646339574
0.6879819042380165
0.8931158235770474
1.3573908227529794
12.228442157751957
3.0193906833079263
0.6373677011562283
0.7241195049229745
2.600296297515289
1.6621829900700615
1.5407304697296045
3.3200619547682417
2.608816697179304
2.1385926757791744
8.459482914022205
1.2938659374126893
8.111142090946807
0.6936137883072631
3.9711467120472683
1.6423360206827886
8.555516973934656
2.340106811977487
0.7873723396184062
2.778731688130076
1.807013588495539
2.0168726725143324
1.9169655054374743
4.116513362127699
1.1649196371884354
3.0944703378651535
4.079094523924395
1.76760043524879
3.5592305436325993
2.4577674515225203
6.090318243083301
2.5210452019636973
1.1711937156412602
1.2087686599317264
3.5598572152299433
3.776387757134825
2.3529475236351396
2.9817568886975736
2.055669419253784
3.8293615471993405
2.0944768744797124
6.290612909213287
3.100079469589385
1.474795035352139
4.842617954624399
3.3361203163201547
4.439065442205271
2.720616760667752
5.466101246454913
1.6755266934497492
5.36082631438805
3.3591845083573553
10.05907293218114
7.022328462680459
2.8177541238898556
5.096860883194113
9.3115120366229
3.748524726343271
3.435813847083267
4.653288868164557
11.97986681103457
3.831682577776644
7.156689493706269
11.570160144183639
2.4852883677975033
3.8253204120260795
7.395376212610632
10.835700677969443
7.022645363259026
2.491246934744223
6.8585662575217
7.938545998815923
18.002011010818148
0.1090289827247451
0.7895781696883744
1.3661279835813722
1.266375924011589
0.9762339469936456
1.1931958572080141
0.6357949642064028
1.5284513837459772
3.0782213985350357
1.8687991782249243
1.6935101341423746
0.8342911238109486
0.6385880602517475
1.2777617569139492
1.4695691012020065
1.1508260623913344
0.9133949943837649
5.009715682799887
4.6023336477104415
1.9311129666083597
4.7939494324359275
0.8737441784051332
2.6515840324980786
1.661028544053644
7.335389834943541
0.9236042780533897
0.8108993658629156
1.1781073357469058
1.1822546752028031
1.1941914804651756
3.268282101706072
2.282590060986856
0.9059951375500586
2.006585330921357
1.7097434183778188
2.967761373206802
10.105511721551979
0.9396889550914754
2.843620275249225
1.3401797204120447
1.7630903114674905
8.344190744398272
7.0673877116511115
7.993563617030449
4.403731836390499
1.398728441861313
1.5471467467364197
1.9199127641440237
2.647333799894002
5.100348493488014
4.367776807346138
1.8589507658766211
2.8319911086118768
1.7164927140660975
2.664054418294678
1.5388307872529687
5.1577892468002915
1.7492735814847822
2.428516571177319
1.8411264093484714
3.210897081042874
4.31410452978168
1.1112534806077965
1.6667098124207176
1.6187142189370554
1.1482328636667811
5.0425851667820645
6.299824638022442
2.6321746279623612
0.7408166230726406
11.514319810210294
1.3720385291980026
2.118269294533735
2.5942495116912783
5.88967886314101
6.455102789047893
1.6369122919591816
3.3066454128646994
5.451808446517955
2.390146817310168
1.1187183826450273
3.2159994604238635
5.093322780096136
1.858766046669769
7.757230950847677
3.8951699569286515
12.855281318522675
5.420147627877719
4.059204063221133
5.484117895060108
3.2962222121092988
7.4715458201343745
8.386576333967122
2.5429366885628877
7.4258073070655275
5.299533925437818
4.519423224535628
11.081986527418158
0.4945162850725061
1.1908812002646012
1.8917439529904838
1.1855988563573352
1.325463758071358
0.4793519875982224
1.1282977258725944
2.0653964265607905
2.7670342228825184
1.5163708843974344
1.0791137216832463
0.6110883322375419
0.7015400584775003
0.8907531836441223
1.383851209294924
2.7365660187421597
1.8399885147148087
3.3318851656914075
4.689236030009743
1.828323877812832
1.8762926082711617
2.2989202160338267
2.195320825167996
1.6925249935136697
10.436899427671824
1.013859620246676
1.4265589710272806
1.0826187278583335
2.6688139150991197
0.7357691655332795
3.0081267125227553
4.211113067731627
2.2731828127946625
3.2760386778085255
1.820103536329117
5.104511058183054
11.234689543432694
0.5491870753212031
5.162320380524877
1.33039235187886
14.412958944802432
2.0316486771424587
4.429104295843193
5.414841388551736
2.826681684886829
4.075854357161326
1.2152018988923805
0.9271922524304538
5.144673887053369
2.722946746543073
1.1176936467568703
3.6805045909551786
1.513457596341347
2.7387001192445832
5.443096454661824
2.321731081871782
1.3989580589601287
1.7916272955920154
1.775242433054276
1.989187306242074
2.828930752361684
1.4814078353627673
1.3859380950371665
2.698297026313607
2.0649548724228235
1.5421285691161057
8.151907594602044
4.943303142782768
1.7853866186722522
1.9763501213145103
1.3998047052692963
2.3040552546303905
1.331867338653447
2.2497159841955017
6.187490978362451
9.003079736544963
0.9142816504663679
1.0725182747645328
3.381866824801737
3.725422387510756
6.594239514205168
2.3007347851308917
5.842268899963029
7.5650768998235876
5.587459470943522
5.282855544605787
13.864716293094732
5.071653262928277
4.625556773183173
3.5856689056656323
4.462942508100903
4.084362973147094
6.763458237589204
1.9054376120767762
7.90493036499075
10.54372412898134
6.149922565196958
4.6167356847400365
9.40943830885543
0.597185963494852
0.8219374835560613
1.0431928291431969
1.7260546057160835
0.9231794478499228
0.9878008930932863
2.7373877201346843
0.6706588722669053
1.9916421079065438
0.8296244798801174
1.5778040791621692
0.6743713629971874
0.5377260781884066
0.7005472053897241
0.7764059293574114
2.2232560903398255
1.9186143776822269
2.186674277320601
6.906895773877042
0.8064147204347357
3.568059843130187
2.307537841594198
2.8519413095357393
2.3087272183007896
10.27699818272752
1.2609972225823896
1.4055837332678427
2.33331846894116
3.194447964964407
2.369851432866245
2.408652793517513
1.533880552935243
2.047527262026947
1.7835229698625972
1.9779321177402756
1.7190063907555206
9.992060654203048
1.518392178906231
5.288572221035386
1.6712117270678282
9.753919833291139
2.2773951477751937
1.520557517931312
1.6668048424636788
2.1005415483247694
2.8044685525924704
7.945254251987304
1.2428405647072593
4.509820898526369
4.486037890519677
0.867973360313571
4.391098252750594
1.4891042754276074
2.416600150305387
6.364968677230885
1.598784762352173
2.3487296852383186
5.030021399462806
2.3754954495499025
2.6958363636499394
3.497249597082241
0.9355645318420017
3.0417114702569235
1.1008898674283099
4.21548249415251
1.831413244619162
1.0240739406786639
2.9837606938285512
6.246344045564872
1.6183553789593808
1.5673288211142289
4.605632167691637
2.0447893142396474
2.557907833391029
6.525106967946022
9.639207495053107
1.2649321784116418
1.7733357378910446
4.2522085775664715
3.4911307244286833
6.356405496325342
3.3678233623942124
2.751346824553343
3.7982907387606626
3.081514654723284
4.878530442870835
3.198112755146216
3.0693742656656773
5.243245616569172
1.4034107482504123
4.755227684529221
2.7955118211284016
6.83369126833588
4.659178809745967
12.542192367274906
5.4686426562489725
19.96044610696504
2.5276976226463868
9.586862372277665
0.11593387402026246
1.4067089909106067
0.944809745359195
2.0923226395363805
0.923860654334625
0.943658952404743
2.6256602847333124
1.2548661497874536
1.3845379972349794
0.717144294671728
3.1983901194675544
1.9177501167394995
1.181118831558784
1.7564378523714839
0.5595123012454207
1.7422906272235834
3.9375446009444954
6.145071534649666
2.907274706394288
3.5230881025350747
2.426743101853287
3.4394312423722275
1.3189171515886557
10.61936773837239
0.675578701406286
1.3495555253822071
1.5175203165511437
1.3540262543479882
4.3674601141870255
3.347557429055055
1.4491462416364975
3.844079932429186
0.9761988187468712
1.606072628129507
1.2193964855826573
1.8843807442488167
10.416506947635474
1.0163357276487432
4.19071718978488
0.6393603651531148
1.4456970202552852
0.8495229332566853
3.424291748294023
5.171477434149659
1.8894761161227187
2.686458099107668
8.992153679191462
2.0123019016838835
1.9485135725947083
1.6602299293150649
6.568668253392763
3.157796427505388
1.7511150266796658
3.0776757647435082
7.107601187135075
4.721164003611193
1.7051466219959563
1.2612021157412658
1.1423224630093125
2.0260631889934735
2.04596715080766
1.2671283372070854
1.6414787560461732
3.358880534882915
2.152999673036119
2.575819571573123
2.1491912912146667
5.762706095434787
7.938346474891496
1.5480754417853066
4.138129313640132
1.9192471692743192
2.2330472601008817
2.182999280368227
8.350960723794808
8.734249065199878
1.8466873599938132
0.7966509247131297
2.3326442413355553
8.645965701912367
6.715603342150723
2.8090173548315187
5.678794046832647
5.2057660692571215
1.772869658941452
8.420515013144557
5.302959772257021
3.2563603783891266
6.550305297533767
7.256217054058499
2.152839653524861
2.442560149731215
6.01445600223363
6.077241579133626
2.3901129717070586
10.120303083674003
10.200416322237148
8.451422012233284
8.44713567726792
0.6669156560054301
0.5793963185380792
0.31355095132609
2.7912223355004078
1.122257491559007
0.5375185619635577
1.6990759243605569
1.044379151641419
0.9087458618353219
1.0220363358876572
2.518204301322346
1.445616277580001
1.5752111254091314
0.9153635203018712
2.293380182674147
2.4863235589555863
4.199766490666476
4.1969279597529106
1.3036848600610202
2.910448292070073
2.1950516711960524
4.027171694734449
11.403914730642539
1.3248361749638915
1.1667153564284527
1.0109406048626954
1.7979475200998878
0.9852032010639954
4.712560890338834
3.345968795025688
0.6350411475470317
1.4905615772406045
2.1947822831516137
1.595877299458737
2.548995517961694
10.949330796275271
0.8320766971016669
0.620295599096844
4.613000801121999
1.4830758557686499
7.834794916837855
2.512046209711735
3.1809209839944086
11.675037668604606
3.7027806831045824
1.1818871866155187
1.7231644469190177
7.436403379414588
6.620691621582823
0.8873115645853217
6.8917961801466125
2.2985495404820955
1.6684813414468678
1.7048659897954987
7.970352713318533
5.522912358567165
1.9278180970648355
2.4326136972865324
1.6065265734974024
2.28401688286452
3.4703651454397773
3.641858387117133
0.6226096456797161
5.257009949673292
1.811888670159922
2.891075280884653
2.1491773121366196
6.722835840029044
5.516161807294578
4.272979003698688
1.098284484695082
1.0796620887161998
2.833581673494026
3.9276659158983867
7.872532410397571
8.512172482044784
3.062302879344797
5.792225618875917
3.0684663214260617
5.430464677737645
5.112337254262949
3.454040003981124
5.068940897916189
6.900447178791244
2.926469963494174
0.8886458132824818
4.979656405137561
12.732949542966937
8.443343184519895
4.732135121396351
3.737315291837997
2.1121339398772343
5.85142367633411
4.901609866173541
2.5401498747385194
7.20658720591234
13.875914522589742
3.8908949241420694
6.77578512606066
0.7937239439445887
1.2072082072132564
0.35765392176448174
1.2104081027260722
0.9378798669175002
1.0358972249249516
1.0630779242783168
1.116589527149685
1.5102706787316988
1.6802579672907443
0.7734316128645078
1.1581343018484553
1.6245914884731187
0.2572031009981678
1.8890774302704063
2.602430314588525
5.443226208509709
3.3200725303095275
1.0448572634822504
1.7049870543331977
1.95828678820987
3.3845348085797307
7.829372531882295
2.0470187779279265
0.792600174139874
2.2328219161934717
1.6312110179098869
1.749899183365913
4.972578634081991
0.9241047413272394
3.3521742383366706
0.5730618679276327
2.1470970661217437
2.2486302304413206
2.683098875796332
1.8091743317210678
7.882123382562677
2.0060686961961074
3.5858000388197584
2.5777040639232895
13.341115326258384
2.3272276169874178
2.428016947967204
2.476997341058301
14.191012642512558
5.021578974186639
3.2092378191093083
12.047352927947182
9.636804506606794
1.3857274112629727
6.353943931962629
2.2151907403806677
2.2259998290251892
2.2916468351489088
1.75738490098037
7.724780813134481
3.01741697567184
1.3309974138770064
2.5935071697526575
1.8159618546479501
3.0853450984390873
2.7168139930815616
2.8219306637060715
2.9785041198550006
1.0280498256807862
1.5137468496850162
2.468754590640286
6.028607269822847
4.541312006688397
4.59138315068509
2.325760491410482
2.8015199978596454
4.460278140502753
4.124290579412771
6.368514425296501
8.75405120995362
4.437626910245416
6.553117966723583
7.183695599204131
3.022688568491874
10.305800617235226
2.9732536414409845
5.88436078655981
10.59284352114612
5.950460333409644
2.4815563813611887
4.917254318298574
12.926925563137141
7.980139272533544
4.383387536762791
2.7128296205586127
4.036153155549347
3.47066458436178
2.9728183384690556
3.6015304179755603
5.935478642596443
2.570145753165963
16.031276849257967
5.166308167506908
1.1755057824072663
1.2314838812869975
1.2374867685120645
1.5185248899885304
1.2370698925760077
0.5495712662855079
2.2856888676001734
1.132422809036694
1.748402842947617
2.5630397262601967
0.31658189311978524
0.5281719572061337
1.9759994234969667
1.5736529490540614
0.4840954918692284
4.7935267296005195
2.5955192968035368
2.568427615444396
2.9882412128639553
1.9273409949104883
1.288131217626229
2.277277491230838
7.058365156056804
1.5174121192371401
1.037237671438922
0.9007267400006409
1.512811914272307
0.536945327379118
6.472205720638762
1.3446553187519878
1.205684468348208
2.9639567466007737
1.008003917103346
1.8268612016075108
2.5765243340008412
1.6481447110672485
6.146170876149182
5.97046613738404
1.0538284642507871
2.22634267545487
13.593212486968804
1.8359598481563433
1.740219508171258
6.670919649413327
1.6582397854032764
10.536240409716498
3.131585499747789
7.97024464997834
3.668434436905764
9.079497052402404
2.606201402526889
2.1395976165787354
1.2731611052330973
3.864629780487651
1.8697796364928485
7.607947830381423
6.269675877184249
1.800379863681923
2.2977160676006467
3.04807558017675
2.0105201004166346
1.6278024205121118
1.7531189818513198
2.671196043889292
2.7670796000039424
2.14470810410798
2.1093471197968636
4.834925285703899
5.41466012607231
3.506847896404034
2.3034510109307087
2.2929657679960043
2.782239347264069
1.7343952725452367
4.807018282217991
7.459856579835944
5.989323647772811
12.527265615696537
3.713836924750742
5.26665865263164
3.7186695046239735
3.574438479174682
7.0298313818183855
6.245513924469617
9.578028513818719
3.0503938509053583
2.9994689511964134
11.568919789878734
0.9305438770679089
4.308423268775861
7.099963454101583
4.395784131402273
1.8445719410225272
3.126728468715217
3.333629582590451
4.035143045127347
6.924215179525388
11.884609097420999
9.269240534054129
1.4366684875240732
0.7166170185300722
1.1613991591714712
1.0711324034323355
0.9761730662118769
0.8548941638143985
1.292309186980684
1.1651149925980764
2.355362251415769
3.6840900151920803
0.3591487748373188
1.2468473846154895
1.9472156979156598
2.891890746548828
1.304085410166617
2.151194077853185
5.455366151726831
2.0788315015191383
2.1155722833117676
2.3299744912175
1.5325187993726934
2.9362554876361617
6.083068982017836
1.8315985355642899
1.047875684627791
2.363128754972475
0.9985139344718967
7.898962063897239
1.1177908435665531
1.6980582374672173
1.29636502098936
1.4635768460844794
3.9637212212432704
1.8161420158285226
1.1230644199989521
4.034258587706777
2.501750350625323
5.451527545765732
1.2856875350534915
3.032277239628313
12.033296340576642
2.1619940960353192
1.9673612614894482
4.4029739415261036
7.379695564138797
1.4543979984241253
3.086145999293207
7.5084490637068875
2.5168491119315854
2.6960489835177457
10.83101946410449
1.4588968522842907
3.056048946634367
2.001010377255998
2.5099921345514895
5.062166204659913
2.0949905385077088
0.9339641812463996
2.228031984485683
6.144085756264102
1.2774870238456717
1.2827852385743055
1.7509907046272268
1.7865174960408194
3.0310575460262448
4.141254339604053
2.5566897039272383
8.710137121942862
2.7324093599266046
5.229858356970713
1.3801901005078567
3.4683503035853667
1.0534012968431021
3.204028207130397
7.795278210449164
9.222576591217495
3.304846762337772
8.091575277318267
1.9922323229896415
2.2817514967175554
6.072879574553614
3.855367411546715
1.8410614489449397
7.198571642513305
30.36610981180517
8.490995167426295
3.1012593841031624
8.258450044747175
2.8576295645270795
4.110207562503867
4.487435718417592
10.153579337153225
2.835880665350844
3.9906809526659037
1.5745381669695184
4.645332462167499
7.185867045745488
11.216068186540245
5.8340660224632055
0.28217162243696575
0.9621242247511792
2.1548919880116224
0.7736683766333224
2.3723049736694937
1.9118953704150081
1.7387511589478242
0.971630715321189
1.5513687106241958
0.3964954925962877
1.0150410286397396
1.9032464235691844
0.6155001741664182
2.686311599863397
0.847022912733811
1.6620393406173266
5.771565514637848
2.376344629617582
1.740323175175104
2.160202626292638
2.5059768184523463
2.266302514943205
6.921278014025087
2.190633328859782
2.02431864469053
6.810922101766525
1.9603167595350588
0.6094485478676416
1.7348075249756727
1.6481896192612853
1.6305662713704525
1.4696689761400228
3.9873967857912844
5.284883353896449
1.5931353249569098
2.2058832298220326
3.073626669516249
6.099773678536313
0.9745250033659527
3.6541924599255604
11.403832976724676
1.6399403776527472
1.5866761477331774
3.1115085443939132
8.318392612456321
2.918632757888456
2.526483064894783
7.0978368208241625
3.6718546500156637
2.230282138746758
2.613588037132549
1.8167863218855598
10.150269064430839
1.0272315038419875
2.587136774682866
3.910012390408054
9.037895308652404
1.9305752831153067
6.254575321559489
1.8477892238553115
1.5968914225762196
2.3281110348829444
3.6698334674935076
1.9684594483366393
2.500800929071789
6.55888962786085
2.6927391407918035
2.1791527217932174
9.568068095044026
2.8173964813953085
1.3881852182548853
3.5578058807857964
2.403009386285849
2.899790599831845
4.221189924788208
7.645072494303674
4.327012439358088
3.6330180379768544
2.1984243801077965
1.6388909132104807
3.9798820674668334
5.533035350336675
2.055856111358694
7.68463039263186
5.5296398330351675
8.872537245001471
3.2998090378569693
8.25982103990607
16.37128327632815
5.783119417031215
4.811356086524001
1.3974454730289982
5.528941112652464
5.085409786369289
4.914665774365751
5.231646565004777
12.703425013128744
13.02218040207769
6.7384904456904025
1.0370608965836319
1.2062667514388805
2.497744083615297
0.8465523888117757
3.537442060042052
2.1476529759755847
1.5973690719393927
1.0144885805725892
2.6857095376570426
0.2935141039549605
1.1515500739599245
2.4491214922210682
1.2160529772049518
6.651094240912203
1.6397099929344086
0.8746605399748717
4.817114555769803
1.623268372632378
0.8440854952078067
1.6026272281955876
2.3109045261047467
2.116771341672683
6.88324053892313
1.7458858116140772
2.1034109456459653
6.183177424630322
1.8308277744882173
1.080416629270808
1.2645148878223613
1.586401421376379
2.3304132545347445
1.157028253812109
3.4920550296238217
4.811735367100624
5.6679331130861135
3.8824094334471564
0.27111897280221015
1.738679908732184
3.4768544975496125
0.9470985064560414
1.3929472082106407
2.8079773473363145
14.809259846158263
3.857294549815122
1.5480860596541755
6.818985701120795
2.8044358628487087
8.282395284963748
2.6850267200642377
2.903080037130565
3.324580246425585
2.584318256590211
9.986457266877151
1.039922680369149
1.7160575858321832
3.1014360701499
2.2608606131292692
4.547072116829908
4.852949036199938
1.9411306396645411
1.6057020216016444
1.8459633029069644
1.2479379743918797
1.4935533713428837
1.788435746965906
5.651822762387249
0.21179556195058258
2.844418646874216
8.040218839785766
2.1092631730187335
3.1336303330077353
3.096176357313611
1.0316428702001776
6.035872922360051
3.052298960738213
7.715593989803152
3.8543216949359955
10.137918242778065
1.8202595374832748
0.8051190405179343
3.357853729016663
1.7945325194555768
0.5657862599054144
9.604915801380043
3.7926963955498496
2.517817885460551
5.267300973747395
7.312498873094398
6.352156328839263
5.434675249938445
12.227400058205356
1.5942943946758397
5.472671217985586
14.188878326847608
4.821261144689818
9.16306920043217
15.90201858149885
14.12933778442733
5.1631859553463855
0.9120988213073123
0.641766323327458
2.20685625215403
1.4955814427165584
1.5830600002997504
1.5545765479821965
2.9062904732364787
1.2379282737285164
3.2476117886629825
3.3942605304908917
1.6763751169528822
1.1093873377826093
5.285423775372174
1.2594378161088855
2.3196013694491766
2.213437739209688
1.687565601527198
1.0527169171272173
0.9635123094611839
2.795540121949064
1.7609478479868106
1.19066849577378
5.05999134297564
1.835785990899341
1.5558212926373918
5.077974763131516
2.4767006995147036
0.9326691777449136
1.2583496312413456
2.273755408881852
1.2382067586008016
2.8052792963160655
2.078379455178318
1.1087410107796696
6.201376789228861
3.5656067785030126
1.8211447449083942
0.7563388389134428
1.8431903608212556
1.8429449080288247
2.2958629207542383
0.780194499038167
1.8543358005790194
11.647973804390382
4.618752393275958
5.315006013692409
2.8719744205089106
10.310410923622653
2.465063146149418
2.3188146394741525
2.476726238992888
3.2801071504342616
8.76475169556112
1.36180814575696
1.341428562509439
9.22756477901081
4.668383990313852
2.0432425427261447
3.848217745450384
1.2761556100190887
2.81867686191591
1.8283096384516953
3.4957093158156547
2.041805335646328
3.03049539937687
6.356721370742656
1.299201415119916
4.280615961045059
6.427992146065495
3.11723520935017
2.4424250668475573
4.407674567901233
7.152847933130657
5.322683239001681
0.8051690067441352
8.265459913457603
6.411053346027779
7.045918231837698
5.068084447858914
1.7460816389318892
4.3196857227963505
0.563241093343152
1.8655307451205145
8.893644609162337
3.3500077904880747
4.058268120721055
4.412639864281785
5.307403523294905
12.062931755068536
7.357161160008648
3.7116534694801664
15.917978831097798
7.911035133439256
15.522774186021381
2.638775916371097
11.562317495880123
14.909683532997166
16.707747127714104
6.1396553680230115
2.267959333735244
0.7383197896277499
0.4465001793338103
1.0992487830150652
1.7401249714863536
1.2265949809397467
0.9980547634224682
1.3368457331629837
3.2423501576330995
0.6530441909384391
0.7970159716155957
1.473192703936945
2.484727511467049
1.1800656341193299
1.1788936094693367
1.7372844866424368
3.102285505532133
2.0718430692769974
0.6685619507944155
2.6888902508877535
1.8166359717180387
1.8322678181262346
4.096239409329584
1.210328731448766
1.3134504288038646
4.505267125577317
3.3049608223619305
0.45920349193978777
1.0125878594283224
5.3870500402608945
1.1646454062192741
2.173692978451194
2.2383443613895664
1.3060811614343928
7.9152152543584995
2.4510649174559895
1.5082351567228816
2.5136454404786313
0.7680062544718668
1.4997250048458344
0.6628262728205878
1.4679976998684876
4.119194955826298
3.2927848173329264
16.659847985903653
3.335310281847014
11.741604061674826
1.880013383173428
3.914462961126299
3.0220178784832283
2.7914282893412707
1.0564999960740837
8.591318646949917
0.8694083282986039
3.0384619673504996
6.809866500089846
6.25459558499923
2.0095362057966484
5.188129844901712
10.28134996488547
5.291606651568736
1.7873036270042526
3.3248480961593665
3.2502155800261323
2.9514977879658284
1.0838194524520426
7.5071913739295235
5.313799514385776
1.0999363147080108
2.6803248697503563
2.9697369928482593
4.754233978853945
10.99214345387575
4.618024639249472
2.0230289430601878
7.76224988427485
5.491471130063168
7.45762340744026
6.594969352603996
14.827306297758293
6.058709258202691
3.449746049073091
6.642131028017981
10.575467987308484
1.9193691020663617
4.180987052300734
13.300694434372744
6.025690067557414
14.804856968602198
8.146322684871057
2.0785155495526193
9.350106347578926
19.089956752217642
3.6849469321606336
21.030266668006917
12.975771520051243
11.859420296856237
14.120877461338104
9.196690619077874
1.5967881649523226
0.8582444195417492
1.7185646663058896
0.6402710520852822
0.7914251989589595
1.921201360566975
2.2041889609902863
1.7480482103718478
1.9931817657532571
0.6058236358190797
0.7246351485975355
4.193819080937514
0.24680670227143045
0.778818021083335
2.0594490302129107
1.6097084913544544
2.7944422296428555
1.5000521140030292
3.4871148830431093
2.9068466006960203
1.5997476300107862
1.4110580116931029
6.966256351008993
1.8569904059967515
3.066117559127981
4.864331219296776
2.412630135001769
0.7117787921493404
1.05629349682041
6.2860730914157825
2.3397571456010366
0.7620041653600381
1.73391201129938
1.9804402677323012
4.883281609980855
2.641220732797
1.0487398320315584
2.1523102064151347
2.145266869830905
1.3871900435788995
0.8763724506629395
5.809369833228001
1.2487445605208214
2.542806977937943
14.893821366537141
1.5374860036277882
6.380693104032783
4.683388525870631
2.0147662923853074
2.0483100014212043
2.0827287739595155
1.4820737516730904
7.73460258968598
3.0332848681922298
0.7913622330758422
3.3087795374575935
5.573240018010707
3.4952212189379503
3.090005841307209
2.572111655528438
5.153674739447454
7.188804291858019
2.722721915068084
4.67883131535133
2.6223355711176883
2.604270304133546
5.717483841641132
9.482471465037456
3.6671498773464317
3.7633823804881863
2.564154149645582
4.434696966717471
3.2005597301187865
3.3526445527431976
4.466556756255711
11.307943851216283
7.218418510153906
10.151119880918305
11.465123177270995
1.328002238182125
1.5000336247818697
3.9949321171365852
4.942967698737154
9.732471889823135
2.8555826060284613
3.5914717030281844
5.464776282617581
21.27741831795068
5.356569431826194
18.786821977399608
10.079807296653595
7.526545449771591
5.358476754142155
17.46709475305905
19.89364880976401
8.975357891061286
10.415597071830767
13.516208300730494
8.45586748153472
1.0750097698327188
1.047867992970181
1.9103406424687346
1.4026398685716537
1.413773069939882
1.082806199330325
0.9531299906355644
1.8903570596404333
1.102904034118635
2.855770511135366
2.920463631858564
3.824700059023916
0.5599801629854575
2.145565676000339
1.3626764007980725
1.2110669860730507
1.6577493420637595
1.1553042661770014
2.7893926059202903
3.0765959102379825
1.1571837379693475
1.526001808757916
6.967741916032858
1.8975915757875534
2.5662076279328727
2.1693510353595253
1.2154894471976223
1.9611562661870428
1.773550097334786
1.1463600710927682
1.442156857747882
1.912912888882472
1.231385700273115
5.3161936690143605
0.6467956904559208
2.8584502792063984
4.12029850109365
1.7327493513068015
0.8713678182147222
2.0781027214042274
2.355665695106935
5.315279062567425
4.678836737427727
0.6520140554251339
12.642096508643984
1.4250964068302698
5.6152168922876475
1.8559984042724318
2.6763297331390863
2.3164433662137824
3.7120481602256112
8.78327666015032
1.1674973785605753
5.902447529973696
2.4018572780134657
1.4386644789405625
5.783461306480832
1.5483684456497258
2.866352402264984
0.7037048932067789
3.2021048100701934
8.549903566241888
2.4070897432656224
9.1241957726973
2.254857923672457
3.710776326301621
4.372135545106767
7.046512078690973
1.882305751883781
2.929966169750239
1.7305867013103076
5.003234382303511
4.2298862637924
6.676900649974293
4.391044082325655
7.071624576303836
8.391537502400533
8.470910196464237
13.62809262238119
2.4778388617790448
10.498916339847478
6.778153764305251
11.209103948891437
5.943772128158312
1.3439788231849985
3.557786310241068
3.996809350010697
11.6478346002125
5.943176691337286
7.642711376356725
16.6367090266864
5.831638689645289
4.31918274693898
13.849747274401707
18.67004389301571
12.04838840300579
11.687976152346359
14.157969035961731
7.997845459682722
1.9107367508505881
1.0697641018980864
1.3511396965718008
0.6555588777589205
1.212663650194161
2.7412385579235883
0.99307440721427
1.8162874380012237
1.445358489185338
3.648170541785191
2.315204686622408
1.7968033825876177
0.7785648136679595
0.8908701176045044
0.5970876743493213
1.9357025658856883
1.0292226318000057
2.766967739150022
1.7331995943145975
1.1113032654418882
1.1410017861505326
1.962603938062264
7.208665077827947
2.543743258831584
2.401408542301457
2.337759489964024
1.5474249591381573
1.816125093148084
1.2823542247874198
1.9302302072761677
1.3938436440568036
0.7251228740058323
2.4130615808909504
6.574182373637876
2.169722227760816
2.5079938670241786
2.287943298918695
2.094616862788284
1.6925740419402615
1.529713778472391
1.7169618377460347
4.433303229566093
3.3821315627057813
14.791261720937875
0.7761089840674829
1.3223482369585484
5.086399799676369
1.4415292197594527
2.758816900314124
2.932097448575063
1.1592083529325017
4.528694650537103
4.500935788575584
2.2271672971092027
1.3401893960641653
0.884069569447487
4.960634245086888
2.348332890429622
2.1725400501312295
0.9671522802521115
3.302549276222893
8.368717001596272
1.8384459804465039
3.3457798107051095
0.9301278640555007
5.8224124431300135
3.8134351252013365
8.781150990431446
1.6330660014357523
5.374294197570831
1.9969348315267352
4.312856484041981
12.20742456286912
5.3662439423565145
4.091523757790269
9.32398129942054
5.95216973431096
7.1464467622128405
10.768751395247918
1.6617224411999671
4.3517991024575435
11.986823781166905
3.1362927959835356
2.069967016186921
2.3960487369513457
3.0484984695260566
1.6145072928341533
5.559851422087481
15.12165778704036
7.811030048674407
4.9522917892274
24.61661805272556
6.748899140803118
15.076852854397412
19.600503839641167
6.936996815202556
10.595950588892087
10.335474183036741
8.638913039780071
1.3228262465079919
1.3208938494820934
1.5526378063338948
0.2912850418741059
0.4187032400374517
0.7935600859277467
1.009455884600117
0.9615001898423042
1.0453090990795806
4.316641257413995
1.6090718138483977
3.1176477047532622
0.5851706819138763
1.8313010579602138
0.9412466695818471
1.3279359431440847
2.586710116422651
1.2952376620320953
1.8285023313746955
1.2944946529804706
2.2172745493363926
2.331719029332215
8.34285177778631
2.672215681945111
2.563166901774
1.1406803955477167
4.511592012425827
1.7274900412694636
3.0745083796596706
1.5667849529555598
1.637512337004825
1.288776555620992
5.167922542690223
1.7075723309091952
1.618566371825036
2.373478587048831
2.327514495336677
1.1473482333931286
1.7747106922056453
5.477849084807448
2.9849528692079224
1.5917613496592136
1.528149788695973
0.7842605779937958
13.781385158659265
5.991299514182527
3.129409162782269
1.5453163924324962
2.618254899134504
1.5344081696180611
2.331029312271053
5.490360648431675
4.917406723155186
2.3921387079085967
1.1413442509018066
3.9345355651288663
0.4557383636159032
2.647126976022396
2.0144177177268676
1.9823136558548093
2.9640042461537814
7.804301747495821
4.417732241934368
4.716797952574616
3.149964006043074
2.234430970186586
0.8733728294365045
8.746367922757011
2.7357679472898475
6.835029359720732
1.2210573702401488
5.285614278742107
3.219888383409163
6.522282617856078
3.7320207770636915
6.944025027519416
7.205231967887082
3.6922328561443885
1.5896294174542864
2.3194191102377504
13.055348495747337
1.194487075852127
3.4325827252929138
5.858321599065578
1.0382044308617095
4.190663132958526
3.864572981327425
4.619568750504025
7.921657277235294
15.662648950676381
4.255707232143425
9.442375471195735
13.026233430372024
3.7579052865846925
16.14756814856874
8.758121542446732
7.778922305809485
6.108182221044384
1.2832488657543426
1.3758205856728918
2.6336450352595007
1.0925752186736755
0.4778032104809663
1.4539619780804875
0.9224077437923754
1.2770960957657027
1.490970820158495
1.065288487395783
1.0450358628536296
1.3303116085864404
0.48260689265720724
1.4389851372471238
1.2693152825164726
12.873253326325257
0.8673165615100115
2.6083375382045926
1.2893087952974567
0.6653953205309732
1.5176163599422632
1.1663354830062833
7.391154561151184
1.1735292795410086
3.8842343998791784
5.936537463073993
1.409112591291674
2.0146755650277908
1.3598738747240113
2.6123604427893086
3.5192876586046884
1.1420668420677045
3.1764204793038053
1.3694124336605735
2.5303252057009793
2.0204617150814874
3.6851820870487138
1.5986105955458996
2.4090366700741455
4.45178657895398
2.254258048327526
2.1975387491386176
4.6358448868663045
0.9497483051848209
5.3334519960682165
10.976330369613189
1.7824160283841608
3.6401821050125838
1.7458619323185
1.0357073042570333
3.338319068515839
5.627040102137529
3.240143431630778
1.9208585854335973
2.0487490266028496
5.280745082448914
2.9138806825282786
4.334220100140068
1.9196284619116508
3.3470267878269175
8.432969262271918
5.78004881292374
4.640788767905539
6.749083588229551
2.556066893735857
1.7350343701116873
1.8394626291776612
6.68270586562653
2.691213356922791
5.9430878462615935
1.2288915963680764
2.637710558434071
10.503971495675877
5.179537817093669
6.8671888983856375
4.484547250650117
6.1191618156055085
8.187434618959697
4.5474754674579065
4.422716115301352
2.863634355086414
3.610051547333546
2.8220973274777448
10.813649870302077
0.8381220542118807
7.018923912387087
2.534673775782442
3.222362737955018
4.885169334317052
8.185775704215782
4.874394359868934
13.069548701353124
8.129835491362888
8.581736517044607
5.755254469232998
15.954283474474973
9.774103485912894
8.291116211959837
6.356712990156108
1.0629253812215453
1.998886683764123
2.8832064366812293
0.7260706241920049
2.1176652931090563
1.80538694676596
0.6878244136147851
1.3983915655309382
0.8117183613363456
0.6888034354726427
1.4372466588920283
1.8228216623378155
0.5536393752591268
1.2970791108366015
1.1923486797277165
0.9614874121000587
0.7848757435553183
0.44743095931747623
1.4959619546015999
2.9643598637224735
2.047299535917396
1.3140116862977111
6.09237537045212
2.1802314181301137
2.6620491376789093
2.469897955228817
0.5748057809657209
1.4727589123155795
1.141871019712303
2.896931340314181
2.893997441510505
0.4171428770972744
2.3137558436356853
1.3647087916874703
1.4249965628906756
2.61457494390231
3.2402337673871404
0.6116951551196621
1.3061742960553988
1.92096207447788
2.6624870069608173
3.3126457559472278
2.6923061428337327
1.2413274236047527
6.99369837874046
5.2667726415812774
13.900980065231382
2.5321164162947785
2.0318772403999854
1.4562326287833658
1.7548970627463996
13.33890580845995
2.1473397064878195
1.6806277376822971
1.4790866482157103
9.963654236143856
1.9510827187030753
3.969866373451046
2.158509699795453
6.902202643321036
4.174623210312695
5.509132506779204
5.37332529498129
4.835526871307816
2.8106500181981477
2.9539599240120227
0.5162639842766582
1.3414093338645323
3.463431939484156
5.55974178240158
1.777224787897372
4.8605915525168815
7.022031402464717
10.217926451546449
6.339613444861548
3.747044454180809
4.564178381211221
4.562818321615127
10.807412220427054
5.2796191139844275
4.396977146140434
4.850291334456861
2.7584190775637283
13.257834674695976
2.983289277545502
6.947964027697619
3.5792851701448174
7.044036176466128
4.940655852861246
8.147043037695326
11.215473263461385
12.103565362119314
9.179621922921086
10.777489245758202
5.882776867630297
14.731255043519559
9.0623063388596
7.531810824746353
6.907289488240749
0.7097682681117007
1.3636366948435545
2.6691279528250416
1.2419241281551179
1.6087307111356968
1.6474484785201304
1.182446718383639
1.702360673565914
0.8571253723717531
1.0752359573692736
0.7151493277073688
1.6143158067841576
0.6641947136353366
2.9793124142382674
1.8770959210309788
10.759776249172356
1.0285147794299583
1.2043513283779983
1.108595879156687
1.2713998715359218
2.3078112402846407
4.704725745302727
0.8156867075624538
1.5987135251736098
4.01473016528958
0.4221682346685873
1.4489005362019125
3.4647900168108063
2.267891409555896
1.5522689684638777
4.348829221680401
2.5253137953883007
1.9150214820322422
1.3377973827850835
2.1956638548765075
1.0012661634031164
1.558674793966572
0.8306985291364546
1.5040364207393022
1.400523174073989
4.4616494696401885
1.68585486435743
1.491707292467563
6.7785153675909715
2.0427022067925624
1.8260661134071032
2.1258234227422603
2.7735093551580783
1.8896707132087613
1.888821541118681
2.016427413339098
8.553430219081744
2.0811007697631125
2.9194011313786903
9.141011005477651
4.140870445179359
4.360249919569123
1.0600534362368532
2.1834674155693157
7.872033147067656
4.679765731949109
6.6629617086594335
5.028489140416255
5.253328998128533
3.1466211077015918
3.7115363106890418
0.5490016453498092
2.49175578778125
11.429072049443752
4.906224568275273
1.4386842018466512
2.147260981595938
6.462513103128663
5.954166203781496
8.358706087267691
3.236623518113835
4.761425240196323
6.371304243489776
2.787708771171697
4.751300739903322
2.4300453411868097
4.412816546839657
3.42369888790104
13.594798243239504
2.91295304244586
9.983663391438723
5.356550090262088
2.529587906424078
4.468622411047701
7.422714024319096
10.934757054827164
5.028425066085337
8.28870695697864
5.07651428638537
6.745240743970656
13.061988113626017
8.511221950114885
8.828284244951078
8.20962361795737
1.4942394920997462
0.9395715112277937
0.7931060711265905
1.123522168866274
1.997921063945343
1.72648685438796
0.9188454052766011
0.819939868620377
1.2256983089975486
0.9424532146343589
3.2366434020612456
1.5703773355953325
1.4229819082918151
1.4850782911366542
3.0199600196206355
9.801663263906363
0.7034767525908275
4.426571373574229
0.9143196548585814
2.215361077199021
3.0496020452415795
5.075776629128628
1.6406558978508619
1.5769449175111667
2.572666093789541
1.9769411265548555
1.5554252523601984
1.557793081201317
2.451784999948195
3.1472455183610317
2.798780769095366
1.3086441527720571
7.861759049668355
1.3725046893694208
1.7242361360643188
2.4173816035197957
1.61563990618012
1.4591541290985794
1.7850492766574935
3.4323722697163315
3.374111935966276
1.7960105379139635
8.120439517597015
0.874354014135971
2.706059964146404
14.368616390106215
1.664091738019537
2.4369483708847555
1.7263916843753089
2.1139593675850255
1.672019749913158
1.0715516725205507
7.2017634638552
1.779051840866448
9.965399623955792
1.392836666357368
3.0428059322247023
1.5648395028001467
2.1409190476422766
9.49546192117438
5.086858103848812
7.718977051951461
5.150705988699746
6.560759397533646
2.4327337633935775
2.710013529920406
3.738251861893571
3.080221580905284
1.3255215514657646
5.260952515096467
2.3962765472309697
5.010368869896474
7.741429062051154
13.103152614276198
8.19753256202546
1.4867008308717256
3.156620926064682
5.427382425122905
12.542788393072472
3.5553696195996256
2.883298625373428
1.9630662743855674
3.237688797403756
7.108043590110272
3.0366087880655472
8.518356704316076
3.6081591545416196
3.731699569399158
6.576262903341076
2.8327713536786687
11.404201237125024
6.3439188336839925
7.612457612153358
4.173019588320546
7.049838280989434
8.07938108813764
7.666579726168522
6.944953910758762
5.64655110888796
1.5993706059737622
0.6579580542238693
0.994553833557638
2.005415576082964
2.3168590489984817
1.1970553035669054
1.9096156782907485
1.2109213008017436
1.1748776558762135
1.4025729705793937
4.012189954099614
1.3876950405483437
1.1556881239340633
2.6915043744348925
4.588195191213111
2.2266748646174443
1.1887861338718517
0.6812012756469212
1.648961117304788
0.7109340633990104
4.680289089941293
1.2221572928990223
3.576525632075957
1.845834163286713
2.152772877757466
1.4053412378571206
1.9376405470938534
1.5127897774929633
2.5685688111073492
1.851327875702003
2.2152908586788658
0.9993974946246561
10.651655559923022
1.4682896083295067
1.7061775580733731
1.4779021860734207
4.4591742898036495
1.6024793375922441
1.7889955613514452
1.5912735827027555
3.188590430178953
1.2658854389759568
3.691717106762885
1.9156811719881006
0.8706560358560924
18.118846806476903
1.9390027649408086
2.705337936207005
2.9429021530063584
2.6721519014358917
1.6942127972405203
1.6855747201119868
4.681005849764121
1.88013854739205
8.252662745860182
2.2456382821331426
3.3931788568306507
1.2678274494725608
1.686447536734005
9.685819092395208
5.072173618213844
8.04665604069258
5.644214699836361
4.33674841844694
2.2610086873158326
1.2789507091621846
2.292410168218464
4.6811220626838
4.21529149936628
3.7444045770095244
3.1197026282447142
3.896601827866604
3.979906262730738
11.745014371957966
6.740400603524561
3.3416527552596462
5.5223351086347225
4.245226162581839
8.263332233706814
2.822698716433925
5.0836583123738475
3.4086048900366417
4.7375441439652874
3.1254531537214447
5.26639803533027
10.60583660106927
4.735418671665421
5.340682045615454
5.648083264847748
2.911674483801186
4.3695709547214205
8.248549838337963
6.9088573065907894
3.470563611542639
8.862202904586914
6.7312859387446755
8.410170761982512
7.228426827811157
5.1707873260828965
0.9062882985511277
1.1700514681443377
1.7084981387515006
1.2892761370804695
2.786187433113027
1.5320627840610197
1.026980925342512
3.613944747075255
0.6213709909707748
1.179641112086526
1.3120986306560574
1.3029409042646196
0.5758562805609058
2.074321685741973
0.8338380449917521
3.510135033885314
0.5185898854367189
1.8192781565415397
0.958615669346632
0.6055140557462575
1.2751560244579478
2.2078929171554127
5.12909736816429
3.1327314392925945
1.3580244059805162
1.0045150034434198
0.9304572768773921
3.7093704403447214
2.2107579951629273
2.322549417611712
12.688747210691158
3.257376413153145
1.7261077486497929
11.579164761885124
1.8575849728950693
0.666814472335878
1.6960486690391163
2.2794666307429035
2.254551850586216
2.3074187920141136
1.8150761917304776
3.883052150052863
2.6326896260656825
3.296382513513086
2.5038450490814887
1.7954401827722144
1.560951138665559
2.1272662720846083
2.953894078565907
3.1037189741716786
0.5587265329464527
3.8877367865371584
1.669747597158626
8.183342656759296
3.0737262144950184
2.205183175647439
1.8442517458682202
2.2252392963359306
8.783879798522044
8.1633292133184
8.402568175186836
5.222299152844466
1.796476062464363
2.0029282890048057
1.2337767968550308
2.0685055626054427
5.755222138900978
1.6635952233581595
5.14913762999858
1.8079911917839755
3.6544446489316518
7.351288043212442
7.754631974686211
3.112918990486668
5.478808126418131
6.006679765534606
2.3068730821407573
7.670822762312322
3.602597852751854
2.533042703549777
4.93507654505929
4.724440235827486
3.015442053708297
5.789996752596149
11.140086455395329
8.271491944296306
6.340055549468032
4.8063430755056205
8.606161484959179
3.1798087626555955
7.251031373162213
6.688287712150912
5.977750941593843
6.843839817580647
7.084516965741955
8.306332391075749
6.54426702305295
5.463212808279268
1.4037436309011857
0.20578035914368686
1.6245976164745208
1.5490297130065414
0.6905445448711871
0.607106564997245
0.2207992149683476
3.137615834492769
1.0269636722722442
1.306631402482416
1.3538669335252291
1.55163699806453
0.4070157647910364
2.2046942878735316
7.348506128404894
1.3195660230713737
0.9175821075415116
0.8472504758803621
1.2958373985123817
1.4199467695656407
3.219879567401378
1.6790404290768968
2.768548745979585
1.331246006983415
4.33806204618467
1.036754733369996
2.093779724521466
3.144985495069078
2.481260972931675
1.920024104291434
3.0496108283594325
1.5490697933210122
1.6880909456674644
10.561449070245558
2.588265724537755
1.4716027230733304
6.497377185356235
1.7409698408116014
2.1666155174154484
0.6172209049218199
2.0877580936974574
3.4498329424405214
2.094731956411529
4.288286559452107
1.662536896345225
14.624672706503542
2.505433301815938
1.8209660808529284
3.806952748363177
2.8989297012998105
2.791971281709671
3.761044071782047
0.8374223880825331
1.7709553141850114
9.547843313739213
3.5638019282102555
1.6460808462514434
1.3671080240827949
1.9723852704783051
11.440065772515908
6.817284579178154
6.48792519328995
3.9387309546497358
2.418305428735395
3.6319569774733793
1.5298114957419213
2.8924399450162657
2.5732551190482806
2.302473426090029
4.218905644779484
1.540730889709125
5.1302612210780705
1.652323053774952
8.449859942700412
3.388929741585682
3.8483268303533515
6.554714739851686
7.467238009953213
8.508940671150754
3.965208580947817
3.0111679147765633
4.824349357143877
3.9851936310271974
7.301758819935209
7.288370296192439
12.814573665327288
5.231724451335356
5.596658085015785
3.3869377724380203
4.25384412423245
3.0492803303643905
7.913447139270646
7.06478768416519
4.942451198915433
6.679034792019367
5.688097539044894
7.352998336893371
5.802228946021997
5.833187108396229
4.058692008054829
0.6166438977459586
1.3609111432747396
1.2463590431228835
1.651873582767228
0.3564901969496675
0.705711048853214
2.7308641468912915
2.9961454323384538
0.9699825653420999
2.963519741672892
1.5179222801678967
1.3041474702908962
2.053430878948105
1.498718091794045
6.918264157847798
1.686907667785226
1.401976543307406
0.5509409286797636
1.4921856154453286
2.248768711412689
1.7409021136580431
1.0319700495316184
1.4978592983735088
4.884870383746734
1.503048580981435
1.1884738764556932
1.9035375322206423
1.4433093926417275
1.1389480535447318
2.06963501966672
2.144105530578328
2.1445570101071123
11.309849906486294
0.9678088453396447
6.460601282416789
1.3606108932312169
1.6598987178921638
1.585312274118799
0.28444824120632195
1.340853990695451
1.304701898493468
1.2114112063952862
3.411507268045442
2.5667342145613783
16.72471102572873
1.0733421823841014
0.3630080394864474
2.8798623124048186
1.1916692259045698
2.75600448071056
3.7738659223593745
0.7870354590272948
1.6327109257486463
3.9949714990090297
2.7957395581247866
1.8721298613700548
1.9908646038513835
1.8213186532799286
8.808528784180819
8.18503029731595
3.037746999135021
3.35725458481358
2.2543326512285513
2.3048583289860836
0.8669296016832987
3.8833306285643117
2.3617639565046633
2.1716211416043483
2.6752648764452935
1.6469077752408408
4.836160126438465
4.789481332497679
6.37290600679548
2.2595953929267143
3.8208423706162
5.007137196691915
9.949016076021113
8.276163033652153
4.29949750667072
1.962101448296072
4.01260738207588
6.3193294910415565
6.4618114403992735
5.988242202932101
15.90607385414079
5.51231528244949
5.532986755404099
2.2604367792731694
5.276110551247607
1.9108581639078592
6.21863291388743
5.957485283137271
6.134398312886943
4.747691433606027
5.557764643847942
8.679513138450536
4.610241463074932
6.372419774782171
4.404375242936043
0.6530593404566983
1.3872491137603902
2.3152562343523284
0.9087824647255338
1.8436639150637684
1.7760569287026808
0.868719653100433
2.3137691347974383
2.4096052680060764
0.4532332467675133
2.2193185314463926
0.6266744435199082
1.228350742551147
3.5414005732776195
6.1906109009931685
1.1085596152515411
1.4004157531896422
1.3154500299973544
0.7990783514691951
2.827364867547849
1.6360583410260356
1.949551897160218
2.090345655848315
1.1097442513416522
0.8924029225051697
6.9203512075942015
1.6697654420015227
1.4905154415552486
4.782387052475909
2.710481538427043
0.6192734543751943
2.389603974973242
8.590142758440171
1.713318110915464
4.832883566773472
1.2086979397461115
2.1241284569804275
2.8234852567810376
1.1876960666287057
3.126620797194585
8.71581201068201
2.4634478548387593
4.474941714305307
3.143438363717235
2.963975954182398
1.6981167625188984
0.6805179981725756
1.5881292201532962
1.1312110290757103
3.370353472010072
2.675865668238169
1.7485690005552617
0.9637246164995312
1.2577000207977822
1.0879325140307246
3.096601237255525
2.288935745006447
2.7961843564114157
8.01706045913921
13.630198858467919
4.042054079030858
2.9695710008995047
1.933505609752827
1.5233413211809335
1.7314393597558622
2.8732932883209616
4.781223264402763
2.3553916271150874
2.924425218003829
3.0281727174764663
6.425206064049618
7.867200352310079
5.59525061274302
3.09303398063158
4.60202856763901
4.693185359937313
10.199786858326151
4.076505213442041
3.4302929380639955
2.6553467184039024
6.69487028803826
6.334120894961267
13.858935808534058
6.825024803116237
3.871797169711913
4.868689138725378
4.733630566346816
6.65096467103588
0.5778130979361203
4.923385537918118
7.392593045649595
5.6369734067238495
3.251533780275536
5.419326118279045
10.74096012160947
5.780706774855601
6.357508643163055
1.3810270423499522
0.39866503639386724
1.5330186378730324
0.9556103140297174
1.6403182367527984
1.4105207803251427
1.1493428130297052
1.3521880053962596
2.073092147683996
0.9256661340267093
0.8731472315807333
0.9999676576297312
1.373766953874984
2.9659921264471873
4.1748486478949856
8.511826243345936
0.9173750367087962
1.0157086362301841
1.4616672938659618
1.6586231001485723
2.217872340363191
1.2374130811363613
0.5125063053984135
1.8557692806414428
1.9621885084572932
1.1146410668730231
5.4590355852462
1.463355404231683
1.2349037043467452
2.3238751324832707
3.1210173965077406
0.8905537965083443
1.299298173497742
14.079229168655225
3.7486133152514047
0.8470287743831176
0.9168294828932859
2.163989869973575
3.300385315343129
0.9979978565239742
2.691166703210473
1.2484176546405852
2.001868239466224
11.287332209463735
2.512660299552329
3.142973247423398
0.626168877788213
0.801583132125413
2.134589787827442
1.5770364415096616
5.7008342110562875
0.5637646971613419
9.970716841900762
2.932810370673884
0.6860140268509816
2.095535153351378
1.5289688307297464
3.0280633215546766
1.2423096987888267
7.269078074592971
9.5519571370556
3.47467477726735
1.3122501473836605
2.2717756812476955
1.1314166789110633
2.9742568905579176
4.694055097921419
5.065946552528723
2.3861958304295063
2.06237705722276
1.627013479380674
6.056952408389342
3.9099158849648714
2.892018361257346
15.742798351019827
2.9226854433863236
3.3723538902318073
9.8489855500476
2.675099056015553
8.800818569059459
2.952389958202643
1.6642054613981094
7.159256401275472
13.30645831720061
6.1585666507771935
2.8091973355576467
8.051479117935722
4.933832363057719
4.201892778085319
5.265541264092404
1.5563849676317636
4.0892668050489736
5.701576246112843
4.888663046686249
6.298525698336349
9.530372500689582
5.57781529652839
6.6943018234644
1.5875082604034292
0.5336080435725015
2.7162003787025593
3.113620882685531
1.852355503374456
1.0532538734079677
1.506092513834471
1.62585618794823
1.8964766551953762
1.073412428267989
1.622411422182231
2.427649918327553
0.8400490111924716
3.7123974559549504
7.578542975880751
4.276198672430369
1.7073192184222947
1.477664952647539
1.5640630965843176
1.7370812927864392
2.4420549437602532
1.3244960777448282
2.388113552082024
2.4723283315709534
2.246908909557979
4.542220857606325
0.8224590637956841
8.538229081820937
1.4497398880150147
5.096730778062707
1.108877055354129
4.740859418733647
1.862825005889663
4.010022198838273
0.9948023048951721
12.340371616050948
4.102121574465418
1.274489061383
2.2213511035523497
1.793659372442663
2.617719724126326
2.0941754194858775
4.115635463243178
6.083399235175208
2.487674280046328
11.274416664621125
2.9462018883482317
1.3270563611296518
1.828183294196769
1.9118046934937245
3.8761596004415586
1.479623647407096
1.0119887678115833
8.206653877617383
0.8694018784553956
1.1615753658451864
1.139071409660907
9.954730892922605
8.55121398399997
2.03868929677973
12.781289183124468
2.7873400375450372
2.275016699308974
1.5329515534259057
1.9444355479895858
4.096612035148268
8.67888369174164
2.9743310416741826
1.0660026407854861
1.9542573260795042
1.7912654009988722
5.682152531477887
9.65135117380234
5.98142421833307
2.3068337141027677
3.377616393820006
4.8910894672386975
8.992972343887562
3.696161229428964
8.042375816136184
3.5099783720730082
1.9980348892495687
7.904655002750358
6.915168091748327
6.999454174090391
1.8880061588378678
5.982175130936335
4.606477263995531
7.667132500584129
3.861655534780186
4.884090561703071
6.239531507400365
1.6404563119387259
5.3703134987905505
5.3005093500909535
6.279911064889974
8.504938646426728
5.091703032525355
6.098872506722688
1.522877704323496
1.6049566494377685
3.058143857878431
2.6476466880139586
0.7309076829797094
0.41438570084904436
0.5115248411209581
1.0491652461939887
2.8854479498000205
1.134200308587128
2.030277255285969
2.2172600069942847
1.1884737838476207
1.3238748998915784
7.716937213105455
3.004479133602034
1.5680525038634758
1.0478939775810199
0.6153298117218118
0.9914902906019232
1.1362793628556676
0.8329937599544105
1.5182233456004404
1.5979994365198111
2.1513168612234437
7.1414382432320656
1.2969481078847045
2.9981659811492536
1.7288566699492551
1.996228505378654
1.3878187478052026
4.65664928532373
1.6154264908575362
4.746731839276925
0.9559492565166948
1.3034878121406128
13.899824458389642
1.4682250483320414
2.7487368246305928
1.5723864267590497
1.685015971468282
2.0954420370254057
5.372436210943834
5.328249714569339
1.7861621153572338
3.463222402991214
1.0020312021518931
3.430560868348545
1.6401500978090595
2.606474138726345
3.2460817001341042
1.5467498884802198
1.7559746650816026
7.341318653930372
1.3417884093365702
2.165380701229016
3.7656700267451075
8.666753212204675
8.773268848995748
1.4487017597239873
13.044328060340538
0.6805199569109599
0.9919358894524504
1.412383601130397
1.4568989179257081
3.281028114325584
8.645691783047216
4.592568950457799
2.863206152852452
2.183415713415098
3.3389743448729643
14.721779250739852
7.484462975987686
4.189846923861017
8.396143841226836
2.271670010761946
5.324436057931807
8.513377410539007
4.1897163050458905
1.9814546030129756
2.485509134002767
3.002675986571123
6.863153822437208
5.597553192426791
2.629231025239612
5.658537421421516
4.6977870325441655
3.5138116943883184
5.418860949063211
4.257039789899937
4.488728964026237
6.645921487281943
4.829296665472308
5.153540142530048
2.0237812571487255
6.7927808708832815
7.930075919665882
5.38627627063912
5.998247350948458
1.8555614361882555
2.4664495185206614
2.38203985826225
0.7409642810933693
1.4768826307951084
2.3304307210588977
0.5599856487307526
0.8827741982820421
3.499926914609816
0.6939956114351798
1.090353017327787
1.8254402027499164
0.856434395884875
1.7983298780504071
6.582185537031229
4.2852077361774175
2.1880513120849088
0.8983339691015008
1.4376796211202774
4.437016705774364
2.488857900758294
1.1111017444009872
1.9114250104932813
1.2760586422030245
4.207072413017539
8.272005082987347
0.22462227705435892
3.4016880961023053
3.328012239469793
2.1747485689801653
1.150153550438397
6.459971763554802
1.58017829079424
4.688663322710683
1.9208872873097182
14.01330323101281
2.128342166450344
0.4758750481042427
2.8291161903448243
1.5527735819573638
1.4621472711774985
3.2744971291738554
1.9028215104419455
11.478488424533307
2.8964427583696626
3.321833317925121
2.0772956917593444
0.8974877811001124
1.612517130569435
0.19624666653244677
4.511327330656152
2.1079337865288004
0.5170905465103063
5.013382031208563
0.44206441801411517
1.5805420974963176
3.446821706317364
11.095910985401169
9.934692416096079
1.896969626510486
9.860727962935524
1.081766424945311
1.356009227455463
1.540053090720299
2.0130552548931266
4.773078493853829
2.434773944557787
5.547056824906144
3.1429959132265397
1.1447097908496544
2.1836036842495785
8.478511574433618
8.264230550657144
3.3999890364019123
9.67397904827284
2.2891168643501048
6.684188010138295
11.148149264819704
2.8822977059861707
3.687688434779911
2.527350531396274
3.1475194619515325
6.045911759466288
4.702828718028198
3.220323969500966
5.444155925752311
10.533286706844583
3.182883179742247
4.31408530248699
6.675750229302026
4.840124484829494
6.05414901986415
5.984606138561224
5.770095261316375
2.904162732539377
7.711604589901311
7.421619939962473
5.936026529400478
6.15270572879021
1.0066210437481011
1.8896301015068468
0.798096768794354
2.5446179021563875
1.9157960858240346
2.2824037815908254
1.1457399283265484
0.5483251323785879
0.47050186114115045
1.6674417963533659
0.5740749151537754
1.3958907702007777
0.4413269605270977
1.342354866499945
3.044688066981882
2.6285438692065464
2.478169597382211
2.0949137999106795
1.4048058168627806
3.060030662285036
1.5920912691893063
1.530234839566034
0.6366110260370631
1.1204876349143191
4.273834895183714
9.480848506321337
2.401452577867565
0.5370499419862418
1.4548917386584772
1.2223694212125753
1.1587735921123292
3.7849973264601706
3.0557211003737392
1.697568198151897
1.6954751458337192
9.958334498193686
2.3376146091003753
0.8360379373523695
1.8084380352781684
0.7074649227553309
1.405316264890985
2.7830272028185536
3.1723038795481635
8.039316036894336
1.255434795199679
5.139529914629187
2.133696606217473
1.131691683764506
1.912075725755738
3.574150591349885
0.5390165460592843
2.0977350026245976
1.4194130024712794
4.033031337214476
1.0308182988573793
1.2235222257989637
2.5140234226195037
5.04802461949274
12.908966479374657
1.5897470120724797
10.177913960623009
0.7739916834508942
1.3688334086564204
2.801295733056561
1.3807548217327892
3.4534908103126023
3.254946834888493
7.4895825435646435
1.2065968482754816
0.9374921658363234
0.8305736690503595
15.182233342914138
9.331944612569757
4.801574329926589
13.96579150508922
7.549972225838183
3.4852363501907337
9.310370874647186
6.456829049482546
2.461875876016873
2.3284258740376975
3.38548344297505
6.897362795373489
3.7265192230827586
5.056867525538476
3.0347110465398246
9.431210761084287
5.67115465191309
13.851872704315289
5.8315010946813235
8.84989802774828
5.333309059681305
5.990507054242058
5.524470052229704
2.7579861392943976
7.696479717609107
17.11963573298772
7.426132895337965
6.222170288537653
1.394194981271764
1.414184754376864
0.9005916020210035
3.2941053152886233
2.5818104785552034
2.6787801133129165
1.1176858496309376
0.9103139359898482
1.7552444903371907
2.0512790352863095
0.8095035657453132
0.8261136905665631
0.8816173575473171
1.8339477240020163
8.257125919493532
5.034603800389775
3.525092222008903
1.2662753226379273
1.5073314029234528
2.016219377459848
0.4731702916219246
1.1941600825185974
1.7254732425402566
1.8448431504001852
4.211476140124319
9.89373860458445
1.8968541698606596
1.4240548266980035
2.9955848128363716
1.8602763518103667
1.2467549144766517
3.050168808413757
6.615380673458656
1.038256239412005
1.4852071689479027
9.793215516562727
1.8643690049875181
3.511358872680247
2.3217358693695735
0.8985853329433591
0.7958859277914826
3.163915791266349
1.3791955477034692
7.5930964036703115
2.156956725468648
2.543644306279479
2.0977103563081183
1.2757085414309717
4.328943725401701
2.392597098806324
2.1733681103186635
1.470457577115503
2.1658987951864397
6.2289908903710485
2.082224299583006
1.03825712380991
2.5221979788889604
4.756641147870353
9.366828835468098
2.795808383995893
6.7936605475768355
1.777919166248953
1.3023011895851286
3.7686763082106407
2.149384192073826
3.6119592271344563
3.2077767923711042
9.893758032775597
1.5037203698605353
2.565116565094972
0.49399192259325353
7.4222309537078415
5.507449218609655
3.0247444219308965
11.98473139516656
5.719315324658028
3.4412317566405632
7.816263417764922
4.8324113914385
1.7200192548140687
1.6408366057954702
1.7377742136782448
2.836463844374775
5.046148746284347
2.892111313499481
11.711788110471417
4.6545651445116425
3.6089529736850277
5.499597663799419
5.629887765681966
5.787166009717196
7.342224918488708
5.562438894563928
5.4934728042506205
2.615780534652595
8.230241365939971
7.091539848795649
5.705813844828452
6.384684692355034
1.4372842313234973
0.5908247646680513
1.1442527379658258
1.8260551420678492
1.1724516185844864
2.8031053608187975
2.1207815079713326
0.9911275614193149
1.5998801538505572
0.7233155553237048
1.7061491336452828
2.5789402504858545
1.4261747402384344
2.0616207566021885
8.026109498867394
1.3709213406838423
2.1795304791389443
1.2937720247382065
2.337705718212587
1.0878783582639162
1.9909540493293678
1.445567704260568
1.3577208513708667
1.2427134390809673
4.655409310395366
8.950919395325561
1.4397251591103726
1.2837545310356322
3.0133861479127404
1.1216771817725788
0.8520328243303457
2.666616077238652
0.9186109827384551
1.8379650002360872
1.1107135856167054
4.351588543717079
1.4201311041735765
4.108824690555051
1.026460277294592
2.781244675792375
1.6438875659403227
2.930186418393278
3.8453896312013205
1.7043202433307831
2.513133761336434
2.987274911911413
2.2157866560093384
0.2972378658658963
3.1565768109620747
4.880861612024546
2.4436878371943136
0.9809768926186182
0.7356019148801386
2.061148797724371
3.1427368295306697
1.9108658129845344
4.6155739492587875
2.894428822937409
7.84353728372785
8.979616528908817
1.6160922059665745
1.8975987960341667
1.8427053549613768
1.7517858981137417
2.8334136835439994
1.4411056508559774
2.111257930282854
9.585563527796808
0.7812893957356939
2.86524820391374
1.8117498680460487
5.2852955523148175
6.950719252528054
4.560604994963519
7.980035478314491
8.530681996145699
2.3261475000819076
8.399366624801681
4.015704878999461
2.0584441466511474
2.319488049513678
1.2122530468134647
3.4246903019877353
5.0048934511906635
6.159148969866459
1.7157642370613775
5.94527184900598
6.419194303875385
4.539940868029868
4.891787089323307
7.125042787730951
7.145219847545555
5.125050904743349
5.5070859860239985
2.3425552463199772
6.498188860490442
4.775740399635018
5.253571270020989
6.025381538962971
1.6449209474865707
0.8540250740986407
1.152395235823921
1.6617140587116692
1.8362573301698657
1.78271661546062
2.0988354530432374
1.1433272170618334
2.912440198610886
0.8900359543112569
2.400663563742113
1.7370354572315343
0.9035833653446317
1.1662885814823174
8.62276596067846
2.7457294724763313
1.5195013212234842
1.4569858969026197
0.7658073454469152
1.6735516196908529
0.989961233841624
1.896624821391708
0.8223326730040769
0.8048723610921045
0.9923552351885374
8.15286230563868
1.8815452293952115
1.2980536959281512
1.5618080626822077
1.3170052341099718
0.6280627539811932
1.6657488103639253
3.3779203282935426
4.143888151162571
2.704969128960263
2.655364458562881
1.2776231265694664
4.2882313443132425
1.3090095936188126
2.0319489298898867
2.9589645703714713
3.7182135724227163
4.286137121149665
1.7206338165117019
2.8922731443938328
3.43649839811141
2.0586852756065945
6.7418934530451615
0.8111754243049524
3.4754507704086004
1.8649820173408627
1.32239005707745
1.0059026812139755
10.591650642966002
1.6203689027409989
2.392523602896276
3.6453731661760833
1.5219957995565698
5.828038727365077
9.754053623247986
2.5914959221572986
1.8804503092036773
1.8489806569012888
3.185282933391779
1.6802303493600999
1.6782810527466812
6.233658601238833
2.0388345627086277
1.474236596474819
2.324816433714196
1.3656186909935843
6.454997556575522
3.485342165542531
1.3705371914720257
5.4419586529025565
7.512802100039904
4.359924917397073
4.5738382261784905
5.333549014251155
1.7847724135153842
1.7926476655788564
4.406774244940842
8.284807192818924
4.392609387918579
4.823380663099376
3.287021006849965
6.36492708397312
5.919993360968194
3.8300173778225606
6.346184287250298
5.081455527276461
5.551657721208396
5.644348967318626
6.878201750385087
2.7076238256676035
7.2201323261347605
4.764492566061841
4.619708866578408
5.413665825043974
0.7776585678170304
0.5048177470675971
2.017223015255309
1.7706298843175141
1.4064301039288498
1.0224489231696792
4.363176566202531
1.43105011931298
2.3406702205755594
0.9110265431762458
1.0029128449420954
1.2623217802119844
1.5434992488615995
8.165452809228896
1.1117615508721106
0.7978237099459222
0.9617834899761317
1.07119619430315
1.2599663644818244
2.4147325800246078
1.4676894947530454
2.1696795832095406
1.229638902727166
4.084123227034053
0.8055393177728445
1.5328572629625787
1.912330551686114
2.1992663854492758
1.216895311089536
2.109953020675739
0.7060257243899107
1.2172978521285434
2.152928414672295
3.9916715131277845
2.5843322379070726
1.7874308143594244
1.5335553919678928
1.9336233999926582
3.695983198481185
2.246871527053087
3.2950570743821226
2.1764028203133567
4.6938263851122475
2.3332287228077777
3.2312408170585427
10.625581213558204
4.9768584488128
2.5149928500782353
1.4450039993448116
2.374641282207547
1.0753736364010207
2.121033911301854
1.1510906205969103
3.517263349941409
1.2184358443658874
2.7398394914829995
4.290665773395308
2.786211931863459
8.662606157289124
6.363119648696917
1.0380670172611777
4.995405433613089
0.6547889015726094
2.6733806703883505
1.5019919662908698
1.4427969260819105
5.884192620169271
7.293746987135696
1.9680040324104773
4.744768598025691
1.7712885303230745
3.906324625778501
5.358408336483608
3.4015492835594023
8.055754899686553
7.0726091855628495
7.010554957614397
4.440879683338431
6.5055071248373455
7.747102752358393
2.2449368683672355
3.930021279830808
5.358245520659628
4.381864192779069
3.6942615905051146
6.259131073613798
4.678237727330381
2.29877011381037
7.388730630347651
4.783403803809093
6.558170454568762
6.459372412502445
5.850779677639044
7.741485725425107
2.151164084750421
7.25026325649548
5.532727303296398
3.148924953749205
5.525063731342383
1.2932052091633708
3.3827629596896425
2.7155402574543794
2.739664939038998
1.1280447082160254
1.1316164082782227
1.2065561597664982
3.0386046683109673
0.7210966211510317
1.1772018782481686
1.3175591060539213
0.9717377642836016
0.6494925239183236
8.667451182079663
1.9793953680157923
1.1131201275406915
0.5467654089907268
1.4145091292677514
0.9688679254780083
2.523789938198493
1.2803214149036688
1.5434047096100234
1.392140080858827
4.498510731779778
1.2323473219534504
0.5600224905445771
1.549315593658528
2.1119433649756405
0.4838176717542721
3.0356714226554784
0.9134881544347718
1.3826741242209009
1.6139045700118855
2.59417942923563
1.4676161257395086
2.3089689135993026
2.4539726013695047
1.6987509338310343
3.910290851047882
1.145984356796583
5.351118990143897
1.1044000318139557
8.746930396846748
5.501888153145852
2.1160245683098307
10.45252052313238
7.352861330280614
2.057075736706779
0.4648085285520245
1.0789570090712837
1.1816684646269107
3.1911255699450036
2.6635912259523393
3.328882996705905
1.1998996457627902
0.9415668377582296
3.324297730183092
3.0319109840502136
7.442832432744787
6.3083336980549625
2.193946330114523
6.4236091360469
1.6122135776802375
2.5968878373125035
1.673485457671109
1.638208855185535
3.5680053276587853
4.231289021433951
4.41394136351526
3.628590827761244
1.7307071219279877
3.311966173671902
5.414998006263138
1.2606989664771113
2.7092514469104936
7.098986846163165
10.108049473622033
2.311983410061613
7.012813731668316
17.53846836851536
2.9495117074324884
3.9847805005124832
5.1602371793340325
7.330919133400776
4.686666922558603
3.340938348449196
4.989384290785307
6.218157914448775
5.099255576615061
5.075759084426546
3.6298014124414193
5.754386088183738
6.5865706804938595
3.7500933300745123
7.206308300898175
3.450450580198954
3.4489761019722898
5.434913801799701
0.4421930148278587
2.3589092637708156
2.6776448113713176
1.3088180469202935
1.8560923470397435
1.4240856289538613
1.5757110972469097
2.0439181377545528
2.0789109397103394
0.84880237367732
1.8527515582413203
1.7025338337827527
2.1588910267882566
0.9767161040823705
2.7611916914365278
1.3693519134927357
1.1296637862943693
1.375778181617078
1.276800464801242
1.6165803349363776
0.990333542431706
1.4251683341238839
0.9341135883749644
2.855676123461626
1.8483983815281009
2.216965042685039
1.2446423473769206
4.794113087136682
0.9244612338554626
1.3521028153446082
2.029613084228544
1.2020162318703955
2.5264599271626476
2.164394457418951
0.9788270821454341
1.7377207450874383
2.4319227867286375
0.5836603198242045
1.1340215731168966
4.328504736603063
1.072546578001222
0.7794067726789077
6.146697291500991
2.482182494721569
3.229152412262717
14.476645927781037
5.7577524670748454
1.8438578239580121
1.2207383803661727
1.3883909279890863
1.0003552356367515
1.4964492116223627
1.1900412467853207
3.7244346101393293
1.470538774135736
1.8279646873341227
1.3226278279550783
4.868739207413395
2.2302101448653815
6.1394890855109185
1.581671607289873
5.251756210753237
1.6901772876038428
2.2258356660084004
1.5772842968405758
1.1849688187551166
7.315902897355126
6.879222463634951
3.3843821895326234
3.726580617954169
1.9121178733364952
3.73559029044789
3.956153581678527
2.1504818256137823
7.488516448563791
5.663271527475038
7.536754210475835
8.855063963294883
3.2719498775511244
3.2324177100053
8.269624353980841
3.2387840952607716
4.433577674242894
2.228189116339644
7.643208135383269
8.368574269343501
4.439761678443656
3.561519822050477
7.411255377204711
4.908458752224394
4.672293576458293
4.791660392891506
5.353162316843547
6.910298862932433
6.963302597119082
5.49018771649815
4.730819067982638
5.106037127572439
5.892294325843979
1.528203207113034
2.0846292463590275
1.8341499335886782
1.0645383721246984
2.7131032707475984
2.4835165828649037
0.9092181340224952
0.6650668751796998
3.2258354272436827
1.89224842737041
1.3217933954415202
1.9142648025680904
1.173628143401337
1.4094651023296307
1.0111413858945242
1.7359897189711764
1.4541259801936839
1.5224077974520795
0.4177684498236477
0.5416450076427657
1.7414595069571805
1.48806410695318
1.0337772840263462
2.0536829545482247
1.6347546092702456
1.4658956133592755
1.3357913590194714
3.2134775434675533
0.8328885708248226
2.381942749213591
2.382202764763653
3.5116215016428396
1.9633593922367334
1.636690401863667
1.1916518046691242
2.216885663653855
1.6578012257356982
1.590552652072753
2.2552168754337423
1.1774750833909724
0.49464675635922695
1.6909801256411396
2.1455981017022006
3.230192288561492
5.859060983841716
14.295150737380508
4.749676995876688
2.266470473286712
1.5731342216272144
2.4418083748499746
1.2303454342631972
1.0931384669776902
2.072023233737337
11.719392930526325
2.149115208605748
1.958467208506712
1.404661030659531
3.310902222952455
1.1929143451900754
4.22631976317791
1.863927966650508
5.387649082712145
2.4667357962136434
4.230877173761121
2.2877412693864034
1.4499248133784075
5.520041036594866
5.251166797710882
4.4090184728394775
1.0976661391061602
1.766231258991035
4.726663663524922
4.178105000571214
1.7380454211534224
8.484605718504053
7.132223156310936
7.961998812051384
4.933272188641733
0.6140934586847524
4.212390146852184
13.84246428222202
4.650745163823139
3.520944869335615
9.681464429074756
8.649133055289951
4.098342090357824
3.2214459690745056
7.855338965907267
3.9626691836470127
3.9266102181911715
2.8554549836064624
4.846524213429714
9.127153643100769
7.038029584842457
4.409221710583368
4.632663423111168
4.218982587158888
5.886257058644365
0.565769595746871
1.7244571257785126
1.3216400557818766
1.168256256137222
0.6411219990866496
1.8658693793105836
0.6752693244574577
1.156891118078144
2.6382368328364536
2.702763837687074
1.5940733237943467
1.2410629829585647
10.65399178966527
0.9855786782928829
1.9054709162225578
0.8711653735092137
0.9627782826792353
0.9755000889768083
1.8186796952526458
1.7001726195034772
1.2340107884189497
1.0742809615890316
0.1852688460118011
1.4546351610455368
0.6932207943320245
1.6532179570717118
1.3386715844884545
2.540678385226945
2.7830788811598928
1.8565773998316915
1.1196179368199866
5.2225131314606275
1.3455471944055897
1.6417926973596384
1.2590448865644155
1.3078289877543043
4.112012857852038
1.0152388657285047
2.780025136566056
3.816089252564252
1.762054159207476
2.118960398052079
1.6591664550352565
1.515107452215475
6.69124502442766
12.112508795142231
2.978600309966306
3.095609484775481
1.5270371789690107
2.28097608792728
0.9541198946936824
2.095749501221023
9.705986551883223
1.0043277669376471
0.397006451302854
1.4305057658667055
4.065677796264369
2.4742058255878026
0.8246316978186697
4.624269604001981
0.28989383410406216
6.034879017381009
3.0958535540780105
3.5199578046802773
2.2844070836482673
1.0370351590012046
6.0952318898727285
8.771627362640977
0.5389704363450676
3.243293263799843
1.8118697508458783
1.9083182406837398
3.06079661094017
4.864560100003884
4.181485784247123
4.094005566202155
8.963599079629011
5.823406096092172
2.191656976496645
7.3529799056667144
3.2016377298264707
8.9963299083127
6.044210834549195
1.6113591239272118
7.523125670699379
9.917171072702935
2.4037823890020693
2.8432186483600503
5.238681800202566
3.329016617312284
3.920655656573783
3.1751074176695226
4.694996549292991
9.229491852303616
5.701183709229298
5.451380571006002
4.113066310073172
6.776659405516248
6.283765425030686
1.0334989358166757
0.9808290945605904
2.8930875390266833
0.9471012092836033
2.313037236000182
2.441855477869775
3.7469260188923785
4.033011708291774
1.951317010799487
1.4234380715870172
2.23684522954103
0.9414600171898223
8.521898772715241
3.208746601007274
0.9887542289663316
0.42450109723513085
2.450154354332766
1.9729044159722566
1.065048579076446
1.3190268768757771
0.7122778345097125
2.2776530632622234
0.3755995600875446
3.413309954963938
1.9773276504601776
1.1892023266259903
1.5590223738926452
1.527418929766534
1.1106451273471833
0.6214103503983488
2.858411164867878
4.951065125096628
1.3309377375088893
2.2202695463315822
0.7544446786064432
1.5694944537903817
3.8450983086525015
0.9795075651620474
2.6158982458286526
1.5685870093339533
2.508537704088962
0.5852669410111163
1.685452437696758
5.194627103633693
1.0157965930575414
1.7282634818500087
5.963608987245309
1.262713271443405
0.31994848362050365
2.151517087078766
1.6804198994340738
2.948533038805635
7.588003351393521
1.0942185742323745
0.6594007412656053
1.474681162245116
3.3984576089947938
3.342196851829216
1.0838589267654313
4.22395581381615
1.4423692121770755
6.08558114773702
1.8672458200673194
1.2180915942478319
1.2087849911573594
0.5169675698173722
7.138658116513465
4.61641229232704
2.826555421846562
2.981409826215534
2.114404517276285
1.5355012463024562
2.357249631233945
1.7409968077098186
5.057541783656543
4.053163197336153
9.413898616632398
8.896463414606258
2.4492218251045954
5.022641834132216
4.182040478856893
11.298335290308847
5.88219048921571
8.90835855665168
4.896003179512989
9.995716569495857
3.100512928403995
5.523150104056452
4.8189910002903
4.642543101910152
4.508633179084821
5.340394200104414
3.422012345572025
9.466061863182576
5.727933921634235
3.963680165889537
4.451461614753917
6.46076905529543
4.895126745909888
1.5422671816158438
0.6501292195398645
1.9649939116205306
0.5374555491737274
1.3510016132840594
2.4275769867784196
1.7155696654166204
4.27512607260374
0.9546795749662327
1.8231627735900118
2.6303426437711805
7.862119679345608
1.2794046485543773
1.9922548658086001
0.748943860850477
0.7862812432909745
3.4291018359055196
2.658727479237894
1.2458248709469129
1.1368826786715653
1.1431565378647217
1.2634715997049675
1.271985810105209
1.7060840766196224
2.137339333369037
1.5357328214956891
1.151483825141771
3.255202579735188
1.933573745265695
1.8588611739585863
0.9207329987553384
2.152313445953153
0.7803931960367108
1.4448463574903438
0.7979490789117224
2.5230835154979356
1.9304208071629787
2.86925224501282
1.2547178047716838
1.4470622669463904
0.8124263456253306
1.2993360043890483
2.2293624658016786
0.9288065135366556
1.2782654084772316
2.8704635950770854
13.325077213489722
1.175742046029215
0.5590890361962534
2.4985060886496715
1.6957716202858932
0.9050312148115007
5.982380785596101
1.2512793630919394
2.1813768540673095
0.9672347671430673
1.1639618746944165
3.9226668280243344
2.766859305651203
4.249592559854566
0.6505837288352577
4.622811391716768
1.6886396747989392
1.6876298418708073
1.8168452480614468
1.5975207605398953
8.467992930778246
5.309869033684467
2.379355761152888
4.991439747098932
2.5220512672541355
2.5071620465490025
2.7886363388138715
3.464354201628489
3.951653234183989
4.047137233519183
6.055576601200416
6.957593024209475
2.0828097803054497
4.2232784203336164
4.119504204574524
12.13303494730682
5.834755079583289
9.488144864058384
4.91009117515285
10.819022005774682
2.9917468462467416
2.5675070824948465
3.407568297337191
3.2607244218140736
4.2318210530693365
3.381358276028677
4.616749961315792
9.135607304232613
4.5709922984884015
3.839499266476741
4.487042686778375
5.919265918257009
5.852983869578547
2.715765427964681
1.6657339751304479
1.9871325868714425
0.240966638123535
1.4995848204071813
1.3472401883138188
3.6129967884818224
1.7095196171655482
1.3737246682141413
1.8621100207138992
1.4200949561778073
6.88081949833102
1.0561242167550302
3.166798516419085
1.5109798511603403
2.585909302766535
2.082151676579719
3.5663727407692187
1.5822057419408622
0.7929987787704538
0.8485538701065213
1.409015518460879
2.2475619191120257
3.9297023756033034
1.0286219655528588
0.626515109306394
3.4969109727548804
0.5919698608446352
2.8424612594192857
2.112806299960597
0.5402463562059867
1.0936124003199392
1.888437488152045
0.8690701706076606
0.5772862590537254
2.6588956447852565
1.8096015550692874
2.4829542739980197
2.330611066324694
1.3993119064633424
1.8910419933032225
2.133337715764607
0.8902412807315213
1.5838301498641656
1.5666239012823033
9.143202320706838
14.205983400653457
0.8013564639661634
0.6707615714412097
1.4755278813168278
1.4150368891932117
0.7856964787606138
6.816362485422427
0.5015249793701179
0.7301539970433941
1.6000662508658745
2.3781150677039857
2.2365466974497976
2.893124012667615
1.8001929605130484
1.5102089260308404
4.195247023554428
1.671638752352881
1.2509836530927487
1.3696896336768456
1.6259563694814831
7.070176330623762
7.763762828204252
1.480481757318957
5.208856160050473
2.395033367668698
3.0762432325541895
2.0845070336101044
6.8584794712854835
3.3085706100205035
9.066800740921572
4.478418573231055
3.714210606444269
3.255473389710825
2.7685375180475327
2.0962804948235845
7.53420598027688
9.54944959286064
5.188905874293336
11.02146776432044
3.559767891313651
4.689364128778661
3.577930423891373
7.36226016707868
3.7568337385187545
1.5970958426196142
4.46321802089263
4.963798060937225
7.491327019935371
5.624328807084531
3.830797831396627
4.704699978055776
4.330203603280813
5.07683792997837
3.2475902266562198
1.6489379987881694
1.4247583970642477
2.0748448323006774
0.8360911414303288
0.8684488281822705
3.6507332947803444
0.9840331210014435
0.7416815696000155
1.2301398977762525
2.868437831246324
6.050789174164618
1.5404641571907722
4.122689491781756
0.33899211807606816
2.079914858102845
1.7499211685724292
4.763247929412744
1.6270123445824018
1.0540752972298033
1.497029028049332
0.3691122315836543
2.270723205085268
3.5010611311554753
1.1112785685282776
1.7931825878331964
4.210742928778988
0.9372902204469351
3.485456546025504
1.1725735050750472
1.0183796163300012
0.9806047169961192
2.5473367834825975
3.1944818635728667
1.720737988419491
1.6539051743965498
1.693362598943984
1.470356990939061
1.2845450460970134
0.5908365344400514
1.7386879573452345
2.3487533198054
0.45199015220290084
0.9202935800076392
1.41067239363148
11.196273192560307
12.981358959307268
0.9187019946865916
0.9952915428043403
1.8694849594475358
3.5066882509043427
0.7338661418433089
2.4457980199179477
0.8552235941715177
0.7801699712406108
1.018840672516435
3.0027973332523406
0.44401168473389113
4.218792696735442
1.461269607750224
1.5711601404648248
2.9879486996842015
2.735691839007099
1.7547925032995175
2.124551752901009
1.5214314792817485
5.210458277323274
5.994617220414705
1.1884910468798546
7.942255035237196
3.112877305964363
1.9866907419442859
1.6190828036584428
6.894761280421868
3.932560008830023
9.432689514818888
5.537126936846143
5.106911263152364
3.1934014339776
4.072670985075926
5.681691810053163
11.037158758008141
5.368236030157826
11.576304923476975
10.451006948748615
1.60644156160121
3.446338674883888
4.221843090204483
5.186341979666579
5.776292948522921
3.5087833318234614
5.152282101925979
4.831044254731631
6.861385314514401
4.510729903678385
3.386534685599886
4.089705386719945
5.29772124561913
4.802541763002796
3.5245744742631793
2.1909998444121808
1.0957977671028047
3.57293414972966
0.887805160712116
1.2770075437174688
1.3520146432081597
3.3989151591339297
3.106051714943797
0.7843342521388088
3.414822992013635
1.1767598795483547
1.9616406180994754
1.28909973185373
2.8192285473879624
0.8054650173240311
2.146773415344661
5.212450103541418
1.140556557177614
1.4557821934667003
1.5884298265089305
1.1302126439323426
2.2388570713583738
8.33620117927802
1.3179018422694802
1.6818604199178455
3.1263838542677838
3.2578335837553003
1.2196471803573634
1.2322749840990452
0.9035975899750264
2.1896701515805788
1.8874403212853574
4.010260485981471
2.7105174447927336
1.4463576348005627
2.4941162251004734
2.229944074093092
2.3502185430778613
3.257283099631465
1.9489145995281634
1.6566412480501476
0.5466252919053529
1.1850554630459604
1.4764623543647137
8.64288324111378
11.94766890046591
1.9804219686076505
1.103215625701788
1.5888536604193837
1.0611064131221692
2.239387609040488
2.7529894038219944
1.2766347439800219
0.2074883593850604
1.3049332188478602
1.182352662536993
2.819012720167725
1.107189240731964
1.5711298232626927
5.371605481926854
3.311329317701844
1.3792926993246277
4.1251384606704065
5.271836928139885
3.5753189039806648
4.943227031384531
1.6674026178010701
8.685480113455576
5.126117632046933
4.344906127953839
2.15591325762666
7.3155643020533745
2.469322270250336
9.92550500051551
5.12682571022066
2.0439021641627777
4.6883079070907705
4.229456374396089
4.38361785465986
11.020252460711678
7.272102573107117
7.152461895809367
2.1776003629847183
8.294554021556515
2.9983965226221065
5.813553465903908
5.7182634033815605
6.491939337830061
4.100170720949392
4.862921749851502
4.908309763043672
6.502847406992719
4.490455073609083
7.584923450506968
4.602654890432506
4.41654103043756
5.117188936788092
4.737604502336763
0.7360611875059805
1.3310092435590506
1.9010517419363637
1.4745196238896334
0.7508033147388118
1.2327357844292115
2.828128683124824
2.522452500550071
1.8843337356173604
2.102821431862438
1.002713941669382
1.8253009762629673
1.9591207256488783
1.6806562495024693
1.3358746063698776
5.112957963942593
1.1412000670921845
1.6290630232454455
2.2159374801581877
1.2924703473370311
0.8450998123024539
2.3019550723730786
7.504065011597809
1.2763560627089643
1.7406523158815326
0.7520901983535832
3.362395210402472
1.0349874884723753
0.5164213337620944
0.7332706821024358
1.3013947061706748
1.4507010927214685
4.253018406532645
2.11858961062551
1.029515446056764
1.8147871237002966
1.5188993074301056
1.7679635513830294
1.5767924737029937
1.42756790787373
2.064544200742563
1.4465684439533069
1.4934737178222746
0.775188640703511
10.124626361024633
9.104291305862123
1.4448833931054355
1.0658632016122591
2.4710548917316006
1.3533845107055251
1.5386051311023712
2.035925334978635
0.5054519230893167
1.1978567027440903
3.293580607557442
3.434635974392549
3.42448956919766
3.3638914807528852
2.7867367679136312
1.9567928234529284
5.585369857787699
3.290275540156861
2.303590705652596
3.8113825149450746
1.0295722080538183
3.201258157405429
9.315365611643413
0.4394318159520121
7.238126059157527
5.195661528486668
6.613393875297037
4.618303434369639
8.08446490869087
3.7747794332306803
10.752202000943143
3.4676294577413445
2.2560513794097834
2.8124458023979426
3.407566966351216
11.198690303976136
6.620212584704677
6.278470932937842
2.3760624378889603
7.300625435234641
3.2661227975663096
6.61556662269009
4.273649015080284
5.562624177758284
2.087697531853895
5.715006319666085
4.975570832247465
8.863857639042912
4.828461621538581
6.8761324785383335
4.335081804069258
4.698036811321726
4.177902400070756
2.0950488782163346
1.8462436039770966
1.3066642085074147
0.27077614893991225
1.221534759555616
1.1512196467502045
0.662373418857988
2.408039585263753
1.2981541348521242
0.733743877179256
1.6114612614479458
2.7293331659655027
3.4716324130097167
1.4519855075318044
1.3773484854905318
1.3768069576230733
4.868925404140391
1.3437121092099507
1.721989766977556
1.2112372597704433
3.457578332967463
1.0372864839356473
1.2516960034406692
1.6071763138274568
7.112229124087818
2.10974754260561
5.533782640641444
0.6135619073355625
3.2053016509631345
1.767477217785246
1.6371724229472822
0.5016570189464679
2.367808411021999
1.9486851070205098
0.4450313025888316
1.7841167701132705
1.5309359342492428
1.90633314535968
2.0454971837365514
1.6107256762129478
1.9762443114438102
1.3714358810537368
0.8828760993384486
0.8878768618017817
0.9227072831694348
6.4593654093866295
10.290984541369605
0.9228661641270873
3.037842746267239
1.0378107459316448
1.0132033110762992
1.1739217042807037
2.5324234075851995
0.5963053554242781
2.386931069336983
2.0612548383272977
3.4375075750156365
2.30869469339068
7.256455423006361
3.624505001882782
1.011367882421771
4.5851191889244705
1.4293371424878747
1.4944154182009795
4.6884862071567435
1.8747588016792922
2.0119755412828892
10.787374904993058
2.3347394749213723
5.119389708086054
7.3372956977678365
6.099103896551953
8.451921484440755
5.320969576462934
2.972807323519413
12.022056964496533
20.28412706834139
3.5357521814266417
1.775488619854967
5.80995288915593
10.298136230749016
7.124408303118697
6.36838328220727
4.96377390967124
2.2155921161617598
5.613035349591098
4.103171193212992
3.1975903468777767
3.664527210118184
4.596972929831466
1.7655651280242453
4.530328814826917
4.623022952689669
7.432172376479237
4.992894678115052
6.453219378161786
6.366521246773069
4.832036873045589
4.042239442810316
1.5264336377806738
0.8292786230277743
1.8514366716298285
1.030044301060972
3.0282156845596804
0.8270784158533604
0.6953724578382307
2.352371474217204
1.9190328053888217
2.1162415840329665
4.593059641599962
1.1933937487758295
2.975432679119087
1.5539952287293453
1.2275313632797202
3.3261524232354964
0.7911587998090126
0.857394188167925
1.1582745865484412
1.32140124630524
0.6779385768504864
4.9091828595066715
4.623828189497727
1.1082496664099615
2.0162646047809965
2.068901450426704
1.1798924253503436
2.419737158954128
1.1512573109044166
0.46997278511895163
0.9716122256999459
3.522188128225064
0.7594061771012794
1.0509550503406961
1.0655264533084106
1.5946711817539378
1.1275758753260978
3.335266286938589
1.681583782466564
1.5877019547616127
2.5082316808908964
5.81863621678527
0.7158782796954427
1.1986501951625324
0.8403035521592885
10.755410736872493
1.7406119357513214
1.304429511764432
1.4255313973227062
0.4922302412393705
1.0653877714425917
2.399419493204239
1.5550295322752892
3.0422361539328096
1.5541749253817418
1.131113459485227
3.1835150043895806
5.309270531748607
2.1277919247332804
0.6959554843737816
4.4894306462492
3.137546719947699
0.852796842840899
2.0026561199590502
1.244714214800774
4.391557178281204
6.436939186379104
1.127712522506365
3.8810129082507334
6.74848792024032
10.592958857238445
5.867447053070838
2.86866433650306
2.898231067884382
10.989234892057759
2.646428459776248
19.975620393944748
1.126028984529316
5.14732495929169
6.917824947850109
9.530637335008485
4.184537958200126
3.7730096091919636
2.6382589417642737
5.142335463079896
6.178873070569313
1.5452757759444222
4.913692594369439
4.135173812311483
2.843075319509214
4.81323501187036
4.282209904498894
6.962545145489632
4.962127089760678
4.631056114690001
6.863776367531593
6.457250942390268
4.671680608161634
0.8186069758704492
0.8049238802465338
0.7614592979146383
0.3896808902577323
0.7285066586569552
0.4950592674634584
0.8954375992333125
3.326681179667729
1.676035431259014
1.5131303749180651
4.615755338092727
1.2848981831512534
3.1898716581547686
0.607045710814747
0.9463163176183594
4.153613695686371
1.0042037716212036
1.26478999776421
1.4756473102592496
1.3987425015703245
0.6003403929750526
6.173910405936291
3.781012932243588
6.578723186606511
0.8141459198341686
1.4131822251500934
0.7341943306351814
1.231261863740879
1.339003868494791
0.8865292081541429
1.0168412198642902
1.4199937092590722
3.0882264494962874
2.2615124702490093
1.3808082969650048
1.207709471260558
1.5456431939498403
1.160841335525207
3.3861268851428044
1.5183309823638522
1.6532005388773392
0.5421525772431717
5.809594132496777
1.3662573595533927
1.4940280028393014
1.1838848496787384
14.469255320172868
0.43015516850955643
0.8011778837903349
2.2481505328912195
3.5006013690996154
2.3672840137381326
1.6700155359100444
1.379934686933288
2.412343717890405
1.6498734672748596
2.62777208020809
3.166123163411271
6.102096837237346
3.9847049021612295
0.8206702596093328
4.207395632776508
1.526971722277494
1.6919334546888716
5.270250274642578
1.994801148324432
3.4805893900971574
4.775023162837494
0.8084654070027562
2.716769535601431
9.204341438995668
9.788001750902733
3.7436995149400194
2.0652820654733905
12.950101493056023
3.3739751350012637
2.6904718865812343
9.435554774920258
8.086831905084027
5.2075190028731875
4.438256748555928
10.082405794532404
4.188785747707665
3.0959280889994507
7.695562295187664
5.924682163781925
5.532991256859814
4.591705324339899
5.0999372532611496
5.105395194837312
4.16536391220694
4.73847256742583
5.707677087539222
7.435489701171571
4.928419396843495
5.294112763959185
6.21961377149673
5.830069553041456
5.407113123533645
0.9358334058942825
1.8211479361936895
3.0422381581791864
1.3314330405985786
1.175335717196779
1.0597638042780873
0.5723487225775094
3.074934356462022
1.697952444598515
1.5421258443284178
4.04181835983359
0.8023539605407142
2.6637866324998747
1.349060915807419
1.6091981293379327
4.701433878702695
1.6103246411537322
1.5852970462064653
1.2430086816480934
5.911425645553858
1.490927491356551
1.4643532606696263
2.1785310835164147
7.845368880635379
1.249527164467753
1.088970595844709
1.7815321709156995
0.8340536940572303
1.631658394844766
2.512839073907603
1.267320318245289
1.9515358432483518
4.112355326478114
3.718703363773858
1.0036508052428237
0.7026575067164035
0.8371171212827188
1.7304732563605347
2.1381400289199184
0.3689665190029899
2.164284943103115
1.276051710213122
3.0911330971503848
1.593402614179229
1.1926743152466364
1.7342954366087355
14.170602394895893
1.0323109349315456
0.4908608915777232
1.4111040047261507
2.978387977382705
2.808922362554077
3.2684814543640166
1.3563262035932442
1.2432970542828845
2.0950944144574755
4.228643198584363
4.814043994619888
9.375328416790772
4.169565766387404
0.8846357057063456
7.848496571390747
3.086576170063747
1.3520544352283828
3.8925223961496696
1.2886668301064697
0.7392938060806985
7.0419326391002555
2.4858632261491467
2.933235016494165
5.706072540921541
7.187681201663598
0.9401864653697903
3.6594486855079222
12.753278081706295
2.380897372116461
3.0968570768367036
7.313760518916199
7.423982431302424
3.7564452473634886
4.766593220896928
10.424975462525103
3.525781616918345
3.050755581557337
4.455116859045684
4.583719046217377
5.867534326156759
3.681164569728274
3.3481602961733503
5.576366859888249
5.526656999415886
6.480459257544937
9.838879541163845
5.070589900501103
4.920650630939605
6.217697598203826
6.792612614563298
6.802174735753105
5.681923691261516
1.4696456801563438
0.7494086733954792
1.3688350878085438
1.7291989439628503
1.6790497050282855
1.5146762445778343
1.3575189135080803
2.2937064458599217
1.7736492831879445
0.6693488559939715
1.2070800811166953
1.2140600807991002
1.9165362928812775
1.130895536320183
0.8904210136278125
4.871618350029781
1.119222482065599
0.9900931366632914
1.451959696013759
6.964419542272938
0.9424959974628859
1.1463529667765
1.3237112911947881
8.597919549569815
1.9136848889963243
0.9709785579357821
1.8097455120826773
3.1842831201794635
0.467131124160578
0.7365235872303701
2.631204416308553
5.094594924399993
0.9864908196649956
2.557251192819282
1.59996349455752
2.3551782489861726
0.8756046372287085
1.1372448036047869
1.5491284858254244
2.5957260437732783
1.6416887634221895
1.2058251138073721
3.2450186293734595
0.9132697331510052
1.1359203775643905
1.3460345107522667
5.147610585811108
1.2637286787030684
1.4910900360814754
0.9781275957877283
0.5890170880202852
1.189067823315259
3.078646154575468
0.42939842772519454
1.653481936189842
1.9973126649460378
3.1953554714829893
4.3955043745443225
10.619297085937704
2.9396398644261805
1.7365978027594124
4.899472172209376
1.7953145386787182
1.1898298714338147
3.443853587098647
2.3792797785259285
2.3903562529415443
8.189189174477814
2.9781825673412374
7.013430977810534
5.104398455003159
12.119408783618063
2.35451778399301
2.382557699405605
11.246200968335913
4.516962001855093
3.209813222636841
5.676525149511456
2.196102541832321
2.9694112671215827
7.220278898933376
3.172903816033953
8.518336934380489
7.69960812988086
4.065923592363865
4.860700030775207
6.989099417540778
3.5906312657894754
6.609091134908741
5.420593201780115
11.898840653088914
4.235312025825124
4.950053551366595
4.219034073205728
4.977999058714197
5.3908152754307395
4.552981034576159
6.069536180401456
4.878638296403184
2.3302913173327267
0.529390988856378
2.0443624797401294
1.0060283190345196
0.7032025094051451
0.9789413382011269
1.1587076621837462
2.270981494605844
1.2629961797823126
0.6490502527063646
0.4824588964436748
1.8954519818618618
1.437251101724768
1.2186426937609045
0.6456819210420751
5.463169023981612
1.4922946780816235
1.6198852438723597
6.03281747513302
1.6472544679376842
0.7260557952654865
1.301660858100821
1.6263663858066797
10.300267634581196
2.7553901921038384
1.3560353745610003
1.0555532941204004
1.9453941740714022
2.6671259795847555
1.2126492185859794
2.5590971178481965
0.9472939026699925
1.9119335374195423
2.0289049186716634
2.351975994701563
0.487636367046645
1.7612803958511152
1.5564481605390468
0.43780607888229683
1.6677892341017302
1.5243281323713591
1.3514637126700417
2.586880256083208
1.0658882427741176
1.7486704071266401
1.1326872319020267
4.455680100726071
0.7908618114680638
1.053004852702595
1.857113258170248
0.3789487733897661
2.90974313026716
2.424646128616192
1.042522089986169
1.8545129342481996
1.7573587961186359
4.153667982554514
4.8913303116438875
8.241409444481633
4.952609320027893
1.711256553475966
7.256044539989033
2.5395761004910375
2.009701553478386
2.7365603897160975
3.535201153334936
7.482137004947784
2.233774968990116
1.5846438314824682
4.301425612267946
7.043852515865343
6.660900375253982
1.4530294707970985
0.14619952339510975
10.338782024670865
1.135802995150695
2.9446167054569594
9.723290562892382
4.431504144858345
5.984667922290811
4.646419507689456
7.430164421589975
9.146823510513217
3.267164497527211
4.38036348651125
4.063216678737301
5.710858325350799
7.770487335189888
4.538128073049618
3.874175965336809
3.863081654832821
3.539962628240986
4.044378631982984
3.4340882889812843
5.541793013895732
3.453336313436559
5.296233755348912
3.5697105386549848
4.301873755883266
0.3408467569010101
1.8439030280863622
1.133267597434364
0.8386587748322752
1.1261040441014125
1.1465330713862734
1.1233670382862073
1.5005310035559531
1.5283729410255964
1.9480807539926774
1.8630760823992434
1.9554293118895498
3.5077518613155196
0.5784286270516625
1.0612459817890112
5.388183098144309
0.8917657167996976
3.3285761044676834
0.8502854679278756
1.6537126907767823
1.4055787056655036
2.3024024548362347
1.373139023292664
10.376242126190215
1.9457561553771132
0.4754932449706049
0.6068748990761138
2.5820538140096154
2.134941531255518
1.0935422948777187
2.461486289060238
1.193007234141354
1.1427046921053525
0.6196315499369791
1.050308119612432
1.4617240056460372
1.1450987538033595
1.8130996881663544
2.5911877435901003
1.3237077737746417
1.8707513894721146
1.3390737036547604
1.5550498750750865
0.8113902743033337
1.2947191497569923
1.2683734177715311
5.93709690504204
1.325894598852495
0.9073957570987055
3.060843464769629
0.4336779901684245
1.959628398521592
6.510009993103077
0.7942999142997821
1.10695821462273
0.965376734017886
1.030830987998323
5.093888174589687
8.008404059704443
2.626250207445021
2.412092355761548
8.133948887998052
2.1861143340728586
2.0275841737181852
0.6049194642683114
4.78459542467665
2.1816900040950684
2.1727711988672183
3.652022918129134
4.170729217472369
3.49726625473085
1.3963182742689342
1.2724246882265982
1.89118079627492
11.696517295876733
2.1792803949502955
1.5778861153249104
7.599956723702613
6.572693336161641
6.627480740546463
5.633897115309911
6.874107451257849
3.939069324749274
3.851698004122214
5.161646768675319
4.636279332006469
5.909192875220938
5.108161057331327
6.5334445364301486
4.905875363865879
4.369182646625562
4.442028105701569
2.4936946123130013
5.424851291033685
6.680250782836194
4.095088314195083
4.656697408854427
3.0440891230277427
5.189710679510257
0.15756737781922756
1.8477988868216075
1.139545826611021
1.2561158046552607
2.3873112410883883
0.5424483100958258
0.9162323154089264
0.34172204003729434
2.261563943554667
2.6653330348388766
2.109557354687638
1.441621288987929
0.8858914977801537
1.8966892068376058
2.6383239474078097
5.862100376964868
1.9496016937769618
1.6821127886933966
1.6542508738056578
1.944462631390784
1.0050105421113964
1.3115507847301657
1.2588174166109505
8.35407718149572
1.8945809121519805
1.1280963734846123
2.011333575267433
1.622695417072694
1.646454507576602
1.0487667158808305
1.7072281445973818
1.1204707841334784
1.6949941448696726
1.3153942128929041
1.1445498145287178
2.233309904828654
1.029299552479653
2.3508052726324
1.7261198746982274
1.2090360461553287
3.018988288828421
1.191866510575451
0.9688481469960908
1.1810298010531786
1.6535939645487816
1.169951946666577
8.18653704168396
0.9088826901799748
1.0976276846637028
1.3005173187007921
1.1221272999025216
1.5231355277197294
6.265464608523355
1.1320406915585126
1.1729766580430743
1.145301056187095
5.300702787698639
1.1259831737366353
6.999097425690534
2.486556609464437
8.974648797410008
0.6780248087371255
4.82541001360636
1.5378929619504103
2.5669191371025466
1.9287254158529064
3.6124200525156134
1.3470467509921549
4.646779296469979
3.3190344610831537
0.895575722630924
2.417145073948875
1.3717966129311123
0.6705039986781958
12.154442172791079
2.253739892878327
2.023373001517873
6.661459388198109
6.281746743516629
6.763572244584996
4.912843002020785
3.0328570762837144
4.891738104027401
4.415941938016481
4.609971390181553
5.168562302273822
5.689548136549021
5.448020951255127
3.656889751454356
4.610267723915261
5.0527196592360655
4.821671850060662
3.548612856200852
6.935834077246414
6.244168384635038
5.025534588575098
4.4202160365598075
4.08149914519102
6.494092623048312
1.4876405484548387
3.124293950585417
1.5165483121193366
0.8172743913184234
1.6832221244918097
1.3805300696997094
1.3828530423899545
1.1205919556313844
2.22750298394991
1.512462890648217
2.9726483302473623
1.9229104918510027
0.9496302238602647
3.7110487084948423
5.647607981261332
0.947062394154689
0.7897098126624944
0.3630982223675356
2.5767261317411947
2.479876576216583
0.7641772829585171
4.627212818154084
1.5615060200052235
1.9284183144868363
2.678535295401205
1.0030463444194344
1.1072995586563377
0.4646915621860491
0.893354452735464
2.280132990113406
0.7016609657320708
1.67384214506744
0.6350007035605691
0.4541691261625423
1.3091610056064311
1.4580239265346575
1.0928161599989397
1.8710511130458325
0.5322512181690802
0.8818403314131649
6.940731157811439
1.3855727465170644
1.2587842474137279
1.019744273561146
1.167932455571502
1.480518848292058
14.422743904343532
0.6347648523870933
1.0630813151613407
1.1637175375249391
1.993579244102084
3.182487848692521
5.537538700938416
1.0474898511602673
1.323805265676774
4.131438617228796
4.275071575697673
1.5402372925010486
7.166632484820976
1.313197952278935
7.942470826710973
6.2214963705666
3.4596148201301613
1.6499127012143948
2.1339785993213187
3.817618856938568
2.4678383867298823
1.9925898880213544
7.767591377152697
4.56716799034988
1.9628566024317236
2.11402019218253
2.7662773764931154
11.692953197805554
0.8806911983313022
2.766848898387329
5.091443159866754
3.830651818854668
6.296845553016306
4.6439290304004
5.114426362541028
2.978237181378534
5.684050859675837
5.0530932030887135
3.764338800950973
4.862772187660481
5.252902660998739
5.523697896890368
3.907921626704235
5.2937071748700335
2.614597371828686
5.03652744625263
6.511833881038607
3.0830496098885787
5.518766114012847
5.416483314253325
7.21372471341614
4.72971080906963
5.526525370158488
1.6210443363573892
2.65728563981598
0.9792798073636809
2.0300316927001147
0.8563788510568989
0.9207145299970771
0.8755301964922212
0.42323107174883723
2.071961962096929
1.600482845687229
3.381903964911915
1.3889851211019704
1.0429704730755593
1.6130172255797381
0.46287667431369434
0.622215375880973
6.182415678239695
1.6662101038623867
1.1318356355615424
2.0006489192665042
0.6832194794810107
1.2707224708321068
1.3943315783718169
2.6014716185197995
1.6451131462717175
0.8319444886506685
1.0520220655177317
0.9921291839118114
1.1630322637793453
0.8063103261719684
1.0386971229135906
1.1524185374648126
2.2553143010109
0.7777390467863667
0.8721991205356866
1.401320894761806
1.8526240092210482
1.1353706932685343
0.8391823995086339
1.2910520074364105
2.0745488617950874
0.6462779465303858
1.080840140275271
1.0497283715970012
2.1552936046493243
1.5597708173750666
6.414621930310951
1.9119832985455205
0.9904419293510277
1.3319931624907648
1.5595338076489207
0.7465283353087969
3.742812153578544
0.8637267750911524
1.745546883684941
3.050699195062146
3.3920120402199303
1.982438113713776
9.04143362760288
1.1681175801189156
7.136683703990104
2.068182632220911
4.350061490583917
0.4485031196633506
2.7387235742189113
4.049153528956698
4.702853073372871
0.9271855285686688
5.852467962420633
0.9267811594561374
4.017933513864057
7.99915145618201
10.30718197723232
1.3140270423091682
1.6096787473436014
0.5440143851886318
6.347855511117658
4.75673872462322
6.766666032818631
4.246260909966929
4.960103355358059
4.080943383279549
6.479733735128094
5.871899101826434
6.296313221039864
4.450855936696882
4.647987589865353
5.0706107413804276
5.848371710664658
4.794051669854942
5.130947828299761
7.124996082395571
2.9304822886354627
3.4248435565834203
4.4995542739372425
5.952773756844803
6.67688743660035
4.687236785159277
5.953198165531307
2.4124200577246087
1.8217280267451188
1.1776557975752493
0.7263074388904128
1.2357198044448654
0.8037879206745518
2.4821984938300936
1.1514197081633493
3.671679090726228
2.14052768063382
3.0749451591854444
1.3854411615202544
0.7733177726848698
0.8139591163808413
1.055419213551684
3.8578626060853476
6.101426764685076
0.8289362172000501
1.6179746943084272
1.6321287532059898
2.8514201822898104
1.24923737076073
0.5989358247728332
3.1376485536167076
1.9529374729519116
0.7308937936774612
3.0427536716513224
2.4355650199725933
1.445039432776964
1.2035168594743575
2.3403310581157966
1.9247607886472458
0.9126451254089554
0.777209132639692
1.1362442937251782
0.3018547072157771
1.1468946148398436
0.8493114434732477
1.8113577205303912
2.1737594338009827
2.861906302001983
0.765393746002268
0.8636699270800533
0.3924958921908919
2.8492902411354435
0.6253711164650175
12.953786182075664
1.0513532687009692
1.1484130250760298
1.7919710823482458
1.7361461434843037
2.393028337960769
6.599275556982918
2.154564567346777
1.5548890334943015
1.607297148695605
1.8619034576641191
0.747760383561868
4.294085102712552
1.2492794182325562
8.547648161491272
3.7585338391071765
3.9506803383776945
1.34078752244812
3.9385560161498585
4.4564213976885485
1.969267516808322
1.1749456185488292
4.101559022665829
3.433451156565023
4.123784412377434
12.210359451371959
1.5365678433355285
3.805138079254702
2.512759873000864
2.293175082220504
5.228240247980949
6.878120211952311
5.531783930489661
6.426853774700914
6.162586271179393
7.137712392748218
4.435200586158988
3.7716481445500625
6.15343545225031
4.915967383707448
4.700904740944301
5.962884902607145
4.706910380171357
4.294809356450204
4.4879286484613345
9.379482085480758
3.217524509155432
3.851372454715058
4.06156593678425
3.837321126014136
4.584941540021604
5.327862789337126
5.387888013139011
2.254108985496237
0.891960458690337
0.976780035565861
2.158275808297599
1.2292443936200161
0.6742221383506274
0.9968623087044691
0.8558852199410045
3.310440209623998
1.858862890230087
1.6413812818165763
0.7354405974423065
2.402143184666992
1.72647923412665
1.9169735034347795
5.693640098549076
0.9444288165543676
2.049243547946923
0.6552353602546158
1.4672347468807279
1.459879967365645
2.80425564284929
0.5473873793548987
10.67126437419164
3.55030383173573
0.8528857593474883
3.585293386454997
0.795751757847315
1.7133772312654323
1.0862871235380525
1.3143951544332237
1.2683784196696488
1.01699747711846
0.6406852553161624
1.1622362529477113
1.4308503612665744
1.6433429512959647
0.9617772966251765
1.098828666442221
5.110964775355327
2.011341789785159
2.0519683134002125
1.630235504575186
1.3665307804075846
1.4453091706935675
1.6337413765128732
11.38846279504321
2.4182386638465228
0.8471172828763275
2.1778327617070743
0.9811908057343417
2.440202480163366
5.903308510114194
0.7872213346513015
0.2852771096343834
0.1617708279981115
3.2827624145720775
2.599763006458815
4.138740886554775
0.8470409189979139
8.402859710935253
2.462071200406299
2.526702093814152
1.4570225979739853
0.43237352545503366
3.1231378474191747
2.9780867318219957
1.4857584708198237
5.035308541951887
2.2545944316191346
5.337278301593431
12.142947732486412
1.0661799152864975
2.928521468396916
1.0950565506920458
3.107898608455921
2.3125425009813974
4.955852100092073
6.184732834932394
4.994703062438661
4.115908679554609
5.960519383445527
5.732601210270871
3.9878852472348885
3.3411131480216163
5.52089669623166
4.379372052238447
5.80107118090151
4.863080091543201
8.255171667164365
3.3720313091401173
5.0025078761074235
3.390584312295237
5.090530893165297
5.484304762275249
7.371780338891303
4.134701466664945
6.12741447413314
4.976354906022418
1.7638186164381173
1.068692633617566
1.3024477464982331
1.267619752010372
1.161618213820182
0.966258385801921
0.5244274269871358
0.7352820532892348
1.8348223151545728
1.525244817099497
2.0086745981929943
0.8227154743212254
0.7444562826181875
1.157025639502638
5.987079161306715
1.7324574916486004
0.3207047439230956
1.5699878958816607
0.8299824040433478
1.2027697173263892
3.815604013416525
1.4971839267293323
1.3670073563579943
6.437980927450428
3.3820736862695338
0.8135946328042571
4.164947463256978
0.3037919717846828
2.0713205337840193
0.9740296128657323
0.7742126511383359
2.2206772226300853
0.6694440578424297
1.4533932103067362
0.8776240525701581
1.788795243938817
0.9667938465743434
1.0241151161425814
0.4011273003435823
4.610884176628699
1.652718016570548
1.2422873038590057
0.8184076611863599
0.647894808196911
3.056598000313535
2.239167736561073
0.6786265351754964
17.349421204833178
0.7424141555232623
1.0931727141761869
1.8340814442893834
3.670304806677272
4.237349496070992
1.812467364123811
1.5345749709362013
1.0679861022310442
3.935458218972236
1.5078322451707011
5.03958825617933
1.9800353383828007
8.434092558869377
2.4283226771596285
1.8795103377038878
1.8864329772179924
5.073150706890719
5.958540886778476
5.144915345968216
1.6297592283442828
8.252625245962935
2.5444649723856014
5.639685132972255
11.34386198248542
2.8449345356160065
2.3896221915231703
1.2956883948224749
3.3860382156261997
5.028218348989135
4.000861905752612
5.8334267452517965
4.790843578208313
5.928117375754316
2.506773001229492
2.8436656940378953
3.6802920105809003
6.823507935305174
3.6562836051190954
5.549876462204918
7.9034404686339785
4.247999447611442
3.680503089051903
4.810240481627642
3.1698960572153636
6.856102191153112
5.40065351272288
4.239990616386596
4.1520478443471065
6.2623939320154625
4.9324579231249945
1.0706086214963073
1.1860652214276441
1.9687826995941804
1.3906476106949464
0.8032077612901297
0.5143282917117187
0.5297596275544584
0.4796795839223356
1.7230270224251347
2.052888175225702
0.9761858706277575
2.73197855547656
0.8467004418925349
1.7633541055717512
3.6699158489344774
3.4325285407947534
1.3420292140052967
1.1460400280775846
1.4903148273363576
1.0375165481793138
1.4252767300402607
2.741160714499969
1.6057020988671658
9.289970445566444
1.318607023520561
1.8863602292587336
2.9953533678278967
0.42061594747501424
1.4536957452849366
0.6077211773482653
0.7569880596498415
3.715847546763459
1.811763911334659
1.9855515904370444
1.283195143820701
0.9741009626365363
1.8055045115865147
0.8659553529782679
4.403870087118273
1.0737645065763586
0.7787867510870579
1.5955643767896783
0.9096826861325806
1.0195059321599724
0.8413110527859063
1.2707713217033787
1.1323609241788977
14.748100743795831
0.9466201373191045
0.4267763871981206
2.804431396036879
1.274467483079971
3.768843244603546
1.1012784064415662
1.571640716591929
0.37922452073771096
3.609134816861434
3.0388978739248564
4.073959037410699
1.2546748087726465
9.324345733254209
1.5620787590698186
3.1191258899607672
1.3507652664507726
1.596181789761044
7.434414295748819
5.434838492598097
1.685031425472735
8.935807971403744
1.971919713950688
6.3913089867872666
11.289154094894517
1.2305092122267438
3.661825766338219
5.092829137676842
1.8614203701242658
3.946001871877405
11.02464849599648
5.623191740141376
4.854753888441324
4.804932498393471
5.669842311154456
3.726121904192149
5.209656547140764
3.5848679381060546
5.0438117963779865
4.781158611152675
4.672663252588802
5.892705401365792
6.505252583943122
3.488720825019782
3.5462802174375323
3.3833612804954067
4.5086989447960635
3.7989644679216386
5.209116471077682
3.199423293158991
6.454941575875317
5.767034132077438
1.027498828069884
0.789686998697356
2.782947431710994
1.346345472763134
0.5826583679908912
1.3360193848241129
0.4439154935361751
3.3526001256001763
1.1016481105247353
2.051189857983348
1.1938539523014013
2.1055870673241537
1.3160902261026597
2.0031449303157416
1.3351396107154139
0.6923819582100991
0.8864398575515293
1.3698143468045432
1.4475869973649542
1.2077587489243413
1.5936207145389822
2.9726450733055803
0.9981648025163412
8.416036557174504
2.0729278379392686
2.0329230051637626
3.9043408532451482
3.21114699729052
0.7711204175249595
0.7454579183035713
3.8377124005527743
2.6345788577019844
2.2979555450509905
1.5603824102648851
0.8207390928437935
0.5295308334238417
1.22816224914651
1.9510193174584236
4.806206717801191
0.867887318755129
0.7421745426047062
0.7440115113499951
1.102053014726829
0.9046947822226727
0.9172293989972873
1.4983878655837983
1.7063147692362493
13.83882954205984
0.8187176958317279
0.21655853997695498
1.75070448760134
0.6032147925708994
2.123114208843214
1.7437034302996848
0.5010065351291233
1.905813359356322
4.926059262763377
6.2176170287943275
5.266083554705677
0.8770977685326792
7.5133288488798184
0.7158150192402543
2.696773688132355
1.123456731153229
5.1133507454471525
5.499724320216948
5.009396934974449
1.7827905676155693
8.52861072828438
11.521921038273879
1.2255068527529802
1.5346335448093096
1.2900501719583042
2.954739153452825
1.9778441465645349
3.704174939789096
2.6530103541932335
13.23438130869109
5.716900554662228
4.378998259656212
4.936799514860354
5.57172474040265
3.68388406348917
5.713023991678557
5.263862251214266
2.810401927917049
4.665336904372968
5.20742888820252
6.435600492685048
7.350251843269383
3.8885164569492146
4.616705591012051
3.0044217911394298
5.487311709332494
3.106644804443777
6.682210626394486
1.9194538236876466
4.568753100949731
6.00927210093409
2.1595255398724733
0.8580828455300039
0.786818056521325
0.6747743485030656
1.5443848729197547
1.7684316384948087
3.8341199926157086
0.8834850689056946
2.109071552360813
0.7494999174293856
0.9434237823525383
1.7169657083899146
1.2639640755287012
0.8696459320281333
1.8427302284688587
2.0270069739782617
0.37650798713315986
1.22261811677045
0.6694489672125368
0.728254300681066
0.6405606067468054
2.4998271834311994
1.2531707950262734
0.9942723664091571
3.1823386887261855
0.7930865460425822
4.942221724332702
2.8277569033225367
1.4445882639968155
0.9340347668966977
0.737937172704782
4.952390337599798
0.968617450062899
1.0322928972513823
1.3506277192302816
1.4833622567571356
0.25255786972770805
4.397392572694303
0.5778113990945285
1.247923011082672
0.855510558729256
0.6479617111419907
1.4786822078516753
1.6579205131120442
1.152120369384939
0.9015216902365896
0.8898733847198389
1.6473299806088717
1.5290929624326204
2.4532303264359236
1.103862028413089
0.562649749714783
4.519415757866496
0.9649639722965793
1.025306582146572
6.814962112135658
10.69432734388431
2.2186232786290043
0.6258568851102979
8.730711000482566
0.7331748369235991
1.1634700685085007
1.2802518600924213
8.526670717802828
4.551754674424418
3.9922955850573327
1.2786366069082993
8.90557539900445
12.565198571422707
0.6895842145828295
0.9788592652069874
1.8806535209069297
3.7383561767791096
1.910291183212202
2.9033101757714626
11.051389386777236
1.6344550497569406
6.237640381329373
5.162406131290668
5.295950884098259
6.015565016894331
4.0775158586405436
5.329904373108144
5.9787722785951205
4.724522526138139
5.473209555102985
5.37576295997996
5.646248283872038
5.278685160752999
4.517735156953801
6.520861932690943
3.994590290884798
5.3469681187211044
4.426357734848424
3.0258460373151252
3.280153316462373
4.3057092102656105
5.491345055570988
0.9125260376741634
2.2614718611364584
1.923864752417756
1.3083068121285535
0.8294542989703927
0.24763694345182052
1.1005829371430405
0.5620227307879712
0.7385975382226273
1.3761952929722558
1.4971697992828599
1.2031986711392255
1.808517881472038
1.257565812954173
2.899532758345275
1.1061151692951043
0.43560393741101694
0.7502610803280914
1.2329936222213116
3.046231712610615
1.6012625325644505
3.719829509869521
0.5911647934062892
2.1867924642100744
3.8838422240129473
0.8995415706046965
2.06427961908407
2.1031477764433504
2.5863174268136135
1.3130343430625253
3.7933911936609097
1.1223294085343112
1.928267585986325
1.1292472242121685
0.812743346912187
1.9782921031772458
1.2482539804088417
2.7077484538496477
2.0426225684861015
0.6928369387376326
1.452243515729252
1.6411970822411088
0.8650619661739907
0.6315469237967382
2.110324600509403
1.011845699630355
1.413019569220839
2.275634408985951
1.0465381026785543
4.042399569073203
3.8899402757390886
0.940358646295879
8.303824493529994
0.6092882220467928
1.6325298869704206
4.0883767896429335
6.90799299442538
0.4509783409050334
1.595982984954427
10.008146459682271
0.9109327491476725
2.0257736128584733
0.24733970389939763
5.792540542782136
2.156254226957933
3.2020853223530428
1.5332189093129112
7.5155970670680325
12.346622174451806
2.2890342910203665
0.7411025849504752
3.3571811450092275
3.9122470258007147
10.320135091096569
1.65127786631851
3.080760144958207
4.466312591708196
6.740744806343508
5.4880209278395204
4.432323986240998
5.350827483129852
4.36987873143219
6.708226885219105
1.5780015218497039
2.933622331262095
4.822666914987664
4.762596860670476
4.24071205882116
6.962666087569422
5.606049275254155
5.9315413265431935
2.1455312906638206
4.979034270434726
4.492696725873235
5.424724457797963
4.055482983323435
2.3419087470770323
5.4935025465668454
0.8156714517614377
1.8205689683941375
1.5398752742122825
2.4853736105011204
0.9299165316387769
0.8782005041720004
0.505031072857117
3.4621353832984116
1.9642824501689564
1.2186003335432452
1.384719279229746
0.7297256064829137
2.300978591100004
1.4049833033832093
1.2793975135739417
0.9725972961059559
0.6257116829229667
0.7127472822702838
0.3617897955095491
3.201144364343445
1.635436800111978
0.38696593176643646
1.103751714685349
4.131531210113177
4.800436561304898
1.358255510766862
1.4661670007515866
0.9110425832625577
3.6750209362854394
1.3539269779015446
3.3919078968411838
1.930645342117453
1.5789842198163044
1.0893323443679823
0.9903760069654878
0.7428849922233539
1.7099655780461454
4.438069582817984
0.8952650685404915
1.3091609049361221
2.3983696298110977
1.6873204730494513
1.0896925234488386
1.3730516738362106
0.5306903130210023
0.2822868197940371
1.492169963045484
15.943731281281341
0.4016289829259849
1.4206205939802334
2.9647869333978196
3.416165328550348
1.6190676602660432
8.802469530171892
0.3140690781143021
1.556235241985528
4.381818879102744
8.66062200275605
1.2447220888229567
1.7785159598199751
10.378548446121167
2.864005263216506
2.7452019390175786
0.8737006536609431
5.746029624404657
2.2065480368828485
1.2115017175629
6.286859462595782
5.6268132037617065
9.602437521845205
0.7624579823499914
3.542269708685988
1.7495272730531595
4.069803798767068
6.4877740226697425
2.9937639369924876
4.518513920748944
5.9233372187107864
5.578073919567548
2.1914008854864266
3.1370520242294804
3.858827595300175
4.749972030379449
5.486613518762146
2.8666608615909386
5.924221745622503
4.124380882570421
4.964507954721823
7.061642927494566
7.3371289880051185
5.68332251905536
6.3299308201114375
5.747423733018274
3.9256727703462295
5.377633868251626
4.718871486929696
3.226398924892692
3.3657931042555043
5.5452336019368245
1.853790401200921
2.3242872627892055
2.9459138760602057
1.0391044653225512
1.577184762169053
0.8383011028841985
1.3700383998519514
3.9612114694733895
2.1783601391823577
1.2853608899933127
1.3157912961135165
1.2034664366429935
1.3054005689552266
1.7858061141366826
1.3001557764123435
0.9030887292084061
1.695583257298436
0.8098431586547088
1.6197473057115996
0.7794070268223966
3.5825048532603017
1.9496534439845912
0.9080509834651652
2.564939234942085
2.0180390935099366
0.7552382108043
0.6382345760248862
3.621194438775354
1.0439841964416887
0.6382474216801064
2.557036938375017
1.1676488048242812
1.6954219434476263
2.122964977807942
0.7534677310551966
0.8210179736590637
2.937631338239099
1.734481273293126
2.2057292057669264
2.5581771507048225
1.3428696136734029
1.2803362774017117
0.6305081820559135
1.2386208921811788
0.6123054815591763
1.2100234223967388
1.6978446254038209
1.565833221777492
0.6977489731091135
4.232548155187126
1.7005201991047392
1.6687513246325252
12.59165223407344
1.8886531429787894
1.4632199239908454
4.2712098433339145
8.795717230241557
1.3793166320758252
0.5351297726270893
1.9969811746335173
3.2730323930017673
1.1822302577200332
2.9606278332431644
9.71567391282648
3.063098504277283
4.515405552631172
8.605460697745604
2.464086393220379
12.337058574336291
0.8064643040191113
3.282629767926971
3.7038327711220886
6.277610138503126
4.606994730943766
2.7220840586730777
4.840771513345882
7.020157769673709
1.639388334791536
6.449193896664802
3.0407282350606137
3.813180743023938
5.471413340746415
5.269545067398601
3.4165555253412525
6.122402837327728
3.4007370727855672
5.3385709919815145
7.790390425762271
4.212137758048106
5.468830519143989
5.939482333182892
4.716828367388635
5.21692783112924
5.318998627011153
4.448129661138862
4.004247187249604
5.096171954563065
2.73930829554209
1.4316563496007362
1.7944899723555983
0.6401945950464795
0.7842000489281314
2.9139269423902956
1.2353443779600524
1.7603031187118598
3.481525476337078
1.001139152047201
0.5644461746987429
0.6591771984951941
1.4179600695479728
1.0509858462751889
0.8949549483058592
0.8798852473397499
0.7582158338960417
1.503487100856191
2.0755223522176593
0.9051821563716946
1.0873366210842836
1.9566040498318307
3.376727850180656
1.0064942473571223
2.212956037560583
1.0612968517927313
0.6263733123335825
0.820936649239033
1.1874945887635628
1.0395538926796102
2.1044397256566647
3.198274832303189
1.1922424857016938
1.3719652378365457
1.6570755778353121
1.0740083422482924
1.4560776560521718
1.8796808999952652
0.6401209939324133
1.1409674505929257
2.6947506631820293
0.8595381025735567
0.3230314115911979
1.1217099166783844
1.3989295981932472
1.3490051484552419
1.2617733841496477
2.3452544668565873
16.79090679044785
0.9980680836097451
0.8840522789861347
3.9178605758394185
0.7500700585362144
1.2513195796437988
13.494891232944747
0.2945711117791025
0.4941467330000724
4.751844738116809
3.1946799958325607
0.3823144780568857
1.0520934845503698
4.613163241328449
5.866017858852791
0.8319832718936594
0.174514032659571
8.909586760840142
5.732635196470983
1.8848295164791662
9.85050049806164
4.714670022239756
12.127906567759839
2.61525055908306
3.424099346282102
5.994863233708524
1.6295875450180293
3.4878516404584006
4.701194401885989
1.68901081183015
4.952544982661134
2.6854250083992133
3.116943645322777
8.223470174551931
5.422306258719975
5.613509334700162
4.999239680080684
2.4972804091785186
4.301016806788538
5.2917090354165675
4.194269396615329
6.265062498639629
6.656421946308386
5.139879961509266
1.4964256672723892
5.532750371721874
5.538916296661203
4.435069297629725
4.660803905162766
4.4921474033154745
5.168297195730869
2.241427893237986
2.0643488010560436
2.1397363007189942
0.760070255974587
1.607235542504614
1.823087603440904
0.7465613697931933
0.7984844973247089
1.1736993982785222
0.988260691495828
1.189596282684352
1.087393388531077
1.733528935481566
0.8480996824537124
2.559200985133469
0.828034699794311
1.135895803619338
1.688139709152908
2.7192047184416483
0.44298401958708106
2.478478931979319
2.4751644805235364
2.0017610820446916
1.179008002290644
2.325086290816748
2.0436769377049298
1.1838139249471356
1.3221948496400617
1.7400772619615235
1.1613939410627514
1.0748022314154018
2.5943452370152214
2.456854455698081
1.0768766929867457
1.3598585819117424
1.2555288240708655
1.4436382672514685
1.7522063280491655
1.752099047343675
0.3426928926501839
1.242890275242369
0.8123246262787188
1.8193700402038684
1.0980563924859534
0.8550817598196592
0.5050562284921496
2.269267995577937
0.9515443271515867
12.204326734911172
0.8670777678250872
1.0362204888311684
5.990610869819832
0.8777592889090812
2.5684798236673942
10.894851985815242
1.1727728154475698
0.9018775717961558
6.699544811011734
4.4234274192696255
1.9080861155669249
1.0044078408650594
5.225852189491485
7.11198677342199
2.7297509496285235
1.2951867479914279
6.574308362243481
7.684218719024979
1.3048732756696626
7.644023568859704
3.83927974520748
11.212834731479031
3.932452066548632
5.434696313168381
3.007021702131407
3.9942283870887
2.8967197866429033
5.5495878839712915
3.1475351554299538
2.990097105708451
3.8524830103169965
3.3895094605569662
6.3610747404536045
3.7932268905374946
5.856771092576925
4.700811495719814
1.8083505950067824
4.317336564390659
6.6592326768122625
3.3156598445272323
6.5022185749600885
5.302830127561315
5.360357011020021
2.9223848678412017
5.434114924401329
4.903804877716486
4.951000103072672
2.864555137784173
5.762949040147175
5.237106470416142
2.5401983195885482
2.5615950258959166
2.5357767199411456
0.7543028215324226
0.6910959286950104
0.7020790206438671
0.8232089490647713
0.9806296621751679
2.472860621452987
1.7236521990199558
1.24597358642535
0.6572553646963851
1.4064719971908435
0.7817053715978255
2.6215442705212113
1.5030814400573553
0.7939744105581014
1.004466129270825
2.018578321755238
0.8711837077021836
1.0387977997704165
0.5726624703268525
2.6068380757193577
0.8440400867913719
2.220559389330704
3.0891605280848484
0.43187459911430615
0.8488905742795468
1.0545509287868475
1.6492312586100197
1.2148392325053603
3.194655207850558
2.026491119922824
1.3438580285379547
1.3235365946016935
1.3825628215286259
1.2326133992906763
1.2914123765440662
2.206889290884217
0.9698360710272972
1.1324188372765787
1.3501627379749115
0.8410389516378717
0.7591466523787537
1.839194178690014
1.3315890261621142
0.7982032751884893
1.0830793994219687
14.383293807440964
1.0939456924065423
1.4028034526310456
2.9997563306155284
1.2690967601098946
0.7022434223612476
11.474195072877793
0.7780249355132003
1.478947136389295
4.520803452706146
6.095165532901258
0.970161876049178
1.0744991036798504
15.355277083985479
6.708366054045987
2.000676322304358
2.06288628320354
9.139664044273651
4.219814413915008
1.5200473981752902
4.420922965996381
2.076393799857834
3.0480428772899977
5.958052920438045
1.9631601189812873
5.149811615325893
4.692133835485916
1.624941600806983
4.2542231100477
4.925613794657726
6.023892621932849
1.8721069140671263
1.692556651485196
3.81446475836912
5.391285539195578
5.005309662212553
6.469629893706241
2.694190528698091
4.480185070695834
3.3338023289352168
4.885277875877889
4.673843929706837
4.110568288063825
6.0887322240931026
5.054681689683465
3.3453162622967776
4.635159962095461
4.135231881121071
6.934278122085694
4.7609564789101855
2.4614671355812594
1.43830582595453
1.402429939189138
1.6498769556546686
0.19287950163844705
0.6625359457112341
1.4036954115366396
1.9888896759366637
0.4776044212041262
1.0487289164926428
4.213735011776143
1.170177757040218
0.889235259505915
1.1369258974402947
1.9010056394172636
1.7230244335439164
1.8071808865162566
1.1623589721203613
1.1201645467997736
1.2407536958867753
2.235258425486631
1.1911702725504387
2.302562836643558
1.7055924158745586
6.81930375824924
3.740508517014572
1.3097002261386708
1.8023085091573874
1.1103569529380608
3.1749359104529047
0.9770551561464795
2.7439381247406542
3.1482097053901263
0.6618479526353954
0.8107333512085519
1.2122701978143393
0.6905814457044223
0.5868717765283034
1.4818402016496905
1.118876038693295
0.7157608940485853
0.7751677233940468
1.0349343962420618
1.3842592240402034
0.2064546066579363
0.9585540845414577
1.8392390366720517
0.6287025296045892
1.3182564087506163
1.9127708698193362
3.4860277458102273
0.9124751032095055
1.4773543871241643
8.611308962818933
1.4394197565436524
1.3818584723076122
4.6414529029766545
3.6526292827769833
1.0956763107752954
0.8534216475326878
8.288511997683509
7.985959187975932
1.2213415296039836
2.087115235641326
8.412868806565196
5.410552344645055
1.3397499898365368
3.216561521299253
3.6314529784813856
12.583651590705468
3.325996689802543
2.0728048380103736
6.116109325947279
6.65965454592763
3.707433185247092
1.5400518949180413
6.316494385776013
2.7648673391587324
4.180576674890635
1.263619911609977
8.711384151029925
3.0323188317583654
5.155138345766114
5.39228545628158
5.329296173130118
2.9042366043198427
3.412957171120913
5.82164105922
4.851089125235083
3.053792514458323
4.1563656180794455
4.78279730783181
5.941915562778526
2.5164340783989485
2.955928893710974
7.633638540123652
6.606322600699734
5.382883178010293
0.5838679670363865
2.1849571712941867
1.254874581662207
0.4039862388736144
0.314144830342678
0.8891326181234709
1.9247827833490843
2.521481562194554
0.6596558500992488
1.494340820585387
1.4997618613199648
2.9314367044547462
0.6893225923478293
0.4719922475319329
1.084092223701845
0.6640598358652896
1.4093444075892454
5.342248016475309
1.2693853764937943
1.2227850081421272
1.6828537253265845
2.088979843969115
0.5116264492235297
1.779267878006958
0.16183867255057185
2.276880310652435
1.9459015055718833
0.8882013914273463
1.5867795755511576
2.877304348732712
0.6569671105296111
1.908872171017593
1.1168979142458577
1.3809068357353884
0.6188658337798609
0.5643146565657348
0.8429419993473068
2.2707497956434417
0.9942690180795634
0.33600589840291395
0.6577307378725596
1.0060448212367001
2.121271025302991
1.1851370487996569
2.3551841537291045
1.8782689751774648
3.0651955055366336
0.8401891543560084
16.843899298049745
0.4104116830250173
0.904197866098518
0.9732582588889581
3.0827503866728163
1.1429877251139464
6.983224092974133
1.4866928155769858
1.5432101767793835
1.5907115450355553
4.3208727859749185
1.2130043157037005
1.2254427564012662
3.812119954641971
1.0781451891011304
1.6384543535798097
8.632076768606542
4.953900324844113
0.4899487617704077
11.757624065740243
2.2568064116003255
1.9928862248079273
4.5686352773345895
2.2672257712851094
2.7899648475529957
4.444073425327686
1.4808714040004063
6.157153539510627
5.167649700475683
5.078368353489639
5.242965729412564
2.4349441690851443
5.363732999820545
4.242753628926971
6.140258491258248
4.092102302448823
2.996040222758249
3.32531415612022
5.2336156347629315
5.2437102198088485
6.033744809943592
4.846536466484004
5.120984229727811
5.628514482583175
3.3285240656178328
5.370815622163205
6.347268028562204
7.220234800928829
5.101804513619121
2.7571012847502834
2.020115395336287
0.8554799546505459
1.2451044401587323
1.3769804465806035
0.9858099833120744
2.7936189585016478
1.1659673718854637
1.0343870943803584
1.1018721738461252
2.139040747883158
2.977683595200093
0.6148847811714083
1.0033845127963614
1.6891214150971765
0.9059088192784067
2.363027377666923
5.714967187592497
1.3706507222471247
1.1318793885506975
1.6582774085272243
0.7457853415831918
0.5940749382760039
0.6510295439677479
1.9426094120218174
1.3695389319775944
1.0020047694700505
1.69782639318106
1.1917950869444254
2.0102443102607728
1.0462905296760499
1.7312002179912813
1.480052528205846
1.4215416062145283
1.395468303403988
2.54029280784917
0.5411103535153151
0.72139257836461
0.8724106635409741
0.3754323080525658
0.3503049016827576
1.2696160031854833
1.3139595042136298
1.2657653321505962
2.963784430277708
1.537508419572885
3.5467349921770674
12.886058524233643
0.7882936310762828
1.6820392683563516
3.904822194556798
1.3251666268427202
3.3441392827292744
0.6395495170723059
3.636705436203802
1.961683482105678
0.7771012881557454
3.813715782007156
1.4978700452897131
0.0668141770213987
0.6501803749006301
6.2962661722757085
3.9578248069526767
0.8865845396393428
1.8619697325611992
4.980851218437346
5.943414920952514
1.6189055757075903
4.435446160263205
10.757463642585519
3.4062825223201756
4.54302188198371
14.945115509274126
4.5006882984403935
2.7681475486617595
2.1524841077314956
2.260462581083267
4.546576086082021
5.61331818955358
3.722197929092213
5.456594191426747
4.168313013187408
4.6455793577465405
6.349747331615417
5.676527478761452
5.747728517883127
3.829863655564791
5.939436923072661
3.6448156946959114
5.96907382230431
3.7745034723805944
5.781987434357245
5.708189813778562
4.739309434092032
5.101673984450922
4.954038371355432
3.29203403956289
5.504936940638624
3.8188997086839542
5.2701847646587865
2.0998777412110323
1.064073244172221
0.6573684743416885
0.676003937820785
1.446595729415922
1.414833195890338
1.421243757258077
2.0048395881053294
0.6482405024994589
1.4781364488653628
1.3692031190596892
1.5240620236076516
1.6158207378023848
0.8174320992865284
6.170769045034495
1.1660173406187155
1.5154347105907937
1.3545834066327183
1.3885839005421439
0.5252074233069504
1.6207534886337625
0.587361960772435
1.9441447238789036
1.29709193009631
2.2935046977972005
0.7749325311959419
1.4466317249097096
0.6075905689225229
2.1741698902210347
2.0680439769917602
0.6477383003082926
1.05650072542683
1.151448185758398
0.6425082708341253
2.1480870812231325
1.2451297611533803
1.0473888297493184
1.3575047725829053
0.6855083941229904
0.41298321958996564
0.8742013444527336
0.47085415486717497
1.4342194180460328
1.4354858364374932
0.5951570193657778
2.3924852880749508
13.498231940689898
1.198685422563499
1.059694924468134
3.27606456302992
0.4890320758999636
3.727288834142492
1.3838691737100621
3.9682370182242073
0.49814629075533196
1.4109613024844678
3.2960508260895827
0.39708574053530743
0.8006679292519887
0.992390029653432
7.64859157182472
2.211851173681371
1.0677811578102203
1.802919243637459
4.386098168702883
2.98594443610291
0.9589735182340877
5.4191066637661205
6.03727953959005
3.9070575123316327
2.9284940077278097
14.34702467242198
4.370621241580059
3.9757276796848893
5.2218789018316984
4.806086087753436
2.5461498339197535
2.2321597937795157
2.6899048171639364
5.081331762630309
5.264109748803993
6.898097206878498
2.445316949250926
7.186304620668725
4.250741109260123
6.092781995057444
4.631427953082711
4.250207353546216
3.851763628019208
3.5748290283721866
6.476077468676951
3.970341163141984
5.651322635427044
4.256943684133788
3.296218372304912
5.060602348837097
4.318660825925704
5.007485854394304
5.176161602233769
2.3081896541711977
1.0457344721339603
0.8759745265219883
1.8627031315457188
3.724498164972715
1.0641685610513414
0.9129201285039124
1.753361911503025
1.358249209754545
1.1592609179793696
5.178987550644166
1.3169764652026292
0.6010834701250569
1.2311090375990756
4.231673663754906
0.7763601936178914
0.7952002555010355
1.0240334296531879
1.7364441018210819
1.1688137698923369
1.2085987111394272
2.4532979990913284
2.011323482495989
0.7172628882704851
2.3140854229032684
1.8711670589263798
1.4331632494078121
1.061647798724946
1.4535514447597313
0.9137925137883608
0.8905544858830314
1.3220569528224362
0.7052994053321368
1.92030646509037
1.2378474274041635
1.5517988701665812
2.1891351484823347
1.0403132739750347
2.9675273731556477
2.060228923295403
1.150046233305696
0.3178520832592604
1.7514123564769084
2.000842680227703
1.7192097852504733
0.9373848855401122
12.272307759824427
0.7217853448303139
1.7049306567714226
1.416364085333216
1.481877085797602
3.5263082342041225
1.0454396729078175
7.952523769245049
1.6206955408741572
1.5807647044804876
0.7653042953865015
1.7337941804368575
0.6767370590780694
0.6464383459731924
9.084504368380527
4.8671460705387295
0.8823885012832264
1.2031579234880652
11.322178937708312
1.621250840448956
1.7250134408095328
3.7000719293679025
6.950935348712625
6.161369993769788
4.5872269564622
7.170862054712065
3.7985311328366493
4.525013675913505
2.4551079710101824
4.402777593422577
3.61187180003477
2.260985431700805
5.671471169781975
4.877184205809586
6.55541386818435
4.6714175955004436
4.652688379353086
2.3916780814560705
2.9135537190862206
4.869583745053029
4.162111483560321
4.036847795207705
4.70938626180092
7.136432663660114
4.730313619416666
3.489399585820717
5.645083756285911
4.062602436700572
4.789173571282684
4.822119618201162
4.736257817926878
5.78963205235038
7.111336430844173
2.1809740931532238
1.4525532092664497
0.3632064276906652
1.488453770824637
4.34165120821824
1.1821865924969275
2.5446816843289963
1.2930242720553637
1.164996450241522
0.4551521713796014
2.531871775263657
3.6645184760353273
4.8000552432131025
1.4007992191136875
2.7111264817005796
1.1957415954909962
1.3992681102516982
0.8852294319906953
1.2259181402286767
0.885613497734823
2.1471011088006082
1.127771248314031
1.8047383154185321
1.3759844953401752
2.484021597543298
0.6235113594610274
0.7888662672986808
0.5015935349204531
1.862730086963146
1.1313737913738058
0.6303828945595059
1.5590274585642079
1.2805365423308257
1.2242365637134185
1.1140282212474497
2.2385438980903105
1.231162339648831
2.410629321796281
0.6062017055833581
2.6009331105329263
1.32263153123114
0.8408656631581062
1.5058538333348523
0.5259980238052054
1.7482696075436217
1.016951699744925
10.660520743306556
1.1938536191597524
2.04578352987055
1.5098459966182123
0.3987717563175048
3.651076454730396
0.4962930250738469
8.358462494905147
2.602188688426867
1.621531610451545
1.7335893758233172
1.1690159613983315
2.2392257177474764
0.9036555707100551
5.127649025558089
3.4160694446492914
0.443160113398899
1.862905413747169
0.9234784724235836
3.6345283659968337
4.240522631856879
3.8220308563230834
3.2180651708236097
5.447133226386269
6.937096860277275
2.63080819947713
3.4163835400182667
4.227728183930728
4.387744456712484
3.9347127526985504
2.3591784684508905
5.862741838912302
4.439295669402682
7.5565994783496295
4.881658469123363
4.600223093461163
2.219094196962679
2.45007720244885
4.696382831626585
4.4593974846828734
2.994251594283182
5.723060158158326
4.9008470641283415
6.56094474769907
3.2977561358454532
5.214164561079407
4.298220585790909
4.965730812029852
5.05424678050887
7.010993057389411
5.354383525455978
5.122190463472927
1.6529843168654126
0.9140778516441961
1.153804074646608
1.4502331348641186
3.4933488264158767
0.7135647509800477
1.0726663766997058
1.637291516599426
1.1146229915914556
2.25207349315924
3.729128855351949
4.399336283838215
0.9582658230327374
1.60913223589749
1.3838832309483893
1.0977314785772625
0.36847934767364976
0.967620594169505
0.9045185952155975
0.6813037310524342
0.6655081427204133
1.9252526566273302
1.7009380007293189
0.9756154086672897
1.3893848973396172
1.4969656249991783
1.0703971399439298
0.6815779761892737
1.6143662309700386
0.2232875706484859
0.5286089637775713
1.8799037402061818
1.1482486836957408
0.4824839227651544
2.0492033896326416
2.9850297991648698
1.7614463781977514
3.0150225475362453
1.2450040231260409
0.4645618993699997
2.4514657485137215
0.9141569295399866
1.15448748296729
1.5973638816154918
1.879358250102687
1.5533837872153706
10.54092442183394
1.2966507829103606
0.9185366612837143
1.0299718631575059
2.760855292570862
1.6563785524883832
0.4842384995242161
7.149552995668271
0.4645740465526678
0.9300996706908086
1.2700043751193437
1.314915765471799
0.32627149515594284
1.456025867111958
6.287443772988117
2.3208889331561364
1.7448183863260274
3.0525530365694147
1.856031618354166
9.048486087599949
4.552390984513178
3.0336570297847882
4.091260985418921
2.9341374632557615
6.429936575556728
6.863093337759175
5.079731177703015
3.997803253397043
4.110081398954655
4.642114479222178
3.2793339081292583
5.177346314126355
4.939489344608936
4.522192737367665
5.0675921089167915
5.1075071554865525
6.042556624815584
2.89975369805427
2.4996517031972587
2.538522346783932
4.562151887533756
5.532038526275558
4.6957774190323605
4.710629220294405
6.432703125708356
4.392063074512962
3.5306639691291157
3.9262358714660905
5.239363385629059
4.11542072509576
5.06797873715851
5.128082444488084
3.358705575099049
0.4055097592807412
1.4038177003384416
0.849408666350308
0.9596628636002085
1.377190738405633
1.5823638688368238
1.926839861226198
0.6015145421179551
1.783187936205644
1.351500597423163
2.433636536920657
1.8272334876610135
0.32868975566741776
1.7515513021891957
0.940989171202095
2.11194340129897
0.49361072701944325
1.1374341178264453
1.299516170984242
0.8396689196061357
3.1049807015649664
1.525595575655805
0.26712015579289666
0.7863213118425356
1.0722030825648288
1.3060377621999484
0.49655517741137306
0.9655489131734509
2.1932715732977153
3.4936721223297265
2.048852121918364
1.0983830108318953
0.5340364317473395
0.993806426722888
0.6111949249747175
1.7453913978425426
1.3722518189030313
3.7111018584279285
1.8828658259280875
1.1903508929733841
2.4807527244774943
0.6656405583280032
2.042682216422278
2.478930932798167
3.1744939300401636
1.2760231652655556
10.926846028935712
1.0689653521277207
1.1950166977517187
0.992635758055719
1.7511382376995044
1.0730993106565718
1.1897319341433097
5.5899281712633035
0.8704934287019938
0.636548804335132
1.4643578737207663
0.382294854346338
1.6743337777584044
0.5712372532102452
8.533447645874668
2.540937258310922
0.4419278958721371
1.0324860199573553
3.530041238744508
2.798640635136951
3.8132594331116967
4.407368592733528
2.5875901845945672
5.156795719777779
7.429556617135816
3.3627450295680226
4.6377567087825025
2.817701798713329
5.1627758511092905
4.2981481208792935
3.2724301440036694
5.044494163997154
2.7955407769541685
4.572538578889862
4.874578296947355
5.926252031613031
5.246931129585485
1.6549663736132978
3.963565844066273
5.450027006815067
3.9981427588301557
1.3660803135682413
5.739497185538359
5.726950274251282
10.726565731554654
4.7961648542863475
3.0659116681398793
4.490624291598455
5.129467373788202
3.1273882767827614
5.819913053911495
4.391306258217561
4.258680861130521
1.9364521685856266
1.6292502899124754
1.7809759144894723
2.6899887186311364
1.5064550911452035
1.9649196891874
1.5811631781929236
0.5758250481029834
2.729758803370589
0.36628309234293227
1.1881047184012608
3.24447894016895
0.5962712215058089
1.7762653790698333
2.216287334813274
0.7070156282429639
1.1472609496952755
0.9420159535188912
0.6156474382639816
1.3002503317375618
1.7505411823569943
2.6674854975331352
0.9313229430481568
0.2520281179302056
1.9589239103123826
2.3134727859167628
0.9841215273260124
0.31179526337045227
2.2514225027628014
0.6798823781240116
1.4148662653678588
1.4104518086436144
0.7180767775515816
1.216092957817939
0.70142137823014
0.6262961886407408
1.0816415913856956
3.9166531207970494
1.1224934227958796
3.106837383339017
2.423258704525734
0.5795658514764565
4.32835327445509
0.8076008579556669
2.207517778685279
0.46286749852162057
9.772153211227549
1.50925258901111
1.1485588299760874
1.2415288021545428
4.369200885137376
3.0362715417746866
1.1171835367092608
4.3435386832667655
0.8948468270235942
1.0102883277030548
0.665615343467605
0.9452396042089323
0.5101885645525596
2.045760203932946
4.750707686895482
2.6357373122649688
1.6936422167131988
1.1945615958868687
2.6276154358786
5.272942025261387
4.58407037334716
2.1390045543440537
1.6383005467705767
3.637432007331286
4.277862562855246
5.430337983358792
5.52723677441353
2.897735195523231
4.557698065423652
2.507785324524938
5.606420128976487
4.837092727432068
4.6792919393909855
4.159350199675723
1.9622174181114638
6.10390410513768
4.474627380022579
2.9596973792234724
3.0179689026779117
4.031331019772644
4.458259648026045
4.613281324161839
3.448710451958137
2.058458955687282
4.818369230372509
5.360457160053672
11.226053635435
3.3330405504759097
5.974948946536954
3.704164607923156
6.626591500363865
4.267267424010113
4.639382594496393
1.2335093357038707
1.534235478205039
1.1719848325954814
2.2898889783291403
1.8429546650387214
1.2280103912392655
0.8428233086197641
3.5689689466594503
0.26204085963110246
0.5841542118574528
1.3074543782805046
1.2904009860885879
1.8312741908121961
1.6643777196317344
0.6084884509941986
1.3004707581574841
1.1458653851600176
1.3054227032390684
1.3467262978567927
1.9679876585061065
1.7255535697988627
2.717892595881176
1.3360010934276896
1.8066978552747583
1.5292313282708363
3.0187133011419953
0.7717020792977687
0.7815373784424279
3.51527112665704
0.5334817645376012
3.5312720770553434
0.6263926835906334
1.1883175868262004
1.7171301323937112
0.789547300499803
1.4768910277486167
2.4987436957703495
4.892698358149403
2.6185310726120403
1.0633910140953295
1.3979267778116304
1.1928593290928788
0.5310734183616874
1.0984477904169325
1.2765977582822483
2.0573648816053853
0.9527116868016702
8.029939869083607
0.7760767688465968
0.8182601756096188
0.9519807694589867
3.560844739231011
0.7475501332772555
3.4862629915156647
0.8249518470599213
2.669672373929251
0.7635275723573751
2.7320098240651145
2.296050021797875
3.2271934603431323
4.772932336452215
1.7318808090012185
1.5297874593185699
2.3823832092842467
1.5216446099957837
5.3984989858516395
2.09202857324221
3.59128366344895
5.434035978436834
2.1302487816294784
4.406372170114428
3.469042368568714
6.315235346398064
4.046440541458865
5.22858044592893
3.964727974493212
3.401453315116825
4.733376441981837
4.829148595089578
4.78704741024046
5.702935954115184
5.749198278016207
2.489046928312684
2.3768432254993765
5.2915682138731
3.8822275249268294
4.079517997460957
4.663632324860695
3.213061595734776
2.9675331710967066
4.56087497378004
4.591675457767225
9.402264838914776
2.9906984397695404
5.985652927284298
4.188255049453411
6.388892633299876
4.776085607374273
3.8576078248743833
1.1971668137243503
0.3119112929322128
1.193401108003369
4.153787771844758
1.5379948499711782
0.8606277443921203
0.7468209194954168
1.7746189720154883
1.816925706501164
0.6298648022052004
2.5797152195928588
1.2616361397838152
0.9070422073020937
2.8398675090726613
0.4186410870052648
1.6667203806658932
1.1028338244983606
0.8721056011054789
1.4284489432157657
1.2146439228572454
0.847066094635824
2.45034106069591
0.7538181158981822
1.536767828732639
2.3533161085320855
2.715956550376991
1.4729350165182422
0.6799335886066509
4.323413684579753
1.069623021237174
2.8862025047330397
1.151924816040628
0.8391308432828637
2.2110484406094457
1.5080332996522388
1.4612339946549655
2.6093658677999185
5.244171907952806
1.3247593955503802
1.9325068543830446
0.4223287117711053
0.5180373077741875
2.0983636326689763
2.525170139132405
0.7464832415717573
1.9000456417868974
0.9276075751281719
8.806606115424662
0.8002651281839676
0.9916967106055217
0.9963230472249247
1.0508532400440096
1.236927106817583
4.91797278891152
0.7611097832163433
1.5466911092989701
1.2461386365705887
0.21765424190375035
1.1960284265148944
1.8878193434146167
3.22158739522952
2.7890771070762264
1.9187636460335538
1.8069449506266284
2.3841255502656264
2.5680062764280023
6.847256078528364
2.1345820176410646
2.511322838315008
4.1996980116346325
4.486985049358629
4.579959885692436
3.13093936075102
5.226158330832585
4.403282307210975
4.694504403231623
3.6576746564367917
4.906751332754124
5.632361904245048
4.305023730163224
4.104449019570492
5.831193446930772
4.83068641723033
3.294951877774055
3.8907966222525903
3.5837447255074397
3.73339494554688
4.325101050441879
3.3255639118484597
3.5705589985443953
4.26468741190306
3.50299453275539
3.729173078211603
1.9478374394344526
5.561847597002968
4.196773801148934
5.787100426712141
5.922619728250148
4.52967089382316
1.3348317158128746
1.2678726330872947
2.332509118838514
4.740736784870925
2.0098967960045995
0.8637084188430666
0.6853394761156152
0.619641389477612
1.1580430779044093
2.47385397742193
2.477123983833186
0.7375906199482237
0.6711029601741975
1.2502538142411783
1.7494300828779725
2.2569636013406766
1.0615653073081037
1.194474846218348
1.571307972020134
1.580106056640282
1.5935225749657054
1.3766723085613106
0.8913318671314281
1.573770054127098
1.4062460204559435
4.158948239196386
1.421230685328614
0.9486514267520508
2.453808958698544
0.934380612746593
2.089341633744105
1.0363691406046631
0.4984658512412856
0.7452656673518178
1.5144998957220148
0.7023141443327997
0.9066999691924821
0.8206443428141119
1.314015276095531
1.3619941775112783
0.5197650923160677
0.9394950097564153
0.6652483830796617
1.2789266957219898
0.7609076913153476
0.9964991027893745
1.2405538585793512
10.825728839708496
0.665120256108742
1.3968249029534496
0.986152317980339
1.1141278417753242
1.0832806102549188
2.3776499324864275
2.036835199074897
2.7885382858752443
1.089816276251248
0.8887017675409841
1.0851713240538607
3.2392009356716702
4.299086584669356
1.1695255255088828
2.060817563342859
3.5722141038578252
3.379171244735376
13.764853530151635
3.98011580274417
4.656203112203457
4.154464238805288
2.8364011914798684
5.180344555860588
3.5702412158638603
4.491056346645448
6.328657285311438
4.301566942348937
3.5397682060043607
3.5414621029525435
4.030677913661356
3.594862681726185
3.5981401248311253
4.207891065493664
3.682645624014106
2.3017526740526235
5.580138217912247
5.494936154283373
2.92996691539837
4.867492607722164
3.2312486202883197
6.6623457118009854
5.274871211743186
2.1526202575332025
4.6694133967327325
8.58501633710797
4.595363529702622
4.3937777891887695
4.292109711591921
5.253989489347011
4.515056584821408
1.0554999230043514
1.0427956478176006
1.2313167757835768
4.079009208785754
3.580249316613772
0.49304294582370284
1.1307467054581664
1.4408159297597396
2.0495880769768147
1.0773804638725026
1.1246621671932235
1.4136481429978085
1.3719421871253383
1.4264823587519062
1.1295022880037409
3.4945730442325655
0.3042714668779433
1.2719845514757708
0.9761549822151074
0.43073811029500547
1.052984853578462
2.061438700325063
0.6395149584929042
1.7796617447242702
0.7330562149303129
5.025978666243595
1.1717680008585754
0.8031036443008345
1.9232892564937232
2.0214001861854594
1.37805039371207
1.0048592119158621
1.251492635159062
1.2661435211967755
1.3124590666216152
1.553969768091417
1.2720314447046754
1.8618808350955207
0.9748790128480703
0.6287048033382517
0.6380464028509526
0.8317148099811628
0.8834686113946622
1.177883820112539
1.3103774469811271
2.1108431340092855
1.6321630397122089
7.316293878040541
0.7959290073944637
1.5055429921672758
0.882269849821102
0.847257031903666
0.5993003194916744
7.159344402565033
0.8795103221931725
1.1519730193259594
2.219749623034967
1.8090457273002658
2.3958932909592705
1.3545651496099875
4.32604002796041
2.4107204421912893
0.5302562197036356
1.6367925073386473
1.961686405785731
2.65525132291177
9.427916124856926
6.27211497705667
3.7775216629604644
2.3693900374570798
5.525497079758103
0.6302337765036509
3.7270786946706393
4.805768633975001
4.410057764554332
5.380449979015603
3.7830361823969705
2.5113215342405586
3.826279570723345
3.6077987594821392
4.330171071766478
4.233803744553478
3.383153066974119
4.063329833485548
6.696579627650367
3.565603143161561
0.9967713506624382
3.480297478124704
5.417392888213627
4.940735851937883
4.405261151402184
4.026312070505118
1.7709687465786859
7.8156051081207325
5.670231935903914
5.3671346069025345
4.306982015304617
4.576523555625372
3.779726752147287
0.5743708696759271
0.8886387881584104
1.1311790206025187
3.0961317562175212
2.078803662092681
1.2990472306550511
1.1251151583353556
2.0756508308030153
2.146398925266992
0.6144658342022923
1.8542636894107463
1.053306046319396
1.8812582441135248
0.9979154369321144
0.6483773280245447
4.48289183112722
0.7426804411236715
1.1324190718697278
1.9389877932914936
1.033805587864126
1.0253487957828438
1.3914000849514971
0.8539238606606363
1.1907175497581912
0.4957131750258909
4.975335883276329
1.5550100409928824
1.6351360644435402
1.2546846759921977
1.077066236528922
0.8314690513863735
0.8057364664434268
1.1888304587420446
0.4853790983609285
2.397683203965086
1.602129501060464
2.085517112636423
3.4113529698521776
1.339537369795171
0.8800386000867747
1.739050363532579
1.1112233153765239
0.9059380827373189
2.452895747175748
1.0732735488913043
0.9815410668620941
1.739677872602954
8.629596379595316
1.3557553649798377
1.1386482389720254
1.9193662559770852
0.6730496937075193
5.132546266939441
1.758559375150297
2.1954021152545993
3.4692911195386538
1.2398812592087702
1.1003410060584868
0.9269505677787678
1.743722757613314
4.515296893397184
1.032023098475498
1.3732996464518579
0.424432536949079
2.7047046657821165
2.133533826947652
6.608211426889548
4.04578240931976
2.1176527999458634
5.939970359999711
4.179805347853591
3.6749220506536098
4.726138795068005
5.516191230602821
4.756576460014668
4.510895343108339
4.133879107900286
4.560497375855081
3.9840950729257596
5.411314681799818
4.376335289891002
1.105554227449397
2.0374729598520807
4.24768281505804
5.155172978691131
4.9613713750370305
1.6401718833747079
2.4233966401476104
5.518552797831943
4.2957796189176305
4.242053251941316
3.4916757412734825
2.64321682369184
8.77533917388386
6.55465613481102
5.84365511175978
4.4586913065864175
5.677322722865687
4.08870827543952
1.3153069967527942
0.27856175186457005
1.7301305670799358
2.817120464167754
2.990876928403539
0.8955846645093486
1.17963780337628
1.5650363362796336
2.5372819540339493
1.4784653300846555
0.6039220908802017
1.2624145998473157
1.797923835926764
0.6746955292328041
1.770480699614125
0.933686359870263
0.6488498477308595
5.255656181085501
1.3480898650922208
0.9581340103016887
0.6257987583044152
1.950543508798974
2.3867697599529025
1.1083995062749137
5.003746964833126
0.9800748756147282
1.354479883845005
1.7584611661511211
2.4087282924095272
1.250274034732068
1.036157576953615
0.5665197761782843
1.3684078555343722
2.7923515234587617
0.5462636206388383
1.5878704876017442
2.064328054420587
1.70584382002691
0.8464458623161525
1.7836460374053305
0.9057795927343947
1.9783716456585099
0.8823212756470291
0.7086593201216688
0.8312931536239299
2.3480323681891666
0.954305865525929
5.5899844150121
1.6536623910855093
0.9737696081213753
2.4402625934612896
1.2000325512598098
1.3043184116619178
0.2428015264043726
1.2289618290158415
1.1035813994810801
0.33463655301085515
0.425863161840524
1.4695003614210735
0.501068180778402
2.2366631823503544
2.212592937178704
2.661229169224437
2.4645779712071327
2.0752479937868182
3.775168937276027
2.1936419948591412
5.787502705637604
3.388508857082256
8.520851913746062
2.624598307500514
1.7406772018911512
4.947939533246585
4.4149454993508686
4.097151485696847
2.9390419423939025
4.523944947886614
4.453111747860574
2.807303577490219
4.862974316689496
4.587468535522113
1.1164904387225347
2.315362493869423
2.626769907217493
4.672437400598905
4.452282958550243
5.674740369206004
1.5145165540868821
5.128864870980432
4.062519089750881
4.351914159671965
3.6561426998446027
2.0841838677271816
9.04174699400199
5.619961525939277
6.168868674268286
4.773417129128514
3.801011608314607
5.216956031782881
1.5218129350643212
0.6296967537187567
0.8380636371943462
0.27829468591970413
1.7057608013855758
2.557396619888881
0.7594686361819876
1.1043216878849729
2.149982738280793
2.312681931846178
1.0837677722720043
1.4457492499227702
1.3153986778955986
0.7493588020066302
0.632936714276942
0.39488811140552255
1.6093214203924349
6.811499873458766
1.4067845873445448
0.7430259646569152
1.0699560504097372
1.7518871496779223
1.8007978468715904
1.7695989985363298
0.7542184124213399
0.787568889833739
2.6277914101380295
1.527189589385295
1.1976626746713208
1.5874290869229466
1.1909987302998364
0.9011895727324941
0.7910094850260888
1.9409059405555456
1.833982452564545
1.646929734779496
2.9698122910979947
1.6076912141956545
0.816716682414814
2.2011140543262275
1.0670468443260894
0.6382334584429776
2.1657276531521776
0.5074306685581962
1.5449801859304204
1.2217541736852355
5.005167370845721
1.9316036513101826
0.5864590434573101
1.8998142253573311
2.4210355195825546
0.8485123068540524
2.610532575856607
0.8700163008732772
2.849886140335728
0.8181322314199193
1.916749788592306
1.2993351239152182
1.3636296745561909
0.7624854744185412
3.599539908844719
4.7472121527699445
0.990745332624903
1.5405065331665118
1.3766370028443515
5.963620525130357
1.5450878433531372
6.111283756800851
3.8201666252952537
11.140178017212387
2.3108108535214953
3.1295184109199914
4.354350604267289
3.6505827024919464
6.360320406379978
3.135959664690476
4.68336172125801
1.2994970574287898
3.687398592017716
2.602003890761679
4.187979988985675
3.598659936859753
2.2899843157103543
4.188713509188829
6.527258751770182
5.308201092607159
6.48646121807908
2.7878694354844415
4.02717273616731
3.9660421204936394
4.849868461337685
3.307744196679332
4.642200416952344
2.605429793891653
4.428641768951528
5.390748039578523
5.0667040492355415
3.8545535254822996
5.0915084844526515
0.8829599074390916
0.4018511903714435
2.0293443890368454
0.7244904484135649
1.3751675595247446
4.10971245834144
1.0986404834007346
1.6054896461759922
2.0694938644551195
3.495890316189168
2.905469246786045
2.233688495341973
0.9402768272417786
1.3092218303787153
2.462738249347963
0.7520852856381818
7.599532398194299
2.1104075539013047
0.906508348335046
3.0690355146902824
1.665816137497109
2.6690550160474973
2.637158237791376
1.773930772965501
1.6169837433819918
2.0248604032078097
1.6182721087008085
2.4023707919506356
1.7258233383360189
1.8027044935228667
2.686431519502607
0.7770505615357861
0.5802986394431924
0.9137001272308801
1.0962640712071727
3.32219145790263
1.480307204691937
2.3750743142901385
1.2097524960922665
1.6870423863506865
0.38268442663595903
1.2881051878561611
0.7554534891637525
0.913321099280686
1.8946791169216957
2.0798755701870726
3.191282012238994
0.7424707080731893
0.38590692152525213
0.46223854708858786
1.4521093919255144
0.5713219936516425
1.9094903139073574
1.0233290491779388
3.35118618717392
1.1512848653298926
0.38130739661947805
0.93361653769376
1.4781667333940982
1.3979063828503258
2.826327264726493
3.1641167335400673
0.9754186023207658
1.41631597782659
4.30510072193783
1.8857292014193117
2.638265966295109
6.58282486718471
4.895061609854421
10.139652423193336
4.835852676024432
2.429948223648141
2.9666437875026976
4.4035228035269895
5.529474571548778
4.931968386318064
5.054781480334268
3.3176594269941964
4.731743387865149
3.760155780624014
4.759436741007977
3.0018522562230694
3.189685737866863
4.645862509779197
7.382895444481897
5.005528398031839
5.338327483646302
3.140478822948805
6.6975304011236245
2.4903204666346848
4.896157107714158
5.469845382141331
4.692395103414246
5.22442729502951
1.6383041734508832
5.7934687197818935
4.667448658691903
5.151363764421559
4.516440197223914
2.1972451117948024
1.056521101647627
0.8943540480502398
0.8171836407419022
1.4582778110422006
4.0919275888287645
0.5453112961210327
1.4653314362951404
2.2038556553533333
2.728591119846188
1.201041479306491
1.828486942853913
1.2991614633264843
0.9846121669840339
1.1953333196928237
0.713481442358966
3.904812725693491
0.6423080409981344
1.8758862291320382
2.505974720725416
1.7081418972428037
2.868424103820876
1.7547666299388376
0.8252482204996305
1.0506912936620818
1.1885892507114773
0.369368848724404
1.143554495473215
2.0186977691397474
1.140982691635879
2.0642967125746488
1.5075873638881914
0.651602989727216
0.5542658125374924
2.7261340367903673
2.8614827363232034
1.1085035372968768
2.5264115788599795
1.2080670580759394
2.2246906528636914
1.8042432371789943
0.8944741588976729
0.8942573132644354
1.0445172723959584
1.9998673348210925
0.9120541664858994
2.43733564340755
0.5512309318006121
1.0758976964028593
1.8821147492760884
1.4732420043589503
1.7362751926873683
1.7348787690073444
0.48285564646280293
1.22915722954144
3.198573390315279
2.085344935698246
1.364934882500909
0.5361063587900106
0.24242626968517958
4.478111367861405
1.4894969160739469
3.045233272506976
2.0601536871181536
4.942421222434373
0.9412374010897141
6.658357354496875
4.100371595119828
4.023550300903059
8.785268901695012
4.698299706682253
0.673241668980203
3.6931178616222424
5.0744483853523
5.171338411911377
3.2261823314909965
3.709070783382
2.015107996353215
4.199230928272264
3.2492950823714386
2.819483308404351
4.820508612203451
2.0715360995901753
5.4611654544871255
5.082131854994764
7.471588102042745
4.6498040841949635
3.317221998362815
5.133603939606974
3.6221242869440275
6.951929938794695
4.348169409480617
7.969585429024575
2.8752601948773773
5.310292871654924
2.015826131049088
5.074556529189235
4.161801627809605
4.604225000786002
2.999181235641473
1.8042101503099035
1.3062804446065528
2.5955202495880205
1.8647714425554198
4.621329436659747
1.0909304405815017
1.57136995659762
1.8547516985412236
2.564566177167323
1.7819554563094222
2.2551475601119453
1.0633750821169214
1.1390354126789664
1.313892941813783
1.6935696657026222
3.245803983045904
0.44072071468591917
1.702854627156935
0.8725276795057719
1.2286099335626526
3.286487911614577
0.5684240072270195
2.744521768766897
1.168478047611904
0.9558564139397366
1.660883639810167
0.8396524581436837
2.5811396384277168
0.7278521410834019
0.7864640125886795
2.0438361307703903
0.7930291577441754
1.4211664368409338
2.967523262929897
1.5464135643614254
1.6752246560586468
1.8572216584729104
1.4079855147254383
0.8157154489281887
4.1138122479141
1.1917035041022137
0.4543558802384578
0.3477325822453284
2.3390778643406605
0.40940124859434496
2.209991155437827
0.8158008092937905
0.26198168641410075
1.8555053282410474
2.2851352312735314
1.5475166699695138
0.26797320649293493
0.1934799259256371
2.0218857648879807
1.7488544003653648
0.8869055797963623
1.2847757898872028
1.2295753215863081
0.47099548097485333
3.6447193079760005
1.023473735075021
5.095180766539752
0.16858340382445874
5.274774649637917
3.3145033094422818
5.789167872026332
3.602805591614245
2.753023290026833
11.837532383918676
1.2657542020982646
4.481280202929922
1.299563450052522
1.0402864725326306
3.271996765864919
2.119726649084022
1.496689989215108
3.8990758648156483
4.457636804964927
5.159674088832835
1.87283070080778
3.7876629794422487
2.7047727651010156
6.030198145803899
5.321173969977205
5.556232812615449
4.867677249490183
4.292980350809581
4.751913399400914
2.893226710717756
3.0332359769170023
1.3998297641467108
4.087159672151594
6.20244056250646
3.010281529978077
3.5089676201290145
6.178791590209615
2.766962412633655
3.507083512691901
2.0089030410968745
1.3354706173661233
1.5572701807794982
2.8910090321661106
1.5275148749994927
5.416437056598663
0.7229711106585119
0.9179268395076956
0.6977411838528693
2.6917959319898657
1.3037892563700466
1.0087037659219862
1.0159533490118304
1.6516823925934379
0.7031645977744468
4.310138237769181
0.7426112416958442
1.1948201434282928
1.9897956332171582
1.7314373358395942
1.2016644425511254
1.5888666019367896
1.2500849419199194
1.3750843558456707
0.6905821227120782
0.782724566556621
2.7608057428134978
1.3505549928445795
3.674456810949258
1.3968364005596507
0.888769775698873
2.0937229440841474
1.2083511290967788
1.6821854552449607
2.511215854251927
1.3202054460420345
2.721767764485728
0.9005253314014277
1.9419102541538005
2.2887750224202446
2.46926576929983
0.5091471976842085
1.2750551581052214
0.9541176873041456
2.286883503884907
1.0622016513698198
3.8311419638642765
1.4451871058156247
1.1461665181436862
1.4443230093429884
3.174988965420838
0.6999868239842661
3.740714946877735
1.0465320370359916
1.1604610934430561
0.7670414384529594
4.710768151976591
0.6257374251189686
0.6039540627441442
1.0791025977076483
3.5086512724416314
2.8501045263933324
4.8033366418777685
1.2207016658869412
4.092597601793637
2.824968523517761
5.272157014480501
3.9352968038756524
3.9139130699241846
1.796641637937135
13.89988658863452
4.4240769863614515
3.2141425893985263
2.7984548437350423
4.881479803444941
2.0480887073184104
1.5060917545231967
1.5351857085380356
5.070858281042662
2.9645192396826485
3.810356979966783
3.2947393821414357
4.26141376799764
4.807382979001173
5.279780242959533
4.467377253152811
2.8561594828086676
3.24014347626402
4.901934304350623
4.201042365482526
2.231822656219911
2.326264424818987
7.794663753724998
4.209911124039112
6.183918443454891
3.97300677929155
6.070912669997504
3.9922598417093647
4.0469773284090875
1.834605911122624
0.3852575114627147
1.60811846487397
0.32469274157002304
1.305757707156927
5.3228560557530065
1.193855363295825
1.0735633746131452
1.6120366680279388
0.7579781604088177
1.9090309953640154
0.854757528548445
1.1812324413547335
1.8364714427871311
4.879129252283239
0.4772059012445397
4.32351874135186
0.5684726769596413
0.9748519146372709
0.883743291025251
1.1645738345520424
1.6911405112793907
2.272528857836025
1.5997846465718333
2.0653115790499434
0.8902971958451754
1.542326326841581
1.5344567784772218
1.3595845479687132
6.89252663273617
0.5573659884768777
1.4538616318467614
0.4956219255309509
1.405980157375323
2.4397762986570144
1.4720588985246228
1.3121544514904442
3.1694358125710407
0.6681238314306162
3.7846623793556735
3.775707757428402
1.0448731446160586
0.4818170749132568
0.7566796404989184
0.7195751766661519
1.209089832312456
6.545387599607306
0.7326510375218173
1.0538631592769925
1.7487273011455142
2.472996154626251
2.3546969968125744
4.886698749715604
2.0063584661742757
3.5569496420371274
1.9170133450793279
1.2939312923724444
1.2550184135170583
1.2211844836185664
6.178204889606856
1.3968989169573294
0.8542944844717772
1.7741783013867374
0.5860210989998896
4.733164432536007
3.8508855058541216
5.360044476558393
4.922705453572395
1.3406937964355974
4.782280148272278
5.52922916267676
13.175033357473124
3.240367891813921
2.3891037163370714
3.0665325545104114
5.099785029557751
1.2647872816790149
2.358404272802135
5.861724709139898
3.2985416563881
4.767350033480399
3.023268992644097
4.303840790934273
5.4574613502126725
3.940018633209822
3.8081796595424806
3.692349776314359
3.388085798865513
4.4132379715773
4.3489456630968215
7.296516745950185
1.3841963765008662
2.005305413065222
4.181385428473282
7.069887423982777
4.944106442763662
2.197680336155435
4.146230516589156
4.024044498178089
0.6202840004253506
2.504403043469474
2.239746894731366
0.7875968169745181
1.9279057288556514
7.175949404208353
0.8500745461000804
0.8956421093394018
2.223791301735036
0.9588500776037688
1.6281305910430546
1.9320249074587792
2.003394077510431
2.0512882249356896
4.419229797513585
4.679754281572741
0.8976736941022094
1.2626124589843182
0.699951655822553
0.9801505750182358
2.7276160355242016
3.5866215446443452
0.19924880870014797
1.1684628802067065
0.8043551784652346
0.40492157942359297
4.441406905808151
1.2904108376510464
1.6463768920562853
7.0705463964377095
1.254808893733748
1.1172269895670384
1.1439683635297024
0.8679876016338911
1.807560471623697
1.335619060359813
1.3889570329035632
0.7357306703448192
0.6216792015559384
1.2407807400229267
1.214281411491186
3.6213096430152323
1.524534032217288
1.3355112518449985
0.691452422297251
1.8534060321823442
10.174232042802235
3.1921881144955973
0.284400843752035
2.499575159545369
0.6677769072794228
1.2447685430220687
2.2642146366239304
0.8487608535338521
0.4231591352584654
1.7437092535147964
1.8385541743690195
0.8963172993018288
0.7093967746644922
5.5739946394418025
0.7033532405440308
1.0637204956737196
3.1878815732561625
1.546202082653316
4.509974251884241
4.259780078658739
5.481725106074541
5.529613436651977
1.4624458664612205
1.724559431258057
5.395970909195498
11.229922179840447
6.7975635220381605
1.2422876714315612
3.361142586237945
4.602900528266405
0.84550474448073
3.9975972402361117
1.36738692542023
4.2128881413612245
5.507020182752533
2.595264846137718
1.863646110827576
4.257149482329049
4.779892390590726
1.2647427288353268
3.079412374541116
4.475737707567086
4.051512770171696
5.133579799341227
4.974755345953287
5.19108114052853
5.019370402342871
3.187551239596342
8.789239143591573
7.397614923443157
2.525153668205269
4.487271295826984
4.626807684736886
0.7214800657217955
1.0605700862525194
0.9532884342148013
0.6158213827806099
1.5243425484089965
8.11433758938245
1.5933770996900187
0.6513949733428269
1.9477827524616056
0.29774189224848757
1.9103482828152627
2.424159577892007
1.2543444720487875
0.9478376494239548
4.952589182988702
5.544610055169229
1.505829489516978
0.9634942889179154
1.4100834378568485
0.9190072469206618
0.6713049363025099
2.0904810452877673
1.4756657936151558
1.5476658851929979
0.15800778865729173
1.5141335824731426
3.1585106142916146
5.848274823221033
1.7454885388613195
2.0804540687019215
2.1276916619293047
0.6742596940807548
1.2124511917614378
0.43148552080729835
1.8117733901996529
1.2562914461837589
1.0679292263022764
0.670780292282488
1.8795367537779712
1.0961850103962794
1.0506477988015612
4.1960545082150915
0.455221491148296
2.3823683643340265
1.2428905302913293
2.1367289122616975
9.004908233827084
2.7597756743006414
1.8019582922008786
3.6499018729491532
1.849487674179968
2.046752400136637
0.8757219906672822
1.1887411079836134
1.1503114961766394
1.3464248079925452
3.3366456802022415
1.8151411470260708
1.3795267894201249
1.1737868192896048
3.3102070846801106
1.4508538132540805
1.5005737669814079
4.769525413932691
2.2863987205242102
4.852912688062032
5.314251688273
4.779538949244557
1.4630582538384664
5.277787047268331
4.533227195636489
5.00370105065868
5.169686907252566
14.402835578234566
4.152193993937008
2.0529747710710597
2.62740941331552
4.369226489970317
3.8668535381415388
4.711111244250748
2.15780338477164
4.1176086163780905
4.837789671246085
3.9700221109933893
2.7513518706532363
4.441467294142323
4.508736530119303
4.695364049818339
4.961408476159991
3.3922377828084813
1.0726412241161463
4.46464725784313
5.611807721125661
3.5990712134299176
1.1457288318287957
6.70024129407485
5.7283965644961405
4.94557579387775
6.559041988079531
1.1077961295470622
3.1710724190109536
1.420553658899886
0.8292199683063745
0.8488477611463147
8.285873179770636
0.5719066109330889
1.0154278789987692
0.8864778350913782
1.5031436522067068
1.5799228370257885
1.366769240007091
0.6257525301661496
0.4953616387276521
4.3601185336624555
7.206805495160504
0.6305353060652077
0.764262484398102
0.6920287759271316
0.8485002448839623
2.6392819524925932
1.2850519956326711
1.8984957863693046
0.8993525164022522
1.1968830653476088
0.7808416350824527
0.5111953426527105
1.2817913158582794
1.2716403765573427
1.6192885236810899
1.0072284346407778
0.5097199432385238
1.0860249881331216
1.2376713205372951
3.8562076426919987
1.1334007768937826
1.1489619588837698
1.600103394173055
1.1987877124980442
1.691616634516938
1.2522884260754306
5.574823554927109
1.4516631059805016
0.7048073713744378
0.817860264763139
1.2918945131975565
11.933971526977896
0.6554874450236956
1.479745857447376
2.461174414118093
1.0946098949805347
1.149679914607606
3.828915440056414
0.7895971019568424
1.9772032349359947
0.990646507163834
3.762303174946779
1.009648942600442
1.0755352479880502
3.255226135167002
1.881283376111847
1.6137042220674838
0.3370526934414569
5.166538351497591
4.336625042850055
5.0158147818692855
4.42471758030255
7.065495745344694
1.0452622025070646
6.0422500324236
3.3187270007204464
5.267085796344914
2.895945761512561
3.2029624224228916
3.711379302663947
4.511759353260691
3.515062884687547
5.364258135957768
5.606021368847854
1.351964346947743
3.14902054735186
3.962953711834608
2.1208335768844297
1.4960835149602185
1.7752539996154622
4.439974033057098
4.947133880211341
4.563238040623891
5.396062176095579
4.042030061611783
2.1400104503289046
4.249684707262363
6.1915116506376595
4.821640205754968
2.8955373641108393
5.771268932088984
5.45588583621442
5.04998930253545
5.371063909787804
0.7984852088803791
1.3114307215920917
3.1044443969333444
0.7257600866737204
0.5881217250615832
11.05134149683778
0.49836463816684917
2.0889549818404016
0.43128727797585553
1.5378860932013334
1.514141285601005
1.146093692740309
0.47365375783387303
0.5461166284336495
4.152703889814078
8.810841743638047
0.781509069265968
1.6963858819893987
1.2828972817822617
1.2463589222061977
2.7899063547659173
1.42897280404285
2.3969283514738082
1.415201959882077
0.8276951587274044
1.4827560609034698
1.248949074131978
0.6721158692934079
1.5766741281624963
1.1158240909974018
0.9294672586688423
0.666019925879779
1.2748066987391662
1.096104369236247
1.187724254734521
2.0667720423926883
1.5133581902690076
0.9929792864279353
0.788002797781808
1.3793878289675479
1.4546576289056967
5.230756798795315
3.210072854354108
2.0728408723024376
0.787678355297104
3.771975291644468
13.26216053744099
1.9063483818606402
1.5790447446807752
2.177134150939301
1.8144729300883857
1.745509459828423
1.5721637442831295
0.7110597171492212
0.5659236729830399
1.1547531833901865
5.402324241665124
0.7183155565038213
2.0654288607872022
2.0515482074554146
0.701382918656531
3.1227193526213943
1.123768742066478
3.8398638483188203
2.6505722769109723
4.636449212946944
4.695581669486793
7.447045118067302
0.8181859758008607
5.449345815016119
3.8084679469206724
3.437525797506521
3.9276452731036113
5.951912254658462
2.563309813490583
3.4831599156309276
3.334188502275601
6.5929175906761355
3.903581601080193
2.774307842223847
2.923489996925181
2.5714063179311837
2.177886542551609
5.192035696283536
1.840729544831888
3.9308428013689127
4.645076107917451
4.830973437486628
4.978279999302763
5.048558259276274
3.6989482993855667
3.9548189188195817
4.143540020919857
2.4980037378738587
4.719355584957996
3.882917948584015
6.175611316649112
4.683336457871348
5.808730108838428
0.6301296508686509
1.2110703686434774
1.7320826662432904
0.9517487278868739
0.4110281159285047
9.461004867175864
1.2459353289893342
1.0602237946738524
0.4322739413192034
1.2301406621143283
0.9563416612828587
0.8162982847243447
0.4645816147762867
1.854700335049326
6.8932772038172
2.2747342804422424
1.4850706765339612
0.9477095020205157
1.3211441132242987
1.7784375829521637
3.1441809621070034
3.3007791456886797
1.5584138902587792
0.6403096789658297
1.4523811399240734
1.3096101102159556
1.4198245507139262
1.225900539890665
0.3942214081166966
0.28466698934007534
1.4832363305529168
0.5099576498561271
1.467673574399999
1.9942677283168966
1.5585541180052536
1.11559818877857
1.275853310803009
0.6695234366899303
0.8969438894877192
1.1008325298045871
5.211632071069852
0.3533681498634836
1.4892820002207707
1.7209454236993513
1.2633276564650362
12.386488535440291
4.273747999786303
1.3521058756488453
0.5310996317636592
1.1592234119259024
2.0848717960379517
1.322905075481598
1.6031385327845142
1.6717462331139292
1.1950734939655991
2.6114109688739564
4.035982090708467
0.9995885360542139
1.8555395603347484
4.2368462252432675
0.4564295951375414
1.3107617504937663
1.1924643557657022
4.921913234301285
1.5239718075192634
2.6457836737599303
4.395203395633163
3.9446298458408253
1.147179802939956
4.662062284068911
2.433950357275281
4.30042710559218
6.065104359882094
5.537697064660945
5.584865906460763
6.288319466419342
5.315052809194305
4.814840070604277
5.5633255634415
3.095780966284516
2.8376122416086513
1.849417134071518
2.055954836117979
4.275391178688206
5.182328377586921
4.60802607708396
4.647345066100036
5.708281834253142
3.6959774101218787
5.078753700639743
5.9763934708313595
2.769563773310668
4.874874482161058
4.854230963698323
4.694488507636335
5.153657781355441
6.976800019244086
4.126553011175746
4.558875388728475
0.8223953729409843
1.4137698129589011
2.685961385722331
2.879143406029187
1.2694688022090928
9.019898228729414
2.54612192154133
1.492801434215361
1.8592955202559727
1.7986474747130048
1.4908375713080282
0.5776743748106207
0.9248725940111079
6.01381121094034
1.760467248572806
1.4277848362894698
0.7166918232038191
1.2298259169783052
1.5989696423923203
1.7507811140915046
1.839563180730186
0.7161897698964088
2.5780539608173365
1.3515543699846686
1.6919913096670303
1.1589695972175382
2.096670348556343
1.7027741644512449
0.8449367626435492
1.241275726952145
1.7102159646979578
0.8279092945530213
1.2937734852432654
0.9583778375818136
3.4639466865886055
0.9656533003442694
1.6226294809692061
2.738187097113455
1.1536979866760397
1.648574950197241
4.855721953595858
1.2073211632048721
1.7945393722166643
1.5226572447171804
1.4977956810540822
13.815733876170949
4.86295291515693
2.2651478906834104
0.8383786206515252
1.2177987473342176
4.136823988081291
1.5908798727251243
1.4906923262971608
2.2308202290665378
1.2121266705111677
1.0712852600543497
2.881428237975159
0.34565430574385037
2.9012336778759464
4.723263564929256
1.8601368193646062
1.6711867206769797
1.2828907517592312
5.3720838985935675
2.667510961362015
3.448810706010137
3.5192285482840386
3.1058654181246252
2.3286703240338666
4.00530633689185
2.582659186491247
6.1994464788113
7.257901753005493
5.617438400219223
3.5595959682991842
3.8202873595730464
1.5463342130704403
4.073626807067276
4.1552229001347
3.544023894022918
2.518538077497072
4.003091043590543
1.8422358382134065
3.3317096841860656
4.14678536767952
5.338087703781576
5.052349026944613
3.373688257399673
4.292525671971994
5.483401527292879
4.951714304428635
3.724186223388698
5.962450268095678
5.582543196579358
4.872563660780171
4.79963650334739
4.8899128538022385
3.7456470871596097
3.7400676322494846
0.4373509674019532
0.13086744515429166
2.4223779281268327
2.108958325342255
1.8986179973022654
10.24472570758378
1.812406434677802
1.7869652709615869
1.1897730081888036
1.795780314688636
1.4633661382811187
1.5504614682243332
0.5527496843587683
2.618704986508042
0.7557634696075193
0.8807742545128776
1.3738923729046644
3.0849556460227796
1.0408906730054932
2.170937785451564
2.4027494795875537
0.9893845461350159
2.3780770511744187
2.138698143374185
1.3198800305658918
1.028391701088735
0.7533012630758049
0.5058182526425229
0.7228564412541992
0.32645517094002885
0.8953422720131252
1.6056874465179038
1.2084157102826172
1.1813235530777704
2.9387611590226124
1.5979355905591552
1.5572531679139592
1.6979471941813309
1.3622855904166549
1.6619885174081164
4.769726461475056
1.8890650304672802
1.375615769830951
1.3606164102961682
0.9573004003721609
11.282459311402457
2.8577478684792434
1.5993723587519642
1.4936003804527505
0.3481980336743743
6.593897534508845
0.9574051421413483
1.253320111576972
0.7551399537914657
1.3015588620781562
0.6334423324530153
1.4854992646770062
1.395316562624149
2.572550744752751
3.5814878981692555
0.887524157724536
2.702120311317482
1.4448777354122082
7.361305325611967
3.7587063819962436
5.493132958847346
5.58155259824455
3.153198673706422
3.3490418616664837
3.831514541916209
3.385321719257064
6.818789032799877
7.920566853443786
2.9759504601343947
3.575305964442741
4.6937508138351705
2.346224309939848
1.036397167226509
2.003571597607956
3.23502697451599
4.941109554693649
4.0159290474940885
3.3067647012545702
6.412383869684309
2.9108050681603532
3.98130935907881
3.465830149837645
4.724977008160494
1.6323021161199878
5.692401939932433
5.7325572426836935
3.7989940718295316
3.0103201180328303
5.155644536011884
5.272728774545059
4.4597663159900485
4.9028622446683565
4.173933121396037
3.5394660177480435
0.48896639454614865
1.7394468365308005
1.3436412293567161
0.8536150109899309
1.3174360779003174
8.112496543676752
2.622105920840468
1.5547130187856548
1.012161637620904
1.1175149320724853
1.3468494638304298
1.0275048444336194
1.5198097155528376
1.2595267376823165
0.786108098194102
1.3974094261211012
1.2553187003397375
0.6094583672890913
0.8612389491622803
0.3163192683734189
2.9552592886225137
2.301791333914491
1.4576096327080432
1.3516227429625034
1.092156499625329
1.872120545722928
0.4845998255862636
2.4048035532098657
1.6366103513112638
0.4017562049709836
0.9372005629594239
0.8229366799560144
0.5411547140631693
1.0250017252558572
2.9684663394908553
0.6915507172805062
0.8718150352798074
0.512394691206009
3.434957120758846
0.9329580324550139
0.6557725489005409
0.4825545659805498
0.8172206353418968
2.176952458242996
0.35275199388115197
1.4384419245009943
3.3900386866818892
1.0750877497264415
1.2122027264465436
5.976999769224546
0.48298616096326946
1.7937527173058174
1.809544071873436
0.38861165649898
1.499376937440691
3.3045115819380975
0.9602543311079963
1.1127797070448706
2.22449561521536
2.2550120865845775
3.76782730993212
2.253877083660493
4.55370759911947
1.954106302715044
6.173902724826645
4.455217241327384
2.1738258507457635
1.900979184431991
5.169676011665818
3.42169053863115
5.09989395549933
4.81160890849374
2.2179908326883155
3.833888002951808
4.487984848820926
0.5134995497281016
4.039895550299648
4.155743632863169
4.766409458272146
4.484139582386594
3.1762719141253757
3.4392548541657653
3.1122640819763734
3.651361598550569
4.017022476951017
3.2818790238667996
4.109993111611963
3.1656633732903807
5.133857729774417
5.6439321965436395
3.328981758576162
3.148022382259363
5.295503098384259
7.968786839074698
5.255743387056698
4.863770538709918
3.803082037380071
3.6493070815775117
1.026609422590991
1.4658746887742353
0.7852496880779054
1.4024222222925666
1.292473994242439
7.609014495621717
1.3662660774386388
0.9830110708627774
1.4941331941993874
0.957432777151521
1.221252885721818
1.2871826573048601
0.8477459230840262
1.4237020892236583
1.5599792842362
1.3661931562284149
1.5801215474288215
0.7059049413474399
1.6465449305021236
1.09477380038448
1.5059796253981905
3.8116370403683772
1.622936467113331
1.557608040603359
3.3945860615643806
0.8076915800283461
2.9694935439598638
2.280554102639457
3.048255739479947
1.2176286298802095
1.9497259634764301
1.1302774719753592
1.4245731571483515
0.9292045907824901
2.8733484121680064
1.0063724646476524
0.6932571728764378
1.5163058147537574
0.4814184290757932
2.5591976717797507
0.6304372394962513
0.984353126499535
1.9061083999881938
0.8367595573703195
1.3113583297982632
3.647348478908342
0.9471211369067638
1.1534714928027885
0.752512232191444
6.200616437786641
0.6743395475890859
1.1198522705088496
0.4400688303923421
0.41803829102333256
1.6686008844870819
2.231550725583926
0.6946708534303427
1.9874783002809429
4.338114544209932
0.48771832212580285
3.002554167712964
1.8923983891525324
3.2434927442218493
3.121092427466254
6.836170445427508
5.34494996947526
5.136848520082469
1.619186409924367
2.3292857602585215
8.175772193375781
5.2427976323796965
4.648021400396477
1.9036247413475063
2.5568300103193784
5.165660300631024
0.441623864591574
3.2730752664674445
3.6550001039740985
4.730049954012946
4.476083860655435
5.086174856665262
2.2561174818647944
3.0258388563529297
3.471665673086935
4.923344890659469
4.754547731582973
6.437195861328938
2.0428788106781517
4.5058997011576984
5.099433002307051
4.492459827308536
3.992665587465157
6.228335795459176
6.986858517787689
4.467662415136653
3.913377299946682
4.544571843173888
3.72642478524959
1.4907838244986755
0.3605771045357578
1.0069799473954675
1.8279382599902203
1.2601315932909996
4.301658178973804
1.3761001780905477
0.8313805342763401
1.483449685465802
1.2060903506194431
0.8467920838472276
1.1396911914626373
1.0910550878023444
0.49215794878752295
0.752073307861606
1.461097660835161
1.6326081705105608
1.2307298658686459
1.464147544335007
1.291490714215127
3.7347951678472437
1.0029524799999299
2.699773559506809
1.58603363829358
3.2771475965284584
1.3470633476228924
2.1358560873019643
4.37692997771645
1.6245155579388686
2.6735016307063963
1.7696020919822766
4.655342544653223
0.3799819927907737
1.1100513398524585
1.4541684726957391
1.0784827502308505
1.1651216268624738
0.8166503282968135
0.4159808920152864
1.5408496433569139
1.4545317416545374
0.2891651648669271
1.834468216569255
1.297725212013667
2.500759208055743
10.591115098053097
4.794634181588217
2.473014698244706
1.5534365659482752
0.381040666516687
1.1993224062255738
0.707726733429672
1.0022311800122088
0.7532405498752662
0.8660547211808152
1.5189073201906247
3.2986942977865708
0.8528662586922069
5.220555702234222
4.352225330311965
0.5531141712818133
1.9233752591405335
2.5233395752915486
3.6773148934753372
1.9629335015835696
7.352415935615381
3.044639820139876
2.061133513423311
5.366866325589297
3.6103502208780394
7.180266177270101
5.74107451759973
5.251020533234768
1.4485454571563212
2.3635132652877164
2.7211728029037134
5.393739673938034
1.498953416916055
6.658528364475141
4.705708455594382
4.873455386616964
2.4893367971557274
4.176157199888805
4.730333033464343
1.7014778196110145
6.508870626836651
2.8918694293334606
4.458445577411283
1.3378552132342763
4.3937904181356355
4.242245474452679
5.474990308206787
4.2910457034821645
5.255940440883281
5.7435715546992565
6.697250816058417
1.9900761230332071
4.8230350258204036
3.6650826360299664
0.9456567902487912
0.33489213562652476
1.3240851318762898
1.8143987642727413
1.0576876345631743
3.558140672745069
0.8915602219973668
0.9158575251668276
1.9952861616275464
0.897491247744879
1.700819479929216
0.6054988518939031
3.6788511039961773
1.4366679047345368
0.6073359856860397
0.9346521170072002
0.902967983738357
0.34558454613054995
2.0029510625680373
1.0359247137105578
2.0169504359522126
1.7112441849225126
3.363564334400989
1.136633491397262
2.552945117780637
1.475755061921292
1.5470469336420427
5.836370843680753
1.9836806610938174
1.7045884724675868
0.8066690536189567
2.430678710940089
0.7681726879273072
1.2616074652481681
1.6896510962703934
0.8221780588652945
1.598455485314656
1.4873695497529889
0.2280138128107439
0.9239876359636618
1.250788412671611
1.8222101001375375
1.9708857948291318
1.092592653162612
0.9065825935671066
11.984015847997204
5.615726716717054
0.5917047944681373
1.056351863893453
0.41591075223179597
1.4075329111499102
0.5573802184369213
1.4674949446301937
1.5071413459155283
1.8178123566444662
0.6702417745398884
2.204433720741095
1.4705749999091622
1.4940758652999033
3.721057367853626
0.9243169570400348
0.6839118464255234
1.2726207676362713
5.0283370684417035
8.61719030040872
2.8562262901280406
3.4066595915262554
3.2184861961974818
5.126499116311827
6.368802371165697
7.273491956698513
5.552926521180867
1.6468617787342448
4.008739466513899
4.172936134208238
2.692630999833687
2.8324358436643524
5.355490303502578
7.501180947853884
5.016726334645321
3.5605149472008795
4.252845653373276
4.302449881175757
6.812004036886325
4.176786429790807
5.510654386544208
5.150030185156371
1.7703242984058054
4.067520926379882
2.7215320526803657
5.032786773431152
4.711420855592851
4.025763707902781
3.906837361353733
5.1100228166555715
4.295994747420595
9.109139119824281
2.9385406261023874
3.5886819519142525
1.3385187960742426
1.0325788217341714
0.6409036617772091
0.8309600955407466
0.9469461447451243
1.5205163713557728
3.161887377388466
1.5170992600261661
0.7252428305050369
1.5355985996168013
0.9391073869277599
0.9070374993311477
1.7358951521084751
1.1899413378406622
1.5371178155689866
1.0659277145076063
0.8259785616135888
1.2862181065684704
1.6602742638005932
0.646785527780854
1.6260691382444357
0.9045152390271862
2.3768373885208947
1.9439616200335874
2.0832376515604816
1.8289542787251198
6.478816804199769
0.9032785897159845
0.919322111508912
3.0103113320432744
0.7438825248567549
4.008062796611527
0.3040553950036724
1.8506651079868748
2.179545718629011
1.5380825666570779
1.9115763097070975
1.4631736431901767
1.1306410492884171
2.519504509767914
1.5696632076551953
1.330135557064932
0.332588910978317
0.7143916980772828
1.1773709764912295
12.562492451562855
6.399834334437373
1.9623592104618155
0.7967819630856887
1.490325517065588
2.2604821482481148
1.1633888253456188
0.5974628844900283
1.9713457137926054
1.24337859671408
2.1435254839629576
2.716601837885811
1.1214675802987057
2.5680723942042567
4.07456090949461
1.638349248583192
4.0552834657530115
5.266606420160372
2.5012755557803126
4.491047868544198
9.236714595371817
2.485054229366771
3.098634598410719
2.5565498570530383
4.192569025059082
6.7355761195813155
4.53712803794297
3.063396921089695
5.419624427220329
3.624317812372963
3.9390059167703915
3.241794122418791
4.984991178260106
8.109122059720958
3.749964920217926
3.6946712450541845
3.6306266609730757
5.721980332021689
7.830246920154697
1.9642757411797909
5.7943829791263335
4.6321760571157755
3.8384382754981874
3.3568393144843163
3.7319307157570027
4.891833266066163
4.736731742722709
2.4320294923153902
4.468051254590559
3.5777197850586218
4.236078005045669
5.534993416003812
2.884899485081158
3.1944290905351163
0.5467305405118192
1.4058653887347836
1.1618649535278045
0.9794325360346067
0.9965239256911755
1.366931248876068
2.6118972299739154
0.5076349536463203
1.0236445910854484
0.6260470797953861
0.886288657530707
0.636804921570156
2.1911081191334607
0.5129252462659787
1.612410876181005
0.5565345296086224
1.5899522074395562
0.7289146558807797
0.9617070886739307
1.2234840395038435
2.7635882348813867
0.7636680340038288
1.3086224718619996
1.0101218403389456
3.0193572809857296
2.2150863367428184
5.276910811265439
1.8616564691927842
1.9835541150371332
1.023421525280914
0.9971565514532041
2.8241457175470828
0.8243059553030124
1.398086427258428
1.0870596189220167
0.8856749536956035
1.366885240816168
0.7793079076601113
2.219003156026275
1.7430574338954754
0.8010394815792473
0.7698114897852426
1.397187282070304
0.8853516268719593
0.5790671477425323
13.877270345685629
6.683541305374721
0.8828012480074652
3.337131625981998
0.8054943522188468
2.606607711690107
0.45735361231291094
0.5445398367253413
1.2544553629700905
1.8821483877013543
0.68099301305498
3.5296098853998203
0.8554207507320393
1.9145851771225393
4.196409106874364
1.7796204263791253
2.3017905376150307
5.106696487099796
2.609953974638782
5.639787273245327
7.50030118556214
5.1590368661775265
2.219418141058078
0.827494000685448
5.31924234374262
5.608337303799371
5.59139666639826
1.0476473242791555
1.291532483065371
3.7166808544070844
1.7153265049748454
2.568872458515851
5.12883424623667
8.900624726796131
3.60314611384134
2.719591152178647
4.653129032266104
4.75526862630389
1.0892161757199692
5.203722632798579
7.7044116217177905
4.952953704241105
0.4305935387926105
3.40248465943153
4.912723264140584
5.868581995777266
5.919542306674182
3.8488450195283384
6.059832328874176
2.966633120232191
5.327108717718896
10.516934529123976
3.511210036635002
4.498710363101413
1.761121504783644
1.007229337860477
1.0585633335694569
1.0157299619874947
1.1692956125293612
1.1365900455131066
2.984026143477692
0.5604753816700568
0.724146418423178
0.7729973921877638
1.7370548999899305
1.7472784654248674
3.5196689813468014
0.539524103005043
1.446135157789221
1.3696580754438883
1.4677388317605196
0.8114214794110595
0.8704111020064312
1.5176405306755516
1.3277469502967936
1.2342435545107953
0.7142548997814909
0.5161102241180527
2.204283844520182
1.7417121913136107
5.1122854006047636
0.5659494279604068
2.408286278867611
0.47369356526001705
2.1295878794413756
2.4457349053016557
1.4764839943061303
1.5013422816763347
1.309907077310508
2.259868864898466
0.9753871202161968
0.8453600175547611
3.826717910641028
1.60366659496529
1.4799975475991678
0.4553934238392504
1.5502277143343153
0.9233261018870611
0.80331699142629
1.3711188562860788
4.636860018479268
11.007049453647344
1.1983951707512208
0.48851228432284566
1.0966336047387222
1.3618808203405333
0.7229320355053102
0.7602676366282637
1.4529078748900854
0.22641296951181367
2.0320892233190078
1.332443686064511
5.174932766497867
5.267418306855624
0.7885923355954751
4.14237479698843
5.257458493271139
2.6577247497286187
4.915033279796058
4.720543717950938
9.674265211897563
3.534793904872787
3.984258274659259
1.2102996786669664
4.579096973018713
3.580387373702043
4.262149799520464
2.652207978082094
2.9123112822051693
2.988864455934101
3.270707847467127
4.885195153412688
4.3064447742573
8.38558728564206
2.3477706373508904
3.5865737442868797
2.850311984885223
1.0160353947415204
5.23122996762489
6.7395793840253475
7.1435093954834175
1.1326566931864177
4.646963045670049
4.850075581877437
3.690449812119616
6.7391730956535945
3.1012655336437422
5.318490463027661
3.599159023785291
4.266033094412674
8.378912194182423
2.3047815575733877
4.702364769075126
1.6132955044332413
0.9011467296324591
2.8184624104922826
0.7495516623413776
1.2249484106113218
0.783167870678714
2.597470733293807
0.7610829605410838
0.9066052835070907
0.48690503898321413
0.8256224652369448
1.582270680560956
1.628263826997635
0.3560132668976528
0.7769026400101335
1.365209278643586
0.4709096442110735
1.065121327906895
0.4618460300949117
1.5203473605879574
1.2387442961329256
1.2203314797302178
2.101079529109656
0.9414918438584384
3.6792739130603587
5.255328203968485
1.5641766112464597
0.8493394506609842
2.44741748255451
0.8075384300461144
5.496697394816169
0.7789023718301737
1.2398183447911706
1.206367511424461
1.0259347512596486
3.5631500418248443
0.16544226343742238
1.986293288620256
6.568190004464904
1.596055298666681
1.3367050179381843
0.37954430860399785
1.5981021768286299
1.2224533616165825
1.2566723681743956
0.8953668450072821
8.95948527964519
3.460352471731347
1.472077014910814
0.26211174373027935
0.5227484745765671
1.4015182850699996
0.462098443869342
1.1833082837258597
0.9455360757743559
1.6817728108400745
1.600630267227575
0.5513510599203909
4.605989079411168
3.214534801639368
0.8696284521595646
4.411537593218518
5.593044176370973
4.603464602041468
5.674202523174926
8.721809514843283
0.5028023422288367
2.881774353599188
5.248454526325525
4.865266728390762
1.6303643770183884
6.051349088947372
3.7373054808435726
2.8168722635444743
3.3984844501271483
2.9167399787746033
1.752290504243875
4.832381033735906
4.573282478727484
2.615287475678565
8.17169397619225
2.1147100472723
3.044076444104795
2.7184721761161557
5.214642329444602
7.126624133140048
7.860511504904972
0.760855218408834
8.273699821184561
4.979344168668417
4.237350412290985
2.3377980241109158
3.48907532817869
6.309805396736481
3.777183721454525
6.281606567245378
4.392099053966673
3.651219245079955
1.3372652240807488
0.13017958892829185
1.1964281345879457
1.063410516613186
0.770264440030023
1.2694326112886918
1.1808836836724375
1.2964097226473574
1.741414885984096
1.9142356782553875
0.5750802795109692
0.9208442805272746
1.7531891650024773
1.3127803196457761
1.1225017161454558
0.7278009712855263
0.9224466450333714
2.4794690915646926
0.7906793406997416
1.044716429083094
0.5611850119645221
0.519436567882999
2.2951421000682024
2.268706611382566
3.3508690540083705
4.853233078181034
1.2782484638396652
2.873316853218477
2.516743975098915
0.7142906007309465
4.551764152144023
1.0231082132448268
0.9560034225699777
0.8739013314828895
1.0859199321474682
3.386849011053464
1.0739822351268598
1.2152577087942855
8.920412450130371
2.1069099026868985
1.5481252040310678
0.4357392506904124
0.8971980832569115
1.0438703485653378
1.9684145462199893
1.3946646709899206
1.1054120854534872
5.276524621771194
3.157677033007023
0.8535698829557788
2.0865753560703544
1.6873515035582802
1.1710709774515173
2.293652619437185
0.7658098928701939
1.1815664386845417
3.8601365378362886
1.108926385631333
8.143584128096558
2.065426866109917
0.22481672773254383
4.349560086431334
7.6105447089972085
4.989004540962841
5.631931721262075
9.316985555480661
3.9293722520397254
3.2436115647921833
5.010586890694406
4.4273007892071305
5.4147075364834825
2.109001453677932
4.674047489826316
1.6229078281578717
2.947970332575142
4.63570356004376
3.3136113187143907
2.0209645500720064
4.6420266421042795
2.4321637320907805
7.425023283103372
4.314783277435913
6.1283692255729365
4.6920688209492525
5.5514782280843535
6.639430474794364
7.611872957119044
1.952810850647735
8.689741812772999
3.1235863870527654
3.5262067992230044
3.7649350273824056
5.4183501455334655
4.40983542063984
4.666185546940477
5.112883168991006
4.47970498782338
12.1205059289432
3.664931845672837
1.776427678697506
3.3626448873557053
0.9581063899313006
1.1652105293124329
0.8228717558476457
0.4839322457981592
2.1616300901446728
1.3335881149595301
2.2627997633704906
2.2106984568545442
1.5680449560788803
1.5363659043612758
1.5131602220676985
0.6256868828025931
1.9882172538030891
1.3407238528078118
0.4292296668803825
1.2910696023884487
1.2478079232856147
1.2550526863314062
2.3368342233361825
1.73004931669411
1.8802568822924621
0.36547807598863
3.771814921127279
5.905172218296285
0.3551803247683333
3.2575880814620155
1.489710979491287
1.0150275828957007
1.2830544858460806
0.7467211132773015
1.405919899334558
1.2520376012600785
0.6977214317150141
2.847290391791002
2.083254157821786
0.7814264274156465
10.105245231824066
0.84505391803533
1.082471452730442
0.827465015156035
2.045838162231933
1.1865040168587007
1.8660661334228872
1.095815281227761
0.6297739405017061
4.9456050405972904
2.681164903364654
1.359545628175031
1.0396105095561348
1.2074641083617268
0.6062154867843076
1.0827714563310133
1.0446720533224139
1.9140126849783512
2.0203918072215172
0.986570148967011
7.2520888802050125
3.8716780746794357
1.972229951308935
7.311983554033394
2.292700259493833
3.8478285607326908
5.981795770708966
2.1829072072073745
7.382580615142804
4.032606055839211
6.049942055092177
4.447663391844768
2.7509645302670522
3.5266071817698617
1.311310668207499
3.0493804266226685
5.4555293604041415
2.9800037127480046
2.6082256627564595
2.7844566535602455
1.1048117761696634
3.9793646030411614
6.492598531724568
4.244097383241689
6.961397413429164
7.687456712808148
6.475219765199334
5.651660605005366
7.7392257818944845
5.000262139287937
3.0503143113984037
9.15611689688354
5.071140157113791
2.573636674264924
3.677258617109986
5.3731078705061135
6.056072239095836
4.77655915688425
4.773803642358889
7.619923758747936
4.610720506924843
1.7682483525302335
3.3614878321153316
0.9876625912010696
0.8681278007065243
0.9155718419026728
1.5610317129636895
2.070965135152911
1.0671227116448596
2.3004541711858706
0.6349419325836396
0.7100315181751011
1.516807151997157
1.0948132489509264
1.0616707974853936
1.9361709061081007
0.6852449253818522
1.4629625924646066
2.0678635586568066
0.7842530134188704
1.0103648588222567
2.329645037153341
2.0633879520700815
1.3121033882693993
1.0007067297567611
2.307631334575347
4.0292126746936034
0.5059243470204287
1.1462542045614683
0.6207773973010358
2.290701129235754
1.1629397105768786
0.6632065858668756
2.0204029647874506
2.1416051370337925
0.5910666894276034
3.0667493423504504
0.8809414231380139
1.7919574999207524
0.6705670584046144
11.713441126399617
0.9117513683831086
1.2830559492906473
1.1383102181608011
2.4702585498879657
1.5638179088253592
0.5036811856067749
1.5855650481580752
1.4648603351866176
1.326874620884419
2.4536999311791643
1.2898447296513469
1.947340393212767
0.9601519052714095
1.8813448264686776
1.3875646942087072
0.859219328158771
1.7149060463773258
1.597259000526361
8.944883266836209
1.2803749740102213
3.024111384236172
3.241353115654976
2.9138820926254043
3.204781415657099
3.256483749801414
2.195041164738021
5.528002407608864
6.444312838230087
6.426769921519865
1.8681293268947992
2.147128492820339
0.9252925991200756
3.012840006530283
4.743538374209299
4.167700002540042
2.818924819695732
1.6474938831048638
1.9801296974931653
3.7213514292700935
4.640915070157036
6.718906191661083
4.3187813791848555
8.585724130929753
6.033223024817366
8.449009130820015
6.2259215383135285
7.781816266829153
3.6395980140230497
5.329521612607823
7.1320694892849685
4.0411321433650995
4.136366750257619
2.644893080661568
2.6821197134667085
4.279929507810065
4.594207804979012
4.327124750450767
4.8479498993906835
3.71033081930861
0.270671484314307
0.3988102914150651
1.4876714246108091
0.3142326940751329
0.2720492436108973
1.206142605531337
1.6560815231583395
0.9761084499339038
2.602863449543344
1.2751383060348118
1.5365169736122402
0.660296499029414
0.7963238249313505
1.0988272589744157
0.46739849492988883
0.8918304164445812
1.4929504788184218
1.6001306135735447
1.6914734669104057
1.1697196736933515
0.7701349370083715
0.634522169110069
1.0116617948432665
0.7861900843406879
4.389342545358119
0.8158180685804551
0.6744311046611707
1.9403330140766817
1.623858545835684
1.0430907539063254
1.0069591027859006
2.28424174689417
1.2088131834251479
1.306817836869606
0.9445671410807774
2.984587611518999
0.8799567321435117
1.6225469515059785
3.3800727527515897
8.634325124738675
0.7600062899101323
0.9934458279452768
1.9480800137441385
1.809871479595627
0.9893018526693417
1.0678407352619759
1.7565565275181638
1.1632572098138567
1.2909844168028712
4.855402353290779
2.519419705991593
1.9351200581254036
0.7973333179606443
2.0923780090879465
0.8497205412695877
0.305448724241113
0.45614763754225357
1.4473596094658747
7.940630381084386
1.7011748098019703
3.0425741736848813
1.9948570099180953
0.8423908963158098
0.6598779110399484
4.4228114114495805
2.8123796985693263
5.678306015654588
5.225482787951476
2.7214278292294956
3.1960680877000684
3.0516904679986365
1.2280424141300008
2.650607265200685
2.824085484681926
2.797072239639286
1.9882179490849652
8.602165076424214
2.5278521799547287
3.6339875534779047
5.148287443575253
5.193393444711146
5.879621565835628
6.2162187285232315
4.399088536588437
7.775120322702211
6.823479514686112
2.0804184909299868
7.8963640487777536
7.235646240994976
7.33599774244927
4.066745657143096
3.80579001955109
3.196855738842859
3.3601871207486673
4.260760262863489
4.312176401553766
4.505259181318102
4.464090629849815
3.008282829590586
0.30818742646042213
0.2110307672958687
0.6509547644000704
1.0400231396027295
0.7174769849179298
1.0885183887179666
1.6088425765719927
0.887904022489341
0.92290824357555
1.8677223820674633
1.6830863604633715
1.1528287089025087
2.459556466575546
1.1226000447927067
0.5429803648165102
0.6245884429678916
2.8784197232355413
1.237502506249097
1.0847557618464152
0.8189913195452708
1.8846774085721534
1.7296642378140088
1.860510685751074
0.827898270027129
1.2134464613252234
2.3844487517607194
1.4719582609470552
1.1834943370285052
1.0259075387767833
0.6889765637718478
1.5619747947175229
2.0958847920458967
0.8853251361653065
1.0569486507877444
0.4766386543906713
1.8960445085890811
1.507111717216718
0.7444883360058945
1.2254406940541984
10.9548539377744
0.46886945010560355
0.9610323872825111
0.9735720116282908
1.7641506388609978
2.073473819035885
1.21091531944601
2.6307223795641344
0.6688993012314356
1.0934282766650525
4.274702192386656
1.7641998000674817
0.9017759953411535
0.5689163282472443
1.7310428882804931
2.047287250569866
2.066551899593631
1.8303904966395028
0.5608415469766564
6.393554505551111
1.3434179604732999
2.1498434911509867
4.240205707039072
2.2201413212292014
4.4821103634267345
2.6400843223182817
3.7814823051781365
4.951310275406498
3.512764431104935
4.107481768372668
4.4671295154735935
2.184362029431059
2.4463424058468206
3.7197048756334885
3.077440680261797
3.7965882308593146
2.0089721182304743
2.313699724552527
6.831027344333463
5.706198026347844
3.3283193822897785
5.327537585520586
5.893284654936036
5.440246148899281
3.700786936731275
5.18742151595081
7.687252160341163
3.28115529869461
6.709416539558702
5.768206846584443
4.431111229745949
4.714536835288415
6.869186525664125
5.467138002106749
3.9590931650368617
5.094941504469846
3.8272595417920465
6.540095652280881
4.589709251285254
3.2377531662933774
0.5331013140258121
0.8489971578589779
0.2382500734810545
0.9823901046952743
0.5390508208623341
1.110341458187814
0.9986078829149988
0.7087180440765055
1.2621284160313568
1.3442559973213735
1.554432359906938
0.9783346202867141
1.2883070687858158
1.4714100975772682
1.3778593577415796
2.4939731804477625
2.1199918153140613
0.6790292359772258
2.5034661984831064
1.047570147084989
0.9347421282203506
5.304754774482393
1.0015093093906524
1.2823783536984381
0.9922561474474993
0.7609205470408414
0.7485517001862061
1.0213212153086115
0.6238160415769486
0.7149448539670026
1.9631738960918026
2.147191005531007
0.7407908942184446
0.4604541612239461
1.0014621468887641
1.0171673973011965
2.4046777768978713
1.7278623336519583
1.8385848037622374
1.426427984426984
10.794004199730566
0.6580541969081048
1.0593110382678925
0.44758106261882447
1.283804356443497
1.3621209794846518
2.443162143114545
1.2721940016955227
1.5860294631616563
3.9307864300942135
1.397582925918325
0.4546057334343681
1.99607316666011
0.9625133939226943
1.4710703712696591
1.921162097749636
0.6221548568121085
0.528266567107706
5.601471003041108
1.907800842775254
2.5770048993237498
2.487717075267779
2.7368460172831757
1.481964196424906
2.5731447955710958
3.5832764969088955
2.6388249629314484
6.445008216024192
3.482927632248382
3.591063382920252
1.8653278745501285
2.4942725841072537
3.825966941233875
3.3056634876893756
1.0339090860377187
4.256383794958623
0.9955847382796638
5.095709589467859
5.54916707595486
2.7070799093758935
5.4980139340018646
4.192750610779276
7.31731922984752
4.246899908771778
6.056251088673597
6.062568802123239
3.329017400380004
5.270477210992673
5.492215598332217
5.068836264136438
4.550464964942928
6.0318058530037595
6.940333175753928
7.095781759049725
6.272952414091875
4.336259737720267
5.544286337871718
3.5169806539775186
3.1051349598574336
1.247230854601436
1.0838737162464693
0.8531432554319544
1.2342941754914858
0.7482871311210232
0.3380410532006549
1.6302277664766203
1.0420492928638316
0.4992332516154384
1.7050918392673213
0.9551419301748449
1.846457102733414
3.498502427553595
1.8507659500703741
1.512335766570012
2.4064227774438347
0.7717143284068156
1.615530955828182
0.605239642604133
1.267955190230129
2.473384579320697
4.727301453026293
1.2530876046035997
0.7745766521526904
1.8126062235335456
2.8679261738001296
1.0529961196284567
1.331152825703898
1.0015264453344
0.9138268789166549
2.486371791912425
1.822420891176717
0.4899841962410849
1.1913305624822843
0.6253830826183165
0.5537949558983194
0.5558357214598825
0.2470746230361408
0.9616999958898649
0.6604138939508348
11.605248143038535
1.613709496839986
0.6579506413988979
1.84307626372374
1.4135727478907345
1.9022348609523065
2.2931963463351783
2.018993924425439
1.1541646114657453
2.11685709344031
0.3330263110775241
1.6337377606677146
1.3235145692348662
3.4008856728129904
0.8513123722543816
0.9285931785904495
0.3556245524960158
0.7784216713073867
6.0533954068915135
0.5805613445318268
1.8860303961823826
3.765616144286332
4.710261421216174
1.6577828856901131
1.429055880409685
4.666519863746626
2.0223918010127804
6.236752626212306
1.5055450856462653
2.051892717778934
2.575942601788637
2.2524651896454007
5.218530078299352
1.8844362124036498
1.5628136348864523
2.5666818472054738
5.8550024201528235
4.4304879179115435
3.6962815078375404
2.2603656852679084
6.008345406250348
5.564671988518686
7.13452411090047
4.216698656866772
4.742247075164873
3.718749019641068
6.904171250159146
5.605148728732359
4.148278621857668
5.0447936358452115
7.218849721068649
3.132842372469871
6.055477902861682
5.107133865889409
5.225790346350327
5.455529326590068
6.089491806898037
3.178164951957566
4.306411007142198
1.5705660802929424
0.7871082636339561
0.8443450947475819
1.193703479971774
1.7437451262861126
0.42365978913552305
1.5900772967987369
1.4626591030676948
1.1482750301576903
2.580530082303676
1.1592381588383993
1.6339682618217752
1.2523685931031137
2.0676533608740644
1.7484845264611
1.672675789108866
1.097831261737197
1.4649747967308566
2.355720172579364
1.2527731122957197
3.1221996540496053
1.504498641307768
0.5143263786493543
1.4402883455019908
1.6038633016334485
1.191920993675038
0.8700424571537589
0.47189146878860677
1.5250611812989772
1.1107143326016233
2.6707801703904916
1.986614589769798
0.7372888154851988
2.8318319848140487
1.4042445954247504
1.3908437494200194
1.1904691613643887
1.2198328233750766
2.233355047180665
1.2976036036647645
8.577618127107035
1.7138293120725347
0.7170327272235875
1.8006167632648071
1.1444960845794598
1.2223865815638753
1.6731348821407337
1.1529437078710174
2.174819403721288
2.6514532576477237
2.4590514114850817
1.9810732732828618
0.8433842260052261
1.9672259455846082
1.60336886143035
1.7094044573172673
1.8462891072337575
0.9587657457170855
4.8373328798709325
1.7876460819989979
3.2718337043337655
3.1972647416640907
3.3579434361231373
4.180765520761374
2.4281927053017456
4.946356881711136
0.8521223364573227
2.4259640372874633
5.524706341565064
1.3972878772438335
3.3458396622115174
1.5517760755522911
1.1504367522560544
2.328469660312457
3.628150354349803
5.205208154673279
7.074150020705689
3.480093614396751
2.467881024153455
3.2261802867593525
5.378318851545633
6.843142606001474
5.112465681203946
6.602000813440811
5.777645119076506
4.27545354834818
3.794506184300412
4.876801077354342
5.214494848534992
14.302506271788861
5.508504966477749
3.4450781562215624
5.383649013464374
5.218085539927627
6.346303891311762
6.1768507202133005
7.9520273423267165
4.7357243115867265
5.015156955378053
0.7795318815585153
0.42229689011334937
2.0734558490903585
2.441841594636103
0.823623208452507
0.9555248927031651
0.8431001513103137
1.1736925715324587
0.833033325895382
3.4138227179869816
0.6880785681544899
1.1582156196700515
1.5723190526239779
1.5377043700990263
2.269204368344843
0.7093799288587238
2.0348527310286566
2.4873271112141873
1.2700742610754452
0.46131951524543463
3.6148584581143224
2.506901341034564
2.6962490780688446
0.7695790585364919
1.671973046107921
1.4940689397063855
2.625075213463597
1.2342570085824376
0.605757962396938
0.7585243450891246
1.27926128170649
2.247832782971808
1.1737201536805275
5.03315887689343
0.8670884641258286
0.8942475096446253
1.0282999267133208
1.1923144225253486
3.261516279601319
1.8398912538706023
7.209687286958253
0.9391340829698408
1.1300544159747166
0.6737435053272485
0.7712263033524087
0.7436684956502777
1.4755416652509177
2.4037149238510285
1.947804913590657
1.8255754647241855
1.8149263772014432
3.2588855443835145
0.6930215007354027
3.1309887077228766
1.9389180636504824
0.4982264375712769
0.6218621389453177
2.6923961128237077
2.901063427224792
1.668464408280188
3.034159071688846
3.8782761353868875
0.8719457585533881
3.320959943793626
4.933298406591517
3.6901990712980104
2.153015166273757
4.711948487373846
1.917055477607204
2.15884441522151
3.5838730683672235
2.1222756657521797
1.8606190740164386
3.990039940633237
3.156607870526744
2.3359729191687837
7.97028975919616
5.806708786253886
3.9240312685221252
3.243162033063279
4.010882036611035
5.4260200825982725
4.148636330372208
8.215268615676843
4.356436352514331
4.726474995174336
7.935416329672666
4.994698459721554
11.04297556633863
8.116810732427808
5.8312641635102125
5.369758072481474
6.239378456586374
5.134959708267895
5.451178127882608
4.493648391516725
8.653431265566892
5.440912191994681
4.811969092243721
1.7598215074341346
1.7429061402672015
1.3293196938196272
1.0000370959813503
0.923037370858335
0.6257283328511695
0.5686438557276131
1.271523214174312
2.4805434512619593
2.9437130341365987
0.6225755441405504
1.149032668434731
1.8735985355308444
1.9895839440803686
1.4409429761874657
0.8090839347860889
2.181289262881904
0.851773210072715
0.9456667149588308
3.2148726404038075
0.5506467091046983
1.2324604017565488
1.5160240614671459
1.1200047123045078
1.101715404527658
1.674669257647337
2.697889769730256
0.6937121897630072
0.45268443902935723
0.604798805011104
1.1683036387278365
0.4917513983741296
0.8504572783533489
1.285253811803459
5.913288513440811
0.5191549780064738
1.2612482155174949
1.2272203041480987
3.3811294504118625
1.1528791317015943
6.779233264253572
0.6317389071158444
1.3020040681935672
1.4850879383434767
0.6814536687849307
0.686303186773108
0.6478756291677402
1.3143773517998154
1.1427782572255158
2.12104577719134
1.4163520584852511
1.5724720382726847
0.786570582803156
2.3486875021017855
1.9511508693777744
3.473746156042346
0.7895974867204245
2.1447278548596906
4.838904970473412
0.5701541674406826
4.889943313753791
2.851598085377508
1.6971172943475508
3.9508162380474463
3.1340931966686436
4.140417142103907
3.5371818520534464
4.5746027729436785
4.070985680720591
3.401887483075881
3.966848280432809
4.798746218300592
0.7269846344451966
2.6015729261005514
3.467153643030785
6.610854273411627
4.039894385629299
2.8060476854301806
5.840209788887234
5.128890319913947
2.203957529985099
3.620567930575866
5.464614402300783
6.315522625250111
3.3388301330700187
4.010789482644232
10.93127111303423
5.289198063273236
10.403148124245794
8.62748931242386
5.9433807244133
4.844959613180279
5.844519817732704
4.433671186622307
4.080043014610028
5.999760679158036
5.028137903492914
4.224089101413162
4.513331874275014
1.7586453095729415
1.7971828724564236
1.5575070829847284
0.28983723970521064
0.1731416828280825
1.1478460024349386
1.7606647100607646
3.920267980587149
0.9058411598159388
3.0482762536581527
0.7666721302837982
0.7631365041350127
1.629025679181873
2.5320945928964207
1.9073987364745855
0.6159607185168239
1.5917654715059284
1.9564335119095921
1.793543166621293
2.250431582797428
1.6323056053197376
1.099859848371138
1.6133087879908956
1.2808921858050344
1.6514812923226425
0.7400856595155195
0.14990922169809187
1.0355600690352238
2.04150545649915
1.0735457582670487
0.47348692856914404
1.979991686819316
0.8540017813828752
1.535262721123973
6.225776970580386
0.9940104789992193
1.3998135135825287
2.719660922932405
3.1002892035554357
1.0355731579688414
8.466030121193276
1.3186270252802819
0.8280937891157327
1.7536249047600563
0.17968541793127418
0.4705552954364008
1.4154674625171622
1.3213722802761552
0.777313227735371
1.317340392884595
1.952688846600433
3.75910786232933
1.0381492722788375
4.1659171460259214
1.138666579417469
3.240408137879317
1.02000538971965
2.5971423150598123
3.397072023618485
1.0673146894348389
3.1871827328498505
2.2974708183296766
1.713649378589772
4.500037149051901
2.9492235599775953
5.392519061737381
3.9976430852289835
4.28158517000604
1.6222477738745313
2.4447727935531987
5.138602674490902
5.260217812739655
4.583513490592066
2.8983505544118855
3.20358274164141
8.133498980878509
3.129557746170886
2.122480919635902
4.716602724615142
4.923037704147373
4.56412543574148
2.9366593765698736
6.505985944967166
2.6081505236141984
8.529920748826273
4.469354611091033
12.244114958870664
5.206683326582684
8.583598727319762
8.26740600089088
5.915712611777345
4.423738832431893
6.2896619240299465
3.1176706033701054
3.7156470845518386
5.442854278009423
3.4821308904361894
4.494262893164335
3.8966858360312644
0.9418005453287941
1.3375769021477848
0.1719703619150718
1.0401086173715124
1.1246065598221238
1.325046236859464
2.9850470421970274
1.268145224314658
1.462246214507169
1.1022731569634203
0.2584501480503309
1.2260068760221055
1.0474298173528047
3.039923585787244
2.1534800610702414
0.7249304591939453
1.2090837893147355
1.9166475163762369
2.2048978681305074
1.5161279643104835
1.1751303295116786
2.1820864488363334
1.201850784845844
2.4878507935604763
0.7995996928982781
1.2617177411002587
1.2217385282743423
1.2797187009073092
2.309191091979608
2.098530272482896
0.7159630294626401
1.2345089784526724
1.3324524633255737
1.1017043793935208
7.084667559763113
1.1800795089861718
0.36089309673346087
2.138471686849214
1.758418033203772
5.994398059024216
0.9836889343348663
1.1147985287863735
0.9707149973732586
1.3938177570504313
1.336475078649054
0.7899782998596332
0.5020289022116745
1.4495454478803438
0.4443240874662623
0.9004820950866851
1.2380868298305
1.672588378794023
0.7955361742158874
1.3132415112189144
2.1082755739233376
4.567341435269901
0.9061996393193406
2.3230350459652445
3.4371583445975133
1.814249397781985
4.320785428637613
2.5067974232939525
2.4554096762702877
3.943380921442529
2.5008660012945976
3.566450306318762
4.434345777647919
4.455970557992461
2.898308869801979
0.27378297574161153
4.025612481658004
3.467377180626418
2.6535777366208984
2.8484977864835037
2.515714839174136
8.833543825526462
2.353640922943129
3.89523069597863
4.858086764176844
5.009686545716512
5.11614961238163
2.082136196971728
4.836292843615705
3.7961981397784115
6.719139165570731
4.104144418939482
11.587227098273576
5.4405689244700755
6.6667005431223005
7.4334804092352185
11.810741296367347
3.8732948591217227
5.065551733829991
3.976744056754488
3.6070022146868816
3.021694169157612
4.693208150759973
4.834389858762434
5.411128210514301
0.6653396189917686
2.4180563423672607
1.3675657980348868
1.0313183244016175
1.7765026487904088
0.7789787244730001
2.3797805912500847
2.2849040215808656
1.479001849244818
1.7678269098727915
1.8417948940526638
1.4797002062067834
1.3825448521008297
2.2980088937568155
1.4119290902172044
0.7130401523869228
1.7442563167573044
2.390885060152917
1.2829389983161457
1.3676508638062619
0.9002500236403653
1.9635408670503134
0.4232835842580804
1.7320552412835255
1.0018765836360541
1.854173456794382
1.6692397232976044
0.9998555202322763
2.7653003122677213
1.2478271336264102
2.7984748616540127
1.2400388884008955
0.699062026632533
0.3589663508408031
5.2028371338567965
1.789370367307133
0.6933039530004295
1.4848785568973295
0.6001358485896876
6.243919198121602
1.3259181631751336
0.43136884247788615
1.2790440461028014
1.328140374453769
3.8181641816999163
0.7676835843577063
2.420737187737669
2.8980240619272006
2.8149943881484027
0.5842575886969089
1.9102405699602412
0.4609474468489675
0.9109045699740091
3.075743214329195
3.3730795338559134
2.706569780882122
1.354293767215577
4.893073813096471
2.8752614413860833
3.446422106700402
1.1304200695471176
3.912000535967578
4.191227325252981
5.027348972531821
2.5771473122349073
5.003865921431105
2.9730941912169135
1.3210586046749362
2.466015861126802
6.49716255559478
3.888784421657723
3.9968680786282484
2.9535075534568507
3.2963937677016486
2.1978827360141793
8.005072408714772
3.471438735663942
5.990512135959403
5.311942106297401
3.101167176752961
6.033309824434968
3.569415587642948
3.837160883905178
6.4192844138155785
4.077694613294188
4.191338490985777
5.23123518623863
8.79049829851879
7.509794003153809
8.939814628577151
9.94427567811458
5.421822014004457
4.669158042197606
4.452239032972457
4.0601124755421045
2.8304130682893134
5.261231894710321
4.044227761213884
3.5898779403259677
1.7624522809436403
2.2189228821351294
0.5307707104985041
0.5847443773532736
1.525256159134498
1.589898117953185
0.9425335705422737
1.776460578028244
0.46049804181720466
1.239900418601607
0.9249034421480103
1.743727724199011
1.858396779785611
2.804557479199458
2.161439759684752
0.6592563565496591
1.8678665192219197
0.26820317632825386
1.2530300330922448
1.2914342455899357
1.4019007437069186
0.49161818737368795
0.8511890928501533
2.076376192389148
1.426509745635277
1.1761089257487842
0.9731978021116828
0.7741806612384621
5.201576719221058
1.1632468251187125
2.0419322306447985
1.239626260138055
0.805671356040424
0.9549723490001585
4.38252367172024
0.685962316444592
1.3793718047932726
0.6549540550317839
1.2367654235482834
6.007370055110945
1.7404612032858908
0.5770727688384409
0.35115282922275
1.3112747007147003
2.109203305404549
1.1982459456748722
2.346569819053994
0.7593120641872937
1.0333910775667365
0.7991154372681415
1.4653190681006616
0.9629208091135595
1.241106303548127
1.4597714461030753
2.6711157538552737
1.342075703088907
1.6562888545467043
4.300426212726683
4.464348215123814
8.564766771860825
5.480594637182014
1.5903426898871376
1.7768124677695851
5.326547250107644
0.7267212457478713
6.327348536079278
2.6396184005151957
1.987997253983306
2.4479134300294785
4.402550632288156
7.404523296975895
1.406080391780511
3.2961367846990557
1.221376682785804
5.31589536345475
6.356030997673341
2.237146618456403
2.2192041510282876
5.2874678268937645
5.380945318693341
6.767053565533075
2.294788382805327
4.057569192745111
5.017105113443653
5.488071403854102
3.714333340901135
6.202055617448559
4.901432280289942
6.821739153917226
8.153521896006477
7.235475072482997
2.252975504367492
5.31378709878718
4.229355809828178
4.935096732466812
2.9117181198804656
4.779247743615436
2.6446536321439247
5.726877482261362
0.8578040702572071
1.9445342149046057
1.2254818998487436
1.1931579685839837
0.9120387176552051
0.8621472152222198
1.2174533173773299
0.9448448501073424
1.9184283633234582
1.0709209934089934
2.220074633633449
1.82432365469626
0.5750754663630808
2.389856271602056
2.8249870463266
1.4897699622135587
2.470076050563177
2.0547411407803615
0.9919395328395043
1.0906968762931724
1.1529250770782646
0.7268050344995202
1.474821858619845
7.542865053359062
1.52785881336538
0.44005027139741204
1.1331955457240568
0.9984073155466282
0.6723633569736343
3.6312972075878935
1.1555892409947606
0.959832654200099
1.387449736256377
0.7470953834825772
1.4877131389181475
3.4711881946548027
0.5303153536576665
0.84528359803304
1.1577071051059133
0.997368269874381
4.360944267661415
1.2494437969634953
1.6546724568144415
1.9796678105081513
4.876393744506399
5.982640535507471
3.7957580305349143
1.8381304531602924
3.767251529056183
1.7452919435990257
1.9609123668221147
0.9317382962391677
2.3774179580265162
1.4019011413575004
0.721223873745286
1.4264082731182917
0.5770659905841439
2.210608543322054
0.8255633759374534
2.30187864568479
5.029493757264286
7.676555484983932
5.827857548666498
1.8740203265004491
6.131015809112346
5.838940697299747
4.528185678135851
5.759310821039608
2.8990888524864955
1.923596088566891
5.35268080778952
1.74607661441708
3.8500939729323727
1.5548286385303716
4.060080870808643
2.6680004357235028
2.976520141779306
6.800016428068316
2.0645410344059947
2.1863315486776385
5.430291477901074
5.0859461864042865
3.987228835344146
2.539551230000481
21.134244371213647
4.742031295401596
4.482238748645318
6.4693065471680375
3.046831392564575
7.500978741786045
5.494056224155415
4.238271983498525
4.757002814706258
4.108662417056214
8.690581778920045
4.565349374237027
9.464866991937406
3.2440513087007425
2.0320079704669416
5.090368453267579
3.8385044115446805
5.7204881485794035
0.7239058001601679
1.7313287128989279
0.6524162568483626
1.2169379300080254
0.8070816044505769
0.8644958975618323
1.8079197007434866
1.9846330882668115
0.4497630477430039
0.14490890788727814
1.2165476352905977
1.4965758171697787
1.8034667124858024
0.7328351473257226
2.3829394883274264
2.028673943639672
3.631653240579577
0.7934134155816656
1.759310815640762
0.4437031620622556
1.0397367086203297
1.1890315300794758
0.3559517384287239
2.133149718404116
1.9327383739286539
1.8231941317251525
1.055085386477926
3.145764812075586
2.102128314706685
2.222266005609815
0.8872857451651435
1.2218710540783966
2.7189288871810913
0.7328481756588099
0.9019670280739788
3.313449298536846
0.8434805468073454
1.4350078340039611
1.7981771655166094
1.5353123238202346
4.223630895349711
1.6328653412706529
1.1027117362967274
9.063494744011606
1.6996389920313217
2.2607655525688166
3.6983044571305554
1.8369790540337105
3.962913469820641
1.7298992908142947
1.4320892764035553
0.4924340325859565
2.1045564668215357
1.0832945569767756
2.2315926636458916
1.0461186449778237
0.5560493337729197
2.9742870224106404
1.205949448359454
2.653663925133608
3.2539767792755425
9.073318632435658
7.111705645917882
1.7946754503886038
3.6733314306507614
1.9247567080964036
4.094625542303445
8.925726443017425
2.112245721735525
2.2952307381003982
3.508848298764355
5.299837858761949
5.674427625491272
3.140448309052391
1.9390442388716576
1.332703929460556
2.220124407600471
6.134467509257762
2.7972367529127933
4.252993533566546
5.171995326088979
4.788120262087822
2.9179474340553013
4.869456422755498
7.22698331232825
4.060012397497151
10.57018097174202
3.55798759581781
7.995586461520355
3.817788628115447
5.724792966178081
4.253313068165612
4.537378422419802
4.488651385632784
7.982377362058603
6.018165680820702
5.870888031411872
0.8411239111598566
4.042615022228392
4.3373968968736705
6.553037421425675
7.185365793840576
1.0977457136102255
2.000029348430556
1.6302153209315422
0.4260845579461803
1.132750105396937
1.392118777525828
2.0485620660331247
0.6267314071167551
0.9695788244768642
1.4636069435636088
3.043742755100967
0.9488445573187205
0.858270003686311
2.426824190960887
1.289839864509959
1.5292474836988141
0.7903162459393416
1.7906354154606636
1.2778000182634517
1.3733124659198384
9.792778100632397
1.0880106353080732
1.8138479144254378
1.4658876080629033
0.8287526459694462
1.608169553764986
1.0536319598363775
1.5948162715525436
0.662198222722154
2.770590517510798
5.175822739790079
1.0393769729598714
1.3494347463438259
5.833880279265151
1.7060178636978642
0.6125119572890643
1.524770119063854
0.609590895502325
0.752075496456016
1.5974335145880016
0.5244104702693095
2.2302557428038723
0.6957305577889132
2.2615838176710237
1.546740481238261
0.7903531080383317
1.345765097798442
4.235827944977117
1.1382649993109837
1.1017061008803015
2.8659619810431676
1.0309280399275387
0.7151311698663029
1.719885469799014
1.6449707534007896
2.2577222355976754
0.5405003788766809
2.094241683715121
1.7892014445204578
2.6048861755329287
0.2992054749029696
1.8365505445638988
7.1736126143219785
4.184870090945574
7.723166589253013
4.2351552052529655
3.0424856770679494
4.370192979276882
8.241064164042019
2.609774536337493
2.3964146504892994
2.5180593810186815
5.4315345221194296
7.586662870846415
3.1777821605494454
3.2138526961701577
1.9839949325023287
5.1815293701148875
1.4432026297028737
3.094760370147117
5.244239265660782
4.647528675829381
4.4125707481845575
4.816831866275599
5.168558858217942
4.027980218049617
4.101394192533051
5.581556231513975
7.196437110130192
8.389711108884038
6.502014315431725
5.376679927846373
5.071147245455168
5.180098941651003
4.744123655913943
6.86922480351461
6.809733557175577
3.0815222437453067
5.512774403854653
3.7331248047403567
4.586903429957507
6.49747543852954
3.8786958487688388
2.1571105766753145
2.3890631271364566
0.5296694808214529
1.58168873564835
1.6460856788902167
0.6376517816474963
1.0149790249330433
4.651150198058818
0.9229224472655554
0.7166981885310301
3.7842666314099445
1.707161558028886
1.457425502096148
2.2164556756921243
1.138217259527201
1.2496369247317867
1.2786523532069187
1.1011107379577947
0.737284845770549
4.907981120590264
1.9185781759629723
1.3295426510747157
1.662104292499493
2.0620216354958805
0.5352297740371212
0.4793871668556077
0.9742446268748077
1.5507444431133304
1.3960970998074436
1.5486501469912433
5.199944879845992
1.2934881768724185
0.820464317827691
1.1111433713416752
6.38669875374239
2.4727080436926654
0.3656514419805871
1.8885930770189394
0.30829963991602566
1.6738294727372465
0.5493165341821041
2.9598638886182402
0.4698945184524006
1.0695157203050516
1.1123085067622234
0.6069560161247095
4.023656103112422
2.4973763440792034
0.3636437114932067
1.4884315150048448
1.7119041084263529
0.5101392756775449
0.937204283236532
2.3479905349651187
0.5449604380274216
2.3453097391801285
0.494443829472792
2.0343695921106852
4.11619974120952
0.3018152917110713
5.217602566133025
0.626000354642979
6.343047960833548
3.926284468096935
5.701334652808199
7.758595132686779
2.3286057723489706
4.948554028441642
9.123829738876823
3.0846463236553316
2.9950708581933907
4.420112616803539
3.653926856635559
7.71583488823674
2.1965493820778508
4.06608380789498
2.2480422173672245
6.062032377502945
1.1275057027209976
3.8257687673020584
5.550523767599417
4.40356239724523
4.478976382110088
5.598901443447585
5.560108802398749
3.291188965021315
6.051856873694911
4.625625747568887
4.482352231668223
8.995043039921347
3.4622733045584235
5.320061420134677
5.585275526503162
4.861097534414065
5.250783267256311
6.648237723021489
4.883813170918358
6.192809044368724
4.783687384935964
5.179705770216068
4.765811278848325
4.247334025723873
4.890349435445483
3.650211605787678
1.247904274197831
1.8063010461656648
1.691310933043545
0.9303381133877001
0.14430374157846954
1.300602218483706
3.255012496285356
0.8690756445264504
1.3206383858177215
1.5098376712936894
1.4412437593323848
1.6527986421565186
1.619557323904595
1.2089183608805367
1.000124053562761
1.2667288336572198
1.038767679071256
1.676747169686539
3.61891316732956
0.5394288223556352
0.8787988711606602
2.022045880309155
4.301692371942985
1.0850049254498972
0.5910486171076489
1.8165822376674239
0.7682134005057663
3.013723682872739
0.49709911908664156
4.356924899090814
0.734021783065295
1.3524031096272948
0.4293960900605606
3.5173634505863762
2.563998323824653
0.7894607239172247
0.5498703144063103
1.0044061587747313
0.8539731277594476
1.2086946503239628
2.209494707106595
0.3924452967101072
0.5991962912017263
1.8236586904634506
0.17755944002007185
0.2827370813695223
1.1744688702628099
0.8554840109769671
4.211885070352602
0.9296174373209346
1.1114171044643866
3.9515419031510923
1.8909364537055666
0.4559720312173873
1.847143017477595
3.4833592588626536
0.6231538451542753
5.8090058319915485
0.3506847373000559
1.4617714338325056
0.529564456534149
5.7787471252856415
2.7339158658726794
2.2638393487266093
5.370990963931178
3.3613635335499037
5.152564719594205
7.52036985766934
4.722436246376736
2.9364733631532682
4.5748802123418395
8.188388267985264
4.052815627241093
3.382015019305847
2.438515861697225
2.2008677669753967
7.021455848736751
4.461237617460752
2.507562350122732
5.474639476752553
4.582937774883379
6.378620030559163
5.612327079471883
4.917751342552488
3.828075406435334
5.498816628179194
5.156357286748323
8.137778777153288
4.902421073808144
4.373161255492759
3.542624888267224
4.05887085863705
4.9651828152813895
4.2550445035848945
6.573303368424745
6.649880877265325
4.125885019676175
5.258792648072219
3.4394785438900355
5.56153051016892
4.892675202753544
6.55216670977013
0.6205576964721409
0.8846278307201288
1.876130441215382
1.7697298375028572
1.296286825554603
1.6680473812342451
1.1469946748029012
7.3195979378264315
0.7606047106267698
1.2744110637272759
1.3247046925536525
0.5934442772012453
1.5073294807509723
1.7958112056182045
4.450666703423641
1.50305149415963
2.3121127247417026
3.170227829053735
1.6920020057970357
3.090853490914156
0.7455011754500153
0.6410603032208624
1.6735763996622994
2.0897249491624117
2.545403824828949
1.7873384790141689
1.3238233085461306
2.941047222771589
1.782423074314236
0.8069684979820054
4.504414296114957
1.465729811205093
0.9484507586234334
1.1575474994667017
1.3047554314760257
1.346269721865448
1.218498020962401
1.4339496619337164
0.9967283221055736
1.3046531763570794
1.3880678055299784
1.227021294933456
0.6204636638017714
0.7461732397323699
2.988690149161016
0.6230984400695694
1.9256183191993026
1.166125964352489
4.5715062890111895
3.3039980542738796
1.1110201014441452
1.6630385392107758
1.2156997853339582
0.41458337317979893
1.4409777925245193
1.0832294671673373
2.115778952282229
2.876050807392501
8.430713648469123
0.645762656104449
3.67122759691791
1.9568015616606422
12.629622933489651
2.4871951655010127
8.397491027046568
5.001905943010219
2.3959683821531828
3.7952763272076373
3.466315045242211
5.624988629073318
6.464992837352667
5.625863869899425
5.920144866031806
4.775660892655015
4.045376964131924
2.05266873897117
1.9306983805004474
4.149686203250668
3.9335161326306047
6.329289541894301
1.5566617012245945
4.529048650490395
1.8698248403344284
5.825760891699508
5.325766891395419
4.235564200785584
6.608995365619351
5.366471482722539
4.507844765180383
4.950150353335128
5.3761131930319275
3.9521691521190934
4.488621576340304
4.238212863148946
5.752672403220012
6.826702994973423
1.4975082388734138
4.745129129386782
5.810966266882342
4.465441162355748
6.095974648845738
5.033882771662364
8.080719415396535
1.1379145714788508
1.063679269692481
0.788611621600742
1.4507427831243176
0.6028617535912935
1.325079645829007
2.268684073421282
1.2041959528524344
7.536805899074317
0.8134482950820588
0.8485141117459959
1.5526830278554125
2.065790866215189
1.4697073817608612
1.3904167291931653
3.2809821236791223
1.794120445251729
2.8096965942918968
2.73518498517477
2.1183592098537654
0.9592000645955747
1.113463038448883
1.4571929367796514
2.774576600015552
1.044841227690818
2.2954653631533946
4.042927886058247
2.050564701072157
0.6308084696405167
4.915858175649499
0.9835299334267923
1.12449517597691
1.8789536273545895
1.5550401545207468
0.7668956760444737
0.44507896467875147
0.8462248511251406
1.382222239507517
0.8644745726360877
0.7569512903395703
0.3106744459482326
0.9900885148705663
0.7847900784470615
1.1137337978561757
3.380940504658887
1.3550910234639808
1.2749521443864031
0.509172743502869
1.920009867321946
0.6457960655732538
0.797047215122284
2.7027840424771803
2.449892501497883
1.49420263607491
1.3190784565433462
0.5483236816345496
2.029144519558731
2.8877557143459764
9.063123904918028
0.7775827600782422
4.34395445969355
12.87785797554962
4.5358267149623925
2.8824854095114203
7.3493577341989615
4.098512885657523
2.95502136521271
4.441851666671416
3.640824783329372
3.118354707091165
6.287441167624716
4.488845931849928
6.092636815973939
5.048301087756839
5.553409957959944
1.658055369504286
1.8013699280965
4.592628838001495
9.303400550377729
3.4173670671413627
4.680179016498181
5.634098076802673
4.472535593215755
4.4959340214722046
2.522925505109005
5.5421995352668025
6.728099122490238
5.932197541449553
4.153923767331855
6.230698065113792
4.079859486725571
5.061017852026643
4.428835902253774
6.104829895693353
5.458024911790128
4.73016625477143
5.050456257440353
4.589210963361901
3.5392658877432353
3.9570664285745982
7.061319576456455
3.8140250114595498
6.932107522547958
1.578253595253674
1.5748268379063628
0.6912603766414122
2.197679127012899
0.5926602219981494
0.6754589061510748
1.1863204438886399
1.5450504767239523
7.594975548231721
1.2390664685815351
1.1858196275516533
0.5913628683620645
1.4731972841893148
1.3268158876042178
1.346051743357139
1.3969041190217126
1.625762274616457
0.9254719985273969
1.9032312492250059
2.478724663090784
0.43859275179915413
2.0507795398536275
2.4805310293224543
2.3283426521326134
1.8414668558939578
1.3002622891156959
2.1174315304620133
1.8065770052053742
1.3319480997635353
2.0489278909228124
1.3538219620903642
0.41941961381081194
0.6481819357540208
0.5756932579019653
1.1862791047486516
0.4564506423706086
1.8366911720836507
1.000912036349467
0.551767875279247
0.9929433689138478
1.146881466736199
0.8044587358743462
0.8527611742657811
0.5991993576972072
2.1617118418373042
1.056098207431342
1.5207668950859288
1.1213188517230188
1.536076386735105
1.6691129773862263
1.614294511384721
2.014479379709565
0.8219519552407173
2.6887862882217255
1.5597695802712905
0.6574429558883259
1.7291849540882058
2.5225402665390915
7.8645298441031395
2.5571151984435625
2.184353787947085
13.289154117598281
3.568881693368431
3.0432008582967645
6.174414862764954
2.7234573127769726
3.129305658180693
5.176360236561147
2.9887208905696685
3.745044011908242
4.475823632955667
10.645882210631278
4.2562227100783385
4.93493271287866
1.8958408753067595
7.291175951833489
2.589334495368808
6.876356293116092
10.06669629657605
4.840075693084688
4.087005703163193
7.489761730341085
5.205041304459384
2.9315111651953227
4.360324570305769
2.161776388705772
6.224035261792039
5.534050023577924
3.739695257183079
5.367233922638783
4.161221072491469
5.446257316667511
5.073031816178337
6.064422321988329
4.416797487825975
5.083117410458683
7.355454964022669
2.413467847465484
1.3657624875059324
4.488818122447412
3.358609748058161
4.723610714640198
8.422209984467726
1.1415274943989007
0.5330746296794163
0.7408532900897021
1.1607814163301602
1.9802624706083896
1.1005913083595584
1.6817370765558626
0.7287227173846839
8.926384935801412
2.250216974927212
1.5322825387156804
1.0672883849047654
0.5881977357364703
1.576829849305767
1.0817419500642624
1.1689326630413388
1.2521377620492584
0.7809274952525409
3.3504002277049203
1.3379979155453616
1.8155659238954862
1.6593890812734735
3.9808744823219406
4.846361099583634
1.7736002430768456
1.367818818369134
1.6272832381851672
1.0689174317710248
2.0957461308277963
2.191879892094385
1.3141419762115838
0.8172956059407178
1.1318458985540123
0.9010217807498547
1.9520771434323851
1.700803976474035
2.0229585710432962
1.2389858846514443
0.5963642797858563
1.6148134420526397
0.9151473780104981
0.8534649854394823
0.34065636418711154
0.8452371466881307
2.4671999872085872
1.4478285722231965
0.8036319814710944
0.8611798241813031
1.018762606245973
2.4992138791135017
2.2564135037560025
2.185631965813941
1.202612564462742
1.4353657326892446
1.623243563861488
1.608372423542829
0.4104685543802224
1.970555365089862
8.61504017391764
1.767630368392692
2.253772666539688
2.9658334565659206
8.935172520008217
4.591978131119649
5.431148384956546
3.1280534168027123
7.045407097135511
4.92029731306088
2.2460767246790683
4.168725239545366
4.533650668244117
10.082992415018214
4.637665971044079
5.145966298224456
2.707685837966608
6.135213091431312
3.670901078339341
3.9249274821169324
5.4727218792843875
4.467370612608791
3.8209045196682268
6.163653664632802
6.137942654843685
3.443993106526982
7.260155646169826
2.663913808725044
7.335807915107967
4.586087579812881
3.634513563727136
5.681175447940322
3.7870455067367352
6.159535088503532
5.593268944466038
6.150263413459363
3.741652775078083
6.004214162647326
5.285966899156139
3.758744390820305
2.196758143014624
4.6033006509151
3.2435837480610927
3.9902024512430967
6.040862121094835
0.7395589734117989
2.2173448203684334
0.41287096698247355
1.7032319494004313
0.542155975558465
0.7594420166787262
1.5737482903173556
8.44463850656395
1.800871615788058
2.632858490801607
0.9698475381209758
1.187313656804125
0.6520161975107451
2.0742481253651457
1.983387094409997
1.3211728360338428
1.1466403060962322
0.7802090738823538
4.07987756549308
1.314843141747246
1.9945208970925694
0.968165364663224
5.432420000523008
2.9594161455648336
3.0789221897287864
1.0686103044556932
1.3570140762953105
0.9459200455192553
0.5389124102336162
2.863743811917845
0.7175049245228557
0.7885464477160221
1.0505603659294829
1.4690926310713155
1.8590772932974773
0.31106725095491894
1.5644080810139323
0.5745199422020292
0.8614631948386616
1.1140438305112002
0.238327609305604
0.6688158526989699
1.8895254635114251
1.7894529026443404
2.179950036000291
0.8909321444176668
1.0325007130984774
2.1845415548987552
0.9686283472256311
0.7958287255022154
0.27146214145676456
1.7482041125768044
1.2882587138996495
2.133562331042991
1.906471100721647
1.00055303743027
1.9725964695028668
3.779178621641741
7.903777605162883
2.162758670082678
2.136278057662977
2.5379252442304523
15.23815739708431
4.933788406725457
5.374276000258529
2.917630045470256
5.017290962349276
1.3687167785214236
2.0325900014545915
5.80104633743197
1.7718595971207662
4.867494340401942
7.072343465013013
5.876475179668012
1.9295704660175894
5.945850083168456
5.596133735912237
4.875999310256581
5.282815346797501
4.329105951391374
7.347736113303647
4.7511884641420234
7.399453981391044
3.185751757294989
1.7079968674504866
4.968789742119413
6.037275505559332
4.470113800859628
4.211270835202142
4.674046727177426
6.245214563524341
4.186949200989844
5.061657546951924
4.333685520684425
5.05208521923918
4.635612660949835
8.568862507700091
3.3360239871742787
1.5591475452704113
4.583952622939429
5.944291070788491
3.828495332734691
5.22970868059661
0.6745129718068682
1.7056257394478318
0.7006553726273183
1.028729326773764
0.7941636992171055
1.014284171219383
1.3917487330307707
6.624918903774862
0.726000380742195
2.6065198961571925
1.137139255371896
3.273737363366961
0.6802898279444332
1.3938263267650917
1.9872268052498685
1.9566442884413517
0.9977539008654356
0.5968042260023579
1.296373484992225
0.5871953347936897
1.581562500646984
1.4245060228851951
3.9206887305054883
2.034634909333404
5.3247210805831715
1.6610475384947527
0.7654176408837308
1.1029367660137694
1.2444335487946705
2.3115216515843904
1.3875635376957918
0.9743412667360506
0.2197295740598619
0.48840700718301966
3.6414863141408813
1.23429552339878
1.728285020368009
1.2049454747352326
0.9553789088101496
1.233287084399381
1.4309963125310363
1.0826297065059618
1.3144099003814333
2.3672165525738413
1.245336967804148
0.483951502731893
0.45261843246008726
1.0384298696019367
0.7407458708993282
1.0220844959328932
2.254734420180621
1.965784769043179
2.121954731915911
1.7717170785189147
3.05023136653969
2.6697043395782423
0.5750839681940726
1.4542067232514584
3.2059926153518035
7.02755362047715
1.2399701181058618
2.000878803181574
1.6256793803128993
11.747328429462662
3.8575773780111637
1.5590630892100816
3.7427443827836693
2.5216781961534593
2.580331460829714
2.331325999386068
4.260423399946548
2.5007196460622065
5.564610072563893
6.373751149352777
5.70361940736536
5.1282951553141904
3.1385036842840015
6.419053315639931
5.8002957969131845
5.2463060159713555
4.212002554692534
6.184362472348978
4.13205499998079
4.346064631881797
3.4323055124713937
2.780635591928713
5.778555697637575
4.8691049079791
5.096691862570519
5.261108638008909
5.246499000952771
3.5038117431979408
4.900035039569761
5.637972735567039
3.4437398108650603
4.95173581603826
5.096720160612003
4.777018245414633
2.5386292361397556
5.358813581000487
5.5137256431888115
4.515798021797989
4.929048153946026
0.6309457252505806
1.7655757787691773
1.4580676902068155
0.4801512923447438
1.4635490922432564
1.0941548210418925
1.932293334904692
6.936892059356121
2.4382979832314446
1.7979364596759564
1.0834655531256645
2.025517848459359
0.40239293918489427
1.7898518046128684
2.8290918090669965
0.6255043958099984
3.104513686042413
1.290294245299067
0.9259092396166503
3.5399173916653064
3.0270483661543013
1.2497197616969473
1.9447493983874955
0.2201788107396843
5.882788085718957
5.316368326684011
6.412962353989947
1.1010004175454775
1.0434893489244228
2.654739061502126
0.9837077197655588
1.6267985000626826
2.900195658913544
3.5618714916077336
1.2254818657076063
1.7364611805992067
1.8801670235647059
1.5455647808540727
0.7174659815516597
1.7862527591794468
1.9793245823076115
0.4523471443020184
0.5737800789909138
1.2168532121097706
3.149176500785794
1.628687012930795
0.8208671813282435
2.258329181336915
0.9169160905654816
0.6291605334114668
1.5602530119499252
1.9210971467963802
2.2059757342680473
1.8140439128743195
3.4777573316564387
1.2054507524136613
1.2555524875286024
1.0247774154252056
1.3420580744329869
2.237551809866346
6.067345012446145
0.48882092403320165
4.145186397604021
0.8932805425164042
1.1803133453338235
3.909857625923531
4.84865762662071
1.5185166893871975
3.546718661610616
4.557283937805754
4.056319516706716
2.5086709806163734
4.89695801986662
3.0649618902530658
5.305772797822957
6.167608456246465
2.779146816812245
6.403825657110003
4.749012435346301
2.2009198590972745
5.407255242243196
5.138067765937225
5.544987617410289
11.398123999084186
5.281991076929852
4.752833245494623
4.698995529018662
6.1976420392094695
3.3443065283049265
3.7973393387915615
4.420844552136066
5.485062699543692
5.342213711151943
4.153074901748745
6.346374301870303
5.040033183772458
6.719319733984309
4.922370831459665
3.792491863067729
6.060585473397975
3.349782765819534
2.8144812056935677
5.0234720034067
4.4077084694368915
4.080254659294688
4.559796773868679
0.9986599216599555
1.1170714922330371
0.36749869469337776
2.055134030909922
1.1561201179714669
0.5010557435699972
1.3696977681113502
8.142020348291858
10.065105488374881
1.7848856112591662
1.8546591338562117
1.9691831344222543
1.2689616574564941
0.8869786330968779
0.9895071045467192
2.7377330019145933
0.6659036508328834
1.4049913059902892
0.8472036717266556
2.1931822728598607
1.6013066687929538
3.216169402323221
6.667861103460294
1.257893658047447
1.0118286955100124
4.476847954599482
3.6612615178281023
1.1086289254501647
0.9055017225936305
1.303737775327024
2.387519564181919
0.3057528285489482
3.13229188951282
2.1571810138923855
2.2253410797997444
1.3451485024562737
0.6587309049052291
0.6357665126693901
0.5453839468463059
1.2994673326443091
1.286031249530723
1.5913535648895125
1.1171908477402321
0.865694559840933
0.7864203592336575
4.706951030270805
0.5638291826132245
1.523183183183395
1.5651062587729792
1.6048468464401466
1.3585649697342355
0.646439006747544
2.8066334158424713
1.0488469953047967
1.0894435596183627
2.0990937693081757
1.5153994651424423
3.6852787579194053
0.7911204945600671
1.15905479952608
1.4317009218297294
2.198189851093857
2.769083287190982
1.8282863865303953
2.60607248129106
3.6260006359581647
0.7452885330183485
4.681061278476833
4.895830057934385
2.4685076636305237
3.1849421434011984
6.04790042858712
4.729243579084918
5.549439826035606
6.331163671124605
5.437046746424727
4.189227905821434
5.216359062265919
3.728290920838534
7.429515316862767
2.0236124451476765
5.198632153461121
2.259118473610959
5.045907541014342
8.363900108939188
4.282937564728775
5.8690083524492
6.528593457463548
5.558772327675923
4.707175650564824
3.1636567951701355
5.021468983850669
5.405267598180411
5.725614817671716
5.452171977489864
2.981713160437766
5.647069305953478
5.283210888323299
7.316739864919302
6.00553612833281
3.933414545204906
6.253719774769462
4.10327617176867
4.040237776904799
4.723739060297544
4.712306153136823
6.81886139790081
5.65843865962199
1.2596871065692938
1.1027253184892423
0.6778924149333044
0.7034430141736747
0.28938744400246946
1.6080261536431473
0.8151768671862418
6.961993383855727
1.0388258187973751
1.2261787418763122
3.1772400565567156
1.3070530676275478
1.2881492343291936
2.374452446254334
1.5040231369003008
0.9850469855372558
0.7288434392627329
3.3440735601971276
1.0059049505815263
1.3165821071247907
2.0386160257549832
4.251612416939845
0.9206080283255755
0.5664327794023231
2.2699600996076006
7.429983912121526
3.024719009223919
0.8984694725951916
1.1052022046648453
1.060136974337687
3.7668255621095885
1.4996728615524715
5.664178020458708
1.276855536105764
1.2068998846891725
1.8110255887473867
1.5893647995715738
4.911123969735013
1.2669488411588363
2.018220871134428
2.4939448271393503
1.0996084018926149
1.5435364526584656
0.9048164224338802
1.8037653202199717
1.3503928827647569
2.1983981521270146
1.1273190166330944
2.05560975439119
0.866801216728928
1.1478559791741345
0.6176634425596796
1.3509531752457873
5.1243935822814475
1.3969533029804755
1.5192425446481983
2.37165503942279
0.3461916824488788
1.1241505169853216
0.997809151494973
1.8738992360730238
1.5725086313015455
0.8679860216341824
2.1192556189221308
0.7183186822355166
0.9367153448921641
3.016714772492564
3.442847202782909
3.310557256981943
5.187606209745613
3.422780426064644
3.6406880865610862
1.6030068891386156
1.9935145758618982
3.4717093032463233
4.1197882106962345
4.836838094041979
5.3321472522454485
7.976504540902566
4.363843800175553
2.7590191211103465
1.3688147811400109
5.383445014661076
0.8837124870000279
4.846579389816313
4.853896051970156
5.948809167941761
4.676088351180036
2.3745323640281115
5.864407344875284
4.484061201574648
5.622113606111596
5.497938523777508
4.980135655615374
5.701563435675152
3.941113015788743
5.622113606111596
2.5230549654030807
5.2682526622891315
4.730474504508437
5.831007507575461
5.373611489672478
4.932782644482713
7.055721596032138
3.7306531955684163
3.7040569073420975
5.566988661688461
4.414886423349573
5.5813690592074945
6.419253210432313
1.098104189824037
1.82861392094151
1.1799047249130012
0.6011183381592364
0.773337058702993
1.5770315379484294
1.3634024846178363
5.84493667540798
0.36662876427069735
0.6322336988854583
1.229192194786223
0.789030039894608
1.5624080350613716
1.04370319709309
2.565414505768889
0.9737152178993641
0.8614476079407678
3.0651296630160596
2.284926772079823
1.2442466583925955
1.037512813741636
6.7211275554959675
1.3684161843484322
1.816433852896405
0.44099734279433783
5.832268755275834
0.881388827517247
0.36997717794312657
1.6153030405192896
1.0631979184177847
3.3083967491228456
0.5313515877766284
3.6266071417039907
2.260940368664412
1.5175855202587714
2.8005898394028392
1.679492044729281
1.8358557171465872
1.9231832103104682
7.483354075241343
5.251563517355951
1.089178164270968
1.8232897313942922
1.0307518941348426
1.5113530206650196
0.8669100502113883
1.1706292764381494
1.2263727392169488
1.0801900034129819
1.9089252051627108
0.7380910343390632
1.2232938052682976
1.7005307385312507
2.03248872564655
1.2441806733253278
15.933317444309765
0.625253535649617
1.335911246140679
1.2862129849098982
0.9641153489856601
3.186515577937808
2.0433241296511
0.6761705732501022
1.3699479709099174
2.257245026915989
1.417719490303502
2.1249299528971552
0.4186463278123835
0.5948518808160653
2.7901931706646073
3.189966558320599
4.984703760093812
5.400946919571148
4.6073620109344455
3.4690250507414677
4.441665768641144
2.1473163488887548
5.705408411778833
4.73699807683061
4.702371894303005
6.9298565415616125
4.25361235249869
2.5241962959945794
3.8790591719515617
1.311328872794762
5.023014708510009
5.047914476347775
5.695355709981521
4.583543542453746
7.4647434424701515
4.232416336575941
5.402538220544702
6.801080421266978
4.756867416350337
4.894886889786912
3.8993763590152684
5.351522924766805
4.542698299742434
3.788192297593461
6.827479582987158
2.945430014077097
6.355403703064828
6.345961180329811
5.608357927179622
6.314081596512821
3.217743168550758
5.3499413804231395
3.724822453575368
2.553148091848207
5.458812407148422
4.620922343094087
4.137675827705936
1.1845718547684778
2.3354052824988485
0.839375544392538
1.0703006360825598
1.7367078730177024
1.8171923353608328
0.12864005797601735
0.6519734783913089
1.125335361785939
1.5752196594226955
1.0493261079995104
2.0353559020656493
1.988911744145538
0.966182301260215
0.9691753214285256
1.0014003183315117
1.214741522681166
1.4709661287752285
0.11405272721593517
6.730039187638764
0.9620951707175327
1.2719846137381077
6.531283316386357
1.300012392155936
0.41568249159869725
6.298052893185005
0.4425905138028612
3.8839477846516557
1.0840569614043964
1.0702563152587803
1.1977597299658687
2.2349460041907054
1.2739702493436296
1.2900734068202953
1.8008773233058522
0.9501344384692498
2.9319032690927673
1.0155107400741408
0.9400471136706895
1.7241184906931875
3.841010885788463
1.1942454430143454
2.85486182144678
2.6044214614431667
1.7767969610984478
1.1023584008238223
0.8280333205672895
0.6775462274567494
1.2881560837407302
0.8745056439412882
1.5054070648544762
1.785744347858707
1.3794244851315878
1.0296115277268463
0.8373181573102407
2.0655610418379444
1.3237500215058478
1.027412242913034
1.5655817965669931
8.104437651271729
2.334507106807249
0.34981979896318904
1.2133625209380476
0.5805971240556626
1.0554076540360608
2.073887363017675
1.919992410980374
0.8812739501933519
1.834372477677663
2.0919574445243962
2.4870068058572534
3.643706282511787
5.282857749613363
7.16967373421526
6.411413695490812
3.710865063635101
2.997828149243984
3.8541843816932717
3.90334509607743
4.173466043949301
4.69818866136943
4.106825623114097
6.496554641304404
3.817018014062679
4.502980076205669
2.526919968771443
4.20829242110584
4.185847358332352
5.532433714152031
7.14981019516004
7.5506589347842334
3.898473228508348
2.9015159930544856
4.334584260067372
4.899476224903877
2.034024988795975
5.086233710249057
4.312929365911351
5.311734448794478
3.983508410062296
7.781209024089204
7.021688904658081
4.276242767571888
5.778666848328113
6.842072257503696
3.6499763801430007
5.239259228402327
4.070203686048459
4.0224128336285405
5.691623096854623
3.584691280499559
4.800084557146998
4.929176310656662
0.7429534772887539
1.2718569499239487
1.9408681964604346
1.7614642223223977
1.7505166392263372
0.6475630266771695
1.7462825767782775
3.324599438043306
2.3488744434041933
0.888869796699616
1.3853986465166137
1.4441799938968338
1.6326903963678105
1.7589443661758812
1.4985327381605926
1.013641489523118
1.4134008217973448
3.864666025646886
3.502055248533169
2.3993627789880443
1.2215546744561514
0.9000656229566145
5.883353572734054
0.9734002236878909
1.9930209522367581
4.8474988124062195
0.8119643774039685
1.526234382791935
1.5274238344114162
1.7786747104515905
0.7879278095299154
1.1497265771326117
2.0717102343298235
2.105048068103933
1.45234088932
0.38241828598610733
3.175047650385911
1.8294910357407774
1.3811569061978293
1.9991053875796425
0.7779875988831568
1.737859744380043
2.1398243612179497
1.3811569061978293
2.3228940775445692
1.723646349712285
1.257274878491362
0.5733839258038989
2.063339176261206
1.557091635615015
2.1463423753811095
0.6542082552903744
3.6082806172268955
1.2717797704317022
1.744922522618252
1.4916806437235701
1.346586578626475
0.2922326713029581
1.2277640046167446
2.9607957758209738
1.289106173043002
3.476982995434011
1.0271951897070581
0.8732339675115413
0.38806088731368005
0.8503183607229061
0.6762434134787668
2.8706244953839275
1.9468794715718905
0.5443293450311065
2.4154232660687422
2.309822681803502
4.431456647243746
3.365880945525702
3.448044548773587
5.2506593933269485
5.683770289892165
4.764475493367938
4.82987781120037
3.7103503479209934
6.493621238705558
2.8027347059063574
0.9083217141576675
4.490172710654938
5.8873398720090515
3.0409231171834894
1.2916821707481652
3.616297676042183
2.28709604727198
0.4313918554914518
5.492471619376595
3.5256936998086674
4.186565949166649
7.339406189861273
3.1619067834952412
4.099668387504376
5.150758686582532
3.3113963978422833
6.060378209895054
5.678150513467437
6.474479830771973
3.895422919457579
4.909347964341197
4.596408544303638
5.211297343077505
5.9947810041681535
3.176606494450294
4.43732638889329
4.335744294438194
4.103278909353658
8.198680042094713
5.137759119743433
4.468161862694103
5.707880038174946
6.142053882281167
6.2195592873509025
1.2138430927238992
1.196219564678982
0.7315693146783189
1.534562116827899
1.0377050773753913
0.43888482936676615
0.291656825014681
5.060047170048142
0.7599294030613732
2.3250580521295414
1.2669603798962024
1.1825367414697499
0.8014642290313156
1.5304330131647412
2.176900486281885
1.331318278874365
1.4746110106946742
3.8237881606861466
4.506236139641397
4.529253417965099
1.2185130546538712
1.303756316412066
4.198399905910905
0.7722546066261039
1.3604419419786278
1.0140713286138574
1.8401178757124703
1.57029294980636
2.038377137597453
5.2807344598835195
0.783249754246914
1.469723905819003
3.5626370151683036
2.3953514121641626
4.4786513963826105
1.1319225997165532
4.551402135894792
1.1992140732197079
5.942735699974086
0.5864162430639344
1.3296244323868054
2.5970966548583165
3.4298734724120874
1.9662608035260758
0.9875036638228275
1.0218662282577813
2.9174821056826272
2.028834549613093
1.3422979045298462
1.1889698507320818
2.268733577644476
0.6508010808616034
5.126800945555034
0.5657822468763957
1.3817729072454494
2.7300577065592675
0.5599709262397662
0.9075632350705721
0.6100006441979259
3.771797860023528
1.6415932979452177
0.21284495939176437
0.2626449442603481
2.011332404299126
1.1504195985853054
2.5532646137785027
1.2300243302121991
2.0842761176440128
2.593902710315809
0.4675565538715443
2.6619424610330644
2.047679394542987
5.56044950558978
2.988298005453127
4.119116083199403
4.556618423451346
7.465196329844324
5.423010085900187
5.608173686132675
5.58176453563352
4.545612597743316
4.963917132042091
0.9748824624080052
4.909305550617091
3.652659341542017
2.2000308275537925
2.5274066137048834
5.071726701773419
0.3368080884451755
5.41095409434393
1.792772037453142
6.761018519401526
3.3185512980777503
3.956518852673318
3.569565401823819
6.237216437335634
4.262941209661451
5.460461688299289
2.8712017606761706
6.901193604440847
6.857182593468945
4.987071599450388
5.38360689397363
2.879002038265645
4.312110826964064
5.20194498484747
1.504887844020884
4.614511846622729
5.099786542954134
3.462032310472531
4.5200660446575665
4.284680985795465
5.149328422719633
5.301588955239431
6.153268011017228
4.7521640925335085
5.768271112648125
7.063041903872849
1.4578541853762002
1.0798935241259904
0.786184675981916
1.6420226994983655
0.8906085809355461
1.5781292463719714
4.757200675785998
1.5083896969551835
1.6429943325266565
0.9619736431669446
1.9139356640502008
0.6958103046647242
1.7729740111478776
0.8743388827505868
1.1573957909153947
2.435728633172374
3.767221678552608
1.6114974387224912
0.8115305221823219
4.489443744891855
3.9930890256688594
1.295540926490976
1.852126273204475
4.0566402027232416
0.8836795709892109
2.7272174885912777
1.8160251902520155
0.7815989464313712
0.8003164050238468
3.826443713748799
1.5301693253483937
3.421132525116864
0.7716437866597698
1.1087426864068035
3.3742769619989312
0.5164481132743363
4.965044085903195
2.381218404660222
1.2396861373411114
1.3119378235959285
1.4346373333764895
2.7173063401361124
1.1398119000898792
1.4733165598503783
2.060436572689911
1.053589019276264
1.88723036426649
0.6651591609516365
0.9789778900880592
3.0550542843044415
1.5118844418956066
0.9609649873125219
4.0974899017344155
0.2870987470858425
2.7854895373349136
0.5449300509425269
0.34747500362186823
0.5881631428000564
4.192220014997993
1.1923648908821005
2.281521637141358
1.199453188113928
0.8714202614549992
2.0097212177076127
1.3114015659803604
2.9469716512106587
1.8264209734537011
2.7817690114159914
0.6187693598649098
1.133219446384874
3.003709119918006
1.6195682551334316
5.377407075276276
4.48585238790151
4.567437731221682
6.540540832906381
5.749545521244289
5.398027372321836
4.894770208789128
5.28823469906384
1.7437765345166372
6.414806811499626
5.241053916295073
4.9960162347889066
4.521923744151889
3.6249169901831846
4.115329463553776
4.490933810337653
4.827857786601836
1.300854759916956
3.201316591262617
2.2693722373600482
6.80946827301073
3.865875075804391
4.45899373788723
4.528282906807408
1.6590028203096001
5.228182792997349
4.864690539097048
3.2541292870301577
4.542592599774519
7.405543286711569
7.726524252426779
6.858083860977529
5.821598897323864
2.3383966400513323
4.0898464557317595
7.086868320295408
6.2713178987304135
4.795312101578947
4.463698238210043
5.920481084178893
5.41295329418567
6.091568096470329
6.210520376469541
4.481600044499084
4.937288283139785
4.1907519634898565
1.4533488965095296
1.9160758173283918
1.8189205003410365
0.15192713703651423
0.2928387561026678
1.2767064986700953
4.698610391845003
0.9320844811056116
1.8847460635092883
5.760295565699869
1.9464292399292316
0.9712324937448747
4.528620277973023
4.01822298768842
1.8245884925856277
0.8915035185329679
1.7336322416370318
1.3443425597325727
1.9064009023867774
2.524815247003817
0.8538476969425532
2.290331585721626
4.696043064107859
0.7638240965127197
4.241159479510664
1.8452988602343776
9.691718285429355
2.8469459367542833
1.3358798424451892
0.7196664374770257
2.6745482142054504
2.2952225731629405
3.0798543367263584
2.3826281613484195
3.842748258720822
0.8287733505388566
1.1659134753275426
2.713637469560228
1.1406342657608695
3.083607353566739
1.2415050181980762
0.896802051546208
1.18553777557996
2.4194561679022435
0.23645932508611117
3.8126140778998057
1.0707364456122772
1.5070881071181395
2.1987003378799312
2.4507552961408456
0.5516146672856985
0.7923644251556963
1.0689736914718293
5.0771312846920935
3.7327242563439427
2.009236850567555
5.282684217990959
1.0968266205845507
3.2558195454116863
0.3559300403894025
0.42842400421410626
0.586801547748161
3.5902483557647313
1.0006465134666085
1.8132573882785539
0.49616547146755446
5.783980504309377
0.8790464670789223
1.377023936802883
2.1657538207075
1.9388131920089493
3.8983787199437048
0.7938472310888735
0.49680774091507784
5.434311345360268
3.094865460858156
5.464913270855439
7.0506334797166605
3.0029763854120755
3.40506157775625
5.3412806755055104
4.548870620152615
4.5190649122211894
0.6071946174669108
5.151321281219711
5.0407218971204495
4.316881345902869
5.2476749525663084
0.8161031512725951
4.810882777272575
5.3816654219656
5.805749383494843
1.2401620811406824
5.3372425792897165
0.8403341629275994
6.655949367717892
4.448800882256384
3.863136440059467
5.104131795058252
5.629836432353694
4.481648726133005
4.228376195021032
1.4644852642585469
6.505511880883777
8.064683591020552
6.125507521216997
6.433252824360256
6.630500872136405
5.9228533490116595
4.247852218805912
4.286595851833431
5.281964859899551
4.872261909122297
3.6094727321570343
5.073437183507026
5.719180041972518
6.049126643914232
2.623732381994054
4.80767869285095
3.8283914304215316
4.683423555074431
4.5363591680851245
0.9843580901466092
0.9407769385000485
0.23673476317912232
0.6910189225368649
0.6401946453823243
3.477021013138152
2.6153115392761968
0.8238436891697051
1.2486492466343215
0.5726147073991895
2.784129313741575
0.7638556645690153
1.8429392604449693
1.3324845687048676
1.0833869857099405
0.48623937944918727
1.99469939015057
3.999415659634775
1.2165143770765536
1.695908198603453
3.013725526653081
2.7371896920003578
1.8053761038858702
4.981044921437819
0.717666002046494
9.175421450864391
1.835258810407385
3.667216895247508
1.9306331347166574
6.2727635886032385
4.727474601103427
1.708581411974499
1.6369490951852372
4.577086519521608
1.4653091004741428
2.776151975788031
2.588514094382914
2.3672847742745065
4.611782648807375
0.7366267481158608
1.3661883568882667
0.7049003213886087
2.3279562412335655
0.42405515237429847
3.754521582066641
0.9265262301746382
3.035499890732656
1.5179549006202062
1.8656934367675504
1.2478241735073825
0.4312112527122468
1.6577829248698717
5.3278647311598855
3.4927845844416128
0.9486970085335253
5.631171735695591
1.1270640758757056
2.2122551681145057
1.4403435310569497
2.475883478695055
0.5787465618149269
4.596561410938595
1.1125026896544377
0.8700763733426026
2.118947610570627
4.191280274576569
4.8782359995140006
1.5158864890575128
1.4552731289881673
1.0900597031872428
2.312977111577209
1.3404502261666154
2.250896192807341
5.067023654977605
1.0373066150674046
4.631862949847233
4.00909598759771
4.616496444291558
3.838822525147384
3.7169016359140414
6.011409149520354
4.84841048716385
4.34379911997338
3.9418732575446613
3.240008417707103
5.132156340922332
4.989058592213536
2.7720702799092614
5.492523659219418
4.953270549359038
4.514315201744613
0.2521434232697885
6.016718510045849
4.8274902542888665
7.996146021180446
1.481481185746205
2.073858760090808
7.741014317855901
3.931814557731565
4.128505119013102
6.231899646802163
5.898510114018569
5.1766146012752685
3.9182739227478365
6.8746339677078865
4.3224029461254085
6.772561372365814
5.5283849091818125
5.634064231571625
1.6757520406846071
4.061927643026616
4.9542440240972185
4.163824862484864
3.6520885648380315
4.846491138536333
3.9746426412526548
6.329305413826097
3.6766673469118585
2.374303961882493
2.516580003156669
4.535473420275479
0.7673116439778364
0.5763236140252831
0.5403526948289887
0.37469396244860786
0.9127123512155443
1.3598596668840488
2.1301093192531937
1.411508019284984
0.6578473785344557
1.0085799584654844
1.7433482142848455
1.0538135348425142
1.5453893324613577
0.5266674567677778
1.8792744542083943
1.1284962047698606
1.2903225367873108
2.3987249827088335
0.7635845184349592
2.61064299760453
0.624132576713705
0.8766524092814275
2.168539657837628
3.285084798995553
1.128848554324128
8.669497739590426
1.336783998437426
2.994391888501422
2.468543755676446
3.281375179709482
1.9515834774012475
2.369495203923619
1.4743192162384968
5.664963476728347
0.6972869219219993
3.8170453691909536
1.992267386456635
1.6573443802778123
4.179993264207433
0.6682816005544656
1.9765809112135675
2.116194643801159
1.5757411402399293
1.0645508174713831
0.9876358935723503
1.0258416881147403
3.2897776960462037
0.7213149295004246
0.8031948393041445
0.8369135127843138
0.867937862337889
1.070620815445897
5.203254913639159
2.5805563317496882
1.2641937097456155
4.619378777778919
1.9053275080118708
5.377246313758059
0.891514880183213
3.7115886074659
1.278729660287506
5.329934053011329
2.0687683785145152
0.9494176010689663
1.475863492471878
2.960135684522828
5.52222727488479
2.420180782360996
3.7387785799846993
1.2327368461143735
2.160928918743867
1.4314870802868978
1.4101269587171166
2.2803032761273903
5.099672837341087
3.5059218624307698
3.863221006102461
2.2339652810639077
4.566346653162264
3.439715320390375
2.468967983634209
3.544964968661946
5.11873750361762
4.811135220976059
5.93306294607245
5.805343068072447
4.019528204120791
3.092686774846206
1.4244159556755152
6.247377645448193
5.725711603833859
0.8087285531458821
4.169369573422518
4.4021262613442795
5.25149577983136
5.583992582935183
1.2159630538719213
6.692829809824278
4.255524252129677
4.835719615966542
4.2280960764599325
4.601389712383099
5.430646140797111
4.530661545485632
6.169438509965951
5.028853822560791
7.966508212225141
3.8871792486135757
1.8114303727004513
1.1973214651739361
5.206814669985157
4.658244828762554
4.769275992777585
3.8004116340269554
4.756321903001887
4.495881857859506
6.556201428714963
3.9344348817848256
5.902703046244575
1.8972276981891867
3.913609262416441
0.20411562155133017
2.640514073940204
0.5685774335531651
1.9883455044280773
1.665288290308876
1.6932726300063887
2.424994355888682
1.606333812340392
3.179326183860875
1.0900994062341411
2.960478712274685
1.3501488903857561
0.4287179463883988
1.697903747705285
0.714047040089486
1.5499049422978168
0.7226527645209646
1.1131844162335491
0.3093798917023844
0.5351817282362963
4.511236614466004
4.00408213136545
2.245082592301143
3.672951689755878
1.6521221567943745
1.1599110753420303
8.555288683286275
2.5172610107596336
1.5638658230910996
2.9326834782124545
1.9721360128435177
2.4621347368771698
2.498715277895563
4.216187728152219
2.644296975640335
2.1187704978472333
0.5585572630821594
1.801892570952952
1.0533804277360148
3.2036946263515986
0.8593942282240197
1.3520156962264687
1.391133781050743
1.0400255301143355
1.619442892558282
1.3725287971061522
1.628800571065548
2.993683926066562
0.5211429432594649
2.204370177070447
0.9672353854049096
2.2598896459998743
1.9946395141129982
7.089227349071949
2.7996372995506125
1.0198497183082162
2.457047705141779
1.4049155265816198
6.830210594801793
0.7262475109457919
2.528339140529151
1.0075528574359511
4.272359456443273
1.783208026528918
0.660486350405458
1.039427844254327
2.123401582780916
6.628469593017277
0.6094724549524346
1.949401657465255
0.3416558235939863
2.013340556128209
1.8856995214347185
1.2815831810540015
2.24910859038426
5.25577770231942
3.7013085698505326
4.447998720916818
2.188438196533952
1.9479054824784796
4.067734953162944
4.993624551657035
3.351999017939901
4.174266489134086
4.668827049020618
4.118898944277165
3.9850603181126005
0.5509028281967363
3.1238895061984393
2.279139249474705
2.0528876159346057
3.4972456339675215
1.7783180231585742
4.365720745330664
5.151754340454017
3.9252564313718086
5.610390441393158
1.3860473940021572
6.749766621032221
4.581795509311296
2.2524539604913887
4.190834954766805
4.0186361529009185
6.509767449587828
5.033281456916231
6.0161029044189736
8.478245547719666
5.578827332274691
4.656756277410332
2.9662556204744734
1.074969646817979
4.983308788182685
5.563562020148877
4.934844390646259
6.227682892805783
5.866142140227429
7.136360081479133
7.096860765313539
4.050459126345157
5.850673699641948
4.145471559997671
4.320039254438547
1.0480278928016087
1.6640644473892567
2.4709119819894645
1.8445889765872934
1.607981070482339
0.5847732628126436
1.7893885258107929
2.5376269283149333
2.072115074473435
0.5867711371936487
1.9128979889836315
4.375076563151282
0.9559723418921112
7.7822711667374485
0.41929594163849065
0.13157170707308047
0.7116000912650255
1.1022336219288569
2.134588767571991
0.830388363414236
1.1370529387880637
2.1763113952083932
5.326711012949052
2.9217534654053408
4.282478765842137
1.4002805483801735
5.882736674248106
1.312047935098297
0.762350458450186
2.005509943258558
2.409572201812807
2.4543770920130155
5.622640757665909
1.9324428722533467
0.41272565730483807
2.42961532364669
2.2173679119183616
1.366410915187998
1.0747163993600504
0.41769736462560586
2.7430154682730565
0.38922260241237194
1.178459259702806
1.4330521043631201
0.9874305034546715
1.363183278808779
0.8077445642437181
1.8365920311705277
4.556423815766872
0.5702669210675373
1.951196709720149
0.9585650323142123
0.2993598925691219
1.9681461180310909
1.2119836035904608
0.7048782458710097
0.6461213057326548
2.3576490320226924
4.28584374058264
7.786196853696693
0.7544378789760039
3.861906280163405
1.9078854730402492
3.576872406273148
1.174290674262199
0.7629149726440804
1.2349726534305738
0.7137402094609143
5.5663059320171575
0.2056612603356536
1.8162643285528621
0.5682329640865159
1.2918146291954473
3.4894523993100166
1.2569129672676693
4.202051500866913
3.888670655803633
4.263974016047208
6.053224663692188
5.3114590762691165
3.299806529556737
6.322566734042578
5.3684533663279925
2.6637934882741425
4.878341098323083
6.258332163524062
5.36298388008986
5.03943512874675
1.3008508467733146
4.222306376357499
2.6911681107377725
3.6782811014954864
4.297064407468811
1.8566326766579329
4.933686637821844
4.513604604171226
3.591695758552313
5.086343021220375
1.8098737975780859
5.42584475669437
3.9086170139676453
2.019993950151428
5.349293988567915
4.337355284048424
7.374634559769465
6.142542845570249
7.077303851436427
5.582562771722251
8.234236544087866
4.182333193477029
3.176843200845059
0.5884916012843568
4.89180604848505
5.871783319293141
3.326150214773242
4.2724109158083055
3.9249558615548437
7.053510037753058
5.9981666417362
2.9948014238454532
6.155368068324222
3.5004270972085108
4.336891877846602
0.9774039124142752
0.6228082838711542
2.3031472577877157
1.8380444932175184
0.5090404342296666
1.9900178675204452
3.0348214995247855
1.222142148402213
2.1593629855459464
0.6630528572711801
0.544284442874958
2.0048604230046494
2.095996473766597
5.352425124308616
2.32497533870818
1.6892846403412596
1.263937950751811
0.5674870633786265
0.8484952084364328
8.9675047543492
0.8253785713630686
0.8282793179176383
6.792569764059063
3.9296756860043205
5.5511355364395305
1.3835658603616443
5.094560943346326
2.4224067003221537
7.643081964897778
1.0491901264787298
2.1769696104230567
4.555526354140886
1.479655400499887
3.370986962672273
3.8650862433669277
4.115872085615708
1.3755463894084075
1.267192737381654
1.1171380191511737
1.1288847273260054
1.3066144528117873
0.9520603932211474
2.947978669118717
0.4579228902820247
0.42768885793860456
1.1865944415274265
1.1448287073566406
1.931239691044812
4.4467907727455716
1.7793301491475642
1.4521092338662978
2.3571497199483837
0.6827481915253433
0.8135750033566495
1.2432793037357328
9.173097024025392
1.0829705785124246
1.019536232532269
1.645940520705749
0.10674015081853784
3.882803088551712
4.0948298435989985
2.256908498481788
4.793521183769647
0.40716860807218636
5.565950549701248
1.2071526706524955
1.848733209532986
1.580799741194516
0.5467733893674904
5.321966511385599
0.592904806664056
1.4608977990339787
3.7446090560166327
1.3725835258361436
1.8200014882679705
1.1575145891009053
4.282045906459513
4.6819601207326995
4.003379394171626
7.166243708587681
3.3590506383491183
4.064229298798046
7.958789897316618
4.101821608478218
6.7067123353385245
6.077715295251568
2.7758699666343305
4.91884090318151
4.73716235820733
3.8416101860164944
4.808640604199783
3.0260908365345327
1.2539062180509595
2.565802756210369
5.123438484006939
4.829718036035573
4.210027007826892
6.189398708681996
4.490620894251781
1.4208394483715483
4.88349928781263
4.826899064306532
4.0007771845096896
4.679982629885401
6.108896791566454
3.609748185517271
7.959177700710777
8.024048012631086
7.441820418933952
8.097506014341977
7.889511044475984
3.7232285948702506
2.772106571823458
2.688144008128436
4.090937173344169
5.367898693103622
4.367819383164243
8.06457176052428
4.038594511463165
5.8667249377990895
5.217489894799964
6.502849313672928
3.743360644426321
5.8698944828137
1.6623172366294316
4.534774913421602
0.9754218083286067
2.5823159683648518
0.21356703190771234
0.3270565532723722
0.7285916136930561
1.1711902994130403
1.1675297188332885
0.9515258423131903
1.4782416151909286
3.7835529730076347
1.9015293885022284
2.8959472423849113
0.8964449748536333
0.7122443664393391
3.0619814680741255
1.6401847161935716
0.8819713052909773
1.2393796830804875
0.607340875663578
9.158112348104034
0.9150739069529376
1.1601309586323334
6.339570030793912
2.977513784166076
3.6158315548963547
5.594087248183169
0.645285508027504
1.1040856830767194
1.7743975245152395
2.412863919882711
1.7149210376498087
4.54236867082876
1.0408982686810069
5.050637208681099
3.521783861864237
1.0251915624511378
3.3185470519611737
0.9426788369333069
0.6395999640692323
2.1737060689953256
0.9790925920406472
1.3166031720155584
1.8519990481322408
1.060458413942026
0.8802577670751018
4.851255595289449
0.9098189455250032
2.5819375992618214
1.2306001063901046
1.995631188935133
5.365313764030308
2.363674824781742
1.2202389838045948
0.7980545327158364
2.826777906607963
2.472727138598086
5.998160510217226
3.656392973834389
1.5831484293906912
1.207431970287211
1.130452322725125
3.4604516022426366
6.1979722144981855
0.5952349204561727
3.7714891437980653
0.3583620711850894
1.9813890603210245
5.953140106227154
1.2113385333641407
2.00690515822045
1.781237005274338
3.717312382730929
0.4159239213244355
1.6780843867813078
3.6373207120850233
3.60194715449545
1.7642611759150464
2.8832663898242368
1.4658725291699652
3.04060269779279
5.156211223872227
4.420638906423913
6.783901417693416
5.372214856889197
3.3930930716045355
7.268958757208391
9.717792347628206
4.578520495559592
3.0026359765375283
3.4159673974673734
4.246529305534754
2.719951260402524
2.253175390413537
3.7340929275309853
3.6635419455471014
5.172423092358411
7.353044566341695
6.412144966702715
2.2739448371872726
2.828939798165565
5.40870025413312
5.104026517955669
1.5850525137081195
4.398199414841352
4.7189655572996
9.201467450832922
4.467990489570879
4.655653731388314
2.2212516240489553
9.378034846042755
4.343812436189965
2.115162805644848
6.942458115964074
9.80897533432337
4.911570355694967
8.08716329965591
2.863417750635744
5.437969444878817
6.179238090671137
4.68858259274142
2.9718456131306414
1.9020685768194356
7.933310350428114
4.543875494412612
10.640114820375901
6.15371039552905
4.051354188873061
4.688923406798232
4.735746040644153
4.6492547820801455
0.8215393239043941
0.5347448646408418
1.3971968095741312
2.340947190478574
0.565743265621315
0.46303058230433364
1.8529372755580937
3.051645345261098
1.7996796898086118
5.138662597472778
1.3499337351608844
2.2152907195476286
1.470538031833445
1.8247405932113363
1.5786345630306982
0.27225017876970437
1.3082331198843102
1.6895239051141302
0.7990050497183087
9.198604170751405
1.608035570644559
6.107150170477242
1.934025530330665
3.342343921863442
3.268063063365211
5.640845597059482
1.8362171038469306
1.315908009281724
1.2746185338723146
1.1630699393468693
3.162646513055257
2.997576398296103
0.2810457448797839
7.433095813435049
4.118148264320382
2.3984374865137554
6.3728912115121705
0.7902886622571088
0.9971572209866282
1.4480418786366287
1.3836692140134679
1.0411678109838756
1.4301617425352116
2.674336441102257
1.1831895795238025
0.6754166133579707
4.5229357041320615
1.4731435185192103
1.5927864021771496
1.8869725389927894
1.0873063481519183
3.508321642904279
0.40227042575018335
1.026145926297449
2.653683948538517
0.9707319009537
2.2892752078318126
0.77134954183635
6.7716792936016645
2.0224924891199345
0.5226964880284334
2.480942759574986
1.3665171623758892
5.9954589250185855
5.70457302680763
2.435171762855378
2.945882487304306
1.744034331934645
1.6510682420082345
4.76796213364172
1.7743800859315795
2.725432648751628
1.4679506990163789
5.418536248341192
2.0691001629405705
3.144565309529842
2.306990235186983
0.5893163437135744
1.2993578015798009
0.8548972382193846
2.941733097861744
2.4550837731016855
1.5778383339395792
3.6788298402558564
5.496255898028006
4.651561714446638
5.6102792664401075
4.7138905027492415
3.573876551838188
4.193408135976318
4.844384397600638
3.568095556155389
1.8577581822365004
4.661782407294817
4.817285982475742
6.721259023008348
4.830845296790215
8.127721517525039
4.452177149835536
3.966051323149266
7.15884627100188
5.708440560817092
2.9318045948354325
4.898799671654688
4.8769176631958455
3.1274022230193057
5.139036614320528
10.91380040642752
5.9389696757308315
4.717942459069068
4.85856340800711
2.145890474820783
7.413064970469134
1.9100006750990566
3.6877454701193733
8.460913722168712
9.228663167312881
4.13247775690378
8.614971963003297
2.6461963514312354
3.1574718252950915
5.892779121803364
5.110044332381536
3.2556191170662028
2.839907316966174
8.056826238716035
3.7909798333608564
1.9639375386356235
11.442349237353302
5.03980199073624
4.399859826616094
5.02587374391701
8.253990586521219
5.738909454149758
0.8013411134580486
0.5137867135198421
1.1399563921643712
1.2570930133955347
0.6787181463775107
5.652280053923238
1.6854926188736552
1.7071987764840248
1.2957747225059526
5.0496541515434705
1.9083975631583736
6.997244560570878
1.27505395286029
1.2969492295697074
0.6939496918070166
2.083453958739207
0.922108410505768
1.0930464369544224
1.4659193181656904
1.057807838310825
0.5809695230331358
3.8110056848174776
10.860809572878855
1.4429363876524124
1.5221704521288373
8.941097054905926
5.5712409539495305
0.7585171683537545
1.5572916408335484
2.614809033251402
1.870641266624935
1.7336524575719738
1.5545382552219575
8.445171461337667
3.7707783862187805
2.8133070513260248
2.517305323656635
1.9587075248189716
0.7779626117269391
3.577709794724139
0.49031306900911875
2.2504144116924825
0.9157765317375441
2.012736692817095
3.942833421065268
2.4940450188029177
1.4927413528086293
0.9608607353115789
1.7135226837422548
1.4947783881871946
0.9882932873300989
0.852735866236297
1.1861190867419464
3.7048943122911773
1.797305565068279
0.9128292678858733
0.5104395820256368
1.0589036659613686
6.9558480856887845
4.504153160004012
1.5171726198888915
2.727726092308382
0.8599334258726744
5.333691046432531
5.293559103692079
3.5726385004326016
2.3366502836828142
1.2292241152508352
0.9853234865391948
1.7900993623190613
1.9429870987893443
5.347890624062403
1.664889459137561
6.193587277064441
4.143826512723488
0.7085970794983885
1.6738646576099399
1.7024113886292582
5.14450664681924
3.00549028686
6.297581159593099
0.9066326609550079
2.1661309277738603
3.8306784660963062
6.377596277293024
7.085982271553384
3.432820854967746
3.9920810705606518
4.478324233194411
6.889640320418771
3.9236774082879764
2.0901221593072368
3.370252726088555
7.650802573198085
6.914257837673957
4.618042667910904
5.091035060626031
8.792703086782337
4.221868314816382
4.693335652164831
2.2022075708887794
7.338810083619415
4.355426988690951
5.0197348749754145
7.580775429409684
4.937601288598709
4.565612923226991
8.392465025350779
11.262482968842972
4.519998304920059
4.845518277091249
4.2876087170014845
5.59682312546017
7.312085782409799
4.30831477022805
4.6164536486447965
3.9341787155001384
4.459459422631087
2.750736551105938
4.0934936889536555
8.758492783706846
2.166249045780005
3.7903341200410314
3.532238405098761
5.698551983536721
5.000702835765103
8.05370628316572
4.388567411259492
4.04673829024993
6.8084463461331985
4.39835126603042
5.844860220161993
5.951164090459464
1.9769437083831647
4.046032907679769
1.089909260589279
1.5155245432156668
0.9752241690939767
1.4811371267186282
1.9413329455172381
4.815707987356813
1.1567319087104706
2.2680625759950646
1.5990247412793306
2.1078576988968947
1.4862908539179647
6.402242130930232
0.7863970750352394
1.8377081490625111
0.7967864919396708
3.589276934468804
0.8964361602761375
2.998619384593925
0.9170318587823979
1.920953512560854
1.0987061282635622
1.1695115232351811
9.9535544833916
1.9374164841425463
0.9117410591530406
5.308554230328537
9.94510579460446
1.084754532669834
1.2159633410835913
2.4788669678384996
0.48023862631672015
1.2885305645378935
2.5626907931055554
8.675049322864217
5.232309551354868
1.9266601902608393
1.7288472053712258
1.8270265983075817
3.8095558638578404
0.2335108152233142
0.7587050037934007
0.9599693441364349
2.1233770966486394
2.252591050077465
1.1249753617939122
1.7722957775533932
2.384099553009079
0.8893117258567061
1.8053695363297781
2.482132894402672
1.6305672976872492
0.9034227267147714
3.7877578708416464
2.0998185724534446
1.219869808080217
1.4821854251549254
0.7202301386124779
0.6361413659409657
10.663231689459765
1.4928150270588305
1.9508959189404929
4.327814715703952
1.4391446350173551
7.734075148655293
6.070145697961779
0.46678969310029766
3.9503311457884664
0.7077984578019869
0.3572286498643386
2.7129737182602907
2.607890353089599
3.596147199982306
1.6951273687463089
7.861343635012818
1.1867419338544312
0.9872091940871035
1.4240127128906346
3.461610444118799
2.166063819360882
4.013377403278742
4.729685561085265
8.080905920406297
0.9958456744800827
0.9734450936535145
4.79468145747101
4.495774656654949
6.176986933984959
5.287517003789215
5.571999363554113
4.669233286643624
4.343608426243436
5.30827036203009
3.2827402136550146
0.898130491911175
6.074451527598794
6.381934991338625
6.964798069744226
4.403123811807302
9.261090724159837
4.040419527284615
5.887835619641639
3.3449984094263545
5.466745092665603
7.411707229841255
2.6545921780060624
2.6869045136220473
1.1918987508153374
5.342610557773953
4.927893326969971
3.7584456530031094
3.7577906216401087
3.5936228350316153
5.908998778462212
7.613846148984642
6.461182402500529
5.3749370400661
8.413276079766463
4.877128467409896
3.814543142206998
4.499486812375654
5.505299059567767
1.1043910353480304
3.5346219865847104
4.506766421859267
7.934069872621976
4.871566737820517
3.891210502461846
4.288925215798169
3.0365880159302527
7.058767274925524
3.9431670294817263
4.498667162253184
5.626373515460055
6.025927255972498
4.774371527659846
3.908807876240868
2.1246056324994855
1.1189509730271532
0.8520471858678395
0.9637334664261259
1.046240600709062
1.559691580002264
0.5360470724382957
1.2608818871617948
1.2807337223552995
1.409626408486601
2.9118132645340147
7.41805751291399
1.4515154782209863
2.59737841682481
1.891800106882084
1.4076477549568711
2.460188766545259
0.2931723963059241
2.159744752969501
0.9517544732869003
0.9089993137294616
0.7071536286549844
1.0383018457393953
1.0204967817994708
2.9632276879356914
5.473958482925094
1.1743488893668685
6.161448366376644
0.8528643758673935
8.302384274150555
4.0681598362906275
0.7915530455509643
2.6137555423045353
1.8400350339467466
1.8938499875610788
8.17198100476825
5.887853444099249
2.5926023675102643
1.553826725430406
1.662423272200244
3.4139778917008097
1.268538773291704
1.6003962405536776
0.7936394810385788
6.233057986608612
0.28928371691220434
1.7455519886189983
1.5945996291688376
1.507927752356972
0.6171001759522549
1.1469095746295532
4.249068347977571
3.2386040588929617
1.6567309395790597
1.2466781498315296
3.5162283117474415
3.5706344606949463
1.6749938104549207
1.468381001174283
1.148952822461642
10.666823372605403
1.873257519704296
1.1616841270559264
1.0607386257267215
1.3206001291953102
8.030159669088873
6.067989050306472
0.9241334914403967
3.334346394793446
1.636169449636038
0.8475659376536424
2.242717606385806
3.0216968912920863
4.68430591131449
1.7475014724844746
10.085756215106347
1.2935541322268758
1.473457420774484
1.5540925328860464
2.008405331525728
2.0768370203373783
4.824476882895859
4.544058985974819
9.435232099427473
1.2220774201361237
0.8774388442767247
4.990814168814827
8.297696648784786
6.202008601246018
5.158782904732419
7.034414640736456
3.8231192808634806
5.566028104634985
4.26518627200855
1.246035872774901
3.4230841943717465
6.500115848174051
6.9766636819338075
6.527174555101323
2.632296517793047
4.8434577814895015
10.19212822090887
3.737419101703727
3.465051883848099
4.955682992014923
5.604034100272323
6.586831316689076
6.778201701967291
9.30439840214376
2.944703309619752
3.6171976603354543
4.34516009597444
3.6587625446589516
4.494434466143115
5.464421527426829
7.938995234884893
5.169683121638503
5.878101512437029
3.9392686709659044
1.076722917486674
3.671675929889862
2.932228420993965
6.786551187950242
4.479852158555153
5.877521570457661
5.062448231474786
6.7617132366986406
5.07796428569739
2.599976295017335
3.1791195921056947
4.767973790196169
4.003400945169748
4.993892817619987
3.6454627114456293
3.5171539640582123
5.550329013734213
5.794566440662159
4.753268577114605
4.867903586976501
3.677684161415814
1.1717064532977601
0.5756146847647152
1.034921926043936
1.7002735039034285
2.2460311750994797
0.5966445198423171
0.31675437414062135
1.2966522467441322
3.7509814135650785
1.3599154147392418
6.762866016728343
1.2903081493217647
3.0480936012101627
1.2760503481237069
9.468300155584407
1.8746269584391928
1.9495219736520841
0.7936659924880455
0.9974428443888654
1.0048060292325172
0.9758850094663319
0.6905663476781099
10.953386793058133
1.4818997372398028
2.5576814510639494
2.1642760354182213
7.1853616195336345
0.8554448844819261
2.1361751988913924
7.336253140630339
2.394664410020704
1.2104960758489742
1.0582110635626165
1.2028768118421564
2.2795594902430194
8.951769562639427
5.703741294130858
0.5529141858055111
0.9842649448855111
2.5569636822111743
3.8540183000516928
0.9756838861269176
0.9578718799216261
0.5790643814277964
5.304874762712214
1.1286884819193506
1.1417188639943747
1.2536807878046023
1.3018321507954056
1.2995536282129807
1.2419130002410248
3.456655582237723
3.5030987999258776
0.7965282261479992
1.9209535555636141
4.72509973906962
1.2072180793286167
1.1788272367758823
1.1087895756219137
0.9099451687884328
10.16088448839199
3.383942922238772
0.6183632182659424
1.0870422987969786
0.8998673386555983
5.738582507411679
5.460381013189057
0.893512089896282
1.8585017986099102
1.0053463011785786
0.7513020567534705
1.5452368864991088
4.5348977192089475
3.251259297232846
1.6835121359019765
6.88753628063196
0.6721119542439911
2.9512344436461864
2.3747247744328868
2.8468302212530427
1.280696221154995
5.036325415079485
2.1195459071795524
9.922632926277089
1.0180504075045695
0.9835880608125632
4.914518398192601
5.594874243789969
5.348005307727698
4.773967943962376
9.017838693510981
1.6026766750310741
5.7858240494842725
4.263048734642147
1.3651908626674119
3.2912051979038033
3.8783553048085984
4.994190053175995
7.693535991922734
3.1349814553589246
5.02155116809289
6.074708398199075
4.159989348513921
4.280396610431065
6.424017496340506
7.392060749072252
6.947924380995941
1.6833506761490615
5.387554239174354
3.793346746335693
3.1680839070254767
6.244789701161981
4.495357852010773
2.0967422503931106
5.923246646513923
9.874600941833414
5.5698321396598995
4.31644350001333
5.293551667869668
3.5695801903200226
3.9342002222892343
7.796896246495594
8.286180443373961
7.6722207675537915
4.847338731879092
5.520597695749378
4.355809022775739
8.42156985592588
5.386256928286683
5.904408939820758
3.59148960439264
4.031457786277815
3.325929338963394
4.899048332123326
5.2533350996957555
4.667516676577827
1.2255257671850377
4.979475122455816
4.398095636802306
10.574356675172746
4.497983087340744
5.9531066057265525
1.2124269195279789
0.9167018799757618
0.2322547510376036
1.0390810536619823
1.4400054948348726
2.7298156837455694
0.9991455409195684
0.31429892510366625
1.3757899706225358
3.870805877245636
1.1420045464327506
6.032102347284879
3.8779558158754104
2.155303192902189
0.9758037992417649
1.0367070918541013
0.21378241824578123
0.8991428854912303
7.965664734645307
1.410917596261183
2.712500439680347
3.2589467480940253
9.749484456534338
1.0614815482974753
1.0998350373901227
1.089795516396616
7.236623462174836
4.72721478925679
3.332413042744609
1.6870638438755643
2.2773729887876417
7.6011036953547375
6.759111813284001
1.0221899171807376
0.9501806596146507
6.29705080026199
1.6819000947422833
5.937186224006181
1.8298680885406806
0.7056673516039129
2.2951461816370027
8.95223896560956
0.6337945638817493
2.269849800242478
6.476440286190661
0.39343176846661865
1.2528183219178057
1.8723339485672494
0.904556521155026
3.064245221636996
1.5877678129774129
0.5856884873138488
2.973962064256615
0.9783909382568591
1.3941700224272537
0.7640665877658741
3.349909027963474
1.7984040394856777
0.5953035893902732
0.5187835676291026
0.7998329950133152
8.563203175256346
4.366132196185689
1.1296614379106913
1.4833322501478117
1.7569348527383217
3.5160650680549788
6.276039143369295
1.0783267877402418
6.323621655642326
2.361851606647157
2.2930366342049244
2.8373016879997417
4.794332252584514
0.9012906884888929
1.3069383328478905
20.32504805708059
1.9537687932264782
3.1013366847996666
6.8493312659195675
3.1198565978868125
2.6419340047723607
5.041978181291032
1.372806410553629
0.2835875970888046
9.26936520656973
1.026061096279333
1.4595353102688104
4.364173970150996
4.203621333971259
[truncated: 285,552 more chars]
