# Supplementary material for: Automated reconstruction of whole-embryo cell lineages by learning from sparse annotations
Source: Nat Biotechnol. 2022 Sep 5;41(1):44–9. doi: 10.1038/s41587-022-01427-7 (PMC7614077; doi:10.1038/s41587-022-01427-7)
Supplement: Supplementary file 3 — Statistical source data for Supplementary Figs 1–7. [file 41587_2022_1427_MOESM3_ESM.zip › supplementary_data/supplementary_figure_5/movement_distances_mouse_middle_2.txt]

9.024351230782692
6.666878368100516
4.9227515208099994
11.238659372363275
8.056931289119595
5.094096250709352
10.002160215817444
9.619310466862732
3.0740302322388904
6.124026767194819
8.272411504595608
6.3347897217158495
5.269844795567859
4.686262696622767
4.810521389923055
3.5527383118045655
5.03158179287377
2.330805088931831
3.0701710998882557
6.6562644654731
2.7589903854625
11.840680285939897
1.734254274141435
7.904205662498308
16.32705445257819
2.877753210484119
9.783329433665175
2.2520323756052485
10.858159577656897
8.926026688797242
6.412447630819702
2.9773883542322364
6.234135904088239
4.782696611152032
7.372226640196301
2.5480582023942686
1.5865233443280278
3.3277193375613776
4.973319362788659
1.3071265257252886
2.5234709816424132
5.362514368408267
3.3121408571398385
3.9371553706475475
1.6042257507713185
11.029228709618838
6.979621724011415
9.857448711390411
5.408041524710478
11.534739163312496
7.182154959839252
3.930380739192977
13.171042884815714
8.660075480657436
9.921791116136552
9.813851392626907
4.701249293083956
7.187499639189
12.935537580348624
4.246215465954139
4.640295733806009
3.6990816362992556
6.434512220703011
4.199575266230984
7.528332876437936
5.31824813849576
6.807612305664424
3.495543093038874
4.159346639483302
11.94944951869634
1.6691955614379292
6.124816131010579
5.836336830166144
5.2877578113800485
4.630576996698526
4.710260494654386
3.0547195514521315
4.482869992524938
16.9190189947733
2.513150006279798
6.968600787410897
6.2786037433295965
5.386418880270179
5.962767926584928
2.3300493027517
3.6611512624540796
5.203360324540526
5.936303703397019
3.436647934022563
2.467351066539807
6.186594600033888
4.738179387139236
6.496426582690224
4.232495255428722
7.077000417566193
5.1748979413774885
5.749807739757259
4.3629228847673565
8.311632474267169
7.258872363168773
5.543292611953932
5.87893404084009
12.804006713673964
4.700491838896099
6.449398683492617
8.434814847756847
15.819177491115658
6.55865142591055
6.0571448523668545
3.2931581778776393
4.073794114256888
2.384858065447168
5.223592845583658
5.6613952404516805
3.804473891394496
3.378763058065511
4.96380935477524
3.6659325570259527
2.043765441593447
3.4929743882507682
8.92027410136805
5.581338867540813
2.814922757840907
5.292720852767561
4.503614049051317
2.641165856994235
4.046201042836422
5.577682140728413
5.127618871611032
4.235433479118935
9.276544894827326
4.4234470843884655
4.880706665723318
4.448792536137207
3.7293963474223473
7.51378569691467
3.6741589159378627
4.3535360785554165
3.392911082214714
9.76381929889105
4.969158948162359
6.11153028614943
4.622412842062983
2.74790801927544
5.119181126416423
5.6161967458043875
4.775848400445283
8.120341131657518
4.472731139347231
4.7663277518886105
5.249991600958815
3.9503652093651525
3.83890882612207
14.165654480874924
12.108130386538717
7.080968508918976
3.3652751924234585
4.016443201191972
4.699523869981904
6.984806968188878
2.9184895229415653
4.324552649646631
7.977936227792127
2.577736934874426
4.681085270170327
9.115498874235636
4.030189366771993
6.8014028394116055
7.82353031572906
7.960138575155182
6.242988778429685
2.606450453788402
6.773080758451888
43.87673885012213
3.57908832125018
7.036314370016825
3.4948426462954534
4.923858650646063
16.490111029630135
4.008269351071042
4.021873520360836
2.867637435503429
13.683915330552168
1.6982566290494914
5.2087927625421235
8.83212546403525
3.323711831518914
6.312704877575904
4.731416271115817
8.558978796696387
8.9634866063626
5.453244545434646
11.77986011411175
5.466825512598686
4.530955078643165
5.270041280290451
6.067047296892864
6.142988398966258
7.322005691980894
5.671118875304962
11.11819656629614
4.281651606278669
15.351882540992786
8.24121834809576
2.900512011335711
3.867675699507565
13.3295862313267
4.966610680146069
5.049377612462647
2.7035697669527945
2.8738176448708597
2.4210509796055573
8.350544966626599
2.7103811638741715
15.189877545028802
2.571494254082364
0.4702480287774863
11.587089574302757
10.066882993413937
5.125072179837672
4.0892923051102095
5.78403255519576
2.274390456238021
8.849414067219191
16.083017071792653
2.7152414489496843
3.6415731492535093
8.87447676383364
7.45535998034873
6.152233945764654
4.06745601420542
4.669719891813412
5.325884961367649
7.058325053654399
7.8139677997480055
0.2965593967659283
8.447796956553756
4.631925430431785
3.156650041060068
16.774090766612346
15.7674948391951
7.612726356613878
4.4494343081350145
8.512323524883126
4.543942224326084
8.528993618869
10.59029305212386
10.65288855501197
4.225634758021334
7.678320268630654
7.20825643159787
3.917576101689838
4.3555804610313835
14.539228942088155
2.86834894199248
3.8908221778126433
6.376761356277567
6.12108250454308
4.565438385775669
2.93014000792027
5.682835816972767
3.5399430357629296
3.9572655466899236
15.198491177823293
5.44169267860223
2.4871947443425126
1.9214957775312997
3.121976988564334
6.951224400332247
22.010094445355897
4.583790623035127
2.082863313281462
4.733400522168887
9.136591115364727
4.53832882518226
1.3585422603898802
2.108440667343715
2.0274020008971676
9.400284833239944
6.6180283825142805
1.125408867963979
1.7611584506567328
4.077740681340207
5.433171511012418
3.5144343077683553
6.566723539525994
5.736473091125781
4.6787249305002145
7.626431138094783
5.643357841549076
3.264710467857456
6.673753491366784
14.25500246148579
7.86562572272662
8.421039975352969
1.403407723347634
7.827006923536681
7.716530643512155
12.474568406235498
8.214249488785137
3.7065602447912886
8.810494092383513
5.830463971559582
6.624240906376233
11.055247733559336
3.0965802569266416
5.94661507943306
6.413357198007104
6.9174657299945235
3.9903316728172276
5.678112226910879
3.7057209885150315
3.0397625418863927
3.7241764612575654
3.3111808339315423
15.875832605605495
3.351583983587495
3.827833839156058
4.640399091187164
13.398388973675132
11.569594819001475
3.3382582745800904
6.795700149502709
2.7108728795022454
5.911486563168551
4.348276629062963
5.107491624624423
13.11820769963048
6.119575493719626
6.85241544860574
8.390119650356604
11.47370924211911
2.9390262880433657
3.589903133422969
4.159205090303767
6.854638000072292
4.909923576722667
5.6811074998093485
5.53339532115825
3.46656074766631
3.427311118300569
1.4683783833005446
7.2581674597130155
5.817691239251196
8.87159144947627
16.729561273985475
4.81826749533212
2.2540033759032885
5.1159969065709845
8.566227328059144
8.904576760697559
9.591378712863857
5.633477069703753
6.236101878787826
5.740974575047679
4.440817875886512
7.09703526555863
13.521583159573794
4.650658206615795
4.945575794807182
8.842081227259337
2.83471118723473
8.625915812756615
2.1984180050543
7.125941093080273
2.456325692449099
4.8201804569419755
3.6489606995306154
10.868839102958809
5.157303013638874
4.796252133681584
2.8206800675118697
13.930325079465566
8.222509472187223
6.280924353533904
8.845768702825694
2.933906029187379
2.595661679123644
7.214638496516358
8.238852592136615
6.1558781457158025
3.579784960832028
3.6837872719793623
9.885823022116611
10.542426093677255
4.600048958371038
1.5824152172548154
8.282546957844497
2.284731354452406
6.8764638769804876
19.815021456888104
6.653083481980615
10.93707364814423
1.6749882716076236
4.815537903928154
4.337390057556896
17.32517770575095
9.59292164277001
8.906781557913186
2.395155519988433
7.247183151892456
2.5888120295046995
7.937887255635141
6.636151914692998
3.925455921389741
5.887270956677612
3.8346845043862072
6.2522164205296695
3.1265974060663715
5.778149799429879
13.094315200120041
3.380730501993445
2.175032500916661
4.857793090726198
5.791042113654428
6.071650645347024
10.324905123571446
6.169964914867603
2.4575268966459
3.587067895883401
3.5086230744799987
4.017920510441335
3.6853662393508992
13.303254193713373
2.6799183430067264
2.776472192927685
7.719821477213595
4.863111010352316
8.811865484890278
3.7904218481375205
7.87169404186247
8.078257870066645
3.4321746516866933
2.622757274074769
2.7870371537643917
7.004166739375252
8.125496348027935
8.08064651846809
3.7906523354299755
7.389073189861226
2.5215785634836347
4.7397580347825
12.798735905245492
8.281618178129019
10.618358636317843
3.373271073759448
2.7424214001531197
4.256875696568784
8.140042509678715
2.7645035718008537
9.967647518636074
6.633720035074924
9.33303374575452
4.909637636455619
3.09411473532679
5.454102147261016
2.8450711220267473
8.147622224453379
12.338222886830016
3.1309090626870906
6.234364197077567
7.221910064266241
5.9439391487104745
9.341437124976672
1.2899540165728927
8.418639229581128
25.88640782009341
3.463126943654699
4.666990654935742
3.348188300393891
3.0442466124986436
3.1893807044049565
2.129361575298737
8.043024489106216
5.109667570830904
5.201024483873132
2.3544450115852538
3.806069160833225
3.0271207048291213
5.716963381161888
4.718011975185575
5.841738910341151
6.3143639957695585
3.3750638297282283
15.916600627026812
4.835269716425566
1.7095988313707173
2.7507978591707505
6.425596168075632
9.384875003080372
6.734879342664012
3.2363417225025826
6.408255744659898
5.606281998514927
3.0416961726483143
6.987452743945825
5.526827182499897
8.452772222383928
2.185936269404566
5.9287275745326085
6.095894338396628
6.542187376550518
6.302837857952727
3.0852757795501256
7.0023628453538915
6.301202557373409
2.7567423327403726
1.7958609887365575
5.273189644944008
6.8300621156484
8.990675812849657
4.419068774639165
4.788347902075533
10.929029365722085
5.089522781849792
6.607284377210581
9.121570940215614
2.129167205438935
8.771254563898342
9.867954942885618
2.8870908617600364
5.67594101411623
7.546426961624104
7.701006003035847
4.890047755088327
5.3334957052306695
3.031903297563821
1.731650152953295
5.311160297668102
5.726614522675552
3.493593854514814
1.8609261640648382
5.620621300134226
10.987444052711789
6.299157563339002
8.522125237657852
5.779071546963811
3.3500592974367778
2.483595826224635
11.052162497295667
1.501979987879603
9.07630310894427
15.793771977457695
4.68030754397033
10.262455562886172
3.2582116148638764
2.902817517005322
4.758736630038761
8.907360624529856
4.386980939131915
3.1407214051581325
6.370304215779518
1.4853042183638332
4.6277986188516955
3.0943753751454954
7.110289613364549
7.9644024152182835
5.263743587079345
4.379122688633696
2.8543363117477782
6.463522033221459
4.079569841407715
3.0614324132050887
7.744056728863139
4.127283375373242
11.662190091452462
4.909334790980541
8.357886262782703
10.6423944309022
3.9783019441069865
2.642761883038573
6.441432428294056
4.475559852857945
2.1832250951918244
6.272472993403392
8.279515676930854
4.732335798132221
4.135043941762836
1.9310834874053706
5.412783490117858
4.5538867230556255
1.9463371685570792
5.155937526123994
1.3947348501575505
1.9255237166202062
9.276415324077654
5.266422429845756
17.39930257454345
6.635328150598236
8.577377378200202
4.272068172202143
6.431359531860373
3.4834124815859355
14.423868160754846
5.8430920157452375
5.291950349705109
2.74832069827931
6.1133276056355
5.012588009059081
4.145282883607905
10.472683710973767
8.852937074575244
5.005005325239456
6.220027485300421
5.096319497892064
5.439497124934456
2.4465810158136665
7.355929194772611
5.079222066489985
5.600398256877479
3.2533476303504596
5.497370826145554
4.310523963222805
3.7853511923778314
8.120008500920239
9.617514954387852
5.390736991200809
2.77595914748562
11.4318654489943
6.183667432861393
7.3691231675216695
9.048809662316952
9.185614062805536
5.551450453383828
4.466372016252818
4.5057677602777355
3.4841924390997625
4.030790446827651
7.36096071598399
1.9759851813371436
1.5928017048451415
6.082311197700699
4.847853728665124
3.8422950303522327
4.45399904549968
3.9070091787777437
2.8039453263499
8.118015550278958
6.06982165738908
17.157941860285316
6.475347055454173
9.099081383938717
7.332223002218295
10.673786250299369
3.81850352341152
0.7690499669945304
8.699657642471546
2.4422091078822117
9.50262313969304
2.339380687257109
6.851032390813553
6.132867925026199
1.6263772644232348
1.8755947278900964
8.52386630029717
5.489509630203314
3.9698311210911967
3.754468934654494
1.7150173161178508
0.6199807085506988
7.340616899172733
1.836907084140778
3.718842195496931
7.765187786102515
4.27204688760813
5.33515674575809
7.5636917236413135
7.590067300924714
10.478808227320032
6.596990183448783
8.156538046322932
11.865678735342875
7.551287151987956
6.661908066114498
11.809324643781705
3.7635522643132044
5.013162421669154
3.5427028189704437
4.418864836055059
5.759242524994354
5.331911743237404
4.737690999301153
2.8129773758929417
6.233934123432514
3.288907732714233
1.4972528347368
6.170894451609096
6.872422336844258
5.978218542352136
6.3574617000232045
6.158647441220996
9.151597662306063
2.3700139975141563
2.5025115025845377
2.363021323480247
10.016594994166162
8.528430073610041
4.314296787952666
4.6417516636745
3.9221484432609897
4.8283074583056385
12.199606879829688
7.625672390409608
4.566387883338734
8.657778656771775
5.116288671053542
3.843800048087809
3.8385406911014295
1.2646287135036185
2.7272795825338054
7.313770022976511
5.885429651045444
6.013087513273404
3.808194272607905
9.473580464968997
2.2249967625182494
6.331401228935269
5.501040318774695
4.091905148332699
6.799148589836343
7.206463840594882
10.018939445838557
10.526680039930195
5.826059285381948
13.629196319414726
10.354717380020416
8.13824078721995
10.901783580277089
8.292175567062948
6.1744335125862735
3.5409048526028566
6.306073184315723
3.4536831272560984
5.762212874565048
8.435539052563994
4.105275792076116
5.365162992233268
1.7504190762241196
4.013756208599515
2.0553668969305408
3.9529748603955936
3.9002806251002022
13.212822052513078
1.7067563429600594
2.279723261460737
10.147483399707417
7.214733378945528
2.3299496367036068
2.9097724658061717
4.387390521187462
7.348708134513265
9.254927920454893
6.804298474030865
4.153493163906857
0.7225045499646041
3.0267554787124573
4.305126269363148
15.241577895331643
10.954848230321298
5.6384716806080935
1.0319656166171816
3.989890928476936
2.3853186328462006
9.46335580576561
6.653080333992005
9.530559249684622
0.9133348536780772
11.904893626255424
4.849804496559044
8.291635672853422
3.7836265109284697
6.229210061828373
4.785913696033618
6.098745689190498
6.685586613164053
5.632149082180054
9.612301130779805
7.016909961496711
3.9828284229592854
11.923393681744253
4.731548760018892
6.908828126650807
8.708100341601842
14.90856378734276
2.139502501280163
4.650768328698854
1.8078743986190529
2.0790432216464576
10.879672929535962
6.389635966322459
30.85372161367032
2.9032906391494713
3.5724504640430057
2.2157776971700294
6.9485938622274945
4.598988255119934
24.57819566414944
1.977894457928516
11.86759362181748
11.030934862045019
9.097545310136326
2.8612625477679483
2.4703327538385764
6.907769783355163
9.463686700243583
3.152783322880108
4.418155327409274
1.9016658173189298
2.841439431377302
14.997241690912647
6.802434134162358
21.436373099923998
8.79069896184584
4.148469899189065
7.24298997364882
4.796823720055564
3.546787630688446
2.4697272826921735
3.9100325360931785
5.417846769701867
15.883050353946508
4.452244013616685
9.234598305857565
4.096481825087677
4.557533173489713
3.9810681602776996
14.354341420597201
9.733550051406635
7.193012044245611
7.582150366998515
6.438533186948512
12.541971976265515
10.97160120561569
3.9884719762986136
8.269921342419826
11.528666926380595
8.56018278793396
12.439594524208207
7.526479613021373
17.400116583645325
1.313298934045753
6.1446127196145
4.835402351577426
3.9286061898833973
5.627354919718599
6.674658450668001
4.488867344618243
7.899380592186838
4.3821766999674585
9.773814545808634
11.086720250574347
9.179590837375539
9.202721362197835
18.31245404586515
8.78274917053699
5.3087812625092905
5.605581615719293
12.928001001796654
4.72202607419802
6.613007964260803
7.483245422851134
10.043500874751246
13.52510005851246
5.007211603254589
3.502531021510466
4.357916650310764
4.128619224569565
7.527031151457667
10.428879361478899
10.92463940845712
4.367098154042229
8.95719277125823
6.878921497399828
3.69583409293548
1.7174621333505646
4.947342609908851
6.384359059039039
5.455191929927738
3.9901043564157095
18.100026564020826
10.938935650786762
22.398290220247063
4.904169711760331
9.076514496313612
6.442236446929163
11.889034502210484
12.011311796230121
10.168659133556453
7.022823995234759
4.50921628246653
7.9069387313606425
8.80184485309187
3.351908959449044
14.865191718268157
9.482907151412538
6.091342619193719
8.481320151898037
3.168960767557008
5.592255566791205
9.965912072218236
1.5338315651983394
7.436053612160676
3.4160793130780864
6.922368954581313
4.70857230449219
4.957464104343764
2.3622571574799154
5.852655511022228
5.604174982945324
10.908980174221478
4.148835746740164
3.3628864720946052
3.209093203176951
0.5481182729826038
4.747463960482211
4.035825296058263
3.0688837247179976
4.912792475690299
4.3555069201137036
9.749041672610357
6.191265180092923
1.8563002251752632
6.140187552384876
1.8807687550565708
5.059969070645371
2.1060607409560608
5.18340982954865
8.643907403892225
5.1694505636251
7.373391807422785
8.254904194227585
2.4965873619176167
2.756560468074413
0.624817531439484
5.417290304082106
1.357238569675646
2.5901065739396762
7.706299273886788
2.177086387211194
7.04207248263603
6.555463781317591
6.689881926729159
4.10564807961396
16.194448646235227
6.08608645414613
6.738861079556861
5.608149029582545
3.431745231436233
6.943622077004936
10.114972172058991
7.510661033994929
9.738170947404905
7.071972512164478
10.719243501628831
6.867356624954911
7.5119049889308105
8.922343863562748
7.003792086584937
1.953821961745964
26.48481686090891
7.603029010301719
1.682123173629913
16.28427445714617
6.879867265318599
4.585011913829539
2.8606043887544073
2.868500207370591
4.327920618925614
3.6353349459966493
6.311081823430715
6.031529888039287
9.87833244249122
3.693350013260671
6.1766958198938555
7.441019838312703
3.5341665433608336
2.4907096059366243
6.1158055925236035
6.0994210289511495
4.949416173061206
6.347031595302418
6.224924473606358
4.563280045955572
3.3074771402038223
3.6284690604868723
4.102174563685656
5.06573588281434
5.766983232977351
3.8506692003085683
4.517280258917124
4.803921173188296
2.07102300421229
1.7010376221932677
4.857959439776651
8.132878410179881
5.324704531581359
4.1634825912843185
8.328006528123142
3.9563406649374144
9.73540047752229
7.204459507903923
7.851634203120573
4.652006115180899
15.88558345313902
6.881107619529267
3.3802812542626146
5.484071673991411
5.888297566604786
2.4727432599789863
3.4432564472463025
10.170997198537753
7.510332614764743
18.175232605615538
1.5072388760092945
11.73412962305851
8.811915982097277
6.548297149964356
7.970697936684094
11.143626546205839
5.1183284361946395
11.431095960074302
5.022582036931104
2.602177023394701
23.300108696804415
0.6121937160082052
4.435149433992066
14.235556346367401
6.429183430793083
4.436533438840323
6.010348378980033
3.4566606188210445
2.8550203371435674
5.023964850276413
7.169044415771608
8.694300896620081
19.121076536878647
2.9826201446640757
1.044807932336828
10.102023611027073
7.946534581581503
5.824463370180803
6.389184333732453
6.144557737653694
1.5675399351683308
6.601888081327068
1.9847324482770805
5.090480358438943
4.807070617010503
3.17599073108302
5.3570803872163415
2.8770472612881606
5.202108895429231
3.3909753640472737
5.405428937847803
2.9082237458998303
3.0329522532326543
2.5351703831004277
3.807148414436861
4.753051150082187
10.914253111502846
1.732616004291755
3.630741026085322
2.1270155750097737
8.66031903035707
2.7921069128776748
14.652274314789352
6.761342254828843
6.199551608870168
8.349212463555933
4.628977687583128
3.9177905532116593
7.194284647100248
6.714896442196408
8.26805707715664
4.713199344679545
4.398382610442451
13.688234913401581
9.483559389018984
6.213878713627011
7.587219000355766
2.550278731182111
3.0747429736481915
5.813894259059853
8.861401764558165
14.45230904890173
5.2624668002556705
5.317039160662872
2.751403460401817
7.992025602916645
8.053697499621046
6.065596771160244
9.686313241393485
3.33155666011843
3.0190530175538717
8.144474263741175
6.158525858581609
3.863933682945807
9.482501809863603
4.8805567032171675
7.946118568953704
3.0680569807257907
5.863805183127266
4.1963523574528585
6.397269394650476
6.226239581444382
6.600245526181312
3.1588214517622997
6.709236332768224
4.552102781820931
5.902570157421181
8.07393757203959
6.323486763903727
5.115126416887212
4.64994385397195
10.284149657538604
3.277138854893239
2.649814408990563
9.068515479952914
6.3758252438835115
2.103283564558723
4.299360772416856
12.228226460157915
4.944322131121309
6.0325534324917305
6.3413223458359935
6.95481365100179
1.9844842467491226
9.27906435140941
9.89164437889542
8.870791742810226
6.808345463478819
5.524810069412349
1.070130905317462
9.302979342759711
8.003700603944237
3.4230415572061768
6.1456766822574345
4.148576121032972
9.098386084255392
5.582000064998318
6.969114247197188
7.140761415751894
7.51471563668553
6.32644008168315
6.114089783328047
5.391435865753839
6.747974424521582
1.9202354899923217
7.111607605972678
3.761255838741371
3.5815269540121086
4.626175246550511
5.588999724704232
6.2715961847370485
3.694588828243273
2.7184513819775176
15.220665532061318
5.0692412776823605
12.442966455451764
9.371874670778606
2.8525886821773345
3.112995658335854
9.874281629025942
27.86785277604187
4.124547957690238
4.934148609464737
4.953979528161224
1.8480566795390498
5.055029753191562
5.828036887266931
7.107111051351645
4.604275424381159
3.834887411639192
3.110057052755818
8.019372256093071
3.2691655356081633
11.984583298236643
4.9977848999047785
2.833446873032904
4.338351950491866
14.577516432706672
5.9200281374984645
4.5634632882731765
4.555273999257639
6.069048672655733
4.302772446481141
4.712258804153242
7.849455939937624
1.3743369252817423
4.931080398872853
5.300704496907722
7.433953628780409
8.59710909564678
5.066621878835925
5.091867230221064
8.859429155921704
8.992007625993283
4.660254635384263
5.789118512695059
6.66365545830995
8.268180773207492
2.7733828536090765
5.145719719451723
4.499409896942446
0.6949557020610699
4.112490551978405
8.200519839953824
11.367997093612416
2.36030360605204
2.1322432314171644
5.7318837152080695
3.836483849340697
1.6168784954472222
7.889172598629715
0.8179007445707994
3.778015559550883
2.888393856939968
0.9401413281528115
4.313706116819971
11.843783198355217
3.4515977784129626
5.557315706832547
3.0956374473523396
5.114434037310941
7.955766268745789
9.847276187658485
5.406098097040845
5.404711876447158
2.422441411308545
4.743173812859061
4.66523891321718
18.64544947386104
8.689896636153973
4.719551072353142
4.224215309561279
5.609645743861101
10.983465631872212
6.581375446756294
3.5135071495719914
6.920715479028528
2.2028960000151563
4.9158387751911725
4.347424989697268
7.206812818442577
4.160225305542774
5.8564555474172435
12.450647308269248
2.4990122550129117
2.41568624135174
1.6338596028799786
4.656431066372331
6.316268429802778
9.678662468626088
6.6200708988381605
11.86278053331533
9.868785837895745
4.810631588768857
3.331990049391259
7.785153591654629
15.26407039198466
7.322288193711353
2.7741211534827626
5.643844156410649
8.875904252271386
3.434682781125478
4.464049208245182
9.0762187087506
2.8001041936310767
10.032219858429684
2.1418538112559844
5.713742190660607
12.737727463173083
2.742240680280051
2.6808156532237795
4.979179425721284
5.5203925324262855
15.408419878948543
9.758719615495263
3.0715286736635874
4.070870039200843
2.226439382090482
4.000612114744515
4.630313183878117
16.934261175485126
5.515975665404011
3.923475498156248
2.682774727895212
7.262271870551739
8.335359479261951
5.128787958670787
9.08505939081223
1.91456751983091
2.1770561372770834
2.198060990824314
4.577925549700008
12.550385567815727
14.07030954719238
3.5175594119672797
2.4199024633294393
2.0067061577751404
4.4579441638554345
5.651047097916158
0.45477340431522495
6.180236227095678
3.987906597306137
2.1970281521346444
4.281928022405835
17.032411544234467
5.472833286498434
4.945488026227107
10.434616094411899
0.8951069880446817
2.421850297951716
7.728565847531761
4.135401540870886
4.753905429783895
10.628047551997621
9.799309270306315
9.654405100988786
19.370292541142213
3.4029703170704484
2.4204295534988907
5.176554384325012
4.792389613115448
3.143907038049455
3.962755126947923
8.410144535297931
8.215643236031134
4.2461836048416
8.866895323012416
6.968025407855284
9.440679943639363
4.494712972556478
3.44773508612382
3.2238866899161223
4.343428715317416
2.2766474561535284
1.4014717611799283
2.71424134874109
3.377403612726743
2.706331484268989
6.1430385487105506
7.2118164433925855
1.1887170845763357
3.1823881118817505
4.44097774584495
4.452758038060014
5.845656474450149
8.348471281098414
7.607107916766591
11.288109552804388
5.825721221341146
11.955301838239594
4.133230131703799
9.528730228087221
5.669760897520175
0.9791311858847831
6.00054461681754
6.285589958109041
4.803768450646709
13.232320422536242
7.871998599876165
6.562098298198314
3.6590770034260984
4.962558424623426
4.020845276762601
2.6473290950720676
4.277348162398136
1.5958741839093147
2.7610730668197894
1.9890458797919521
4.49335528790831
14.69614359761982
4.314209156267111
3.4936983652770333
3.7515379392729997
3.4950021949773054
2.9793429685495245
6.497209690789023
2.2954649562577236
2.7070021286363355
11.480531689083172
6.090982790138925
8.385760160398254
14.953658872762723
5.180914881489333
3.5595460104808465
9.997641391350214
4.588927617821256
3.935264490277635
7.960972101494156
3.3154429599772612
4.597743249279881
7.479377217075606
7.63317869669138
5.459870233337692
6.804894670167756
3.2956361652745105
3.2687992789031663
4.453181414519974
6.523854544744736
4.882392781642579
4.1275835380901835
2.618357318037282
6.191232178231341
4.080912524263802
4.468954754393058
4.139484473112632
5.309822198697287
2.5873067357289448
5.2748601488641995
3.35223874905811
9.438810606915826
7.521916829466966
9.015994655135408
3.7673824192405405
3.070793535281968
2.4495044257442444
4.443737239818847
9.046391256994252
19.27204798427715
3.7129440475208146
1.2922598864788422
2.524983326077999
1.8400776268132424
3.29159452761803
4.866354091784431
2.7047907935374913
5.876002562778823
6.370544205847202
8.2846606486166
4.417307880460685
2.508121769373678
5.489287208874774
6.290913322218642
2.9737822264695892
1.9433722264738074
15.145140886591221
2.7579733764127186
4.249693808104527
13.906455054964724
3.047395296036833
1.6742772178642469
3.6396253870666246
3.5250899047821194
4.042492743791796
13.073747623362472
8.606908877091806
9.704441559719367
17.83962482290573
5.707095077369384
3.3042959086173216
6.859432126705859
3.625151320599161
3.371678955118303
8.798816367758299
4.791547245573509
7.031159419697613
7.2210419402171775
7.031451222481151
7.777253913959701
5.879743707550154
4.921681863905899
11.049201220407726
8.032483814474523
6.3312077669453
2.559714354066495
4.668397433407786
2.3817330784760187
4.780714527523594
3.4072685657269943
3.970798007467415
4.377332044923197
2.726253670885057
4.63566899658739
9.040856768716365
4.227356836140879
4.313447647042163
12.176612666089095
5.555155913692954
2.7045995845924735
3.615836145320301
2.42241497672075
1.1523853202826992
5.604602330023269
10.235726252530577
2.4908061953793483
2.0769135689472837
2.241566199760647
8.772392162147334
7.665225411974515
4.3412455325719055
1.9474919180904784
3.522824314433453
4.19284831191213
8.7963663334996
6.794444744422332
6.68045010280293
10.645989206974866
10.951393346110601
2.8663006541416127
9.038159674504177
15.274566907057688
4.268797557830321
17.77702319098762
8.351560435765423
2.9770970961890586
9.552673854500487
6.815751766160834
5.88873819988312
4.6565257472832755
5.377740721317559
15.505750577119315
5.537676675132364
4.83421681386776
7.722318063479758
6.573068921728441
10.23372699581952
6.53746028601382
4.639103985092502
30.689931856386902
10.337470687482117
22.81151747775831
19.420583627068652
9.884829583532309
13.061392289501455
3.055802755400785
2.4236396672075333
7.9603558510643335
6.261733445435692
3.0202861409488353
1.2461258919787233
5.515518096894258
4.469915801784181
3.0234316426154746
2.440212966334474
5.889577856525519
9.219614193723164
4.628966999499365
8.432427106849524
2.253306175654928
10.166655161593603
4.7192255486769765
6.034898531112345
6.139823195226874
5.663966824212751
8.65850551644339
4.979049778845501
3.913928192879202
1.844811727959127
2.644488887502235
12.03877965846859
2.9560438943706075
2.0307557858639433
14.734405593069354
5.554552749793027
6.475824180079794
2.721070527898641
9.181109115193184
9.139272843375755
10.162353446032329
8.160870550235328
5.484014612827404
6.645414268511065
4.965929650961868
3.686790355431852
6.680263544128209
8.978611098564064
6.278992470062284
2.432145779843759
1.4572096557148662
3.8097764640925975
5.9584523132934155
2.1516797991712324
9.099523719496593
3.2364799182459794
5.009286165742766
5.888171845342756
1.9629552976805014
7.692746894437338
8.763840601546674
6.415360531713968
12.864976078704075
4.0628628159561995
4.48916855627097
9.365158151010275
7.3410342656620475
2.602321573402462
7.321844514225487
4.132564770521774
5.482418081147272
8.841838042965735
6.1254266148404755
8.02329191210032
5.104005728022791
3.8970707422261888
1.2048980806044787
5.612267314395538
11.159714662779516
3.079456174987522
2.2097311285299486
4.245938208312323
6.796842401808679
4.734539430250112
4.984280054366091
3.3316571242533937
3.430452397876699
4.085051360413907
4.0122590662112465
18.60758218164288
7.810822930057672
2.894687653806203
5.441912713118302
2.2526453206051955
2.209985489801994
1.9081731368148984
2.4962379512278243
10.437675659105814
3.8447137054261615
4.83802506931705
2.9563854075687557
5.297319685038622
2.106996309300043
5.856298580270699
5.711693452202292
7.824285721598705
2.5012651190238113
2.1110835684751965
3.5185041593285136
2.9779316437378647
2.105744068895722
5.295720762964877
6.615574809363234
6.645878164094042
4.005342914310661
6.163975062138464
4.394026486886564
4.524458999344121
2.641665944492867
7.247981533914375
5.780710608882513
6.565056387565636
15.740850359728471
10.435891143917816
4.264153864480792
8.741314492348419
3.878137406941152
3.776443716812594
3.3077502494035147
10.925741131649625
3.2290783830343086
7.762877670658858
3.0196752766800707
5.265063252267028
1.6764958292758523
2.4430685097120803
6.2786379158522685
6.049715763061513
4.975027143877899
2.811521264221758
9.358477576666038
14.920680142975261
2.9093171591684843
5.822441748743682
2.7168267276306834
5.688331735640491
4.6776845341886615
3.583266775718558
1.961605556068601
5.496573656729531
4.718124899133225
0.7429840268693516
17.822340187345876
1.9868790420960238
4.211251907722667
2.432065567810963
6.850768665512079
4.829677202351583
10.536746647520657
6.477595362622033
2.945128412623516
4.813532898866596
4.3119290877490775
7.971297917872737
6.744486493487526
5.405164520244788
8.784265421658791
3.5299743567075574
4.142948968489941
6.759539180984144
5.498992132196541
8.407208033238138
2.380986691498668
1.01958658156376
1.8335260306602612
3.0432045188561494
3.6403145249423154
2.838584559623354
4.993345619844745
3.6636244343769526
6.307547883797742
3.1396825748075496
6.232018916825961
6.984472237394467
3.482691805166234
10.354615970240115
5.588784298172892
7.077898970942486
12.840635343503275
10.463035925170086
7.50995897870251
9.468484129306828
8.420263490496156
6.216089365362603
6.9547841052955786
11.834960616917416
4.516616194803911
8.011603139517463
3.6169081412845343
6.596196338623535
3.703749331206063
5.414493275563083
2.514481257760244
4.496831254869022
1.3686974398640213
3.1323887902888297
6.44256613559995
11.242587189326347
5.233362932763572
24.72859230001771
6.476639591478579
6.528201264466317
4.687234171778422
1.699661097852954
1.7300039482417038
2.642506640746858
6.8878636603517895
1.8789141276308632
11.516590415409375
4.305406039924436
2.82388156493499
2.888480027819582
9.325593027712237
7.554942658374048
3.8005129790649574
4.7436890887568195
10.424205099872594
6.23479215845041
5.052218568021379
3.4473202673890126
6.923117837007335
6.279570646094667
9.886604753740107
4.54025938651331
6.265886489232228
5.782595170873814
6.146085039914258
11.766342859056342
2.2669236820136356
2.7800293243418714
3.921139711924109
3.8252296360052065
4.290371091204269
3.8653463432308897
7.600566856742507
2.452553012977108
3.7063383104795844
6.585439411724999
8.304962069293367
4.043344273925764
7.330359357327852
6.961474246062874
6.615479017789463
10.34907417417489
5.21239728599718
6.902570642904493
7.69528905310444
5.699525109923448
6.7162082898725926
7.7922580250612885
4.7193603089051654
11.129198736809585
3.5723742834201255
21.49901411332503
4.346775070102349
5.981082217090307
5.538147732103422
3.7721652675228743
35.65032317094012
7.281071020479359
4.879883973632076
6.066743608159364
12.004296577387745
4.590260460327612
5.027273715739247
1.1948594783473716
14.494395777255002
6.619070768630707
6.459949636856635
2.455279322055595
4.002550903311793
3.457899172654736
4.661062281803378
2.6654844896251504
3.927836696182116
7.115032337920334
10.604456628141445
4.04783540375582
14.593254306802056
5.583347145092422
3.991484868989791
5.420484277103105
1.438851492207731
4.478662222332981
9.256005115103154
7.644438402148388
5.884011937378788
2.9714427704899307
12.016616039212918
2.7132741605648185
4.09232199069707
15.616142762295059
10.962209857856289
3.7646997151909605
6.1779701114188015
5.485133635732393
3.17309261699283
2.8112130736862815
4.941253389216323
2.88158467769671
10.60855197404746
4.298900169382626
7.986229207105797
4.584089326065162
3.433878502028125
9.48603630976747
3.2062583108230003
5.727166353857375
5.834969775575782
4.863152963649299
3.5609778466934627
7.256373812536993
4.849464079260281
5.266426814193049
3.373168921620515
9.84487814145547
7.013586283693061
2.3692406183905015
3.640240261004078
2.6515657412153284
4.554718108805864
9.070791844401882
2.135798080980067
5.012145142386292
1.190257726103874
4.805135169546693
13.858154848443961
10.885506584230622
5.397481333162724
1.43715186130932
7.788674388577928
5.825785615063453
2.5953679284487285
1.9058768993866844
5.598110040525866
4.286893979050633
6.912220332172161
2.81744287641936
4.61437906852618
4.751172312630508
6.771533885423974
1.5387382064344413
3.6224835671857623
6.153194657612951
1.020666093514015
8.658258134137206
2.811981825342012
3.8489819856724843
6.589199650506413
7.150388355797063
6.2668326999554775
3.6350695278521634
15.35916738484419
12.879149422476317
8.566571842726114
6.960186356527001
4.3279656738058
6.413071693330485
3.4578934784861772
3.7303471194992257
5.176952229376804
6.719677876469895
6.612326467211103
7.55836007648966
3.8410939624012497
5.672853473923507
4.809903346055995
2.316721790591569
7.7308961279410235
2.594018565621539
4.465071928574189
5.724169680000048
1.244882453103867
4.845869016859844
10.848293782736237
7.189653665301409
6.695895477322731
5.087249936156274
3.9576871395620605
8.59362202210435
6.072271014245205
2.57150486861565
10.950368252399143
5.0942547987614395
8.029750546237898
3.716480429866754
13.578023716061992
5.078122558798006
13.966444753662687
5.000783437800951
4.592707250482025
3.5920548768079437
6.9512257772749715
10.812423450545262
8.068633336528949
4.8510135743178
1.4668300953882207
2.0961946595129617
6.822762480634337
1.4702470674841277
3.2965428893763735
3.247191909062395
6.1973988502432
5.954710088155125
4.921945898448326
5.159188204567488
4.931027494499476
7.2807801359833295
4.697601576021151
4.792311101914287
6.033686190064611
6.427175358520207
3.3005090042875858
11.42446277888469
3.3799496437143146
3.2175855835349307
5.515760120160099
3.1500705048212536
1.9914445915987793
4.990678751052347
5.537541020358743
4.30243635444846
5.741902478412667
1.6238854821850495
3.4063361383456434
6.790217856872548
4.130230968650118
9.702620238637719
5.425351192395621
8.238910873269822
4.413125857314613
5.108909519107837
10.28797911411943
1.2887554673001687
3.7320781841891333
4.388973907310655
2.869143073260483
10.828910576007315
4.397693375396001
9.245694205675326
8.75897296231207
6.675292987911041
6.265017581271335
3.5633735278278986
4.223773168433182
4.178834475009931
2.9077467810862148
6.098955614000835
11.726425053619826
8.4673894903734
3.451481421842045
5.4407712931944525
6.9156943507739115
6.966856032743675
9.108305203969865
12.144411010108287
5.018333248927591
8.238733791833676
1.6484356018510438
6.239001893404035
9.63003765432043
8.15080604772062
10.209550726470091
9.311549874493275
5.697054825516389
5.1541756428069805
6.16629881416798
4.920238388013986
3.7129684541537045
3.6676557526269806
5.545764156442763
3.0237322465425462
2.6296107644962
4.682990697726317
6.843320906293073
5.053997433930813
4.0680087051723754
5.480548991420324
1.3237186966087804
3.3652043845703368
5.129254421609441
3.2020094702655415
10.879963792853538
6.248392808755297
10.262945897726757
5.751060079935898
1.1720464478482344
3.937266259467162
2.007538157143622
5.231089135129132
5.0512490880255605
5.074875239051901
33.15554753045614
6.682936204432615
4.338383016527466
11.016657510635417
5.118291268124448
7.439826443181183
5.25299636832382
7.215443081037224
7.178082245841681
9.304055510636733
5.904260279034384
2.9680235900826712
6.049759283994816
6.363448653865609
10.262585868928033
4.291257909592677
7.923135697171844
7.4623686306392045
9.010306377996303
7.964869543352937
13.26318134842025
9.548276716184866
10.513769656210401
6.346562163762298
5.169941093855036
7.099868531668684
5.759693163843936
2.25817948734747
3.4282251697270034
6.196793932312492
6.552297053432095
4.726402049632521
12.82177041625611
6.06753444101271
7.60434362332257
3.0064197709268137
6.1531651525704705
6.452796425439682
3.751694823173333
10.588531409368146
8.872204807791338
5.12338861707543
3.0597954084976693
3.5130315120114477
5.125348935709345
3.9024501356454766
3.0479487955819655
4.730288980050884
3.618086928000249
5.898318997930965
3.645871265470598
6.191955650758265
2.4314350398012383
5.484291087006845
3.4130116072579963
8.572132264790515
5.635260712072084
3.676580815573739
4.443605096505474
2.686859459933356
3.928043880731459
1.1329038832146066
14.533616985757593
3.711527424199137
46.14808835245561
8.807995859315758
10.922198066275586
4.3272545865689525
6.48591101988465
0.9051080652091311
18.02681025807994
2.9488843358966577
6.1428406486869225
10.575107336364988
4.218680709445348
9.536873071174917
19.130157665528248
7.5560407854874345
7.166514182667236
3.0007689082635927
3.2598473629594023
2.5732782839411605
5.549159826324286
5.058980112137256
2.640394952016394
8.490417948453855
3.655369939773782
7.386904467599883
6.168595701495138
9.759259573579259
11.404380785798098
4.716835955322247
4.760345878640204
4.152298381623198
4.3621577721435365
2.903619164774149
4.113928648497138
5.147598872903805
8.578878985254008
4.736526643418722
7.062497557621827
9.384609559374997
6.380878878077871
12.40732638862022
8.896135242090994
8.877235788977652
3.919246729420086
5.5126246361894315
12.90949218401539
3.6056688267368946
13.164613837150855
4.052949593913049
5.604116048247819
0.9893052239281028
8.75008147859761
3.4931515527806654
6.552364680137048
8.01875904354668
13.152292856127524
3.997398702123752
3.149140339103325
4.035510406690547
4.31763000699337
4.502416443781552
6.435719605616533
4.167313297570712
5.687561210553301
10.483009079620272
8.037379204261532
6.079874842623501
5.359315862054551
4.707166260177109
3.7090152410353743
2.478029734512448
5.716305730896952
4.495526026451998
10.172941656028705
1.7071138053751838
0.7295464692385941
0.8936765587281835
14.855738191752533
2.7075605004222507
1.4415486604885488
11.327363604935133
2.1916244101901383
8.100618261124415
5.113762059792832
3.8318126486453448
14.76993087384569
12.12009298709332
15.104792582453236
4.786616809233817
3.6881368696292296
4.314628223465583
1.6745237230803371
2.676791141875335
2.7259763030901136
14.126771347754602
4.597298601107979
6.338661965135163
8.56206747175306
5.289568131730765
9.90811211309205
5.83709191780566
6.519534846072921
7.4545218074168185
5.846430162996281
14.596568668043084
6.072478840768329
5.876242899371558
8.547935614242249
7.754318587305751
4.983645308042729
9.705203471712833
7.924221918497678
10.481777571586715
9.276575066765036
5.1619200990609455
3.211179602595495
8.475983338967161
6.727124916272658
8.458619414067865
11.317050909051797
5.941308162002865
8.660280091907104
2.444080026163265
10.249792943450846
8.511653224250097
16.181575660454723
6.168323588636747
7.501168441335806
11.667359344203925
6.793980705657628
3.9683287935434697
4.847957641893003
3.4099262898095533
9.553017970244074
8.994739064971558
5.309003355482561
4.162196948049978
11.344181729481921
4.598591147729565
2.016651829246937
1.6038030982779823
3.96267829306896
3.7216216878206474
9.188344681117083
4.668939673614629
7.151171279317696
21.86341561216362
2.2098403007588434
7.257309036957906
3.2270740153401922
13.165016576060601
5.642676649903903
3.8877743429106486
1.9651593229361306
6.134816873664408
5.41429140172114
5.851534020157057
3.590570918012271
6.041688595412943
18.744273536946352
16.12220019384877
2.044173304187075
6.044031770594902
7.638306549805287
3.6051319232431407
7.460691298283291
4.334406047699853
9.538432388334169
11.68219009940455
12.489538790585405
11.372690341651126
5.1107547193449
7.701300488210458
13.067397727998983
8.638821061755456
5.931140248902361
6.137952178570766
11.400995444326378
6.08389444624685
7.027443730487897
9.611440869296368
8.498180406016866
2.4861637882391503
8.466260508811349
9.961862048585104
4.64915208681077
2.207287844544543
5.220007074521551
2.5242481717396634
5.392301144507345
2.8764216492297523
7.282675838550796
6.306495397771025
7.160665671856366
10.14925269366878
9.618949937661666
3.8620558419809727
20.742635005672554
8.295967889787507
4.275090206699268
6.5706122866750105
18.995433664605585
5.9516358018521895
5.058698808442902
24.00262538161917
4.538744851602362
4.06131506270775
9.494112529218407
11.687240490028012
7.622518393294672
6.1170857215675225
3.9462230298598087
4.266584760946117
2.9428599317201596
11.845716606767857
2.0480911925451193
8.459329325077103
2.877567531844192
7.163163675217501
18.43478195671679
8.181873495329532
12.01622471454525
10.332975673495328
5.769775827217571
3.773300935460737
17.88755226524091
6.318442027077525
4.924610389318965
3.7803142213850265
7.5395998024941075
2.2178203518384887
5.84881391268616
7.035566239602405
12.841345550190896
25.952412697174072
7.572796667789325
18.33022576158504
4.77261622601184
5.299369538796234
15.470847082193071
3.5401209161645975
5.621575297294552
5.961438154228954
8.341194054600921
5.03370160850917
5.29904124919649
8.750858167087044
6.527031183102296
14.181377757403165
7.215458806475094
5.769543234473307
6.803929433498245
10.910529742499609
3.916161043369236
2.3866992843014923
13.193054264405875
9.499713451122755
8.706174527180618
4.671739797095239
6.778325356066923
2.4942281875748695
2.901358363466005
7.483693115262085
8.515694413039105
7.236668535658055
1.842323831081242
4.152003460497953
3.366797064253465
20.18919098827674
10.81045781543334
8.833087156247265
13.8017227864787
7.5271915430408525
7.696400140613653
8.181069592758442
43.671070344671506
11.743414522159133
18.07518227332583
15.566507399066573
49.93624284899236
8.511117777445412
6.688251631841341
19.602481518193628
4.638375815919468
6.066327455132428
4.229892333481286
7.291577580724943
3.992675868014945
6.068435292285265
3.382659576198428
1.0209330083312285
6.419321599603446
3.260934700702536
1.7787723606975852
5.83388925478083
5.350986888264917
44.31460055947945
7.27686379094536
18.202655011838292
41.54881877888654
16.108255874048318
5.279922118200404
19.69673552220055
17.197178995020963
3.267100701851435
5.210174575299024
10.827541624247198
5.678001806420592
30.760704721978822
34.481768350833995
13.01407744221591
10.297089946785764
3.0446787705926104
4.800531779238931
4.623890045083179
14.520035466951859
5.618889481906042
4.584452776589748
9.031593684531586
12.303583669883375
7.023046245152714
5.190941587825928
2.5863067003939086
4.370823776706739
10.024208228544033
7.522481849917576
6.30764241038101
13.457812024292346
4.532016180077094
3.548685543463777
7.7899459328722305
3.4997008850868747
4.27397561883008
8.103084854344532
6.504421925054702
6.119481343548015
0.6903762134177929
8.004167866561215
2.6748589728321805
7.026909317948961
3.58944972735941
4.226602719594688
3.130874310888582
7.221131738773907
2.7366479768688037
11.580956618180501
13.185892681054234
5.27961253041583
4.365202288886669
14.139340894429893
1.0059289700175693
5.275774309093117
5.675646946091961
10.646510726051474
4.3926348035340546
6.584652773419076
13.180937459583815
13.079326823562377
5.819141855266846
4.534405023762679
2.2636784920123185
5.268416828637677
2.354567489718506
1.0216349094437929
5.817834121464764
5.230944861038945
6.330741477206211
2.7735139394797437
3.348993342040787
4.856080411840323
5.721203691360882
6.610356497671886
5.399255841102688
12.888143446213373
5.047380564784784
9.937243091142031
5.8334575193278475
6.8621474785724335
10.897517265159474
5.099071266433994
5.721402908665849
6.427840781656658
10.116866502009605
12.079346419109697
19.02076646750628
16.879223651047152
3.8255932938006536
2.805099485160507
21.513034049787542
3.9436315441519856
6.7672770737828865
2.1530697681748214
8.263315513587553
3.5884236271641905
8.392372411884914
4.637008209053001
6.310944119128792
4.867778750024522
11.491981233680836
4.938735000070981
10.633702074833492
8.988717014176675
3.0017046018455558
8.162332248074447
20.67030772012088
5.425775822639012
3.1502211823594326
8.785268443801655
13.833149034161556
3.997720476275405
2.509939245510073
6.699247292107007
1.2366137191570452
8.416651936895803
3.1429778431076
2.3275891530474917
4.206951647853627
5.956780120958209
4.61810948545727
9.58731949198352
2.5342459544453795
5.4092543153781545
6.424513694109495
0.5654575751681945
9.813071277491076
6.271803028621164
3.0788435307324615
3.2046392351448354
10.857563149495983
3.0021900650467317
6.651207093665188
9.58614915168748
4.279748489729375
2.515649183810779
6.220173002129536
1.7155912325444855
21.62456655053669
3.0637064510788243
8.590477537235408
7.336115374239369
1.3338101115635765
2.8347528282291137
4.350791423708585
3.3590421410269284
4.214156812449427
6.583764761171992
9.798981572620347
1.2503935785794882
2.8205671526298146
2.7643639778227884
3.589083881097782
5.727251853269504
9.626169444476224
4.742126426889124
9.835845775300257
3.9999307215206867
5.449500405282998
6.344344011268145
7.37343129043359
10.737153976460128
1.452798865059736
3.3659150998370198
3.0149261440295483
16.948184241285226
4.357680088522671
3.6917566907740977
2.4654617443715443
3.817793280928238
7.219208816819645
6.409457242131983
8.518030917775752
5.1164116295481055
8.008519029000626
1.428645746357253
4.6537579998166185
2.7081188030552936
30.51576261194582
5.274360462796712
6.396630137272955
5.994329861471316
6.358699407116407
8.011451873241452
7.779785071398616
9.271473921636169
3.7194835268434097
4.246474312001284
18.01980224929248
3.2806251783828793
10.538438544025546
5.670419794179128
6.739320998470997
5.16193304275043
15.850236247516756
2.0783882705765575
3.470450800414763
5.580675486312771
8.943201642934099
7.055083420469455
13.607583102331246
7.500002441535444
4.306773799607618
6.826294011940087
3.425468812392443
12.98267663539521
4.42981358254258
8.70656160677276
10.163756721974748
8.424103771060482
4.891275533226244
3.2308661734679136
12.856648642752305
8.786131056230627
7.383007774614886
4.616807593966688
3.557202103482345
4.24048128450765
5.318995927607196
3.9252606863263164
8.267372756129554
3.156245247401506
7.44396468548203
3.506418857091869
14.003260905580358
6.339204325014994
8.43995215696941
7.265295132605786
5.605686044835205
10.123908169368779
6.368495502756907
7.912403522660292
12.085154995893163
4.083652910075725
5.844029802288464
7.172922939345642
15.638322832299917
8.60592760080437
8.935743990289419
5.576400684987354
5.551728782482351
8.263257853011678
4.410459848664696
2.347224142570172
7.019188832243344
7.451738054214647
4.866228969635248
3.404064441133749
7.049637941696727
3.246860700954696
3.436932287137791
8.235459909430103
4.2309561553706905
3.1927370760156886
7.8542781671958695
5.024853281290794
5.325585047326587
6.104505435921866
3.4744625762082486
8.056260895146702
5.881628775940108
2.251972684722015
4.145373651080212
8.422587930285935
2.8901379932879685
7.566179305323436
2.755042136870969
1.5757391546059878
3.5467445599835403
1.6914428654922828
3.884138886537029
4.037397649779945
3.306556691261002
4.352806889048576
5.759289759743204
18.21941619325461
5.977006949655779
25.304789840700497
8.69282953103997
2.025705011181858
2.90837666667334
6.42664318380996
8.486113256735182
2.849208486905924
5.749083064005033
4.096960155945622
2.7837164268137653
6.834182608989168
9.058062340787325
6.225003111054523
0.7049749555680428
4.122159448091544
3.716728548994481
4.299449339585663
6.817586053089504
3.4762455515732578
8.697751814695115
7.650694750913752
8.839542793856925
3.327542170153775
4.619440612956942
5.02488158035749
5.572069781184258
4.8073114953258695
5.51763351321871
4.568719686561113
3.77893060178441
8.230159100998343
5.875046536768828
18.55095998020936
9.468375595604085
5.68485311473154
8.585340318439426
2.8164305503622242
4.717975852034624
9.931238120740874
4.094133234732596
4.305128778902085
2.6572218181806404
5.004539937952019
1.4746187972424298
7.663897317785882
3.3299403806501253
5.894793085537853
1.9031718689858217
6.752687022694088
3.7723487603008485
4.89773901196937
1.8427952976522455
29.15396458280882
17.487002685072
2.9304579142822202
8.781426058140001
3.731291381038097
7.025814383835722
13.58195346756535
4.8783470390953125
7.826373374376763
6.1948537390004645
6.911341476897141
5.209777050299483
3.9552416254732354
6.879174350559712
5.444491288966917
23.989438795447356
14.095531984807105
3.0357480971816675
2.2175847224149714
4.554769416545454
4.3106419694700095
10.956657132917154
6.0197220109172
6.290645152128374
11.307665281419178
22.396281303730436
7.437677101544537
8.041457415352044
4.392455632780209
8.752663151119549
3.8162765923312523
6.701110920815775
2.4039329989688456
9.80123947923202
3.997865684721612
2.1138168516944282
8.975011162458145
2.771919460946553
2.2375930453068853
13.944338582282317
4.2022390666422345
6.251271087736199
3.3408171079867803
0.4437334890974426
7.031341865911564
6.480089179706767
4.891170130936414
5.230164577442177
7.618500965012629
6.40899623706822
1.0665748458379851
4.4352103545100965
8.008818087949699
13.797258548645425
4.936835392785455
6.020766296422806
10.592903296309139
10.611125141846042
3.9312383219201026
10.418758945592508
6.523366942149075
1.366595024045673
2.3454111561571467
22.173128756564726
3.972275146806546
4.981452765683767
2.427286686333829
2.721512711859168
6.936879367971329
3.992354006496003
2.8562670654963584
5.371847733270049
5.120122619863566
5.960083339645651
3.9105346242151158
1.531995311094201
19.93312153885666
15.539037363479698
5.920427875062799
6.205686187590626
1.8849582507044493
7.85905937211026
11.298933858342558
9.519109476637968
3.411250848498222
7.81337054789664
1.996334826802386
1.5779689492015123
6.0008623196714375
4.259958123601779
5.17697370685513
22.119538365989367
4.275300637481833
6.724173396763907
6.428975826486555
1.1069730222607177
6.617032679379509
7.998257853950101
3.228195620583597
10.55745786888172
8.778513139648824
4.285730979665634
14.419873011524086
6.6271581907127
4.803153154029709
2.6937733811530586
3.3192700082773126
5.867931165103782
13.336372389810666
3.707875590261448
9.28873367052087
9.05366652779624
2.2979524871854635
5.424539737651622
4.672953614480372
3.6863742357485796
7.431212075541592
3.5612503251275025
3.2939935936859217
1.9958968965987718
5.6672908490718665
5.506470997940574
4.403802163955055
3.5690242037990005
5.677850653031306
4.996431666914624
2.0270989436839413
5.507509334691809
13.885262364082994
7.935024411615103
28.1909730513469
3.7111670095327653
4.246766277213908
6.902617460347014
5.589704207465299
5.073428590648582
1.9460543756891926
6.693422707715028
3.940099172834549
13.834853250656584
3.32534009034009
11.60345251348975
4.539037381327466
0.8322271773368147
5.794455053848048
4.119856171527156
3.2046587358768375
7.1039769669982435
3.6636815927772575
7.442410216113373
8.661291824110247
1.8544963703049757
5.860796745843465
13.474712419471048
7.167624304782657
4.755788431137073
1.1297233707127015
3.6441481395302002
11.148504603368595
5.482710016196556
10.095423213981766
4.690963590341287
9.025254880841818
6.3432479759599
7.451659737345541
3.2281917009372374
2.6351987068982274
8.568981240178037
3.9266554042388053
2.2653074307115704
5.587485347222471
3.37524130787153
7.639502986194705
3.936668562879571
3.78998401145026
3.4398349554834677
22.722324198540406
5.942929264625093
12.586332185399584
2.079238892659416
9.655805154756552
7.596004420695001
3.740753336817632
7.341210636920648
4.094976827890361
2.205235925188175
2.0622573044628254
1.8646093428022388
13.397343273211272
8.534144843498852
2.431860156059396
4.375336484802136
3.003610129605404
3.833483246764817
1.2399151404063504
10.274050184544524
6.743921681877409
1.0388445216507969
7.565503691213941
6.924734383163979
6.539920550986302
7.506053394978473
3.2314231170444665
8.312099474301064
7.24383760066374
7.233933554444159
3.2272277814343173
3.383014802887848
3.1626863207745814
20.005604339015033
3.807337787830111
3.0043626602568736
5.767551760832842
4.052863961958958
4.76555999290482
4.579273426998638
5.499126496835295
1.913210388519828
8.723001062801346
4.298034255664077
6.318010210278803
7.75438479551824
5.06981599851637
1.7040181521681963
8.617226114103495
4.799504475373609
1.9896202803511178
2.222411988875833
3.702234983408222
11.345727914564797
9.587231395514465
10.875044958863477
3.0965930969043525
9.29288917556788
9.413603764206286
13.668768597817936
1.108549780830357
7.391288988621264
5.255884160937909
11.925037205211705
7.988418331698935
6.572534068745202
5.489969733692154
5.280789656814017
1.7482921082010994
3.3427131178504808
4.281868254287836
8.029545069079736
8.941998021420021
3.5448511583816855
3.858616883650668
6.039505627172351
5.69966731480792
4.732854021231726
11.864788286447332
5.579906588425025
4.047357590137776
12.627664554024292
5.579883168834292
9.05873268048358
4.740086578070795
4.017546900948119
6.471859188281131
2.83892079908165
4.0072115290055175
4.860658696852918
9.898157966599976
2.4960830905594227
5.42307969273362
8.40150280925015
14.26762871766259
1.7052457046827363
4.146117725175122
15.293573352386744
3.648133679954941
9.82504369523809
4.848956870933238
7.636637582804186
2.8523821529227815
4.411559063378707
7.889433841048788
6.65756634593951
2.0922867441263033
4.855052545733166
10.186606066504385
2.9425934192117436
5.153110318858678
12.711405239888332
3.361326266059737
17.473876444845786
1.1906732907603488
13.758457602234072
4.16035973827466
3.4267046349274546
0.9778643052101813
2.677717457537367
7.5930472793838755
7.997018206892759
7.636039637599922
3.0681966960521017
3.360978542155823
2.520525726375319
5.914596237353419
7.735790881426616
14.627240898219114
6.976667385853327
15.998222684922073
13.849811111315665
4.0599159056370056
9.409283662293886
9.130376451216478
6.118300888205399
13.041622678099506
5.576882368642574
14.45858751910823
4.282282879551807
2.5975760959525953
9.608150617161984
5.482103096326779
5.7135177486086866
5.61773164192569
6.031512312455088
5.249110351667385
6.455952468632695
1.8944993554274778
6.569998049802594
2.221509207746578
5.468265505746377
9.970261170439437
4.250258102634158
7.275560274691271
2.4012225325032386
12.450605520074276
3.470201258569937
6.820716401248527
6.704248816889704
4.161666403912565
7.810723500030687
9.89155155451782
3.5435366255470284
4.6889266096538265
4.04156573212784
3.9447106776075467
3.010028223425327
1.4402934022649578
2.2483518898678194
2.420822745206621
5.336154814497618
4.317287616291297
4.948689979397463
14.30826568669641
8.556811192484693
3.5999053237386125
9.329801380778905
5.431485590173761
3.027402089241772
7.000803981212915
9.888655513643668
4.378811603034683
7.7490686201295285
6.301050905096316
13.416725063506052
2.41899591827385
8.775436537827774
5.44482469916716
2.5100199493025226
9.751377614093208
1.7599101186850414
7.226811267331653
9.432874027563631
3.471691687728262
0.8056310222429017
2.8509102136346547
3.420237605435996
1.4262071673287748
3.8318193355926713
4.720691721215904
3.0108131774680564
2.5376470514805054
1.603998832310472
4.2208205095601095
7.161944092888932
12.731909888961605
5.346187650769087
