# Supplementary material for: Automated reconstruction of whole-embryo cell lineages by learning from sparse annotations
Source: Nat Biotechnol. 2022 Sep 5;41(1):44–9. doi: 10.1038/s41587-022-01427-7 (PMC7614077; doi:10.1038/s41587-022-01427-7)
Supplement: Supplementary file 3 — Statistical source data for Supplementary Figs 1–7. [file 41587_2022_1427_MOESM3_ESM.zip › supplementary_data/supplementary_figure_5/movement_distances_mouse_middle_1.txt]

7.240155627866518
3.4554439356715703
2.8764987119480776
11.793088480224299
3.7463120764089997
5.764871995276578
5.4874486083347085
3.090964072348355
2.1493073365782442
3.899822216201452
7.088827132966533
4.286415866995802
5.358175248506426
4.972670961627471
2.918984849990999
4.404989927034927
3.1932268121893985
2.1118167807256643
3.2302435261528584
3.378895415332045
6.37369799615427
2.8972983513337898
16.23448506987371
2.200232418311596
5.475496145495802
16.74973843688755
1.4725802268905508
7.650261761298388
2.1952703049519156
13.821729926525656
6.842169126046272
7.215988747123095
5.269939830526536
3.7250043019718238
5.590774032102151
7.086276371525045
1.46942898818863
3.416020396811139
1.7954378967096116
3.009887884491357
3.319236108075707
3.4116150488880255
2.8710148727348725
3.4948964202182453
4.431296389320144
6.749530622458906
10.61496934131113
4.71026424890124
6.406828172350314
5.165427293110263
17.27300299596589
2.097052512428045
3.108168445658402
12.215969680590675
7.3004073467373765
4.673663441571872
4.078233542351743
4.0286006981352225
1.3015200632263721
10.254197292451734
3.6773759478201926
2.945288113964887
3.636260076765501
8.234561979564713
1.4288787347974377
7.469249579689062
4.092945669237269
2.9075748596856377
5.690218272122057
1.5734601144605318
13.65310096768763
3.0980526705046136
4.135500696955844
5.717289800874023
5.3444901603130575
2.1845702761006027
3.577446409076488
11.807241442053503
2.844051539097472
16.73094437204534
9.08190054928473
4.274294898383841
7.690785396320011
13.003986812599159
6.028229044488106
1.1286696290501572
6.642766213112695
5.318224981825579
2.2276395260562016
1.722759488236443
3.4471589470091413
4.89848048191657
3.981324201164007
1.9165129328821966
6.331102344898808
7.483998561737844
1.7981946193547573
5.359155457222887
6.579355507977335
5.576478428367825
5.771609461016386
5.549650380344938
4.857331006356331
3.9870768000664696
5.813296167188102
7.847883368354833
10.849009316427873
6.138193433824868
5.031343318484457
3.671359931434027
8.765019170532184
2.3590616891131666
2.821076151400543
7.663459681748093
6.177078886319461
4.117314274688851
3.061387804960594
4.353695096273175
3.406917741642419
2.7700592672295263
12.727773337665928
3.7086866140169192
3.211543331784437
5.695206593328418
2.9745975265389406
2.509153330764786
2.7645492884137304
15.955831524257391
4.873883641201101
5.257596298387333
11.329220246623933
14.146001142938848
3.4610428482563704
3.5404705327675585
4.852873002298652
7.233756176638722
2.479049390211482
5.775911890953688
4.102199975001898
8.827850224630508
4.007204628229487
4.670708798003123
7.39551201177986
2.2866155063158544
7.071793686993766
2.644407791559487
4.811621701090083
3.1801665721991776
2.942634917967055
4.685433946984201
5.635181413451347
3.8222987125342853
4.914771186908178
3.175701794027476
16.24214130503985
5.235278011414677
5.5610177239960255
4.7682297203464525
5.782758944160004
4.623395475327417
12.630428749936474
4.578682016656071
3.2907297163861124
10.214373385226022
3.7387473586024282
5.641248287399532
8.08119390863834
3.37868116826623
5.920921401626022
7.873652609514948
9.100975935637713
7.137061576377424
3.253610481432041
5.714126955476396
50.68123968706059
4.885996059591391
15.3361166379358
3.4345286416341487
6.113857053404009
13.05374532850767
3.766936060990278
4.638697127914403
4.037656071542235
3.1272443686748006
2.527510313497476
3.7820253224573115
8.710176973878188
4.475657935804921
5.630750743994559
4.458146406264576
6.663161780528025
3.883687584734352
3.158741538419092
8.698650035462348
2.309587555227339
3.822219308587819
3.7287274686845207
4.924678448171348
6.294583669733312
5.751347482095872
5.610212964812327
12.256617507685013
3.200427525994596
15.52002744611502
4.081854123797521
4.806442911564536
3.1893336926492717
7.2733874130511955
3.7549588232379345
11.452651692236962
1.969138818458091
3.431715714881239
1.526480104339055
8.566601081677929
4.4450169001484205
7.489238373812144
2.481008711080259
1.6101387123547837
7.651625214411712
9.836412766524703
6.51173236700571
3.916085998371133
3.877851456907914
3.453771664310771
8.646221825844524
12.781886347389039
4.7600727607114734
4.094095453960971
10.411306595713423
5.838055923780181
2.9946865042729547
2.1693226225181963
5.628374992524759
3.6013191633761354
2.65811338732703
6.736601398122069
2.793143604742363
10.297281828966893
7.654313559711677
1.9197450061833403
12.037631183659931
12.407703982804334
6.0127594757762095
1.3195239910774774
4.5903479884094205
3.1983690576912664
10.123844180527772
7.424490023391966
9.085000984855093
4.355493023319548
5.321718906355489
5.5513189351132075
1.7744259339446655
4.229034190502129
14.695949092671475
3.208846303932017
2.6647986434936177
13.666135442451221
5.61901261653685
2.890404563258776
3.7451940665964325
5.6251952450494
2.712156625966244
6.572527213440153
15.146534433256532
5.079362117574775
2.9565775635118965
3.1158562030879873
2.2423336466840493
5.52208190163288
6.775996569106585
6.18371578363885
2.771816415300944
4.917303530560315
9.341168091260613
3.895688737597993
14.708782606243144
1.185762683068151
3.5783113948726473
4.814723188636826
9.31840748969537
3.813790027472636
2.3915559092470486
6.652482294449007
9.139696161995712
3.9274708727997836
4.261523830117967
5.9006768621249615
2.877485584250194
5.4447706434558585
2.1165437541123504
3.4447623640610896
3.1204918135853097
11.885753629971973
3.9715344426570933
4.535718636893194
2.200407853917604
8.079891000903444
11.950936624045301
10.872663046494898
5.170980136264965
3.2857716083574204
7.711038147769447
7.1709759254197145
5.753286979862909
9.812654486977562
3.6240352298966383
4.554799855560688
11.200998127382892
5.483851861031662
6.98850404802838
3.856617922714978
2.266374100798045
1.4093113998431472
6.859392562777873
2.291824172931133
14.287212090845662
1.6374852812488325
3.9521484413009422
4.222208418980492
25.19274723444083
9.8217266230146
4.225534977616457
8.759007448654001
5.783688997317905
4.354656860627735
5.238611503262301
3.856629926718384
12.883361095750358
4.915131692702404
7.788793239140727
11.245297062237412
14.54642030359122
0.7661077051541975
2.681337350196272
6.642944800924063
5.118904910889572
4.016653645569009
5.29576173015345
4.4495651784763375
2.5528618984346396
8.95280924789714
3.112536258780448
3.7570480773633665
2.194110805919088
9.880335711869963
16.28340097422801
2.494541228803036
2.7100429749412958
5.24597759685253
4.685128583614025
7.615006040122809
6.624302162304669
5.066373254293294
6.038332931278259
5.486548471530824
6.729082024149758
7.177388679485752
11.754723669438329
4.835580826480321
2.7145408459830893
11.261115179561198
2.7017109885696344
12.176380239097881
2.2807660704153796
5.2430389478188
2.440206117390179
7.8958005249886805
3.928925377251207
11.423311155489767
2.0656777191649693
3.254134734223733
4.901646012378637
16.850973835100003
2.7199337834273014
7.849022374085178
10.013840295567785
2.9080728847433264
1.776223651945292
7.026635845481942
8.066731617317771
12.206633916786235
4.378483614819696
5.551389174053584
15.705373566264038
13.574462286509105
3.61886742081742
2.00153825536526
9.250693458572762
5.86284546181124
4.478072613237744
6.761611476810767
4.427056289888725
8.850494479471962
2.4399543010348292
2.101159787255555
3.449420256282259
6.83109084841174
9.979983028140472
7.754901235087965
2.9922201575135747
6.883169977708993
3.87724547032879
7.878578511692387
4.0143674999921855
2.1278993721227852
3.7238009905718714
5.008221379970581
5.726831183062542
3.36808915625261
7.908629380753297
5.791241836078761
3.822032196524357
1.8865541792598863
4.765270372228233
6.177800781538345
21.80081817943211
4.665093068239196
0.8774360071839306
2.3754189577798104
2.895501901647134
4.005866467534471
2.9949124236741014
11.997663790018697
3.804010815857852
2.6977590883622713
5.9967158587885185
6.496969639072594
10.848182562369436
3.6850369172276523
7.439370778483742
18.071177476017418
0.5952280254598044
5.499831471014718
1.1109423577918014
7.830702645602329
10.258606663268388
1.9901369839420706
8.429615510277324
1.6441001711568937
4.610864602028661
10.349570496089454
17.21666131855741
9.160416914033807
2.3140572884653343
1.895564824146539
2.7988330222564803
4.485046171446961
4.700644048456589
11.212359882341373
9.069876192749497
6.91022744934776
1.2661608133758409
5.239701593349171
1.9618383846435912
4.11224825407888
4.482103321338591
7.62484601690829
3.2172184236821835
6.462570414777916
9.123512896831887
6.147040520186346
9.431980642299079
1.001116627180536
7.551086827847873
28.966368591708573
12.806933618988202
3.3254298573794507
1.630730890317817
3.674299208439209
2.836270416870951
2.259420601742192
5.75066463453263
3.9462848123049508
4.150910344992616
1.5560282112658708
2.1755316321872895
3.01217368502283
10.663655042123311
4.432123629603898
6.506011390757215
7.105052095335066
2.5640024827286942
17.462908977055474
4.292520978636411
0.20543861312607117
4.1286240831066445
9.848268428067753
9.790516396663136
9.249496804502241
2.280650690330145
7.677569215270189
7.335774914180287
1.8259252556134804
5.453754292747887
9.17338628747794
5.024808360441273
1.0334822639596255
6.216395731574279
3.467545335859668
2.065015460609375
7.853849380717295
2.4791602010639324
7.859968079131653
3.646537892428229
3.7282879722907887
1.555226060411846
4.786804640192148
4.739140087946174
6.662563052839225
1.6051985797648909
4.546835657542144
8.823637702297793
3.96496298132215
4.617437345800278
10.306213167477095
3.3608488887145826
6.677366314829873
9.164330578836397
2.7385680438145634
3.950788311921905
5.793536013558871
8.962887691788284
3.5804564757129684
4.718613919766718
2.6671671671324546
14.963562917018843
1.979940234823861
5.154850603790639
2.82507469625339
4.136615500525562
7.4035150819928
12.098727812636191
6.303863197466461
6.129552100221941
4.808635907883546
11.825383877040087
1.5839717484572546
12.141260535855809
2.78359182814775
9.070944850974222
7.828536645658427
8.148464398644222
8.33133810249935
4.2427057124478305
6.03055432540026
4.310372031784117
7.365057728234265
5.110283515675279
3.709292584130392
3.6225745618052305
6.300182080541526
4.913537636880708
13.333334148247951
3.3578693772274657
11.970778849090003
5.789809898247987
1.9407741821148317
3.9467662614290244
1.995573029933454
2.891191432442755
5.741258590257652
2.407691818079763
6.191332721890616
1.425124761739353
13.165929994444848
6.37418576986609
8.501781810477015
10.604965957399223
3.7026545570306615
3.3565901159279465
3.0733721347164904
3.401112403244178
1.5441459845798828
5.74883348341227
8.121559864409388
3.724688865961224
2.529032922636403
3.5537587885710167
5.352754255186283
1.0136152765332687
3.8003449536942067
4.45309941023361
2.8076496082276403
3.3049891161339393
9.909071737915772
4.546321938094155
29.604216157570892
5.899575522752843
0.8658629643339716
3.239876418337312
3.696154984490036
4.40958716504847
8.696814757905905
3.0271237182195696
6.736889148544762
4.794205351665154
4.9724966662889285
6.211422087056334
2.9502188311442272
7.627972354427549
7.81341291033253
4.038735057895644
4.963446496558534
6.0443287919819335
5.6653027441236326
2.4658728233413374
7.270777925417272
3.366493142655295
2.8423857045467686
3.0703809895364538
7.630810709310978
3.5358198502532656
3.4677889906929082
5.175440426409457
8.72701098233962
6.899766347120239
3.2416335741429494
11.65270862458128
5.132337937169185
6.600367021670155
7.358706702589912
8.956893620027182
4.390759292648893
4.604979421718558
4.438812171864798
2.6680482417515727
1.166533113726452
4.62032808200182
5.3895731203593575
2.300526429695611
3.054433834235316
7.16360660982532
3.026601483701569
5.407009713337475
2.119686952033523
5.150180254392241
7.045377313750018
7.697774904642791
4.787137508279368
16.030507514457376
4.380431659158993
6.900194359631794
5.325886036301561
12.924763577169998
4.80954174614001
3.6082738441856255
7.514627486353328
1.3876254666899537
5.318677807720901
1.9199817704741406
7.82768558347341
3.1744106926730393
2.1225334342447284
1.8467070573748106
4.650384656681865
4.582581431866654
2.5992560253546717
4.205636512246442
2.4747703798091925
3.885364180148903
4.927752278509805
2.031394603564551
3.043104868505666
5.097770237483739
4.700209199918778
2.819161235538403
7.719094678021013
4.0744324505307805
6.645242171119277
7.002785295322161
6.782756594599727
11.090398547167085
8.013706804837929
5.639007294240531
8.24881761210755
5.462610346340678
5.272186259780828
3.4405288512791223
3.4936232219145644
7.824202410291084
5.019144275278734
6.107843965828615
2.129496451367473
4.472279700934927
2.3223188043708753
3.7114650702072916
3.8305749713090425
6.265729680437907
5.0742205314378666
6.069576745368113
8.16357620025358
9.128462121843459
2.2040055042208104
2.7991734789224467
4.4243317606169805
12.897174762099874
4.022554921124128
3.3219529384302176
3.7414324176412572
4.685575094453503
5.915373712626067
6.75007475468198
7.299948505729218
5.198769497337881
5.788433183455574
6.025154533058765
3.5209868623059566
2.5861426321257213
3.8557252122849617
4.014579395537773
8.50965882403987
5.040174022995138
5.206791864082018
1.055330799632711
7.538044971517412
1.484015856964943
4.958901621351835
1.4019874624668183
2.728166935263895
5.533061716415029
8.119915732724454
14.394342464793782
10.759987918239446
4.918780359048341
6.236839095893482
20.327370486461618
10.658525810524981
9.155116055840832
7.7528694080613585
8.322784176217267
3.016068544281587
3.867434502004618
3.1773877498757117
4.754945837821083
6.814790762627136
9.583028670639667
6.606885082057343
0.9777288766305218
4.5327302605919675
2.6750062941234267
3.2312828787179786
4.051574062319146
14.059683964658811
6.208720363727038
4.566907713020679
12.346786132930951
8.705915399859988
0.676720963969433
4.3615056356588315
3.6990410643929192
8.123402672965579
6.751945555999041
5.7992838653707555
3.441017397161591
5.5416465191755035
2.2998302713004106
4.094967267837561
11.956714544483308
12.842884419735714
5.992994551871719
1.6128944596616461
3.935977453196962
1.6005306406214008
6.224320248869091
4.668606808543696
7.893782244036966
3.3880268856901767
6.539271577270112
3.169522677128652
5.303385495038781
1.5991919033806028
5.185322531280414
3.714952450856175
4.556898678775643
8.84350854865817
2.5399433774877833
11.361046917634377
6.791086912463262
3.529191670516796
9.805626323452156
4.242605619811852
7.652501941625115
5.791216484673293
7.908822872856091
15.4873441303937
4.216386900655866
3.848990343283772
2.9005044773779383
2.69804952322468
12.868468730046972
4.259310671270431
41.20823132307236
0.534568733691437
2.0838499084080753
2.2816239384141435
8.464130904088094
4.267854763632559
18.648253093117596
1.9077201479990697
11.445480080173036
11.247413259306411
6.0921818827462735
4.146875385426643
2.6714074273333055
2.572888000966471
10.571460060392125
5.602766179773154
5.0085846890306325
1.9436898031304923
3.208262184227228
10.545051206362016
5.283610095967923
20.333104011629686
8.763862803458263
3.7097792458850853
8.283542757184536
3.3200313438385636
5.088341470247633
3.177571741412513
4.404211583082496
4.5747585103191994
16.228009940117584
1.9528619140529448
5.023447458951655
2.5403406668079587
2.7338827223227598
2.843847656368396
13.141121094832208
10.008874446768653
5.53383143980827
6.400992112149088
5.555315055092057
10.682287691065522
10.184758418773471
3.4872361036580237
10.608423084916332
10.347219095586318
12.205658851507314
8.347072559752457
7.970727319874171
11.783801864259877
1.694362283137769
4.191247761222147
4.0970945839112485
4.698029306967749
4.319534472528593
6.842573190417129
4.724428891191552
6.345228927397646
2.3475660999037755
7.394255915450593
6.380133129173979
8.081498582862038
4.388883923473011
13.115900520315492
10.078234530108185
3.689705862289376
5.31276874008438
16.491535718034328
5.468227320442998
7.812149576944285
6.880615443147429
5.663067313388257
8.96390919197481
5.00187641290843
5.674619278271701
3.1143698952196215
4.893906767930919
1.5958482454068386
8.584179756839866
3.2525717552228084
6.222283376402295
6.409996642214605
8.002115080914086
3.9319216313514462
4.597346549428738
3.6096121481487526
7.9421848869350615
4.087183612738273
3.8494569527677687
19.23635870846154
11.281638507512708
22.650750916944947
6.449661007195822
6.851465842258324
5.753221161363315
13.290960637049807
8.322728517866025
9.070280184282984
10.070872815258227
3.466116319167516
8.314795992057697
10.046269128907284
2.6141497717185715
12.441657244493998
9.2071545975964
4.7342271172277695
10.415325299043863
6.8688847951588246
8.67840384135686
7.948642425874303
3.0924999711376984
4.791764344536564
3.4803233285807496
7.52633971652245
5.668815299828613
4.730326477483556
1.2895726791928375
3.192700326947816
2.071212532215896
1.9967467236188248
5.0839686569891
2.6584294404286166
2.3156386365717823
7.6839816669440255
4.946739538753865
4.0590620949406455
3.4040646306504168
5.459106389726665
3.276238922538518
3.915559536180109
3.5409318910755685
6.4555058957393605
4.564164049426732
2.1948976495983765
4.276687659387517
2.8701128576502826
1.3184077906790603
5.6788940946793955
5.656145252683624
5.61972660403198
9.307625916231059
1.5716960087409477
2.0820415743332434
3.451935941330646
5.3614264967028245
2.7138842156107295
4.120279233427785
9.824396826371045
6.713290502446797
3.591157907907625
4.492691616124486
4.217982220163694
4.621989467610405
14.523153998524725
2.239217904606435
2.0234079884061886
4.960185530164288
3.8863575564824466
3.710269358395502
8.602260029768258
6.022887119566765
9.948036038076497
4.648797687027378
10.395012506923418
4.97694172131868
5.008688988246132
7.243855179632406
6.6594131968357475
1.7339423913023884
50.51820945696452
5.578904560348639
2.5444616162322644
4.679900751623816
6.105996959145302
4.241602921809354
1.844505431899276
1.0522273261326898
1.7477063355344387
3.8204813685500643
1.440010943303513
5.4003542352598
8.139224136069855
1.1311960636874512
7.51079246379409
5.7596883992792005
3.336226276763246
3.4593999709897507
4.089825871226983
5.805864924617952
7.132904522284759
4.830077047857969
9.90335268397334
3.652613849832721
2.2006408670194433
1.4902978427447886
2.2871832597127306
6.101164605360138
5.276546965452725
4.523740979881203
6.688870149821982
7.859563182772582
1.5134535593784717
2.8295022209282115
1.7816370903461414
6.704437269712406
5.445142000005696
1.5990971998199066
7.448735106608732
6.115103444488619
7.273346021161344
3.902866038263199
6.0137289163603
4.486620271688925
16.257378975014927
3.6753364156806767
2.9669482965902194
9.0326818764871
8.05431977553793
4.092564771352666
4.7254308709136135
9.670412281556128
4.821366508954558
17.89914023629855
2.3032796066611048
9.011213943145673
6.930056218505134
5.403348329529759
2.720706919258751
8.274081071413972
3.4712894845421163
11.795831514635859
5.486854814479654
2.6791287744720584
15.083972610579234
1.5155358042648293
1.9661679597763002
11.150422841522108
9.285451070038144
4.892192759004241
4.147294457523546
3.0481962998651384
1.744687861765422
3.9640297729098486
4.7085765057581295
8.906352347733767
12.00688121875173
3.1919918706373247
2.947862197282259
9.08698067193392
6.895006045172772
4.432116838799625
10.481174953969767
5.935459064270009
4.525213230066944
5.7202011312588645
5.054965900728811
5.562091103675476
0.625498674157885
4.548693269167285
1.2921950294859559
4.917174294226684
4.592420941736611
3.8411463003707618
2.544211103647953
4.63316366422552
2.3014766960972075
4.743244284198811
3.9805064946116238
5.616483380391726
5.10346926750605
1.9898442949237944
2.447741175234928
2.2125908567758454
7.700886327255219
2.2856544389967435
13.008284623457952
4.045139068097019
5.031868891776188
3.893857760324554
6.730514696201181
8.398070914779566
8.897707875806733
7.061581234343404
10.631612809308292
3.0849334632649152
3.1421705268820155
14.132778778086509
8.053303331260851
4.438618396610508
6.746621713926142
2.4211075912046507
2.216674397867864
5.583858920454897
5.558519820632402
15.049522263177176
8.57440694012444
6.226003990535915
1.4277405203443094
4.401738531720957
3.4868244046435493
3.9634870463643788
10.704848874169276
2.483966324830744
1.7552199132703665
5.8900156193868165
2.593865972924881
3.23132519560886
6.7904969633592245
4.666403684905733
3.9651374952198473
1.647983305834341
5.147291596964211
2.455343350289853
9.809111338900196
5.243900825391565
5.128168054166723
2.7032771176868144
5.153306729618941
4.068164582097481
3.941034597989734
6.571453656320133
3.4386418068779463
6.956557223040722
5.799486186505743
9.542591476294335
3.65890119136469
1.040756294507626
8.240364987954527
3.7700766995347266
4.3207959599111705
2.4935890800022205
10.583235928622027
3.0379624028519396
3.6276323410550666
4.606525650436354
4.876471134623994
2.5838693881296515
6.039212153994447
6.453025093047515
5.534491898137663
6.225896614931702
5.379386369247578
4.571810790191697
8.303670087514726
8.483847849463107
2.666112254908319
3.534408596369838
2.9700154973417803
6.789186577003581
4.214043237900947
4.055145648814315
9.271406860673942
6.210080678947278
2.05467540753333
4.220143229871522
11.965645809433724
6.31826356836968
4.6580981158188655
4.512649660709619
4.066567936736769
1.688853774718379
5.161447866184015
3.5448924399166355
3.614500299908876
2.9698980236736
2.392708881593979
14.116287918192883
7.0902776354037576
7.5853961369896625
7.457477476543297
5.2729837734139275
10.466122265476413
9.163963958014921
14.863176321222955
3.310646359848362
7.831552611199854
4.439724226124061
4.533940350714636
5.265151115220107
5.157353889172409
5.286617900344922
4.441318839529417
4.060553531506818
5.329105179112764
6.530575629274953
3.8590347166953882
11.928219203341646
3.4047010894949676
2.2604886493464535
5.452447601874387
8.347334254537632
4.276375237350721
5.81604843906741
3.4534636888919428
4.6738105999707535
1.848398940766209
3.162114666943349
4.39658942344061
2.4942077366206576
3.8746003623313037
3.1798075244763675
3.6021323702299735
7.308024203010291
4.676061650116004
10.665818264173854
8.320674959520826
11.257828014627428
4.244897403439073
4.620548829448882
6.493289521711983
7.824487252084462
3.8768988803128863
5.357657319859851
21.81305587854946
1.8898887133351097
2.82601627581223
6.81193339777401
11.288619721636824
2.3034253619425766
3.0000098151972816
5.234145457522762
2.575847032842609
1.8083696747297788
9.051528634471318
2.024341446208969
2.814950073212593
3.8375076234094463
1.5292006651179073
1.9962074940874937
11.365798286718132
2.948705552016218
4.124186286524493
6.130586287798134
5.025969939294153
7.4630078275090685
8.128448159976177
5.622203806947851
2.787399182474917
4.189066102096694
2.725560061769268
3.4381476233870942
29.680776187087705
6.754457559658441
4.09508459833748
4.63981411232824
3.498499626347567
7.029776483391535
7.961668427470967
2.0916115143515497
6.728934194898909
1.3636985098210368
2.3309094439576428
4.3733226977020445
11.010290368994406
3.120723585812729
2.1157403157832477
10.698212225727143
1.1197971447375672
4.311245077030226
1.5007131979899437
2.212893413130189
7.849093985585446
7.419157281755447
5.849036107803716
7.76984612392591
8.3831361146257
3.705049363312458
4.331808816689384
7.309844156907941
11.337704612093273
6.598987007164626
3.6361844741752387
7.063121520887771
10.245097442859024
2.7299226942311736
5.313185579547737
19.571444295279587
2.6106663380483375
8.914448367154305
2.891554196602075
3.5922642215282177
12.75400203028375
1.13486163952645
4.870894588910203
5.288493944897909
4.48496050670618
14.350768431184406
9.017273427958889
3.1140272986820903
3.9928274551172467
3.2719752524594243
5.386876378087394
4.742938957737513
4.261999488463031
4.717058659743854
8.309869017398952
4.681229449007984
1.6867752748602143
7.445995129513576
7.871600789660633
6.040542076811223
5.559052125860347
3.11008079972736
2.1049209559969593
1.3069333694730685
1.9598259943344436
7.360297306116288
8.993303701821024
2.7852424609444757
3.0028154548411887
3.0568907285220903
6.8236983491993595
7.116553347906053
3.2865609309946726
2.6353020484083634
3.5543514662087974
4.006745871013079
2.91062390598632
12.218375693662418
2.9274223095039837
3.4412798265272593
2.152636449203138
2.7777713981285252
1.4997719140909505
5.951588275233406
2.9142409225308374
1.7789110756154067
10.446958461981952
5.009829681049677
5.164294699691111
11.744344353819029
3.4463970581834187
2.9027861183535673
5.959302869343704
5.631506645797926
5.277744799871964
3.2542489800931595
7.965703977205148
9.914265226370896
5.939158458112228
7.383563914862329
4.279405246738752
7.043960490028383
2.70131484250457
2.5309687352745462
4.139615596744061
4.132382727107972
1.8735908602318632
2.6149385701523205
2.6211572317611984
3.6974441188661924
4.076117764650186
5.322035672569334
3.263045750131589
1.1760721014504858
6.169976124239599
4.742653647296825
3.7052388573912642
6.3543338627243084
8.807131683772537
9.44979383988628
12.992748240214123
5.731471136581905
5.804012822367309
6.327329168270717
9.542262313685612
7.82936707070201
2.993596305574372
5.478798289823476
5.760923379259661
4.04096699590547
11.867855720469217
4.145462615474857
5.853725955720659
8.305919464297835
4.7366167092023375
5.816088634598817
3.8232475578705922
4.698393883360955
2.525392045340693
3.348049056290682
4.353851786660298
2.6571514302822847
13.192494187566135
5.991527929683197
3.2607797078969374
2.6816051177581817
0.8714812807565583
3.0820175788561057
5.452431467319705
1.8289142034237231
5.391233109913131
9.595535579341885
4.235461525280441
5.063020294163328
11.155014199758458
4.823745183895643
4.989205662222068
6.394444854618194
3.734175302286032
3.125799491182846
2.906617480006302
2.66536336749808
8.13251277398366
7.309906030328889
6.0669796080776885
4.056097246753997
4.2423609604796715
2.840603048332956
3.810956613325689
2.077351485185173
6.702974408675973
4.872468775818782
2.04176680320394
4.397986975935609
4.050753164789374
6.026741366960273
3.637471739349865
2.545449667183033
3.7901224564316918
3.545049606090118
5.674413718529109
4.777536190014674
8.428574721174352
4.508372570577359
8.184126914383562
2.5791881214836874
2.4636587990554557
3.446745457779402
5.509805989498165
8.603657639356504
17.718172751964346
3.0607560019660465
1.0085956472765105
3.29234370329182
6.074684719206196
2.81352014947586
5.992896188315536
2.1680406432449915
3.616420936656545
4.033912588946367
8.130306373133976
5.285715935774939
1.5304525531784858
3.6382539616533807
6.03285518836792
1.3536344184870577
3.0863516158604685
8.681113032862095
1.4260574650571094
2.3163580497090317
6.425347473292957
3.600479447003923
1.2883979767435634
3.572559895489305
4.573052477769563
4.769498170812955
13.885821502841667
5.274546374532898
6.289538901468317
16.06139390464291
3.1878403413160323
2.9115352877886127
6.76603534227241
4.07439640774607
3.8301597501742313
5.245145484215928
3.762103395350861
6.573584361672243
4.457772485724523
5.754389602597351
5.9800833153556
4.048456117743238
5.139064980352173
7.461634550060132
5.996584444290992
6.401767951869898
2.904763427833633
3.820367682637917
3.864081552948686
2.591929715516622
1.2459283741198581
4.1879757710125505
3.762264029233702
4.258670516926567
3.43502068227185
6.9471212496959325
5.924119738133995
6.920651957519646
9.995958014970006
8.694741386491925
3.1449863964030866
3.8754245140112955
2.3598438632724115
3.6613593183574378
5.371604343986136
13.239269090143157
5.050669952517329
2.4488437170377724
2.3794683488068373
8.952783631431089
5.510939294657643
5.984522378703082
3.016750888671892
3.8414504449071667
5.12328953898617
9.971037866899923
4.813353979725117
7.6737071692911
11.818829362806273
7.741265282358614
2.401778203783379
11.253961304435505
11.477203315223917
4.364895328465889
4.014968152833871
5.6023580476205925
3.7331695488585384
9.195828271732427
2.081063720171794
5.977873543246899
5.120046942662802
7.568022100396778
15.497447602961289
3.352496599613769
1.9264617578292988
8.685374092632625
9.0673920591941
3.6749339806986487
3.813010180158053
4.603101046843792
12.090981573249543
12.543752624529006
3.656793607126305
9.820302180740638
6.965461159083894
14.98805815898778
2.1504253023110684
2.9582376382932627
5.087551337867265
1.7796745929333064
1.9704137594726123
7.77313093390952
3.7712341987761775
6.817750211055225
2.686142771576999
1.7181993872998693
3.74276911339546
13.790081993238713
2.535586362398422
3.1733993625190786
2.6431393641340026
15.111076921891966
2.7148182046472016
5.313861026506245
6.187009011443306
7.7052002895562675
5.212740907562653
5.550334063327505
4.6621473330538015
1.0874267570639238
2.07608486987402
11.120550935931632
3.4328442531527896
1.3364398560755528
17.33690652905531
3.398292425137105
6.7397160335876665
2.9866652905916387
9.057403809494478
7.579772880266557
9.518172509158221
6.430483616828283
4.332858897572404
6.14971058223427
1.873980692193878
1.240699632349924
7.316003109755513
15.3961494822686
6.489830352876842
5.606266775337427
2.9192827282948777
2.4085550983091792
10.166755617800593
1.4398246305660456
4.98895825403972
1.7523864428006652
3.76406385691891
11.199031200362915
1.9771752520345758
5.03916562409977
10.149654742492343
6.080865158213924
4.063976458186702
6.553882057859788
4.865595904202431
8.019355861765908
6.977383821358109
1.165012223856841
24.899533501688484
2.0465266103119597
4.327593230149074
8.210814216467597
4.070342400120105
5.545474862055222
3.821986498160254
2.743878821011658
3.1049850598880746
12.373827665193724
12.182532786781701
3.4295996682823873
2.5731335390268
2.674998190388223
2.294174372320415
4.638858222004331
1.106548699686702
3.0993441524213834
3.021255286404487
2.8931266257459556
6.5000521062879075
19.34847638102872
6.425970009960022
1.1576450296514627
3.7682691031218845
2.3969874978212986
3.0722826544326227
0.8707834022495432
3.797665436532485
13.354239878344082
4.612421274949579
5.218395225696876
1.1927513302603476
4.040289623108902
0.9438428296605611
4.578029979865935
7.470664851456
7.71169390356203
1.6969316932058016
1.0737132638121676
3.324482703304464
2.3854368639944004
4.028212825473422
3.212634157984649
0.5181130739672455
3.2481953076989387
2.7040062412128685
2.8056035536262054
1.6614465679943984
1.5157229307837397
2.8034055254456027
3.1459334277839797
4.741496078838439
2.234966825125731
27.17851645604441
6.3722511652545935
2.4001145763775367
8.374723794691539
5.641388670875971
3.0119255947861787
5.417917024447852
10.189998950321991
3.661875093073194
7.3720667824002595
1.7011942898803434
11.74725288318917
3.6721200129764227
7.817301675556053
4.814874681636045
6.70844859455699
4.245848462047326
6.182744075587957
6.684792140961697
15.174458695908243
4.1424218174286365
5.2386134512045714
0.6228367449631961
3.47469281212797
4.086944545549539
2.755378644054934
4.024726323858513
4.705113404038982
7.501157163503269
1.2342093597804058
36.45121942455628
0.6134374787895147
2.1636852275737
1.8491866800454109
6.707210968639674
2.9968525399142636
12.152280840558772
4.079805223403352
3.030680389335485
2.1694603463952826
4.220160906918857
7.65128184525121
4.675809082771654
4.466376945940336
6.953924167578189
5.428594609695767
3.7679564293878722
4.377910374271356
5.070069423073741
7.061971813122119
4.27572437737691
3.6515479415231558
2.421703778848894
4.1325226453284065
3.1292359461184387
4.733129137018417
2.0050157527515684
5.123518171981526
6.650842028903556
1.4384872181802397
1.745985743048198
4.518044991886237
3.314761957641096
6.718969815461177
3.644924966548441
7.791315786333821
11.981058546897557
10.048461604054888
5.08259861331973
9.023872378475481
6.573929225705805
7.480395248013307
8.3714750422916
13.463205454975649
4.888629168732447
7.554020751760085
2.56946545220806
8.212262837891082
7.266147133545769
6.3518427491017695
3.7184383947404043
5.847575443614691
1.1874111870645454
5.3211228633447805
3.4599701997962167
7.118085740759957
6.89075251924683
29.69223752353816
4.417441088988196
3.5431219952992894
2.7798867408203223
3.694969569139046
2.283784117482491
3.2331588514369103
1.4504807710440697
2.3579286311060095
9.190296103564563
2.387246583926488
3.867134624648997
8.197312875088029
8.718373953788861
3.1099497228256565
4.1407585635629465
3.4001726400481656
11.421243456720779
3.6929852887423684
4.585024143642468
4.132187887034726
3.9668298022237094
3.0921730418367455
6.610224328280749
4.8301396685091
6.348924117153641
5.615842627884503
6.326351947188641
7.924176667267652
3.7917525192954007
3.203044330102811
6.0942989607425355
6.511426187758508
4.296451124283262
3.8390368869460114
6.255266900978271
2.5644166568868276
3.1586444458411442
3.904320265044416
5.183011438048488
2.9264970414424463
3.082495466416469
7.159065576235937
5.308624728587909
6.6352918406714565
3.676932659791326
4.688109274997067
2.812843921607122
8.091093212931469
3.5014757916197685
7.4890610398903785
3.067652252229659
13.943913698561468
4.966814631402008
10.20340257295245
4.590907566017342
7.056094316151084
6.784913269889567
3.8576378901306745
37.26577648856479
6.185704145490599
4.569263579407067
8.90717002825835
8.775901660243427
5.826607124761638
4.512848155415118
2.9805375800502714
14.05368543698782
3.5819163031980974
4.365565373337858
2.0962440038389216
2.2482088593961795
1.6617912304166202
5.1893988653195295
3.614796597641575
5.258177770124378
6.566621926684006
6.781227541855455
3.9742428960079894
18.97881040045436
3.384895463034365
3.253287411212434
4.209480191104009
1.3733909483286615
7.178547948263992
7.589174509082919
1.7785781415284165
6.575880167606712
8.637777860394232
11.206930197746585
2.339772296619993
3.779959358271466
1.7526055724496994
4.045736163199592
5.875617703178945
3.831572568126532
2.210084592746129
7.270747896019584
3.9601631376050936
1.0473952505183373
7.174177231272162
4.908009033600461
6.718987635156903
4.156648977953158
2.7947873007316972
6.176895684091973
2.666112432169733
4.269323543918162
2.903862392901205
2.3315096515280858
5.56629659804324
1.73110310502517
3.6570013969560504
1.9167795373744334
3.4386148601337347
6.574305607888259
7.791222888118304
3.9222071233777127
4.519319356550981
12.117517285782492
4.8790540494294286
10.160113556274414
3.7631603810933143
8.349763524066013
1.7957591672632707
6.776981525064949
11.752607415338286
11.80954691630889
4.469237527604033
2.8262467844796264
9.16394924317511
3.3298722202103708
2.85069951261352
2.6287886470606643
5.732003667150768
3.6196507102286146
6.064372796068823
2.2767574853977446
5.297393497220262
4.419629933645333
4.08632653413719
1.1595014600339284
3.139911559137079
5.491308459429949
1.46231972387432
8.996790243883563
4.455292441777397
4.697924127533663
3.7008347841762355
6.7973909989759385
4.411055418248815
6.204057469662441
18.736770075705785
13.700678236414971
3.938951813244061
5.849217909022677
2.9916142041460354
3.7297778876685155
2.7818457536883145
2.9737043893589816
4.909193995087163
6.831682094815798
7.514680529213337
6.2159872386689425
1.6294807856204505
2.9189663316751893
5.722966364628341
3.5836573432891794
2.3809803957457834
7.336406705837542
3.7225380400169588
3.724379652441515
4.616850704121592
3.389827952726078
5.9580471984285
7.828205261641486
5.677964023594503
5.109902872883669
2.948240900428941
1.8456020233919173
3.7073637409028692
2.598091875445464
2.504684375678772
12.713206193342398
6.355684590595393
2.535815021789865
3.776983494071492
15.71966418085391
3.6393022244532065
9.078323588664986
3.3868262549151895
5.283386100523188
6.206768741261435
5.865678088124094
10.74600564272606
6.018532940380631
3.8811447017324006
1.505048874602872
3.668136793512369
2.02207983354301
1.6113220413599905
4.865151309440309
2.8229252081419918
3.205427511825828
5.723302366181337
6.142948381584194
3.0387361404841875
4.204799841397231
7.7516026212976
4.07877953696176
4.191101728033676
2.78072655799973
5.980745712722028
6.8204198267083616
10.681424736313517
1.6589243334798998
5.743844531624399
2.6450134124227698
3.558280727064253
3.857898747590918
6.416040192445165
4.629008374191756
3.976531766168913
6.49684900526707
1.0558395689755287
3.4080736226509503
4.519950501255511
3.532848289443081
6.158263543052626
7.273224295513673
14.186489099098885
7.380863918043052
5.298353376014501
2.7461240005997194
3.5849556210911793
4.954238916047119
1.110790890151135
4.75999328418442
5.6739901251085785
4.110938515296532
5.8540740649379615
6.855065924861629
5.456995915326833
6.470125311859264
2.9758387871730627
4.609248561642726
3.790919815008579
3.320459570016896
5.762831152151549
9.683022482295877
3.8840094770290152
5.950485848224669
3.714570698876323
5.883290977392198
4.105270004912605
4.03934115574773
10.590269418117709
3.800828391822314
11.55683738931943
3.3377210428278064
12.692726005211986
7.163161759179503
7.13967180686674
9.727302368681032
8.067136463603743
3.4167609850333456
6.386314891234481
3.2743762555228146
4.373081151945636
1.96481512137426
4.67457738714532
9.264310290879118
4.131973585254671
3.0944260181006404
4.100526452986751
4.51990063514533
2.958003594269116
1.8211696555598773
3.2233814114593593
3.2351320894345226
3.3781893133031526
4.700798962145903
6.313516159653386
10.280308117748312
3.8707855511906524
9.381961386954135
2.9128352393946066
4.426325327824319
5.213643099906351
2.4966682934674203
3.30789131866893
6.608919055926924
6.617571961917168
36.44068541728501
4.475967683772218
5.500890911833245
7.364014479527216
4.717763192016979
8.90351434422102
9.015424481329486
8.412378512296659
8.693143216963254
5.555641256804177
8.418038526816249
4.898782393011908
7.45293621787149
5.117133491582176
10.077090789954143
7.021645520452734
9.781327964003362
9.178904696684175
7.625204043478312
4.270532983815355
12.106215460723305
6.034448845939213
9.556347908327298
7.420655514080349
6.20680868625569
5.0012448760613255
1.355458488921509
5.573858938923339
1.5147612413019604
4.598534322032559
6.14884800578297
3.862608071487456
10.158504580692503
5.851322403614824
6.818835557546376
1.3842326899314479
13.771309578275067
9.659173015228756
4.336218039773333
13.572227692506937
8.465803869539616
5.467257884839145
3.2357121547658143
3.2303722136789363
2.5327921803181255
4.1390080598683
2.768374885166964
4.425813599892117
2.2834409192077705
6.652572933277591
2.6695163750383823
4.9936066178007295
1.5426697556216273
4.073247115534436
2.155411878231195
6.645270659828229
2.5382266086636096
3.8620182323916477
4.800971140065599
4.079321660492868
5.575139855924367
5.0007562664134
11.014629686007023
3.496764013794221
45.164585044177045
4.940231809717596
10.191969281299968
5.076069834186999
8.909549477090582
2.8050407122544647
18.07068114702843
3.0861629280735707
5.161425693816202
7.9253320156376015
1.3876366553930348
4.620308993579088
16.583574442844792
6.220660659684981
10.222475554204284
4.564443228870147
4.198482973523456
7.291102484570595
2.109775542088949
5.2208317720984985
3.8784781964032633
6.706834801272127
4.569159998059262
7.2348822763328995
7.712294614328904
6.872494232996935
7.096594410363717
5.282738125549509
1.9212942376317022
4.790057202994576
4.176763939293028
5.194812186883885
4.081929301835405
1.4237966821456631
7.700914812385868
3.4429832096014157
5.631526330686714
8.181341861865237
9.799155327807913
9.341357821732977
7.179189648868702
12.186958209711932
5.577041461882873
16.055109039633027
3.69360704686312
6.477530184804602
15.06202580094236
4.286149235602814
6.753092037654246
1.6333008909337092
6.187524631059663
2.825095064943634
5.833538711464771
7.152910694967294
12.242270413085249
9.806936657773184
3.3659893842596773
4.39464400108945
3.2492026983431583
5.472168388455543
6.110951408206561
4.2181632412712995
4.294466404816901
7.6433720623357635
4.953670549250268
6.1202208194547465
4.438142304735089
4.213260538497354
3.213719338870392
12.935024631105662
7.4376323593222144
1.9573622546371494
24.765574093573804
4.152038090350736
1.524937158847466
2.068564727596579
14.47568583633253
1.7004986240012414
5.870031097041146
9.624572205106167
4.255612146988943
3.1314443566887507
3.1313433333958827
1.5826170558186479
11.240758931871829
8.987003046316307
14.809492343338404
6.180439494371775
1.9327630970017982
3.5660214036678375
4.339011852099504
4.090680620855843
3.754721067347871
5.849070779787256
4.964194955946711
8.306113901794546
5.109288347402269
3.524705786412055
5.363200542711208
4.492139833237776
4.858289103531793
6.573809488655588
6.1949825081736565
13.651591009102725
6.702422835603193
5.3228447694031935
5.141075510099814
5.862351719911272
7.30456520937147
10.580936893701482
6.222693212878914
11.643818047506755
6.976784872563482
5.651634755318982
4.905423270347728
6.407877069643328
3.199392418932675
8.458753257794365
13.63432525404276
6.025995628590018
11.488249680871615
4.872807230534428
10.559446730617262
10.823292291891859
15.82370313957957
5.958553772250306
7.390277764754391
13.97631501304355
10.168860632269904
2.7893984957805023
4.2451539574159245
4.224231160193368
6.748493258694285
7.081597247654638
4.513673641923522
4.886731420073581
7.016992961401824
3.512348173037993
3.859597192840955
3.4290478810429406
4.334708392727094
10.321365633841951
14.609929980745392
7.636954458433316
2.865141644829801
20.896786765372457
2.9289385171809488
4.926373931976723
5.856059625473689
11.050919394475084
7.272809610823466
4.347907640416744
5.8829770849714915
7.266421189337396
3.9705918878360733
4.533973403591363
8.139764370690926
9.68667423075159
3.765545412356707
4.411664778638938
9.081233356090653
9.539146323129348
4.584741411420078
4.8455871387572
8.808205227556707
7.668947834437679
13.283817624327758
7.664472155881645
8.56165802446073
6.434757875674222
10.011385035077717
4.84923345285576
6.860184896717023
8.113291827907132
8.033696307006865
4.627979443222048
2.61102913155306
5.666455874926782
4.005651254616262
10.231464603503664
5.972260379595809
6.035709293010566
7.2042556446319965
2.5522421330378298
5.117314927886119
3.621030894050298
4.258076886282408
3.8966981144117607
11.432504408001956
5.194179284798445
5.5101947832169715
10.818305294874069
9.059617525600027
12.663249318050735
10.675724828614019
2.2085231952113586
3.958897466550505
12.445356627061418
17.967029324404656
10.538460673419056
2.2533607919486487
22.731339436503305
3.4944072673422255
1.6186290145389346
3.2522643023195914
10.788904935429454
6.056213338152921
3.346817509590179
4.299661475019452
3.642594368581887
3.2325589517077193
9.057645244419538
4.014326825738025
7.916466922257292
5.689143313773475
5.261691671467896
18.35677061290494
5.307212409410474
11.74818394835967
6.1189562379189395
2.4952355470126357
0.8913112464514699
17.738303146578343
5.340016369092317
3.255933170439053
7.108172358472765
4.938525537961954
2.158364099306165
6.086845098575356
4.817472245300845
9.721643625838002
15.392880742839163
7.15496524774296
21.810343669300476
4.023421161098188
2.7847586339997816
11.525467881699933
3.548020194509607
4.56046488650309
4.543666403966463
1.1673616893464784
5.614252095373521
6.033398531068206
9.899988655228492
4.248824695395391
9.026396883735188
4.454738722435717
4.574866837245285
8.075770000910559
11.962106017705988
1.9285835368403232
1.464700659840964
9.70409728664746
12.05030970960288
11.340775458815205
7.291818132306052
8.365409329094286
2.279377610291717
3.319082403284472
8.527595483527337
5.93110450353537
2.593811036851469
5.723537707363454
5.8383525031890375
28.365507904016418
10.102785097439979
11.05137398804172
13.134615894444897
1.7808594055849611
7.520152966690076
11.598891535405688
14.969679551162395
9.051980751189326
16.180929272341768
9.717581304211285
50.100388531011966
4.080447431649464
1.725406896718597
16.78417971271483
2.4527509796115936
11.726633084758795
6.784588498103107
6.6136118023626285
2.388627693585736
3.634640825893949
7.669321309778881
2.585201971232178
8.70404750577657
2.466554260932183
3.0462744926864933
10.882428704636034
4.294985428726332
44.52605754594605
9.129966283792049
19.85462253140402
47.17210711175688
14.795472446752559
4.692474518353814
20.128331820986403
18.026943042150634
4.34721979182393
3.8782416561724093
7.745526614819287
4.781293628305669
34.04850787653463
13.615702165535412
13.334722348509908
2.064127708068148
4.566015091741842
3.8262597001548135
7.372019398144022
16.73603835996535
3.441748635793561
7.951994585864437
6.7812033870237505
9.030564857913317
7.037381108087385
6.5508975107533205
4.557366791426452
7.438030710600011
6.840878964136287
6.092019310791571
5.431118120127591
16.752751203154524
2.335775933500509
1.2248309726352178
7.086513700644478
2.6252604334928327
2.1004446658487463
9.890518408432388
5.883045363198719
3.546794860058256
3.1959786590637265
8.923308877815408
7.4730223560265925
10.500885665106814
2.309725072670068
3.776227761299966
4.081798186562721
6.547943827411584
2.832848744183336
7.143854808395207
14.829519924493436
3.042488060360958
6.530792237704776
13.90932118924073
3.2334120680670617
3.4512559172033423
6.545056175193875
8.237652504273477
3.446691827150159
4.126539816287138
12.239272074851717
10.252477624236313
2.6801421412216944
4.202234335873616
5.636786082112721
5.217368574636071
0.6437663005041625
1.6886292565087164
3.0205744821878353
3.636792744908687
5.7459637604463865
1.616629982394088
4.71566040397825
4.320861602895047
3.6161551665943454
7.581586627631487
3.6232628363014805
12.030029481776307
3.6041693987932204
9.849239019292963
6.839659348652092
7.102101432103017
8.059617912796998
5.726167000871229
4.222157193336004
7.336693399793853
8.559873221401674
8.015301625658179
23.134334277570026
23.96566000683775
4.792529837203207
4.8686083153503805
16.291933098239397
3.6865856443443437
3.661077066741069
4.78907826608351
10.482711786901847
2.7652740479321882
7.4735241704232225
4.8937257839412664
3.9045841883778643
5.450774581179019
10.050886993114789
8.146499914202812
10.012865427224657
10.611818557400941
1.6844034143162843
4.53083014254206
2.9467406215235648
2.8333820773185994
2.818447927639903
7.2246643317921535
7.128915537993022
2.133624844552135
2.6105331271617342
3.621571770794263
6.64249152595382
5.763728692722088
1.7394524616590044
2.756304595754664
4.537882000689074
5.7769285995113915
3.4809814497879064
7.044630563205072
3.1744676605915627
2.0940861336519365
5.3787434596467225
1.617870757604163
8.74954293409119
7.236216108884421
4.29208433736445
4.704735438440545
8.354012041909675
1.7673424729772724
3.031438821468245
7.690040963610453
2.799008900756336
2.0758476203458054
4.514860772171892
2.626777417672462
13.290383091089566
2.793482507810347
6.445385476536931
1.4363515807429734
3.0565164057251732
2.7709071166116255
5.351250713224038
3.503836000105096
4.906261069238413
3.1553288098951375
10.304089962490956
3.36685415876786
2.702290024862784
4.647526850645626
7.689671250845966
4.143357433777002
11.57846206860586
2.680401705144926
10.842845198853187
2.028579277993897
2.379234740312182
5.172581455617468
3.69919594462115
9.744888878991802
3.5209502034001243
3.3832316556672395
4.933758077623375
15.651763996788535
3.8743607294822318
4.916101003117383
3.2030872475451178
1.358604103208657
10.000317674378548
4.005137672209959
8.167104010888693
3.673397402081593
6.227457777283922
4.441078782569125
7.845700390663323
1.1634849884889649
24.00331324715234
1.8787285258723003
2.5540592255108954
6.31437063617855
1.2023790221148953
6.743735022503999
9.781124669315313
9.153471299669786
3.0900964286983594
5.0555943205978
15.913548314198609
2.816924470197601
25.749899254498633
4.6574721943030495
4.235585122828374
4.868271962263251
11.486116127120521
1.6399480738436791
4.20413726963661
6.43622519441253
6.115986317150913
5.839817928284159
13.326868385617786
3.480046247465095
3.6291572185227974
4.586109765628626
22.913286820760554
11.495100487525377
4.664103053416628
7.164296368177095
8.01378705117744
7.416958652581797
3.0631453579221932
4.8143173539223305
7.005986378181411
8.200053085615215
6.735181204917329
3.2842893941896194
2.259154298629355
9.143418823052045
4.394221039901658
3.2923650717247015
5.527844950869112
9.457108269948387
9.035695330114033
4.544731400684413
6.211295174540722
10.427170625396915
5.6175383467290905
7.128762714664334
6.919446823912987
12.713692369691632
48.04968704289758
5.6481919268737375
12.04863895897068
2.552949716120864
4.818798068230674
7.212856374596864
14.273772566806587
16.098283607625827
4.0054936448115175
0.9174317452725118
2.7579936707431707
5.656968577876319
5.116977056539258
6.4609065097779945
5.079760769105391
7.128725032166396
3.992200684946426
2.013237893623956
5.441716388070064
3.145913791486788
1.9170263094919704
6.037335820012873
5.1122537277306614
3.4255649016897833
6.489448651736409
5.5279737498032615
2.1330240909153453
2.631213251833788
7.778535263881106
2.9468028179229724
8.641192551301717
9.68825799700521
3.0998546777985156
3.9993238342608453
6.4047815093806975
3.730739877666731
10.156487088273744
1.1611488026071906
2.4637550297180866
4.651647898545778
1.0996237424250028
2.908088906152324
5.571965329689406
3.1209192450721326
4.427179419865262
5.6520654657571985
16.136345996125197
5.036052145117292
25.676164253570484
4.825894450213516
1.340969600161111
3.31589405238693
7.099222765339307
2.001268157363006
3.91505328865004
3.3485439367578347
3.141500269491099
3.7251330847345856
3.840457072942369
7.291813378808777
3.259396710690178
4.763741837539535
2.0150740881565
2.0262381611695695
0.9891355058577149
5.387273461247082
6.591075352054347
6.3432796450595434
6.278350857888063
3.344629718202246
4.606859162293851
2.450806888295056
7.235056846204059
1.849413248261821
4.4101386255704424
6.087794688132331
18.07214943866754
3.889637837914721
4.694879466346481
20.087634192062907
3.365615573273651
3.2816145903505927
9.991806831806512
2.7059120863834245
2.4900816789573144
8.447299378637494
2.2904896828635746
3.1128058962957996
3.9006843364427706
3.7768407551134064
4.873690375422392
12.377610129390488
4.98348060977624
3.5853344580420563
1.9778059446751333
6.34492687144385
3.443937377638254
8.80679081436662
4.074902199428758
17.32810713141475
11.320387011355017
3.0142755800162204
10.32110541236271
2.797025075378233
5.522521399577709
11.765266493524589
3.6117910604747925
6.859481412356201
5.429437265948159
5.610770618235081
4.883136493639456
6.475319109683262
2.3934101147011293
3.943613935406655
22.782247921827004
5.197042328214012
1.7481129021737294
0.8418909803101534
3.8210729753985726
8.245675149641226
9.150526852080018
6.161339594999812
6.856347881778968
11.879681871777969
21.896817623367934
6.267082832029676
1.5028704239274917
4.6832361979877986
6.334475943726064
3.301053840336805
4.007064284657087
1.3885046152380653
5.108623313436331
2.818688100251076
2.709668370879599
5.2816598258053284
3.5166604964623285
2.4170504528372616
6.326340303391477
2.7160661017657213
5.848072950532146
5.3621407705625
2.795288906772671
6.971837127829414
4.446730632482289
4.117328934740298
5.8639849457265205
5.653560759270286
9.224021007168659
3.812723058986388
3.5718420858401703
7.75246225360963
4.367090202286192
6.22082256427097
1.8336434777959498
3.814553605547734
5.563445165933621
5.619942442415497
10.22831104925941
6.000981123824807
2.9597756989408253
6.361452421954223
7.937347702333562
5.1911137872774145
2.1724553168815937
5.086703771479881
3.3399730073566323
4.6095877710801165
3.1934946265491324
2.24779427512628
3.3693429786469493
2.3994894763664503
1.481794791593311
6.45951403902764
1.1113413115689292
17.81948484766643
15.31441351217953
6.299938877755983
2.3526819774267964
3.33810364893919
6.880737679808534
9.717184637192569
6.912891184678796
5.496994652030431
8.88296993781961
1.7440058953537558
6.334259003290374
6.871039033098386
2.599327786719068
4.141207692513323
23.078705513095944
1.3874389970818102
6.202594544915881
6.249239910579218
1.6009331422026631
2.6261795659627425
5.337047705282235
9.675951311077872
8.055510850563053
7.138016442366133
4.06719367973186
14.299667956285953
6.954478234779017
6.951984258090573
4.374889167525123
2.741654612819619
4.890862973878902
7.284152032364066
2.2266068393349
8.503675715529479
11.178686845488231
0.952400395379924
5.382730790637281
7.4909968701162555
1.1647647735860054
3.652397009484304
2.805703720006222
6.3349421017464955
3.665974824551581
1.3016850407351623
3.519290355482858
2.3324004802641203
4.191871168864112
5.936087875630495
7.74954159500102
1.399477694424814
2.9627367097408266
7.7770944094226975
6.198645548396366
16.050986538647372
3.2468533234760577
12.76844650894593
5.839707160086199
4.954506890019678
9.18959211967042
2.9349899313187326
6.544567058903039
2.8285577204364416
10.400917571541205
3.087400931163678
3.2198964241848596
1.6304400400939416
3.9750049116372446
3.714329412747821
3.365233999146892
3.0320009838236435
5.157527924038386
3.703914839563561
6.471076879513355
4.586920862534783
5.951156229563611
11.964590045661854
4.960523200347918
2.805811335948805
5.489731496633844
1.5696673306302524
4.347403557494195
10.104496655365757
4.508115235633619
7.329723371163228
2.5590894139993496
8.980967391280554
10.123595625804287
6.764127261224817
3.6612920099113717
3.9521921128024524
9.326262358083085
5.19936807599522
1.936801383753952
1.1365210835499233
3.612384014980406
4.706427878600375
3.6871972874961547
8.560862076111306
4.917264046223042
32.04545467092212
6.892440086304391
12.498431606950513
3.3221928140925128
7.391017012935501
4.257028307246301
3.879012665489637
0.5253899495741716
3.3392963857612736
6.098406396744838
0.8252124248559624
1.9368168750166845
9.942398523596625
7.42763891193168
4.732680399397
8.615868910756129
2.36643328325153
5.243370223771302
2.0415519406199136
5.838460010169527
7.978698035009954
1.2849373711738117
4.773442020460492
6.724459394899519
5.045558970263335
7.341469597558117
2.1059440999348515
5.500396247950041
1.8135663235277528
4.704866676773371
2.5835665225412887
13.03807795443009
2.8953772456551805
9.66560742116262
4.249461909495432
5.769442457148449
9.781612868123382
3.7277998004451622
3.4098408101999795
4.333018817538075
4.514131618705826
3.0847585676181137
6.58961412479115
4.762276790800221
7.848608734906887
4.837792945796131
4.540766133362563
5.029945551582877
6.405594103780233
6.719618466600812
2.299352699375907
13.116990358945978
7.591284604735891
7.804982639307399
4.624447439984886
3.47235109626796
3.4647889162347725
1.1681459866127242
4.023563334977041
7.6654960698745365
9.121243528719251
8.258710178123115
4.3061505941983
9.071556145335336
10.821793400194567
9.50599333988095
6.293074358904416
5.636604043283176
4.610529970263045
0.7426599571499143
2.4695342031998804
2.297125292127472
4.180207127805286
7.983881929261531
3.8561550356407
1.2784546280709006
9.10911871406109
4.0472694213811495
2.654290219486292
10.851131218856422
3.848570024091134
2.8077840523091098
9.904230624884786
12.827908844600882
4.762089628181374
4.056351258274136
3.9996956874974114
6.384924093863107
1.47488940724648
3.029455865151833
6.19172168715962
8.960395654880493
1.615962286226118
6.811929495157925
1.4658975542522512
10.89227314457665
2.8915863290699226
6.519207390127421
21.17873490414552
2.616780564276942
4.718640014917335
5.293347147126072
8.039113037942382
3.5379533842038464
1.3006075760800988
6.218732494366909
7.016134386173065
2.7390310686562045
3.292446075509708
9.865703738276638
2.121865857098394
2.4371081983612766
15.979320386927757
2.303645227042626
13.778982446987964
3.911316644200334
11.138456594344676
2.948934429105467
1.2723794524613463
6.116444622035315
3.0747611513519972
5.584170515729929
6.777113762611355
14.335339639169742
3.1343364298828176
1.5247992286015888
1.8594470575438418
4.791855083283493
5.599429295481447
14.781710001302578
8.321127275002873
13.104782710108003
3.1845348391725192
8.669086134853941
8.113902669296298
6.240796676026852
7.052176262768434
1.1486471983249975
10.18354470308859
3.3595130199645236
4.804026904705639
8.361516050211938
8.493880026561614
5.586131833216333
5.387286745820013
2.682523375920961
4.94604367846507
5.72187137481655
1.2257074501083591
4.5053347157807995
4.761313437613578
3.43233750291961
8.671157352116731
3.6257289629428677
4.144680932963131
3.0137522778829475
14.025796401399411
3.8145843742431054
4.423870148956457
1.9877802347102254
2.9333910767013784
1.968928818438409
5.44279385407488
3.127849156841937
4.847372907942462
1.8966717815630587
4.046471735526844
2.7267636700519735
3.852022387662787
2.225278784904452
3.1787098945426977
2.1670611236053983
2.080147789586774
3.0554956038320205
7.176651282518742
9.769337443899305
5.335185205561443
8.321551288367552
6.372334786527988
3.9517609680875916
5.207032655327333
7.594406591571285
5.079309134017541
5.845949886827754
4.570223934137949
17.864870448066238
1.8783929792526473
3.44275902982704
6.377791383485909
2.2369939420691844
9.055756071902561
3.914869596826079
5.927783478939757
10.557876107031055
3.3177862825222517
2.664642432501124
5.2148697702288676
3.2998986124247485
9.336513197728157
4.595349919098962
8.13625917010391
4.578329488239519
3.244169205723507
2.9424821044542973
2.8513014176280596
2.5277090690766277
9.692650306583909
5.062850466414178
