# Supplementary material for: Automated reconstruction of whole-embryo cell lineages by learning from sparse annotations
Source: Nat Biotechnol. 2022 Sep 5;41(1):44–9. doi: 10.1038/s41587-022-01427-7 (PMC7614077; doi:10.1038/s41587-022-01427-7)
Supplement: Supplementary file 3 — Statistical source data for Supplementary Figs 1–7. [file 41587_2022_1427_MOESM3_ESM.zip › supplementary_data/supplementary_figure_5/movement_distances_mouse_early_1_baseline.txt]

9.121301947819093
3.5606984876815813
12.874858174098632
1.8606222357399953
11.25546955185446
12.89576067106851
6.391662820206437
1.0194843301566132
5.661331147811402
10.382607643604082
8.89949163307443
6.718603268431281
14.589171641044256
15.819493779335076
9.41150764996416
3.851337912961319
3.8322718421501363
4.873343655658576
7.116162654155804
24.65499656609354
21.873209404979672
8.419006497013816
5.89458147706057
14.947015155061328
8.936393794855496
10.08490771272929
3.5954677227946257
14.601032417857812
8.786861861158682
4.828364375234725
10.496827009950493
4.8725499694359415
1.6929827376834223
9.056479764881493
6.292539815154766
17.12183474215673
6.908628571672074
15.382966976296139
12.009902710622823
5.01111440601546
4.04371958697737
15.442281358405102
9.764695075487957
7.876404913763871
6.274118033331231
11.92104283338474
11.022341683595108
23.449584283440917
14.124056791081633
9.688013328312081
11.186249045717553
20.696105792408574
3.6415366139009007
5.5278629932969805
1.8082151063838552
5.516891270466013
9.277224874770098
10.083198845289045
4.561351008148221
7.9108142218403845
12.684579132278035
12.480404854435312
15.772947908970893
12.175308472730006
7.8050817187221915
11.12930081008539
18.4016298401654
10.836185555464716
13.041164581238254
3.9064309668472106
16.568054885583933
7.1133294535130425
5.535573195080274
5.537719224551878
4.580323686173806
9.057992820937525
7.835695776393612
6.950584935934202
4.393551974676892
11.990998037148367
19.90355612523295
5.365061189862711
4.234100777871766
4.841212930857425
7.947557314679979
13.615800301317453
4.4833356486760545
6.230810192725381
6.342548207576235
6.888931829229827
7.62550984284502
6.182361241842188
8.196037232892023
5.243830744360899
6.4823604830810915
7.377376128631897
2.180315208298375
11.303171798772112
7.531630378253291
5.64618530025959
8.422063094537567
7.9804218831062865
1.0469250983345946
2.5080565382650155
4.126474790292624
7.834895820203825
11.91838483827363
9.763789720723356
6.005341366946817
8.481573093204407
19.118410402795252
8.149187171902755
14.082972478950417
6.872422119310673
6.010237011377009
3.208418203674146
13.5121072269721
13.378262081242797
8.121772255512987
6.094522763351344
10.252193570191372
10.531146497512406
4.059928945766752
4.333745969093384
7.9695351702315245
4.637532446768492
6.555644361473834
9.976944445738566
7.274789842938727
14.422624301478473
5.229082363497711
9.111123529601231
5.226849966384512
6.847426994061054
9.063273753166785
5.727718265970571
5.2873854951941475
4.510931493476682
7.415496449452381
6.8894035656576404
7.730677796690924
6.289334587989671
1.7910674546420509
4.277220853696027
9.841192002496058
7.879276886386438
4.831034959526592
3.2497667408257263
2.3155279284926706
6.607236698913908
7.950161439109873
5.053160286025244
8.319752001379985
4.775948327407886
8.86558156093131
14.553245682253348
9.693462413107838
13.982585062739817
10.070038415074006
7.926565317616053
7.251725565705136
14.379621913772159
10.311559293363624
10.365338756763968
1.527497075394535
2.679832953624864
5.2104857223756555
7.931966073298382
5.629445990217181
6.04458170665306
2.938929570903074
4.847891002471857
9.16664859066412
2.765949218112405
7.490276846323096
6.637584750433464
5.7909809293955545
4.6826884466982435
5.633555269025329
10.159902621388039
4.950603309727606
3.8951918116933517
0.4247928075261662
8.961832535776143
11.304059078843952
8.283897416677425
6.758833826334199
7.97361607848752
11.772325397699896
8.591349496438884
17.88901770828535
7.374203430154414
5.707179637651925
4.44173663972469
11.534520451372916
5.311773103843706
6.6338286425131585
6.704133898685808
10.53194791162308
12.064688856164004
9.140115957709929
3.9011533044899234
1.6957852951600487
19.45578597660358
8.771610023773949
7.8046074282931235
10.258230018975317
18.53924528988085
27.509944927577916
3.5955373083331827
5.0197427787592455
13.851001705133744
1.7233107511754926
8.33227236920001
9.264635677025517
7.639395956156068
11.027917286061937
11.32289149165575
12.987537528502195
10.923483065160658
6.0261917697182605
7.014835707470779
9.139240726180807
9.091078233489258
4.518986132856974
11.303325784693655
9.373761962139783
4.002008505877443
3.2104364159862424
12.861645318268295
12.811146514028275
12.407552863744392
6.513266209260901
9.147434482006043
4.74527580761427
9.755957862623696
1.5295513784561723
10.322967385600215
4.393827296850948
7.651679230983048
1.5088616536386121
6.077662108221672
7.159704898172009
10.208340990380886
9.101463475976084
9.870665091281866
10.044403859781303
8.880572998450525
5.696242178769159
9.456538352014373
8.430307742637142
6.3573017684305455
11.543514540841544
10.558650937775177
25.651083797765725
22.677259534608723
10.666170817854892
10.593368062877502
6.755316251286536
11.690277249178475
14.232928027625986
9.362120379776679
10.71363521576639
11.453956806828467
5.55058555469588
1.9632625906892174
5.050739586227726
6.333367644792792
9.801470826318917
10.4669709750693
10.251501809363623
7.901550935218366
8.842524565314271
5.675975261671522
6.360070754323311
8.340029975965244
2.4371006005441904
8.629368312329053
5.44272146513535
8.286918333168451
5.83767237968414
13.948670983047107
5.248320970444903
5.356504221189953
7.559001256780042
3.647588244305994
13.174932733707205
21.93366478164279
11.092040924794542
4.516598178256707
3.5876065567016133
5.133622520549568
3.786935849027756
7.215422176205218
3.755702331122714
22.182732022904666
14.433493310427997
4.7106444433661325
7.048069182944442
8.33987731577654
14.767426247787744
