# Supplementary material for: Automated reconstruction of whole-embryo cell lineages by learning from sparse annotations
Source: Nat Biotechnol. 2022 Sep 5;41(1):44–9. doi: 10.1038/s41587-022-01427-7 (PMC7614077; doi:10.1038/s41587-022-01427-7)
Supplement: Supplementary file 3 — Statistical source data for Supplementary Figs 1–7. [file 41587_2022_1427_MOESM3_ESM.zip › supplementary_data/supplementary_figure_5/movement_distances_zebra_es1.txt]

15.718562054870631
23.867644099572427
21.48173016086297
7.930301969844485
10.429505171526712
10.695422065201194
10.3624221412497
15.043837008336459
9.621053866718857
12.416886806477853
12.791954342958826
13.400288490273295
12.071847199101429
14.413172722574563
9.396268849109529
9.313176260776224
10.456689991393716
13.42724561328007
6.199489751819107
11.6962616012524
9.481052678040653
7.648045625672768
6.725140628589675
2.279400254020552
4.582708603697048
4.638995259165528
4.304989560846132
3.05523563243193
5.285569860901862
4.907542851203795
2.725233020364185
3.678021816935578
3.708663271688766
1.9157724981010447
3.9809688152084997
3.274054176439044
3.638619199985437
1.4528299495168338
3.681301138585601
1.829175342589125
3.2655828705178105
4.18275230355671
10.250547221342693
22.02210964586799
2.9521113066596114
3.1680675512949747
3.3418081171119898
4.573372810617337
3.1941174075815653
6.448894384290125
5.548047870458986
4.371747463448579
3.0921447361975423
3.9451184980860443
3.2480735433063317
5.936714071583401
8.381761413357863
1.8202180570560662
3.337338209757488
4.815062446021257
2.6010265428204633
3.572761821819165
3.889866763412069
4.044261432577147
10.40083832551847
4.331151402431225
2.326275777909645
0.7761056466948145
6.239353887260173
5.750292981069383
10.19405936809625
5.527211277057988
5.664325202284773
2.9385136425015133
1.7529939614253065
1.344828669995028
3.4450570531335027
1.0108871360575893
1.865447146968654
2.583529847719017
4.618227598360224
4.288990677249522
2.7183247084969584
3.7010036408443283
3.7082128569416155
3.067726724106732
2.898698414679173
0.7949478238976665
2.3312939911577084
3.481973224015834
32.1119520148773
7.311362383154303
5.997136942019706
3.447972343370754
7.9351760488195
2.111967566411116
1.4964150967497327
3.0305714696209325
3.758544055329069
4.4036656657782745
5.600318050315322
4.734036786036761
2.6607188285484336
3.7120381447814386
3.8366067330889857
7.5642339405116426
17.482460419016714
11.570692772610109
15.725216475076332
2.8938742448824573
7.067049062341536
10.136156052609449
15.724725083921888
8.253858102419136
7.05788136833753
6.954468903011498
3.9264296664946863
9.417987867944694
1.2696173752172117
3.504514737226395
7.723779449050919
9.051088841506626
6.312222195643245
10.428766919077136
1.7516522023517875
1.7290163474574944
2.603860232204148
2.8414029738497835
5.8696292735144
2.7426800026800984
8.388328887465446
3.3824167318248874
3.278075273346871
4.916820142750605
6.968587419751985
5.376533022811271
6.286833170253799
6.874121054613866
3.2476521422507343
5.638953072980484
3.188751768694458
5.911154599466216
3.8053387777895753
5.818364516570271
4.875054601290233
5.914469347701261
4.149526568036701
6.342605806348179
4.868175951784253
6.645288776118025
3.718746756465287
6.687077486281223
3.0272557691264095
3.536270596577561
6.494045659010374
4.945231361542382
4.955776436554372
5.310040042787261
4.335390310573539
1.9862425431977564
4.607238386732686
2.758672076438792
7.122106011062992
3.9342972258957323
4.8341904895211485
6.774331230734872
6.420889820747066
4.599770592231397
4.6498001673043845
3.2811434032410527
6.383372908508155
6.965194195176029
4.966522685230268
3.4424049303012216
5.018269976960044
4.95395502623328
5.576802629479449
4.182973320208148
2.836290415782257
4.054134993879219
3.0088562875348974
4.79304210699155
6.599593641774135
1.5095155092746004
6.659309997067632
4.462032449219716
6.5328622130861564
5.282781864472934
5.411280040432841
5.463860130581323
3.032968497497397
3.6894551118608674
4.348388871343778
6.767591896983503
4.628977773786373
5.352530502652321
3.0841024512889694
3.9212259945251353
5.285671865674541
4.050070750816649
3.6481571907666326
3.8391380074844377
2.6866001768381373
5.513599843251911
3.435560995305996
3.6873289960138504
9.131825216567862
5.567462734751277
3.107841670861514
4.810695463137949
5.780114708826549
2.930702922754467
6.068193884869646
1.38724568569877
19.91894026702787
27.783343450972005
21.73673970894905
4.51553083180925
3.9643012150373105
6.999787095677776
4.702638692944857
4.299743257114175
5.502511316797774
9.429386057859519
13.98739788634103
5.906759880835015
2.2540796640209653
6.418919998483907
3.051941443948457
7.977459691257101
5.323041265973957
5.9200468513243765
5.903760878741853
6.45913056444609
2.406769044407715
3.9885345732547695
1.625324142229355
6.416710918314475
3.508766610229397
10.821901544343477
4.462332541846031
3.1278265643214005
3.469232990136564
3.2885875978919756
4.652199851286694
4.636867580601357
4.962479780183838
2.95750983311548
6.098441123374154
5.618160919699609
4.058687919370406
3.7238623044769343
4.869291895342663
6.0793729281641005
4.6110503744827875
3.9645363297756706
4.36475301485413
2.7777627709682275
2.1641768824739978
4.9090139968624475
6.377142309940398
8.73193255128203
10.66451979001109
4.105073348378389
6.475618983324412
3.491167745236554
3.2523477657104043
6.690409217486151
5.770071821135137
4.9666086487559955
2.8083600503738695
6.114782530494597
2.8856603809024493
5.474459442633898
2.5061541372862672
3.522198664525737
5.728757576597843
6.504088427201905
4.8814259195685175
3.0118629784613127
1.9026592929105133
5.122719442757241
3.3581101627507994
4.284693961404402
8.197351574920745
6.382813453530674
3.7810302791067323
3.5823548874093847
3.777513400647074
5.92061026953475
3.937318672856313
5.722887765468059
3.910377953903565
5.831502599755074
3.2359535374486956
3.6506503601692377
5.305711239058333
5.449015867943572
3.365915612826882
6.864628483065322
4.565151459751626
6.419417652096014
1.5015396557075056
5.003061392044494
8.575803114611617
4.91309033313737
3.557401499237679
5.596393719275457
3.8734077316397584
3.5793117351501316
5.391125473444273
4.302441284837124
4.42761223387436
3.2851808618734992
6.485849380394022
5.392758587429502
3.0462027425041853
3.7299153753614904
2.9911058222641307
3.473552299622513
5.019738856889267
2.9218275204300794
5.03947424688976
3.270893915496921
7.3749563554743744
5.119432194553533
3.2315620193572725
4.820314963814896
2.891247439341311
3.9350830484748656
12.583655934216244
7.248317354857473
7.65365384723372
16.652255605990238
5.189250480574382
5.750345551718755
7.963880293425216
5.158033231792912
5.888510320333284
4.453170570460787
6.520787637099342
4.564970324987263
3.0541572748248424
4.810101699688998
2.999800525513304
6.0342234398255945
3.6361237454061457
8.701468576633948
8.41855339066827
3.444592239993756
8.162099407113333
2.2446550823345564
3.220301758283641
4.654541056027098
5.910667059996787
5.437521789133741
5.546648509068052
1.6781702309625528
4.001573784824789
1.5004327577402252
17.43375834873919
3.4408312075553673
5.907590386694919
2.13327127985711
2.683633239339883
4.875843248626793
3.9180473548713883
4.588686246907552
4.274375371264687
7.677319850958465
4.0799912790711215
2.1194671672524428
3.9520726212812987
5.022959223633309
4.976757884170208
6.583537534002062
20.41395998606509
22.974678960096195
5.1012871245384686
7.248356997502798
3.841031405132193
8.142358620464611
10.038972716598504
10.114747819505073
2.6619436697869276
10.912420120096423
5.716655901723248
6.034066589123433
7.863141679953738
7.866690529450194
5.599255811026959
5.161850016921894
6.161480981075147
6.1619133536605455
6.31675130682153
3.119736242902784
4.079626174999121
5.504243421744448
5.210673561201245
11.436525483991103
2.7391290725153152
7.414603651602089
7.04136297720538
4.809946295649896
6.184174726254149
7.565099138941788
5.794457290950426
11.18043681117163
7.997717792470126
9.704161568842155
3.7998896476249393
4.280304798832956
6.554760981595892
3.3009761324127616
2.85693313720797
6.702479054074715
5.972375177465814
3.5477724352904056
2.8063744877784553
4.682043154760664
5.228825083475676
4.123939830092166
7.841307949433711
4.516433904531667
5.073704812682788
4.737181343694715
3.106065565162918
6.223680598077678
5.599112467730536
6.41301424205461
4.255145947145573
5.297794962564063
2.2345225829858926
2.502690004203262
4.217036293296817
4.181987377317831
3.4773816670905786
5.6232876418628965
5.033778477457716
4.48104254499984
1.4992668909631586
4.517681060092039
5.4355511235241725
6.359470364457695
6.205146445531647
7.357723786959814
7.376138275647702
4.724600298837589
7.478359642950773
4.190225131539405
6.1950361491176436
4.283590704735932
4.750025351626034
12.223928772017699
4.34651084550422
3.533221920543222
10.749252651985703
4.971876830018182
4.2121744221799835
1.709620358478956
9.363965938951589
3.9832661078780824
4.387011938996728
3.9978829182219395
3.0018750706994286
5.290729543827244
3.1631166050009454
7.352900263351914
2.4020585575908053
2.919784646483981
4.025225329597414
6.864766231086766
2.748650475639943
9.355148999253823
3.991127517410714
2.656328985983494
5.523459972762486
5.419746615493317
5.86610217736923
1.4694236410441612
5.966222101930694
4.66671476214117
2.7710627245414994
4.849997795197818
6.668488301180269
4.7543093560723575
4.858297942904973
2.0123923873440943
4.592160549553107
2.5832392647929243
8.97184419191984
5.784107149959679
6.00213807902142
4.463199473156675
5.942920450832063
3.270444709022921
4.268076670049901
6.629673924916215
3.6536899627298802
5.8867168123883316
4.045353085961002
2.1680805421919698
3.4967592599807076
3.471667162777296
5.492013436826573
3.2974954522541013
3.9330028632973932
3.4684664914619168
5.629565222206264
4.191380411719233
5.241330619459668
4.628508272583229
4.067444848053841
5.111200417125852
4.49614294784948
8.86288924397225
6.880934630329916
4.254851899518432
1.593835596782562
6.493247695267895
5.068806907057293
4.832579121658809
5.161610164840507
4.119405288908238
5.814626434797052
6.203330307969184
2.450450095076532
6.389219039677353
6.667146167939282
5.8333453426699595
5.250564641024509
4.883117922285144
2.308245438283292
3.5661793955791525
4.160660003286308
2.9713304632203617
4.8668182327061045
3.6774779291045503
6.743407873651933
3.4716752482808877
4.542828980952495
3.8420465028954127
6.839322749403946
2.7334721659361834
3.783354202946008
5.777477430272897
4.355848504010727
6.578429509861632
4.073748746761036
3.489736610248448
5.2482718016004375
5.931282105369522
5.4612324370182055
4.998214286255128
3.8321320675236503
3.3543481392448777
5.424261479729384
1.467508903135614
4.168185585566629
4.804947423739279
21.08146227696856
8.327008730196994
3.0046081564862095
5.578344078245191
2.611311660055795
4.809545294714015
3.1337459483552124
7.076694694559382
6.099253255167708
4.005367778949063
3.952129382500062
5.436003380902096
4.436635570963939
4.865217360241171
8.144917693469823
3.0032513391027997
5.289446716520738
3.2032843931245205
3.544960693986659
6.074890920112342
3.7459291875488057
4.589917353265477
8.735642106110397
2.7545839459899537
7.276351740463505
2.723323764637633
3.1353838350664125
1.220548460582873
3.8167194695156548
6.28190234839742
3.97654017723743
5.070944337568909
5.674231944590149
2.222975313706607
6.332867290262373
4.1658462338119735
6.530195088803586
5.12050374940734
4.635140709076616
4.473715542923495
3.6699687271723596
4.108467770014237
7.574781029566528
4.435315004315255
3.38263571181311
4.042534479005457
5.3796321850711335
4.948312134714712
3.7940944976492244
3.9544822304106773
2.246632163365916
5.318894936077406
6.328564091027819
4.19329699781039
2.477089248748398
6.818381482332014
4.189267458509993
3.755535753093212
5.690181306339334
3.913466269046816
8.04672872863404
4.8016242190667136
7.35650232190557
2.4271136052460105
5.224789274726009
8.281761247357867
1.317542104168087
2.961006171511234
6.384699676952343
7.330427322722145
17.62588716382667
6.129025012930278
5.056441688506074
4.659860237854141
7.39559929598854
5.734533727685427
3.7787509593062563
3.6163276411889402
5.953165197609445
6.9129561126379375
5.6731573271110225
4.171146973983661
3.5665719309127017
6.389477525414064
5.990889704721703
4.879241021973323
3.936572218029503
3.9919751751840358
6.894385556261563
2.5088453423128643
3.737714183385189
4.68813835138315
4.964110978651121
4.800210665452417
4.409534632757675
3.9344444834824523
3.9706441637817123
7.37742437840599
4.4636791120163695
8.978804424154713
5.1649636670336
4.575879896676238
6.082770911813865
5.179139309658085
4.2214549906869525
2.5718704697040073
3.665240621858656
4.84032868628713
3.3049344175278352
3.159324244868604
3.177475643929041
5.096033181573448
2.5521155694429116
3.131557864447076
10.533065170774146
7.90934169287471
18.81665899182537
5.584423750312834
4.385879532304662
4.956963966612328
3.5864412638818934
5.992506413846439
3.5278907437076406
4.976863421725111
3.638514433396504
5.93212618583793
6.369888196673586
5.030558483796831
6.493849711716409
6.681554983809052
4.044347719570441
8.48692351081628
3.2978525320083443
4.3986338992402105
5.978326773296104
2.414759576700831
2.4754904156183946
4.380416842958248
6.397670295967142
5.284285123288564
2.572414133462359
5.881107335376901
4.153241938713799
2.392686592169327
3.7836057595464845
4.883234420667485
3.797143862980201
5.412544932935648
6.094372510811265
3.555188107721868
5.002781770072799
5.137621522185767
4.268517254699704
3.085894872969726
6.034486716609063
4.417541677494507
4.574274106386461
3.3402000708266315
2.2253029662753856
3.3003924015790824
5.849717705465511
4.102296771187595
2.7168919924238817
5.703542484382501
3.511082657776428
5.772146610105993
4.362454936626862
4.143770447522745
5.1210990310158255
8.204865721007724
3.8572974152132464
6.033673458039095
3.078062693268971
6.8076247249415776
5.533440549177194
5.009904110103204
5.996666830916791
2.868367586270436
3.058252334411659
4.961628890398232
5.415376187915247
1.5508113302426945
0.9114476771939186
1.9429445931000888
4.536446125220524
3.7037123244482
6.004957946319535
3.126688532086354
4.160692033430375
4.230470462912843
5.066568630424738
5.421160380544429
5.839101346295069
2.564422810898373
4.942634438444897
3.644862253171555
5.020996378486141
5.89619941556387
4.822819628368385
4.357282020978977
4.338937039976578
4.5619727533823555
4.832910147263773
4.2302070855361595
4.1083024078694725
2.271426031207061
3.118753223714061
11.071781030912286
5.033017756597466
4.472002703569585
3.3703178416720747
4.170824131939497
5.5480252132282715
5.198038731883837
5.442346219921903
4.628312259693024
4.728015379124091
4.225382222232311
3.100766657986824
5.196204773365575
5.931043825568686
3.8340060753071588
1.7575022656034487
5.47167132552088
4.5601759253363
2.511351477081851
5.314932589719575
3.1065856499936397
1.045422224703993
8.107479566389857
22.14790000832753
16.552078331617192
5.700325625049359
4.5708690109771775
4.059041918332182
2.3612223146568634
5.220882589777494
4.998036546472777
4.971693116456493
3.241814941231316
3.409355556450618
4.760026352766729
3.083410273872363
5.502967710514273
3.4613683509186393
6.895282440354065
6.591055858851096
1.6178327122809355
4.840945716645624
3.960987499990283
3.0521122511445977
4.7379536117315375
5.087356871454348
8.210682018697705
3.05065536896102
5.551859411325185
5.30333898901149
5.704255587552504
5.496131770395799
2.602115764012903
4.286160366935594
5.8912202207773054
5.176575515929317
5.540202340164976
4.646644343205073
3.9506301913709514
4.764127896560745
3.4396490760964307
5.669699951570613
6.32833266124385
3.3860688750973154
3.399866943937426
2.7547071693764305
4.127946667994306
3.410585371929259
4.162942242034758
6.9187192463211264
7.4138251645923585
4.3055004872694065
4.5150168895246265
5.362067581090322
4.663098894641163
3.0151002246526137
3.154853909151022
4.791357036807389
4.422925095961792
3.0872720028576723
3.8745654990276015
4.5291902074276305
3.8978975151876694
1.9056723698867268
4.889928628598589
4.444636264109488
3.4047064952054957
2.931560477804953
4.137027320808404
1.4394234063224594
3.88653032571881
4.378057396293895
5.907203970104777
10.344713908185755
6.190459809997259
3.2750594476788724
3.4274867072710937
4.4046641812807845
5.940412709817214
3.5812878348865835
3.0586800430067806
3.219742892580212
5.378779760105564
6.09096348954313
5.986533659886947
4.665516423063573
3.2540914473508726
1.7515078058944615
4.0916838002486955
5.298291154743496
4.005843295400088
3.709646782310381
1.203045378004693
3.4267541231150136
2.829503504659342
6.291338721629433
4.888297271529159
6.9248366875216245
3.923575601679681
4.1556548716022625
4.3201197007174
4.514023894593116
3.084979342408957
1.7353487466907156
3.3985151342361597
2.1746307211940517
3.8513382749607974
2.962144090189219
4.453511177460936
3.7676961281299404
11.57224366918687
4.854186657193313
3.6632351077502796
2.5386806298242837
3.1530767857726767
2.3130585542162856
2.019239188333295
2.25157759824407
8.229638812753603
3.1218149622199087
5.352860609712788
4.973259742268138
5.281001201234147
5.942563808209361
3.0146798526257093
2.2536244902208717
2.987527618144668
2.564633045250408
4.0718625273138525
3.223937186858845
4.27104893355496
7.345758309987036
2.9780814049519257
5.966007707295532
5.012332736422737
4.723075780992967
7.668340566863459
2.809713726657425
2.1124321423604187
1.5335229624104159
2.416616278638468
5.222385044722852
5.023780900306489
7.095329512301545
7.03021026938767
7.469061066865892
3.9967734253145757
5.687623521428704
2.8577146306230343
4.7697308501646365
3.7153407394162983
3.5897455807031724
3.6620021679902277
3.487943914631362
4.34191196628322
0.6771822671429205
6.047155754341569
6.798906837134852
3.218459719621331
2.7335557641322685
5.524416930831573
1.3456978495484506
1.7251396792438778
3.8971945656433906
7.354275502413854
6.777176076425583
8.580473794640259
6.901230789725276
5.667029907050558
5.191918266777245
7.847542108184873
5.717807656146305
6.493437925140611
3.5181392731573986
3.01585521390829
4.668236247462616
5.0285217224301135
5.749100928549838
2.4460513522952354
7.986334927706302
7.958190004763087
4.505300155174241
2.098051983467735
5.166639741992175
2.726013931158791
0.6966091056612029
4.443317443427016
3.8154023729844564
5.696590043618586
5.0396800006179205
6.468982679349365
6.840497654079822
4.932051156963973
9.378799752810208
6.872806639653419
4.296292628193182
5.292419157453687
6.012758182966924
7.089973389754019
4.154610709074372
5.057454109953518
4.920379463551143
4.418008480093204
7.019524568412289
9.080466060632451
6.465836472248648
2.192747110321898
1.4142490132725947
3.3063337237515125
5.111255726405052
3.025057858948068
4.579071122716447
7.18943875492961
6.529210330325449
4.5230585858980135
4.4851570772966465
9.719969487762693
1.5337965848596489
3.7047376138341015
6.232738873907112
4.127064996456125
4.975386177917803
2.5285239168842284
14.036678902666026
3.967565264117251
5.561478144547469
1.1222544410755555
6.528046464960063
5.835761348131415
6.986704915702627
5.435809432953957
2.403435136967711
1.2403096969121346
5.1904617322739
13.201694749465013
7.761621601230366
5.734977151126391
4.091826116337334
4.852060430965759
5.928932119184551
7.425516727205938
3.2581222330025024
4.339768616363519
5.380230099770077
5.4779845420227895
3.9999675919498965
2.9063477986172104
7.536205061636876
3.480190280946884
2.1799544052551623
4.400120916320652
5.027299822028219
6.482083131411653
5.508395517518065
4.953278723111144
2.6951248080424035
3.2701349959865365
2.8874916483791857
7.435688994293707
5.8135886807715895
6.834538213598873
3.6056792774826207
4.645437767112134
2.110313831005882
5.8142013606922704
6.198165411409729
6.018521086312462
3.5706006325957063
3.658210741663416
2.101567965549714
4.150917057309659
3.209276135996859
3.0270909200792073
3.357859767818755
4.463524709598468
0.5570875969238137
8.18816063300858
3.6320653947240333
6.3270581933070815
6.106860645677469
3.0591929122259036
1.6233367188508958
4.901735678179439
11.15151163733397
3.946630471336442
6.292738625992089
4.469607535718093
4.681790746505957
4.107558490223621
3.3934936294693068
6.703856822455953
4.53029949701318
3.7374947476618905
1.6360344754373044
5.957075057893563
3.249063660000542
3.2321476137047713
2.301891010203879
1.8947712348732246
0.8967512668143157
3.8849238591714217
7.414420023164739
3.6177225918830063
5.431491332907794
7.024612870972576
2.2083888800812925
1.9143530412864753
4.413302433295219
7.724252655242332
4.084822799748752
9.109985205180765
4.54759642583141
3.027153760083648
3.2591690955129167
2.8304619099046473
1.3732469952314386
5.037220574822297
3.6080782317642006
7.576101751835832
3.105133702944996
1.7032135757108504
2.620891239571044
5.640635552451342
2.52427979160402
3.3300841420804517
2.0773305870697616
6.8061485157751
6.611815774191846
3.966177962371541
6.299680209311128
1.4135414125502617
2.266447337937608
4.121594890409639
3.5861726048141467
6.5975150306901575
7.113503843711436
3.9297931515866886
3.1910072449781994
4.132303898223653
3.2312167896879602
3.5869713682516537
3.2796775076594686
2.8614442655998404
5.519390578505705
2.838327654936209
3.8617475580610896
3.379971466902946
2.641706827575129
2.0253686226446463
4.016267638022768
5.271523763306218
3.421816753852567
6.362051635492885
4.154040843790184
6.230227020257066
2.474408520941346
2.7926557783302575
3.8696271981674792
20.04600638064986
17.747511741314188
5.380422683328294
4.922945612555648
4.9329121219532315
3.3998132039004965
2.847534061244226
2.4394905865343115
3.7033745348771645
5.4127017779249265
3.5978846185816904
2.8386351364466926
1.9263317082852307
3.156644435984294
1.9228365656833928
7.00683852683667
8.08325501366126
4.776409291426939
2.961622324393346
4.643779365127302
4.2624696243099685
2.937982875424549
1.715299092382219
6.193567847992457
4.554488986176554
5.226383555948546
7.783890359769297
3.1654408145043553
4.0292785247085146
6.342521550964452
3.8902901844732307
4.1759114179478205
2.833035340610272
4.481245257367967
3.122514158895733
4.2715745804347645
2.476706371852278
5.185779133290869
5.25867462826774
2.2004021225974038
8.915880507292915
4.37112021891124
2.9611302332137726
4.79030909086002
5.65042170559034
7.7797386274581255
3.1336172205160886
0.5947903394269307
4.4714584472762535
3.4781086697363954
3.932884605881695
9.15592905023558
4.978566314897157
3.8175983233813042
6.394295824706424
5.4638498049468245
4.743728956883118
4.6748159089297525
3.7522987424003724
6.743597227707088
4.93283855270986
2.9501398020676155
4.1925881685155035
5.414047494345337
3.006211135982796
4.830145772923156
3.053954412663452
2.8673871456837796
4.366017392868658
8.878057293653697
5.900791339031162
3.502369359401209
0.8485183460682492
4.0126670725647635
5.60078584842686
4.052316765861321
5.37115784456052
4.273125572662241
4.465228885828806
4.957271976615613
3.430969824388777
6.425223518982861
5.967885967331273
4.391010475093077
9.73613585026951
3.0651588758619943
3.2932453036528395
5.5537579996324595
4.785129555344182
2.495858629558979
7.392495448796741
2.761928640273863
2.553058484425242
1.7125640092770924
6.925214006648094
4.352264566925646
2.933033550141108
2.5858690098867703
2.5364925694753055
3.453807436422217
2.309599759166842
3.7678436730684814
4.805592698265809
3.93598522606809
3.9258071407509885
3.7292086707833723
1.9149647123804672
3.810487510322719
4.397399081467054
3.9145393384499867
4.138032042564676
3.425859535408175
6.27993120170095
3.100543866892459
2.823877692337969
2.0845634703293445
2.772387707872588
5.208646856325987
5.289092700569222
4.454182438664891
1.8897847419095561
2.587993575049694
4.535057162444277
2.731307006445856
4.882564888079834
5.196599565775717
6.662542394889774
4.234585482685794
3.8750209738750963
5.104290427822448
6.100267320912272
3.557925537625991
4.809179414266297
6.525759197428181
4.6214038478844826
4.220522968933264
2.6756869961163394
3.1073559804639608
6.21391241640865
1.7028165254106422
2.3978017508688
4.075446548736088
2.783760597948903
5.248869884908303
3.200725277449139
2.5551979077107263
2.319178544397292
3.2525903194027665
7.753431191662125
4.39610714662028
5.063118916119115
3.6676047197056767
3.602870512909375
3.803157224931349
4.602758257068549
5.872896554049499
7.7317322459078595
5.042853292665166
5.835084085882354
5.285272922773232
2.998008000845102
4.356194228075102
4.424763299542358
3.3918704102608923
2.629854675331173
3.2248809738999262
5.288105837629325
5.798373187194561
5.835874661721789
3.668485139969464
2.125411429829607
2.3603803230027744
4.419088507751111
31.694822766614163
23.7053968056465
6.59749509493141
11.61341366235491
4.434709230644696
5.8312729626622515
4.596317584709886
3.0811683593661283
4.064653021151889
4.590554348870144
8.421211517779549
6.225120751118304
5.528705320890376
2.4952243566376118
3.0550260961198386
2.141187308317647
2.371337648695247
3.9063804728925264
5.435383000919927
6.080527577592594
6.135177131263707
4.2237393265778245
4.0198963461859005
4.214669653745007
2.6510079668406275
4.68043146858154
6.428846863088874
4.191781840118307
6.755486816963461
6.185839602300877
5.36828267181018
7.22558612668304
2.553527799067493
3.592345300555079
2.617796787379082
3.9097925034703156
4.422247072090416
6.18107415768269
2.4290986357008535
1.8171944088399117
5.4261566054200125
4.757335727632689
3.0840556856126113
4.193040591875199
7.282098875382261
1.954808360330968
5.146209678772204
5.872665962330495
1.669668352506936
5.272066921971654
3.886018451125299
18.386226299907456
5.208802703597204
2.938246419658785
4.951819419668313
7.6564001950903
2.6432650288282535
9.04093048274367
2.169858503312738
3.0529096938160554
3.8477674886834135
9.070924708457767
2.772588973761221
2.8502305390258305
2.307147083853713
1.8190830603862347
5.846230657511942
3.892157590900905
3.820332413307195
2.9284508078140994
8.022494818876448
7.827216803843481
3.1689885018406168
2.8817079786477295
2.485213376435596
4.775004022344682
5.156472630123589
23.332108313111142
4.995536014406546
4.6938894528517405
5.574402808828277
4.952621354490054
4.7544731021981095
5.520403665853525
5.591538894788883
6.7780111613659
2.0366646172161373
7.412090080505557
3.2512957866787113
2.6666809773562665
5.75984905125922
5.340670437092585
3.4925089372966482
2.2644206922080814
3.881956539387531
4.927923610628136
5.487788652803777
6.678972466827272
3.7268006464356542
2.9809418732032
3.354169843603784
1.523649444757357
7.794297939577495
3.3014494549107742
5.896073003008525
6.478528501997038
3.388677445590955
3.5364096859647263
4.213700948855633
5.385387821184641
4.309042842032718
7.813839365501553
5.081167624390415
5.566135022038177
2.810410999802746
6.275527043115555
9.296768900079293
6.796981378895772
4.441798781367178
4.926786784276659
4.639687506626489
5.362623858074672
5.850456003032564
5.44470617798437
5.64697240041799
2.1368536891338255
6.916320271111213
0.9222533104092577
1.588138296595966
8.44823133364139
15.522058572642436
21.587095850828295
23.293853986404013
3.6331643456324305
5.803652284648726
4.811504681399547
4.561326216196832
4.418457953245202
5.883871477647
5.01878725326226
5.15310650993237
4.588561881229444
3.4939298072514284
4.619824552241866
3.2613410321747827
2.046535854187811
4.175761247276779
0.7947780826520878
7.805864285787082
3.8478645598486803
9.230472378150777
5.0707610380409625
2.9677362500174143
3.9762069305072614
2.101650128571095
1.947011163386103
5.687635645480371
2.5861642667735185
7.999680940816655
3.7506332361292984
4.167380780157188
5.853787159976268
2.7358995344413777
5.507378101938822
6.126239917522993
7.359313389479999
2.1595687929606577
4.405119945923351
4.564288368516928
3.6421607066390327
3.2362272662689375
4.092411284029203
4.277500402299031
3.5922383635729864
4.068493929373623
7.062095345460687
5.79574788764006
3.7500206277448287
5.871677070589694
3.3361006021794952
2.517279994977299
0.1728869034421012
2.9098675755424783
4.082295431761269
2.0341173084560356
5.406502654793948
4.849834485650568
4.098316253088314
7.006983379857572
7.863315113657684
4.361570498049801
6.473948891369006
4.41520364983344
7.6614454227438875
3.384987694497494
7.932469974364216
4.034355078293589
4.4972281932433615
3.5921896292442814
6.339405920105127
4.034474859461321
3.631888261914201
5.889677228937855
6.03817375176308
2.617998694402913
3.534696183534831
2.167674095699599
4.4581806981210415
3.1112361138626596
3.5812097541276584
3.3114542968662803
4.797452993057253
16.02464899948048
11.429669897759114
3.357519688805452
4.887324606743448
3.840687960684018
7.745598473831617
4.575548126556528
7.758133908382978
2.6027676535518727
5.44766207891064
6.947393492749732
4.831285863792406
2.0940268961674
4.510807852230388
6.371036521852021
7.095365512519329
2.371930538783197
6.480744445108709
4.86860435290778
6.02318783989612
2.7299105838198705
3.2409937904768706
3.1815928192966205
4.19155088116073
1.6490343022401217
9.476333372314409
5.2363551335944205
10.73912784415051
4.251132897792468
5.570825400406569
4.117037911915154
4.485123787847679
4.2116004696118
3.733332931974454
8.663019028999505
3.271870648482627
6.121533142407357
2.9827177156296116
4.872013574395553
3.794855727397094
5.251339614055782
2.46180753884865
0.7327452315369438
6.292528235722625
2.4162503260235084
4.606075655399554
1.8064622400037094
1.101690919359948
6.70784331540211
5.918488710782447
2.6083199029167794
4.437709537420463
2.4398181501612854
3.51404356630991
5.908413527483509
3.2174113643480116
3.6531347171474824
3.8737536911386767
8.379237968675328
9.050396004736582
1.828461608889543
5.17006096766612
4.595529512984645
4.07981321749194
5.23287775630883
3.876105397081606
7.851127033930959
2.612265029969502
6.484499333443817
5.413065769573377
6.367829038732216
1.3127608455368933
4.089738842662883
2.4216898440791597
2.064863554925844
2.9543290646217972
3.6554185639765597
2.0647811327297507
1.6428652064052023
25.727502811293867
13.665265397738409
16.76646611337042
15.398026980064943
12.89646029245747
4.722069864566208
5.919565642838745
4.769307874430812
6.573082794120513
6.461862201502079
3.168336859529616
4.849997940570206
4.7121785883699046
8.01259756960862
4.409145603325211
4.365988012368544
2.193708220602666
2.422083251299192
5.223195936598333
2.6876011205468124
5.464687589783918
2.8118042453038785
2.790665454622191
5.727161133315044
2.5729444571655766
3.464059090332811
4.000448580385697
11.054157191022329
5.347366079060921
4.354404171845505
4.950880602281533
5.088755252931945
6.849688289517547
4.264482369801197
5.453330975479437
6.505259137357098
4.315140155599545
6.88548454134732
2.3587832510499167
2.025836661062523
5.046797441771742
2.353052297771086
3.3869839231276435
1.858516993002535
2.91571027648029
2.4888350642538732
2.713158356556531
3.7588610289830853
3.1956400903309468
1.2012199457889445
6.480057336015686
6.205515065626427
1.4023229409950067
8.756414880519362
25.56664725418458
4.5045346038200575
17.868560844660745
4.668134454016604
4.721835109949063
4.561886960227071
5.046259433625857
6.983658989886175
4.978950441994338
6.19832773136269
6.462330137972202
0.7683417984014979
3.1125118059513404
4.888951807055498
9.210350083130741
3.8483200806438655
3.76671895404759
4.5607908638089025
5.265311085912094
4.6476463183786265
4.137370411120949
3.2095862888080267
1.4684477264040614
1.8991287925152314
2.329452255604331
1.0420052134769606
2.9814495324323147
7.280680975369241
3.6063295532707245
6.4681519681352615
6.658328919324882
2.7878302043665566
3.984254422015017
3.435147756368747
5.840262973201781
6.719437172411992
9.89648824064022
7.126131548906206
5.786122324813859
4.182254302585571
11.196580808644585
4.254286344486775
2.0599512096159995
2.5739011130488434
4.313391821267266
7.669798173375132
3.591297821681495
2.6383165985521573
5.311925979631301
5.050476315852824
3.889920534338238
3.1635899940552736
2.083859039385848
3.818718541328243
1.9849626388450985
10.988310317229613
8.404736612825307
5.186677249238717
5.018621333677087
5.228491921644914
4.942533491749912
4.985846097139726
6.554173435500118
11.150903914950044
4.228792222313538
4.760192339937214
4.175184266441785
1.4344606616289521
3.249006753220227
2.4008842431854815
1.0238062785320845
2.4975436623794667
2.1072199736020174
7.253912846141178
2.5098378395134238
5.199989881677668
3.215066595113271
3.64737303249355
2.8015016431300106
2.267305086957009
4.265465776454809
1.545245525234346
5.75657103137348
4.6028205577165044
2.340606670959506
4.759797255879101
4.219371413076145
4.404847188539713
3.270008936695148
5.02314799836268
3.3370567710901704
8.289130420349403
2.7239619365502445
3.652942144087673
2.591268175320119
5.578817756983784
4.124042304664261
1.9402933546485912
2.491178038635448
3.630411675220457
3.9891443533916275
1.2127465530443124
4.0993650808441995
3.655196881481536
1.850541763384258
3.9987922009072316
2.9696137751650524
2.416432033492122
12.62284112742221
4.721732453751619
9.987295032408644
5.262003661046127
3.9434093052332426
3.1092962770135144
1.3642348731585558
6.101928731731494
4.69853870730421
2.066471263167216
3.030442789094806
2.0285661009776677
3.799735334628595
2.387254314265154
1.1588039974540292
2.6133430686638146
2.1013573770048586
3.190064546282128
3.736080446661595
6.789589602160656
3.365262945803702
7.51594787373748
4.737780370788927
3.499810724241341
3.376912287260186
1.5112930242779858
2.7604152561271844
4.324564057784833
27.080057044950543
26.275420618852984
7.0203023962050635
4.557724285490117
3.7107650018013474
4.845936506451244
3.0059453409848933
4.249423259467084
7.731745062378595
5.1716647394007005
4.65395479654782
3.320797938147253
2.637645767914994
1.700995989048781
1.647666821588966
4.209095073335819
2.2071458139907594
3.4716174141052547
3.442447124184661
6.3039893311116435
3.0468960517020087
6.395107567571445
5.5963674640882175
1.6214453408823364
3.8303219454405926
3.1328465305256215
3.2003856869926905
4.121426314609041
2.855010023887667
7.330029092310269
6.3314093223336245
3.5437016607807896
5.04695874505208
6.8888331769500155
5.830027646849997
3.6015072692532337
6.794112217568945
6.604925965203029
8.312913631528177
2.0172780614473647
3.991891720076463
3.9521961083123824
1.9240570142752427
4.553420155318508
1.422093335396921
3.7899899407278546
2.7588537750567963
5.833565314646148
2.9647786703924117
6.980177118172831
7.114170686291534
2.4768679390842374
4.7808438901387005
9.92368475194387
4.0258272726080095
2.8791176919327226
3.1922799074950197
6.943789266519305
7.266647335200038
3.414050930921613
4.3820755601085875
5.513939011764949
5.695770718233852
6.5202295030493564
4.243383262486966
4.456289415852227
2.9558630677693842
9.49470861971967
5.852519693773002
1.7304866608603582
4.140527555071533
2.3961459017319657
5.487582631344454
5.804619735302543
1.8964402881115596
2.865392451569316
6.110369573760365
8.95472585616107
4.759498290796327
2.6655415500543556
6.621568926979814
2.824594381110886
2.9693588522853105
7.846724733010621
5.065246578026472
7.277539218522526
6.1727649783957395
6.978882412975825
3.574362283164973
4.042140155557178
2.895733962386309
4.426856560655748
4.279684583644355
4.356277098125962
7.550629502977145
2.964735631434006
5.686608572332005
4.073225978568479
3.6596566560088415
3.4762931479356505
2.6135946660535807
4.543665273220654
6.451810524763366
2.669019751070702
3.2861183771129885
6.671975650760327
5.302530106041881
2.6417582913277116
5.161122677370571
4.65222536229423
5.526205916399801
3.0858978711861846
5.156795018382304
6.3109134338148145
3.4668671419966763
7.434162277927875
7.575843729919772
3.231585679643041
4.318714968146773
4.391426352198928
5.747148895791279
5.758636593825779
3.4304001635486525
3.6204892610833395
2.396938399328361
3.7263780990209407
4.425257149014648
3.529991866869425
6.432858615330947
6.540392464884238
3.1842221425659574
3.3001297884695737
2.0461479107517353
0.7323251839033185
5.245038554841147
1.8901669475520502
13.382009121400392
2.0474693738117655
3.8345088760699837
4.925423833916992
1.2303070690040687
7.808094945326755
7.1524211722463695
3.8398571215745543
5.760718954462549
6.222193703802181
2.4649510847869562
6.535456826906377
4.952851905224135
6.52357262550191
7.19952248019232
3.1134446023191207
3.1517165774901534
3.932524236298298
3.219393493244471
4.988320661845415
3.737890636050564
2.68869766195089
3.8900962911070103
2.8740472281775205
2.8970637346967916
3.698299569627971
2.9675670076648237
5.193107365866421
1.208777996420438
2.2744992172868894
4.728090282740799
3.131983690965112
6.149549589702389
1.0676702181696938
3.8207998804054766
5.943365666366424
5.097995884138698
7.084823518917328
6.517170034233716
1.8795552858627615
4.762958588498352
1.789202019726239
4.3244271753742805
3.1415803525494495
6.442513429049251
3.670955548285246
3.4113749126081205
4.116611200221631
5.441092595099816
6.170872634807575
5.5578638479675675
3.335641806892609
2.9537956582822376
3.2477654043353406
5.654564328710361
4.624941126891593
5.082869423843285
2.9854476785816297
3.3183480185940972
4.091160025676059
1.4965820149726574
6.31194743493125
2.922215228585754
4.98265813898656
28.47026549674885
2.657270153776967
20.929533170779827
6.959318102052856
3.9422772467033314
13.761417940536518
3.8407146992922954
9.674296588502246
3.489536798378048
6.230024485777062
3.3360145659065683
3.7003117746768535
4.665131372027715
4.350954138407786
5.258479023927637
2.561924114101162
3.344748939917146
5.517073064955112
6.506214376484563
4.221372231030257
3.555286007380101
2.252334020425326
4.289762329304138
3.0570916059042137
4.7203232828851505
3.108743740037744
4.459610638750494
5.838338555483332
6.221945511286505
2.563381101877099
1.1309837924537778
11.266315291163469
6.78604389324536
8.697776098658776
4.313557994773681
5.530746562947675
5.333767881742688
4.0217519075167685
6.712716212618176
1.4667110666689973
1.411845709472523
3.366189446329488
2.51915831051541
2.8286520295569217
4.658228260688776
1.9004651938591066
4.749204418612019
8.911953249686064
4.112098784580781
3.0304986180612405
1.2259194351246998
1.9869656734144612
7.207368361342226
4.936015323810156
1.4344041659412639
2.9133009946373543
0.9151398067391519
2.892544000056748
4.344090846130388
0.8113123041931444
7.637419967336588
2.6683783919602786
6.392421368997086
5.845632685345754
4.227926654252708
7.172924479904777
4.040868661752519
2.2384034051507995
2.1659903325370267
2.091602995083468
2.6406633502101147
3.1942364172772018
4.180437798526937
1.1997768394763653
2.380925856713816
6.269391812295518
3.7888242213931167
7.8091255977898735
1.7439832370709296
2.6096429913524153
1.949896605293093
5.565762950688657
2.919987108810684
3.233296624415471
3.2455968397674844
1.9739680628872522
4.331648445064222
2.55204093893726
6.836431258414311
14.34771796702256
3.0715118211680132
3.1694147416630267
5.364182279678342
2.4308917562833985
4.723437389240998
4.85597650728068
3.3638551509777987
2.4319250698865194
2.861623355041779
2.697530034159932
1.1233710104590167
4.1019228490743
6.291158105076792
3.599192318571103
2.4148198425242255
1.9784832132994197
1.3274651323111193
1.336023358123266
3.6446869358994354
4.411942094105235
4.001975608478667
4.312285963374119
3.0668163124374264
0.4054421562310667
2.2226939298222645
1.6293381914239464
16.476134343338146
4.914346619769998
12.260175549809425
7.04355721750472
4.521564241580302
5.149210456225117
4.982111405680111
14.137665077639888
4.481975811836113
4.229120256337087
4.211021915226122
1.374779684735503
2.470367915974686
3.3564401209084904
3.182096428746073
2.5365935690175054
5.8024438406576255
4.8476088074375046
3.156606280703458
3.339647307125485
2.0764668621416775
4.199768634948025
5.436753457500354
1.9847487514975237
4.333363775270335
2.918694936256943
5.266501211311816
6.315799165326091
1.8719812832509717
11.01013686785549
5.6546361905963565
9.945836740159606
6.324926360012565
4.173088459319502
4.4754331082433305
3.5998383952946735
2.7090296634281117
4.511485572064509
4.300839149764034
4.128256704592665
3.691518397074913
1.6409665877198971
2.140824054309523
5.313054977860588
4.28535808462999
7.128155509819894
3.5322032529085483
1.943606889344211
1.0516776448461402
3.0538998022931327
5.186419135786211
7.672086454789727
4.609079829120749
4.472792584207788
3.973828950717867
6.134453396926095
3.7781862580418433
2.299709291390986
5.9472615916412535
4.527145724794108
11.43222919933832
9.472534689915902
3.288760010915998
3.462982397899643
3.5588773988748135
2.6972021409426983
3.0033681293568635
4.2645556929326505
2.9172208709985683
4.879652026223514
1.986158101549372
2.926367208827166
2.1864507174650254
8.291924458217938
4.064869713564702
2.1342812572726158
5.374471130813922
1.8219419407327817
6.704287726448448
3.6924771998089576
2.903073736200553
3.7849745868043274
5.990118645359318
5.47321987405404
4.6601603837739844
4.104109483587041
9.42395193437063
3.9489265867010555
8.628280982450008
6.98802773834114
5.862872794644816
5.178311812418881
3.4183055769486654
4.769530413665437
3.509133193143333
3.089061332128609
2.8960887858959423
1.6796832860322568
4.570168149293315
5.194404533247436
8.766649451917468
2.5011878396383564
5.697764577331189
2.5082929514238823
5.040893342577963
3.9562117302889983
2.2109343283000267
6.783715883532403
5.75608322095864
2.9179845565068967
4.013260179284653
1.2018079505048316
7.499810612189622
1.35042577545251
6.166804899103345
34.22882331302711
16.5666815309763
5.9817776852855165
28.96659943022942
6.296264242012028
4.123124972030544
1.437543459503405
6.555298409490195
2.6316114204521353
4.710448874800664
4.132625806797631
3.50139398958216
4.6460366069739
3.401192872470309
1.55619007111315
1.8282990550798763
1.360324524584566
0.8646751838108312
5.690280978378333
3.6326323538253957
3.596560697590763
8.158206228121475
6.034241012815787
2.2584197455402615
5.939813949276879
5.898650362607896
7.481113407235349
3.814009895647236
5.373304869299854
5.777471437416399
13.967906330217774
4.513452493747033
11.673610309322855
5.727069332056716
2.1425687120896044
4.931393099746179
1.98672842207164
5.268107663549292
1.1162311456594216
5.209948691483604
15.46629193423929
3.2407601460916653
3.406685121889454
2.5505467036403537
7.525185785253031
8.706085158590543
1.8922048427191642
3.288679601669667
1.3263297360991944
2.590700748035393
6.180500860916623
4.750622627806701
4.70970987800541
1.6162384680616568
4.656311537533348
2.5396267719798744
8.700855610004929
3.8098496333872425
5.388401765247446
5.506222748666261
5.444993970502863
15.939108056559128
5.387035671631399
1.2642760749716653
3.020629603823984
3.183497841616344
6.8767432911038755
3.604059540815819
3.6113712689732336
1.5210618062864225
2.400367796516335
4.0423799422103075
3.6756547108672186
2.1440574150754985
1.88793552736994
7.287917316388192
3.122698538340851
1.6886653001420202
1.2393503604991523
5.038769459867642
1.896116351383757
5.9860554984627745
4.147150638327553
5.466357837061485
2.327826188741227
3.202083116530864
4.556513509523639
5.147943172732095
9.194189989762325
12.211956156567934
6.883803728718816
18.34197045831984
3.5045363137424514
4.029658071909561
1.857177618134887
2.014238894170465
4.573337379068888
7.088131066059692
5.900398947414818
2.198248125285091
3.17433337343042
2.9577497926337837
4.805200811845037
3.8534785873912507
4.960552024890905
3.878415622362515
1.143158265714963
2.3759216996332935
4.1576923566085755
5.068152381338398
8.03414744744558
2.727215622098484
2.0131339962883095
6.128041724046583
1.6934391103577153
2.1204581385585186
2.1952422797771867
1.6032507877352904
5.110787503591109
2.7032889297129636
7.903918551937585
5.146616334841142
12.106188385645996
2.5610315868424505
6.754604821583181
2.403860837452114
4.0227593243765805
1.4961577744838228
1.5226201236510264
2.9291879186189718
2.34251022904742
3.3314135339892847
4.181260102208782
3.500924381143376
2.564193877281749
8.487602813991646
6.595836867414157
1.8996046195987895
6.743418927785696
3.9489374080961697
5.5411751675602385
1.6217233924436087
3.8271962585913974
4.369067827160278
2.0239013903156957
4.273552243709533
3.8818380579732406
2.7394937467849974
4.6894227099044095
10.632178623483163
5.520325552339689
8.146356738726684
4.100431439736484
16.704204144345788
3.3999185672882475
2.834467119484314
1.9992999345534321
2.686969249834917
3.191418655109235
2.1754971672677894
1.7221798668894426
4.912052644224313
3.7062071827263856
4.167864591164796
1.4122059412762815
3.6796083592074864
2.0792055741688045
4.600423344455185
1.9529659958764443
4.550651392625586
4.544358889590602
3.9645730107306854
4.174659912848693
1.661854309844327
5.627936228585033
5.2624644381647565
3.8646950954523076
3.3744415481073835
2.632806519454555
1.0205083493457812
1.0487318229993967
8.335523784021133
4.90963414817522
2.044403460998934
13.597173813666853
5.684799753962397
2.7342778264413816
2.034964094575414
3.4913619374034157
3.8840120620009526
2.7411685571809477
3.6815387720731523
4.426526824427008
3.7279992406778586
3.0652786699182166
3.184568852802701
2.3504118244436203
3.874334378337226
2.694653290808338
4.1468068631936355
5.177427765468915
4.448674640690553
3.9779217954546837
6.010503190299924
4.210585108822932
1.5985433918556022
4.319631129965162
1.4502397789513324
2.235276252287836
2.3129108164016263
4.0275057427451735
25.857317875024204
10.757974506562105
8.190700969373834
5.382792480941515
16.612054206215333
5.771014336159699
1.7404236421425994
1.8156286645502315
4.100224792816606
14.666101275112505
5.676439978569121
3.0228513152148335
2.5159489679322964
3.738458447805314
2.4629663186723936
3.789238235902982
2.5514885220228165
4.161421052999251
1.222741972547106
3.691183527581693
4.346878104494009
5.479351071947149
5.171016463403386
2.5961484928318947
2.726839856536689
4.7242744446555776
8.639731569130126
3.406013916503557
5.035926320234423
3.5571677092042946
1.3533395420912226
2.9510417758525525
8.507601875818525
8.456079096067072
2.7367198606527925
11.888492256750084
5.557907945668781
3.0684624661353594
3.4856534500686998
1.2876901207522078
3.6156998014501798
4.257494552619684
4.304600965623408
4.346070114048194
3.133584657480599
3.7315703028827993
7.399856474067035
3.3062114757724133
2.888161323863142
3.8460042291130256
2.1621916596724224
2.957201514408478
4.7097387007351665
3.824378823627055
1.7897187216119568
2.9728346492789726
3.0856726702206614
3.5062142485753656
1.4489698912459061
3.3529826736028836
4.811192911340819
3.3900980189097707
1.0407900734916766
4.353180893524043
5.436422236885676
2.4802956972782915
7.878227696201988
1.5232697944547307
3.1521704461254836
2.7143452839176914
0.4480799435006181
31.482694176091186
4.328197677258818
3.7459901923555714
2.919631248055182
2.122244551100121
4.265388480291915
4.161218821501669
4.2610299714698785
5.740661082649227
2.617106605347513
2.4536036178356206
6.2732938493739026
5.973788826413563
4.880139968945615
1.8481715589119208
5.799723322101666
2.6888549451649695
3.1237757796369237
2.2310929993950595
1.9107576011741088
3.282268270014534
4.563483604072586
1.914185347499923
18.34353845080017
4.4480880714243565
16.953299413741703
12.362097632790793
26.091329633323184
9.156692123360347
5.397161128117982
8.22273503839627
5.397161128117982
5.507401758054537
3.043782656211031
6.6755221879310405
5.918697736400387
4.884118712060701
4.683049745930207
2.699616028028885
0.6022535479773621
7.1676217029611395
4.159488029215908
2.423726747537371
1.8970825230075714
4.946354775089818
4.840890080083275
4.849389019770965
5.713050609382468
2.3318385473544643
2.3894744969201414
3.483425375014146
2.640359123645522
5.177260225758168
5.91927673835838
4.802681603262027
2.534614158043643
1.8367222341728668
6.0497421196771
3.7834117040188735
2.929733000223649
3.1268588631322065
7.055579078962744
2.175578089298371
5.586796672461973
5.03257744857061
4.7627134643139994
1.5481660060905247
1.064217458960539
4.596580890064975
5.085740617654941
3.0951133180923636
2.545308851986704
3.003368491860626
6.172563554231592
1.9936738861768035
5.839743833801254
1.0803788657607127
5.381349596428365
5.012077776868833
6.090112740479096
2.483340773061539
3.5340764058935443
3.6313467304894735
3.0104389374848415
2.1103429058313967
6.991768003513874
5.650209014417552
4.002442495281942
17.473731160245826
6.395616516335306
5.069846816200974
7.856361211869172
29.740773767119073
24.351451569162236
4.632224602192773
7.292116918587856
10.422915975498528
5.975409893161103
5.004866398776565
2.741069155081382
3.568391591812702
4.533286764388965
2.860441706584055
5.485573445427717
4.6856540981630825
3.2668984894526494
1.524819623249298
4.038141093562565
4.313424626183721
4.589503060672508
1.5383215423974934
9.041908319019733
3.396574072986525
4.374506252891524
3.3621016804061323
1.342317140634983
3.0047168498176005
1.4858892488512527
7.752096081203446
3.1503137911543972
4.83907070482664
6.687968659976826
7.406035899387062
4.5407589207624195
4.018048246748552
9.388543728572404
5.829034192084854
6.700189724034845
8.098330871414369
10.009740123540038
4.450014395190337
3.800488067870995
12.830127224811749
7.766599591757196
0.8721175009420298
2.826584987247266
2.1691856928626163
6.233348433355016
2.015715588535832
1.9930995950339307
3.2848536100391894
8.562346616510402
5.914874605231517
2.315963572531324
3.541107227976128
4.633031482188933
4.425709917670234
3.544884423054274
3.334371595908585
2.9762762194661563
3.420477049932515
5.5490135090354835
3.7596944904495513
2.139055392794401
3.0994731393905384
7.77240292914771
3.6372828867423728
2.5292112190058633
6.464592565484663
2.5660285476442533
4.139380441713203
3.2156690619847947
3.9267038392169695
2.139319808643221
3.9951990116465663
2.157383452020304
11.207609335595981
3.790845578354192
3.9544594567645666
5.7188459220902725
2.3291603195224044
4.42287061027502
2.6197173599352133
3.308533360487598
1.6626272371246658
3.0738652599089615
3.9099956050979547
0.9533685806800113
3.90046723458566
1.1139598166520717
2.374099595538744
4.789046662196097
5.6903316303008635
2.105869876324639
2.2763364165741256
2.586073556765266
2.8405581225949104
2.2595970705117874
3.351246981450549
2.7073853272350776
3.5013023430580352
6.151902435516681
3.366836867469481
8.61776505961469
1.5952014102072363
2.7073853272350776
5.645603853280313
1.6618259982219914
2.09294795939201
8.514556372061936
8.084234211370823
24.407713810101342
26.41031305882749
10.622200685066112
5.838738988522412
5.684387248236055
3.7165208877575475
1.3334209486285273
1.237000940865063
3.430587405432688
1.6692843955276955
5.004895067823578
6.568140570915342
4.91323766036883
1.6431545511884105
9.844297144485166
4.700525914579151
4.016664357946189
2.3584000649550694
1.7659196663253
4.976979429367586
1.4062409958198843
3.093311868355189
4.403404991190156
4.150795761696328
5.482673811707419
1.6471349899602474
3.648251848348077
2.7953139243723277
2.115353466754764
5.516687676088548
7.305335114138796
1.7286057821617726
3.227360375317771
2.6729285649307726
0.4690388019193783
6.2882705460191355
4.387792785382918
7.858455355955232
2.031085887357902
1.5351020296967393
3.8944737031394485
6.918227344047759
4.327856659696875
2.62081292586083
1.5261480925278617
5.258769388636902
4.767235093277025
1.5074861494397676
4.3038566244633065
3.0298563394982763
4.8933710491321785
3.6727459852574817
4.356466984275676
2.97774395172602
2.1961127636830953
1.1134434434989584
2.8380665060175985
1.3852807373155644
1.2461032560936725
2.93013256794095
5.3722168755268696
2.1398722543716713
3.3741085257810464
1.4314799378407632
1.6226703311542134
2.9239692921903693
1.077928434265966
1.0709032053876013
6.691784374657389
2.5388611703826944
1.6365133275020223
2.9820948328344636
2.421017044562754
0.7288174623375706
1.8275864358276293
5.427800764254421
1.2284894658388092
2.6383708219172233
2.8262505263586855
1.967708710330779
3.3035529693416033
2.540875892551452
2.1684205105418397
2.3647755519475786
4.13753481187044
5.684695343010623
3.3410188334691617
2.1767831083122675
2.442969966738784
2.4701431894375507
4.1466555511228
5.2878907920644
1.3672473258702187
3.4989940957113226
2.7712038021631975
4.866831813267976
3.0663013115133078
2.6621667270772233
2.4414618895682705
4.0553212868381605
2.6457015421209507
5.991989728790853
1.9917731708696202
4.6613839483159545
1.2943938480706985
3.7569755481773894
2.3226762878216203
2.7577175366621303
2.7475558511286207
2.487127039924396
13.013641319754182
8.091472185723411
16.503068285327203
21.698397803393455
14.691866003944838
4.44890893735275
2.704269912625112
2.393453049008367
2.166283808108811
1.950074461613722
2.381307755781488
2.9773034174071653
3.679077427800155
3.4223000955567904
4.038549904697258
2.740612378975274
2.0830583916547694
2.945738665036364
4.94734809766167
4.246269282724561
3.899629329340364
2.7298892772867065
3.0979536537930294
2.842993512559936
5.060598867101281
3.040264712455713
4.033942790977772
1.8278184569266873
2.2100836005734386
4.226396885010098
3.747736286863555
2.7528577914561576
2.133060808318433
1.8610569932820273
8.278775168462895
1.7041088360325234
3.2275762795187886
1.999739819794072
2.235107667229411
7.572510863149887
2.1479665873612808
2.431107539468898
3.976591698533993
3.337743814168001
4.944520805491383
5.100595458084773
1.5612353053611205
1.5312765156405117
1.6740188917053376
5.952690521767668
3.6432758472965956
5.5108086142660895
2.5206401959281477
3.816271451918049
4.725189387725555
4.475920521307585
4.437798968480011
4.615440946625391
0.9059538371306647
4.826677916632892
5.4599013154708285
4.074459895801861
2.091912712682125
1.5189466923922539
2.9229281999661683
2.3545045209666626
5.0770383594653925
2.4446231657044235
4.393933933221738
3.225016551698614
3.37483694735471
2.1203336389744742
2.9157704646775757
1.9746993350349265
5.859533252050404
6.358916824656543
9.482402449892511
23.779991046157207
9.406436935120285
1.2289545575813037
8.988973435710136
2.0195140162031042
2.6770990057174604
6.145913569037767
5.0537848677582815
3.0577665058841323
3.262580315316058
3.2212988984674524
6.038873751831013
5.1731465223165625
3.437124476510263
3.065050167490854
4.039927162377698
3.4573308154188274
5.514916224512873
3.810032777907792
3.2240635314511223
1.341580117225241
1.8606864084723629
2.55301767204699
3.776106599766523
5.48778066637212
2.5699599024979287
2.481994307699671
4.968789150717131
3.313952748451874
1.898465254603782
0.9734438812991321
2.1402873437526146
2.08155180066381
1.461844284687116
5.952328680898276
5.737656147836415
4.35047053651545
2.1047775400660598
8.072961481657302
1.6569435139960424
3.1070790826971164
2.0644158124214704
1.9434842428924217
4.41367093737968
3.9163823981150045
6.429245064074911
5.212647414154765
5.271630839206978
4.933244005079458
5.595592143890309
2.425173503092239
3.3110388119137295
2.030278776562644
2.852614786396698
3.14161640801798
1.5049859120587126
2.6832888079160857
3.4493748271547764
3.3456947541586626
2.3482849640371146
5.42627041761897
8.64816957005983
1.8832488123293265
5.31465884698758
3.0097481077482464
4.071673118201577
2.3502732263450903
3.7400763298638697
3.6344057378234176
1.48572312314898
2.5078209211008193
5.117888346106075
4.304402492421142
3.4910864817914686
3.603912365339001
3.4951138386960774
4.191568025064963
3.960525751975996
2.9279925506793045
3.3579983799006055
1.9888146899636403
1.2337211757572926
1.7444557077915117
2.979326017757332
7.544011286705401
1.464170107107504
4.790382813996463
4.926291311848294
2.2377714094020216
3.9823980521458506
2.4003682533452957
4.192101450827875
2.595842711512443
2.955095360280096
3.8535969897154922
4.703240952277262
1.2652929083619766
0.7700197170250519
9.045477458714023
4.045744053890343
3.407986082583899
1.6002195039431752
2.4985664263872254
6.353439947305252
3.410927514749666
2.3381790695673628
3.2323856510158193
1.42309220128187
4.876135587756624
5.887992534058564
3.7994416672471463
6.644746960552128
1.0314946042694968
4.825672889639251
3.9543538363220314
3.099551350410136
3.001480638686157
1.95221071781551
2.4466093638548796
1.895644098484712
3.8763978525078437
3.0693095447519596
4.995780144310491
2.089297105111764
8.354023228870592
3.9291983373905817
2.0862929166210593
3.700441924303125
2.9452135798390597
3.266131884562835
5.479836225302805
5.5010997727785735
1.597237489880934
3.6946242437070267
2.0003276510396315
4.5406801569498665
2.740493126759368
6.299480416949899
3.055802576475978
7.63809863551493
1.508998075006182
4.790219384810455
3.781523074557898
3.2490302039770746
4.264088763947664
4.586854517842183
3.508931977032134
6.510509479236565
2.0626285435017313
17.535603737632083
4.173152847873671
1.9975327934236156
3.613604109267409
2.827435002596368
4.044877207327383
3.949849006502429
1.3276892166415444
3.589401643987334
0.6543930058524857
2.0084128289198593
5.714875922198508
2.8875653281313105
3.283857269222699
3.4017052463605566
1.956755978270464
1.9422959931276162
2.847476210039506
1.545890344679698
2.593429173016494
6.6197497578540725
1.5058021499687058
2.7701209346961884
2.96529777520337
1.1446831366911743
4.259689331241084
3.1157885812377537
4.401525257730161
3.332215249657791
3.96304140036589
1.2358791841026133
3.6820985700597615
3.4524883964384756
1.4226276861422384
11.543446163275279
5.537767402555924
21.66523462678636
16.4405713697936
6.198107756426506
3.8954499923518178
5.046056765548147
3.4667820452074882
5.952856376496013
7.106166567524336
0.9179642252813696
3.24890871707668
1.9097832982024576
1.8181421922422094
3.332899274247875
2.486088135922822
5.584614297851767
2.7080643758881435
3.2614854683772343
3.098620554702076
3.040088689107354
3.7614734461495005
3.4926636888211844
3.9965874696974346
2.6479689097455816
2.3321807325335393
3.509280654360204
2.661466435052093
1.2716606482706099
3.084765545232508
4.208640853324995
1.0087721849644475
4.797372410748962
3.712379198940651
3.302809983603514
2.6260138617924897
4.51923682247644
3.5007374353098313
1.737163970598803
5.785829368581916
6.329925141332048
4.750472233737042
2.550157899660285
5.051948131523172
2.1436969943153015
2.121377574399028
4.6144078529114205
3.2068877933117617
4.97504845178378
2.338278908278918
8.912692205690103
3.522101204316737
3.915928558779288
4.807749634482976
2.0191799801638286
3.370546270406552
1.951480774285231
6.485384857361656
3.5694824822603386
2.89094994318379
5.391366949816561
3.984093079997094
2.3157065045380794
8.803141845899308
3.694664420150249
3.2946780152838877
3.0168534747387206
2.9813908118105523
2.160555929135134
4.871822741631926
3.3032005786287932
5.512373920447159
1.6776786802307524
4.513744670065265
4.290351031863102
4.12460609380192
6.344751951012705
6.114221558353436
17.122913965409868
2.724890280719969
5.71381052092922
5.350493220836612
3.0384931303951976
1.625592345193591
2.9055478541500492
2.533382426170493
4.004681917615728
5.147280904856194
5.457162476682939
0.4280112630295666
1.2973773326858844
1.9424951779946662
6.16196229164205
10.340011675861103
3.3805719510192542
1.8157776898600193
2.8165999055292357
3.4371704363251254
4.628548336435778
10.600181687096851
3.2818252917009
5.35125295874249
1.5521167555483963
9.696329306043712
2.676160811965405
1.6214146573741093
3.511038736007569
2.967595272906221
3.5696125820023865
3.6070631995260167
1.0961531646906348
1.4984985799578174
2.6682694973267838
4.969971321948726
4.14574642244414
0.8886356709585268
5.788229978523729
4.253950496495434
11.612991665030588
5.008534236846363
3.172648181088577
1.22628658304825
3.1150304842811565
1.3037976130224227
2.5426165078984613
2.6615854074956435
1.3037943758332724
5.879363792267023
1.4833076817901838
1.5750365969531723
3.741347634456464
4.050028985916662
3.4916701472791827
2.966626150900006
7.498946051670365
2.404761233520566
1.2231261165351963
4.154273328091987
5.8603930182616
8.06000282245335
9.408028418921578
3.673989951758966
1.668793324150628
2.861272048151
3.20870863556488
2.418489519483498
2.7568673771633767
4.267821259564219
2.9938090420559242
0.49606843614587987
2.2769684545892956
2.007262530182003
2.4853282422100453
3.871828999041601
1.1233510049744058
2.893609222394693
4.487263214461237
5.238915425556718
3.7321819165614674
3.2117590940341403
2.8886559192188095
2.679180769606796
1.2875608399562597
4.44329187370208
5.754891067663521
5.519177190510115
6.614302274486589
2.9607504836827707
1.772106309483072
4.472543033271449
4.085681246726127
1.6566451487746734
2.1781724241504574
2.607060274219834
5.4379639171678384
1.6221653918013756
1.175065583827919
9.049065074576596
2.961016942239339
5.049411966605428
8.053275412486167
5.237281103830288
3.4514499086664263
2.332473672795801
6.097895979811756
8.897848294160793
9.324651800013914
1.536561068622741
1.4212899973924646
14.040923237745686
12.529072158562585
4.960748055074971
5.133933336411703
6.277114743413552
6.0078830914161525
4.680964094811352
14.277102878857749
7.207899566411558
2.2993817393985867
5.9791594341731065
3.048900819408799
0.7058133452800553
2.5082571869887844
3.828552611635799
1.9805612352327677
2.453818328601781
1.7140467808876094
2.1261079835573673
4.0009199988783095
3.160676616619736
2.398685985762685
1.7907672556554892
3.417372101290374
2.9140602476391515
2.2522427608432247
1.6155129951251697
2.2257075467171763
1.455297687230718
3.04336906445477
2.696941133636093
3.920246066023899
1.0768252713528954
4.479795447611469
2.432554731756616
5.33433573744792
1.0972711229912993
2.9847893448743315
2.7332441896632824
2.3626653870501233
2.166620078409643
4.333689307663686
4.373642237759884
6.055025337008506
1.8115186068816762
5.32665904115528
4.124213466006098
5.3450672112148085
3.755190409822984
4.831480551249002
4.802844405720842
4.5939198732676205
4.306311676505133
4.89160171615798
3.219581042795741
9.393859546945487
1.965067093187296
4.951000712517611
14.061277871006533
4.04632513799074
2.5574841721738673
2.898990874374614
1.9753995048323796
1.8550717326546222
4.20393164838516
2.4971059355127014
2.510107731835013
1.878909856022445
3.168102644728822
4.666458601712782
4.066164213688199
2.195970559955212
1.3590031408950498
3.2354193720933684
1.6648606505969044
2.6056073487439444
2.8588940733617014
2.783965152718475
3.3408658274591825
4.0393608351473755
3.868917430305878
2.2882760025065516
1.4520439509687968
1.5675654748197294
11.188206060009557
6.7079340778452465
19.405149462796373
10.249190216314037
2.788980234170105
3.667759033490686
1.646950310178721
6.232599629105561
2.3223596836881555
2.8728991202877974
3.360700474008798
6.804284169887044
2.7026317690028487
1.4801135669410395
3.916528612333237
4.525367990037994
2.5962947879083615
5.905581691879401
3.5878917645427286
3.251224379926593
4.300489514462175
4.097411695271603
3.4201571172782423
1.9109034397828746
0.9961658563004783
2.50381592083188
2.105017070848344
12.253670609379707
5.581069679185118
5.979312241584047
3.8000429390273602
4.258552264516129
3.840889768381021
3.4847117358753383
5.908449041246725
12.94455217850177
1.6251949889300756
1.8011688185616104
6.85337969307383
3.641562098490403
4.18980427697196
4.722005579131262
2.635527858923612
2.101912024478677
1.607144191737888
0.9796786701727583
5.350678885046584
4.479455958295016
2.3550731028604637
1.0154701375080164
2.2677289715877302
1.056434352249649
1.930547873840086
1.6312092019459556
3.892450389116511
2.702738628762387
3.463097578893123
2.5383398460122844
1.4108973869943384
3.650774950037996
2.238171099423856
2.5853782943039456
2.954312748962527
2.297767342343138
7.36989414990146
2.325678057069784
5.633083557364933
3.238193509873253
2.2939084623183175
5.286929809746622
2.8620610659710826
2.8951587601675173
3.914075269034159
2.92641666692338
0.8068665931298429
4.384709596898212
2.3562824607530866
7.880609979783238
5.883819316444219
0.24747025441508982
3.957209569196243
4.292348756147627
3.5433835139662664
1.4651757464278554
1.3598363830878564
2.3401306842039533
3.676135462703064
1.455355000526845
2.4563315513062016
1.5248505842219737
1.702594747715275
0.7323261907253102
1.19913672960664
3.4164505143933197
3.2982523104837416
1.5922320684794584
1.1251501834603463
2.1206485102380785
2.372737831967201
5.411672261504852
1.6713907371963845
3.462330118148728
2.284801982400408
2.1663898127036014
7.651193296982148
3.2205746046395056
7.645671119094404
3.662729987121173
6.034638677679903
1.7553540461591273
6.071818173703878
13.213227910500349
3.205180424242527
2.6806740424901734
2.915584614991365
2.281837426519385
13.864514203269293
3.5582193277202894
4.8971076365142485
3.951638947695982
1.586032665565604
1.3305788364624227
2.710262403726889
1.0995493646721382
4.636508221810578
3.1233347968158345
1.5739062855267993
3.120668625892417
1.7370822530530845
1.8516055487800729
5.494434940753682
1.9840217605609145
8.951581301581689
0.9380920631947796
3.467969637847767
4.612774599083202
4.812488236615435
2.819631145944261
3.3641123025962805
1.4910437765327451
3.788257740419659
1.8571842501947162
0.997532517579782
3.0568438968577123
2.271242526443913
4.302661399208434
2.2657711257136346
2.7303741843503633
4.177003450174171
3.5947218867799484
1.5009974335094523
5.637269405201064
4.617177481280022
2.2743899641387286
2.597853527485409
6.041124637263121
5.01194213208605
4.710268525699934
5.841480893221047
1.652253518228618
3.2675928963778067
3.1553364547603358
8.549413799886086
2.2599721017535983
2.083793016350405
4.711389232716398
1.8985123908310326
16.39233896551531
1.8874187234091622
3.72484678385049
2.272715051773232
1.855911842897354
3.5475380384572572
4.400190859163827
9.246173727167285
3.016200072090443
2.684173426764901
2.9002446767311065
3.685638714958136
6.191287068181118
3.1505305096803915
2.864910409331365
1.7521863057307274
2.7550841517928744
6.323053121952178
2.397690676252094
3.912992676777934
3.7595321521528025
2.3706642363932775
4.894492473476545
5.820317195421908
2.4676789744096714
5.534243046621847
2.405108527934193
1.4223603599248713
4.597148047969719
3.3540966316995133
2.4473989693441873
4.05860879467561
6.515295295534533
4.965935968477417
1.9224200662662254
4.595789966939749
14.870142258642488
3.9361907682032435
2.6064805508104767
4.754043148001616
2.270394885284848
2.666138167061742
6.099398952026613
4.512082470950662
2.472524253212142
2.9012640959877234
5.046509372022733
8.892091953342367
3.325597916799747
2.9572093583639143
1.0026516971605262
3.351496430667725
3.3358522582578565
4.187755239155601
9.413744771085463
3.9254298897280764
10.222634653853946
6.667978740803019
3.3351485932322347
2.6975512119693708
2.8007119002630105
4.980157048525308
3.992399701602417
3.294208172774896
8.750631338325714
7.7347565402580525
3.7689859004773996
4.455892363895245
1.7585614055657153
0.8439607988213237
3.1904086187358556
4.8675533853243
3.9318517810283673
1.7521076525458088
2.913274097701901
2.06218168027929
4.247731586940448
1.8301538783038465
1.702907892249254
4.224121407205313
2.6720638549199682
4.18458886405048
3.5819075403425873
3.8405035154234892
2.004226160871054
3.2935916330824897
2.663939800800642
4.429151714551571
3.114310354539211
1.8962224640601058
3.076570272111897
2.90779882138568
2.217063530445569
1.1822339948076024
2.8900876051187243
4.776509457051384
2.4977778835306155
4.303837622242674
2.6481824148957323
2.8561604924600346
4.447456688285894
4.358308559316411
1.7589423022682311
4.85412934366781
6.1315650731437
3.4219618059213945
17.178257026172574
6.8013152518909825
2.855666863265428
2.171889751629837
2.291334432792727
2.9588113804581218
5.595399925129756
2.6859353740703673
1.5612349132581849
2.0744100776360233
1.9185772720372989
2.5944764265378404
2.7997174577018096
3.427857864503888
3.0189717317078872
2.9563796540790626
3.9003231461895433
2.7235635280248705
2.335014783782352
9.66858298237227
4.149071766259789
2.9668537681155143
5.643295283243314
5.321962672613943
3.832560738917736
3.7591382606207353
15.273832136688462
6.258287754246606
4.455369278255087
1.7780653082319793
0.8288553558159196
2.1798364797984884
1.8114550533097826
1.6843194343154582
2.5446506415795263
3.5152250030463503
3.449254524450409
2.6640216447314855
8.054216444294326
15.100009085248667
11.552571540264962
11.365395514732787
4.110452464095458
2.4470776775284078
1.1988498342520402
4.163177117191071
4.544669946332187
6.460475002237218
5.367644770440609
1.093154974131562
1.3397141685115788
1.1388568727340045
3.887575995424125
3.2670904227233297
3.561231413490869
2.3489870320000845
4.8234899219019605
0.4558074986132944
3.2689026340983225
2.2206818426880406
5.824844181337856
2.226463058290164
2.1234618814150013
1.7374756002589404
4.703732747338074
2.3427034575783954
6.030422756582943
11.568075727946823
3.9585532459519523
1.131105508588688
3.7412808670552398
4.764118956812706
1.7752005029441715
2.5316033686936668
2.8117226651508203
1.045803088648347
1.3490081192627648
2.9268212860036398
4.436594127791136
6.202415864277865
12.761480681573888
4.310211235605403
4.457248235565242
6.432090168461238
6.4847317994131615
4.572456695921665
3.0952485544985984
4.0080639491088865
6.415778740304062
6.19830076189019
2.7637276997277462
2.244291991376061
3.107775361417407
1.2059658313498565
2.94458019199716
1.116442794233035
3.025309906685353
0.5143002209563626
4.045400594724454
5.777743219314265
5.66430186637156
1.8221757926329754
2.686350428027627
13.23977379215565
2.2030714935950537
2.5190223247722927
2.4836154794424474
2.7208032606841996
15.290762622775672
6.014932233023785
5.793099068269206
4.626533307496322
4.920803411187767
2.0715829794477085
2.5663406955187718
2.9452977079492895
5.762030983065602
1.978970164312202
6.62668171506091
5.968920802344839
7.538135717312002
2.7550629006529235
5.091662887835764
5.956786692642105
3.2068926367436927
8.439735051057001
1.661718090576908
3.6727622198167715
3.6628327772446228
3.0600507955293565
6.979493245481637
0.7211907430215102
1.366198709154778
2.1192747609955624
1.442169918522146
1.839168106081603
3.0669045662825254
2.4494892596206324
3.912629473834849
4.621249319476772
1.4420294672670775
0.9270101896197671
1.1929046820952338
1.469067762037531
3.210783299943759
4.960897349851603
2.3836061921775955
2.5604957503842316
2.378471239271139
2.3332506113214184
5.150001876457266
4.596137565868054
6.5992375453964796
3.8080021852909014
2.006120879914872
0.9372812789266417
4.192223274568746
3.2338956290287397
2.281638084618177
2.0411286089537164
5.347095097132422
6.0539456559447204
1.118783173722107
6.320029649095048
2.871128181492091
4.1562042426390144
6.378101776419856
2.4451025247213276
1.9330129562415013
2.5575195956246386
4.0319782951698455
4.226320869513543
4.194367168781852
2.358097336794656
3.7567233169061915
4.8444061164414896
1.9771884378570042
2.2322261011121354
6.3592182302618365
2.6713335870887103
2.028734627349586
1.9835963276802506
1.2468209121125753
4.663520050818808
4.422077940816765
2.965445775358695
1.4275965132543373
2.663812589735268
2.623320962025965
2.519694968119808
1.775091528794437
7.368875212479876
7.395594063233075
4.1959397377553636
2.368551645785236
4.1975812534678045
4.386616927272332
1.8885857967548276
1.8626524250091638
5.567686931263305
2.0933281405669733
5.533893837895145
6.4174128481152914
7.2837837491553605
3.852951235451767
3.115120399130217
1.8684436432636466
5.330492094183758
1.689804213858831
2.332835935565556
1.3870241360992077
2.9349140229316846
3.4036241526926214
1.8954767732592732
2.8707996423762583
1.199121131439865
2.4469467876039737
3.2008243444479483
4.0093495801690455
4.382405122201829
1.7493303279947336
1.8146699766786107
1.8692910089365984
3.559020449566309
2.679161273534558
2.833835911560887
2.9281598279287766
4.139548195245443
2.1127994510597605
1.710279088481737
3.0436426015918427
15.341814113283137
4.188157426280669
1.4463844016422307
2.068527501094331
4.9017653081789
4.608637990507197
3.1867941960718706
3.7391779491815615
2.0851416327491226
1.849381739337309
1.938488032216685
4.789292209002478
4.29395656685935
11.310642877702616
7.304984065336015
4.718512246490793
2.328074395381729
2.505811671692675
2.979489449585295
2.879446301262569
3.6572347916110353
1.8062074365191618
6.024375038071582
3.898024856233119
3.1831786075563584
3.416251936660481
1.6243405192968743
2.7897184201106504
2.0011095284205953
3.728230814978877
3.671702705355469
6.052148051974001
2.0237938668068387
2.5425758226468207
2.4693581905872386
4.176644357357974
2.4486852346099637
5.830001379193568
2.5270239753814443
2.5192515851228077
3.6610885441089387
4.68469612120782
1.4890564259463703
3.4657258658434995
6.316712301002355
2.799042262070289
1.8228933320451535
1.6740872247172018
2.0641869197113145
6.588911339674434
4.88662446447491
2.8490724467517
6.7865300592286335
2.9402082589835756
4.32829226304259
4.945540025504719
8.223106965314695
4.285871043702499
3.778231096475329
3.7709217535870936
4.61175276911364
4.703935839798607
3.598530080244483
4.492380188717971
1.5742741615085263
2.140442239221737
2.2482911181060286
4.689650907913778
4.17008842458373
2.7550625865007685
4.263809000370077
2.898862592534708
3.5301961450021277
6.1353119172742066
1.2971524955443816
4.6282951312161895
3.0420970911552727
3.7920486065745362
2.752459927334124
3.2468914445644232
3.010893887909228
3.8769017049468006
0.9450915348631362
3.900747706193925
5.537932683766613
3.5648864401832787
5.515491212115239
3.9156905340577466
2.7740485641829906
1.2608259036555298
3.1774505580720516
5.216910845721691
4.488006075738203
2.684161062930696
1.015057900747563
5.045016103046216
4.962294260621096
2.6579941967066167
4.445720766450767
4.833284766214259
2.4672767576718955
4.088140087954767
4.003098092167231
3.2499057212430698
3.2027372597724137
3.4383842342666497
2.359563687320789
3.3026267174798694
2.8089759027073993
2.4788170717098996
2.8743541881122927
4.179682363518826
1.334331569620575
1.1708628782876744
2.1593385922255113
7.631193843599561
1.9203017206588893
2.1373731569718406
2.8152012232869668
3.9142028225297754
4.496354420887049
1.6085626354639904
1.8497054505950414
3.651009809087507
3.31142506072192
3.304585104928792
3.4438210586136306
4.558918322610069
2.7517625224203477
6.494125859553895
0.8866908718278103
1.1197959872649146
3.1120790685620627
5.276413702303112
5.472631436937418
2.9284627205685188
2.9973320279923743
2.4647447873382875
7.20851896212495
6.127599362015241
2.7823609688723185
4.0256348870241965
5.882865373862341
2.471362168098233
5.540728262141764
3.7609699934730236
4.529697701253907
3.620210672782371
4.2846680226175975
2.5564081697108945
2.1867082228668058
4.788464151854325
1.5906736346834578
2.9631021046028265
3.702499798981765
1.8843052743518978
3.7834838464629597
3.988947848310759
2.6712809441302325
10.392122075356237
3.559718447467541
2.3678481746235156
2.7644430050424527
3.6747020266085855
1.2458694749068924
3.502193556630677
1.8466995614503372
2.0779233437591835
1.5219785913394337
1.5166731892601975
5.270073225640673
4.212503385451299
6.508176980688865
3.634851074905755
1.8949632335983104
5.902025343430909
3.788884397401845
3.615103537832909
0.7724735235856002
3.3072567591272386
3.420049547320601
3.9948305841593292
1.2660102055452096
4.07598459577866
1.8460495686014586
3.64852550126564
5.145645988149644
4.676896201178618
2.1665955283816145
3.8498078791071624
2.001481150886823
3.1564250871258164
2.7698072112871412
4.812948702988942
3.808649136829778
3.1714227209678425
2.3063863027337477
1.6627736964252093
3.67133670037007
2.15087350741025
5.79198010418765
1.2986181831508228
3.26766604587481
5.226204508297994
5.892076100744341
3.9432418153813824
3.467909542646938
1.7702809295273845
2.811108656456286
2.328959626055371
3.0277590440935023
3.4822206481260727
1.1985683206788846
2.6765135240489224
5.563729074620889
4.2883843883966755
1.8904703680246948
4.107512767018234
3.3366907702477024
2.8071626731533295
2.549805732302599
2.8791123756448727
4.511462455365837
6.245144392522865
10.25791266536016
2.2351787684181215
5.456043595048261
1.4481666484815447
3.1924373269642947
2.27327198642807
3.508541477124713
14.894516817359316
1.7074641242197448
3.781603372509753
5.639860382807286
3.1822952550963826
5.746187986853208
3.057817363151846
3.9246430059352453
3.086275047061826
1.6146927275006877
6.886479297938394
4.133624208190874
4.110950357062705
2.8427732688643
2.5361323694973077
4.526404932050018
0.4948648017063393
2.3501466639776587
3.6202080574453315
2.4215565273982134
2.8369149011476007
1.8502629478682417
4.845791794684498
5.237776736651949
1.8843481529608714
3.304303992413515
1.8843481529608714
5.078452320834804
3.4682927144989795
2.7104338333736413
3.175262661161585
1.9360881060755262
3.075176169297114
3.2525912164396233
6.191785862456787
5.519287250472713
5.853913828000839
4.423581021490103
7.371069022258134
3.723321726421959
3.3287206400650415
5.817634598678695
5.705044673478962
4.806124778562398
4.193431236606956
1.2487659007337337
4.4660862845635485
8.58031036866417
3.9553430285054785
6.626199956667595
4.2538315301252725
2.5104854381801673
9.867718882610207
6.149907117012611
2.4149656488566347
7.476493419454642
3.3091711251532807
2.6339071436023924
4.062706804569144
5.645634561706488
3.9453613610926763
1.2962615251236476
7.881618071162318
3.5441694407804674
2.2223896286776896
3.057811290040954
6.101625656188128
4.5488762945406895
4.7187211689928406
4.940954806728951
3.4914013770584194
4.192680274128296
3.7441920448780532
1.9627383113724568
2.9201151318072442
0.38093285997487375
4.598534183242171
5.013219234064353
5.1469695445750805
3.84635621379355
7.241479087924273
4.297117482877428
6.450612622738151
6.149724318142145
6.048461399224916
3.767469656953105
3.937124051088466
3.978364285334965
3.2980146375420936
1.3892049707773002
6.957315575907732
4.110732708919769
4.395206372494531
5.985449066342147
1.8505357011325456
1.3699643559699286
6.437354238941217
3.078735485574956
4.745177954275983
4.1929675465213405
4.126997493696102
1.1858891958339712
5.355130462791503
2.509742394785053
6.159888381953858
3.2817655092421747
0.7861220490513285
5.406497268456959
3.662053028972108
4.7265354200759075
1.746527497762841
1.3357839854977775
3.3027799165431637
1.7274654803414422
3.0014354259912057
1.0832217037512053
1.956663576976556
4.741028311866288
3.0074820812235057
5.074326478739316
2.567221139729459
3.7493162947454763
4.929676910754999
2.1444003508799323
7.076559015885344
4.087309835084536
8.068825390808692
7.047570492238877
5.660334029344889
2.8927771187043887
3.892206365180624
2.4714980015451786
6.007618850001167
4.257651592265097
1.6725182506996226
6.54438932693013
3.82392312034415
6.181784567849445
1.2838714267588263
1.4117232994129487
4.6871607694205295
4.398819995291199
3.2249581476775386
5.255793212942022
3.4570982838002804
1.6576381158694387
3.934748903950762
6.1414063510342976
4.625749634847086
5.503477194631731
2.568173175089777
3.1616651538270983
1.8945434746466367
3.8905118336135396
1.9941728889444528
3.704018394367037
2.3009293371397757
1.8546756402097608
2.976834554286354
2.840410462383621
4.19579669483056
3.2095200596842783
1.5320565709747695
7.530277452191683
3.5374223840258816
4.393988089731932
3.7452869600980145
3.0028366483120674
5.1098279040507695
3.2447493604097235
6.026563118925573
8.999907573128175
7.173311224456501
5.673666715422001
2.0370556557663986
4.479622745060739
3.7301363249715447
5.639755180587219
1.651869067060351
7.8415244557895
2.743077907176999
4.975743267644072
2.436567843110762
6.564268063428273
0.924261524103218
4.111202210949206
2.1186618117890808
2.919676869439342
4.953167535323894
5.447896662043232
3.0794344988257647
2.9492050472227844
2.89678420301388
1.2701201912706563
2.024084702761131
4.43665329933316
2.0394182872655775
2.5871272920633093
4.38066729024537
4.5030313215124185
4.479608889730762
1.0714307114640012
9.653707528920314
2.4958758117076285
3.2353866261412074
0.30375860411118405
7.357226422598937
5.183162436272677
3.392864993969117
7.186244487131771
16.658363994837988
2.746366666731195
3.4131440445921117
2.3872585793425514
5.453186345000785
5.914663417450898
4.223723481901888
3.6925283689964994
2.449412390058848
1.5488660109699028
1.6686981828029408
6.658222208780404
4.446158839331886
3.0641269374554634
3.9178969404784327
2.3555382845206543
5.257183486272988
1.2699585793701462
4.153362697993775
2.7216707063328376
3.1858996724206654
2.6475735328122485
1.9755567428268976
1.9650121063012447
2.0940606442600416
6.175020853285624
3.161566791942597
2.585444908927949
4.041386266425686
4.920321276676515
2.598892632436037
2.231006823246737
4.352623049084598
14.263824887123256
1.871229009272791
1.3372755423401603
1.6098497469830797
2.5079770030035666
2.442383736105567
6.828416629379838
1.5216053911094158
5.084779143468037
13.569121441021988
1.574255924003315
6.511976953174818
4.981983724641043
4.891375248648981
6.8183262998229575
3.8586445166777947
3.3593880928853235
3.635963256872468
1.911027658799453
2.287139954134138
5.202763043707572
3.8457497452976206
7.244134920768363
6.884224606507754
4.7598312828241305
1.839598057140968
6.307592622615374
1.5554559432295922
4.8011766154794735
5.036163280682717
1.349584929772423
4.103220392411171
5.574539740835855
3.3860185570542343
6.267787874141976
1.0219618188871058
1.4886544266980313
1.7016729208327706
6.465508337391866
3.0997067501777282
2.6321015460321564
2.410316153747164
2.3392578239168254
3.265498540987952
2.4985758692863453
3.3162533799232623
4.420326384896095
3.1965086659211113
2.2069519074427535
3.706210108934471
6.075531045880079
3.1815280245442117
4.693230916714584
10.845497439512387
0.9255991840194705
6.7479023355112675
1.783014147447933
5.368085757495176
9.373988367880994
4.466005218540754
2.578798197705555
3.6049759912818957
1.4475529369339524
4.70354134717361
5.02860928314493
2.6748643845630498
8.047094378542573
7.495633541871492
3.7393527497174937
5.2008630368229305
1.2642369738750237
3.1737559627781575
5.7837867347230265
1.9172464447562239
2.7697828711636734
3.9496017360645124
4.398568428940741
5.758880370382932
2.3974603353295483
3.417437236605521
5.566401910851598
0.7103348413905352
1.3093134058606746
4.193382986145828
3.6737731380396235
2.7070830504221464
2.224304648422655
3.0876836225074604
1.0610724197590038
3.848639118801131
2.853456406733893
3.5555698822280513
2.087898909315729
5.4054931674493885
3.798766152755522
2.9752782079045175
4.3866041494627455
5.494904947142082
3.0849071312737384
3.6342796957290484
1.4948799194084827
4.043897746106484
7.0758635030186765
3.7676554553193586
3.0898602535244435
4.145883843147858
3.072985149698903
6.096795614224992
4.386293732246033
2.060762908042231
6.690306282215569
6.8387648169541
1.7660202711017035
6.869454699773736
5.788374563569626
0.7638419724755149
3.897525475577416
3.3091969990620385
3.307098017277805
6.246134831164279
3.2869473816124324
1.9679470989720635
3.652967279549493
6.574014419525368
3.171558119380361
14.274972434324932
3.2763250039064875
2.661953686360226
4.148969762924312
5.88670558396893
3.68128664103364
2.9524751051400075
2.5808254819280303
3.750018413355123
4.576392974902123
2.78468192782244
2.989052451988005
3.75168755542712
4.1916915209769146
6.3817584961349185
2.622914262906494
5.709247244187895
8.202587631102658
5.873185421052111
17.264142287975567
2.854602939291424
5.848038687812961
4.847222613302908
9.284230663993831
6.266431103982196
3.15035537908282
1.9195091592927802
4.639229952232555
4.358794312233294
4.2943026934802395
5.162151992176961
7.358618095696619
7.921145292011838
6.923736619834454
1.974740825211762
1.4268801801496676
7.8224480024650624
2.1646594021290175
5.802382375979253
6.557189922289383
4.529299401415559
7.596594070199652
2.5725166387140166
6.107049384172964
5.4185373075535
3.522070864353746
4.913841331993359
7.78698989889489
3.478862591604029
4.587698763752833
3.1505472674427333
4.780491162980598
6.448547447586999
2.3172330634705083
3.8214877257049857
3.5003108298491905
8.084057682492503
3.5913263689078976
2.2161690961999985
0.5884291199841089
4.085626125079733
4.378003650306962
2.518167132238471
18.75887699625076
4.115951344119768
3.6723087991512333
2.173608622543388
4.4843908371451455
5.355722207291753
3.9067631255039457
2.0357437014644817
4.508977897612841
3.1388944596519672
2.122242816239152
7.221233972211482
1.2812797357604875
4.1115280441273665
4.069557673111509
3.2441053435687293
2.48695116415999
4.091509652917374
4.914437971850652
4.7068186860756125
3.565646825030271
4.799217066981327
4.990978551673557
4.1949018912873255
5.402661467562673
4.277487351151639
5.038667658856443
4.061478390048326
2.882221725747815
3.351543618848188
5.185268750428248
4.1614141501052915
2.92446282771234
7.576005725315753
2.46971438007316
3.4383965436533552
3.0829843821987155
4.416290814307454
4.367690039268676
2.5352701835066673
5.223392215856129
5.394316374144519
8.346142524233715
6.855074402424961
4.342313480489119
6.341796097489953
5.556169780278948
1.687413924991645
8.43301561238156
3.1098125114398587
2.2051063083194977
1.6395938275862507
3.069964457524483
3.409608392315874
1.4006995729332996
4.411349369973911
6.783032860921538
4.053456563663617
6.410705246156489
6.493005530769873
4.425338938129276
0.8259368690045817
8.318314953196452
2.1167529149272695
9.923266521989355
5.825873960999358
7.7477824446039865
4.09117248412253
2.61624071512611
3.1732829047216984
4.587620510440404
1.8697656501496185
2.7302127872432305
7.129190298005857
4.324181751190031
0.9552113361399576
3.382598139348311
5.056768916659097
7.10529868837242
13.26263145666623
4.918829139404979
6.5627413407978095
2.7357320440412147
4.176406991402731
4.440923035893514
2.636118503626736
4.768625577033436
9.296588806528685
4.814674660174608
1.2161408355400294
3.1784683185710705
4.217560028706392
3.8501999023756306
4.960756081897272
9.229496222361186
1.4803050360025862
3.6923282768525816
2.3354912370755136
2.0112255885864214
1.0534071984510371
2.2371328036488616
6.222581813717837
4.996690104083219
5.11216171209758
5.226152511079523
4.4322987156232
3.1565236178898504
6.325602353200465
4.655968169239722
7.818450909024715
6.786180327472384
7.063540264034491
11.385304721283873
1.3558433184101055
3.027097832245038
1.3190956636256654
1.8962619588424656
2.705277600940291
2.2659146642234886
1.7170118910385777
6.833984625248731
2.2346157367779305
3.4498840236300192
7.765387540086642
1.2257405606932263
4.26297594175786
6.562075227275787
4.376415659730208
3.6043033920708014
3.2358320420557427
3.0389491677631177
3.44821786091277
3.082623139058283
8.795581029715231
2.634205418785096
3.9810657209977007
2.3541363804131485
6.1821831404497605
4.102429628189083
5.07038120957354
1.4999237312857456
2.9332273766671837
7.750728052424549
4.793501457589766
2.190734296513857
2.5498760701537897
5.6302276718472655
6.712515780615889
6.219684988468194
1.841625440082124
5.527887794324645
3.649483992902968
3.6587099001581262
3.8666744386176677
4.633452178248229
5.629611294548674
8.269968876800439
7.726677405048952
1.5217965198540329
2.960026385965322
4.389319483090304
7.42101443765265
3.6377410932134335
2.1604700844438782
1.6698678622160756
3.3962732666942013
2.9959127765253313
7.105262613800627
3.9565996849384137
9.990643382559725
7.155373862217224
5.322838955801408
1.7974042626095907
3.359226606540409
2.115361365701033
4.999690156274614
3.8698888565368876
1.8625456639610156
4.6330885809802655
5.905789153109555
4.713407845223896
2.7437895199515636
3.798657655412959
3.7248821126353917
3.3295669188709116
3.1101562857382534
0.5628109309458005
3.0049443124461743
3.2471422025824697
1.9669073230928473
4.574613185684465
4.925966941802456
3.2327826410505183
2.5207124390073905
6.5128190137556095
4.46538914762716
3.735327032328129
4.008301055419696
2.260629111128781
5.20769617423126
3.310325945787925
4.476402407468198
2.315799285387573
3.258398976394171
2.223147263483118
14.761460230531846
5.472659652264459
3.1525481955942287
2.2810977750075754
2.3635026217267234
3.1023832783669443
3.55523356566834
2.4366616725572405
6.614948892887814
2.76064575110063
1.0888337629073674
2.520145249423309
5.149114785381427
2.332870144588495
4.708235113342645
2.2667399093461804
5.638479139911116
2.7947712204560515
7.867804453919439
4.422348584268688
3.531402260872541
8.885448640304737
4.083883684617956
4.140936518193758
5.232386286844533
6.078261578781966
2.475972256379119
4.330365210390887
1.1432081676555685
1.4943636858857356
2.875909875216737
3.099490509885402
1.8378320607206202
7.1935344967335055
3.2226664801499636
3.5738529719927246
6.765523217704091
6.1136727891957126
4.361254869618069
6.157950759285691
1.4229696717066473
0.8576670455524638
6.724587405383484
5.074656584460045
3.7639940174476845
4.2093664503668204
1.9040546999184214
7.56701324523445
4.017065866074783
2.986969528705293
3.9838609392872013
2.2299584713189504
6.371050131321817
3.917152464046966
1.628111400133842
3.5778040666027073
3.714829171226261
1.827931665106035
1.9002250283850242
1.8073550425501348
2.455458704581099
4.684279458824033
10.526948943973192
5.2869278301599225
2.5498736894168372
6.745551419933037
4.249172176130808
6.240620079345454
0.9876524051293515
2.9732520359991375
6.245969011059763
3.3285866224232876
1.6998384358265932
4.249466956517188
2.4515602371452068
5.072398690938797
1.361302124457093
6.803712923729118
6.568420252345042
6.501871938872976
9.64211750284683
5.4835506430375105
6.268236815490898
6.7482994724207295
7.574358657522321
4.554924268848662
5.444783207875424
6.270844154234574
2.5533421095140456
7.3759806876781235
2.050363551726786
2.361690451788651
5.063381024662459
1.074586979754483
1.9689847479555893
8.09390943870585
6.336408825821446
7.710773536093517
0.8308856450715476
2.746916033538249
5.405798305752316
3.4262540119665097
8.442566951165963
1.7984881316298749
3.4166220211391964
1.7942983725976644
3.6979151920415134
10.36406427599686
4.831304149057745
4.272813825994865
1.1502566354775121
7.415742634858145
7.989586623769372
1.559007401277553
3.614604218607636
1.595939865273559
5.517651210653024
4.378049118654235
1.3496947226983407
4.212628785578082
2.622936811342355
3.4434288108685993
2.5010912313035716
6.913307032860738
4.871203517230539
4.137221230184891
8.988372028723715
6.838081184478927
4.961781928987036
5.447726767060538
1.7672356423976041
2.7039662823773134
6.303531669888233
4.740179449303454
4.515631635492606
2.8046137097412847
5.747175040981847
19.44721476327619
1.9525063419738065
2.408986467377447
5.121636233804418
0.9852403344518683
5.084569747249756
11.918438921576527
2.7938266650886723
0.9798678580443316
4.181010435344184
3.9085838896763585
7.022005022629855
2.1025246631949988
3.641117636686825
4.476726752806864
4.350037977527394
8.755878482925576
2.0448406282371274
4.8503105020672415
3.640145472146929
4.9877456061258245
7.136280956337673
4.236419295792983
1.8811731613251443
2.7884261312158083
5.172524297023872
3.64192465641653
1.9719718042933647
3.141687154337048
3.8258724128959547
3.394469457469665
6.705959656923394
2.4010806321043385
5.116668367940053
6.835306840654481
3.0615235988557474
6.989825713952503
6.67446767172122
3.9374431907817766
3.009500331267953
2.194838157090288
5.806754948797664
4.067769379691694
5.152245636044759
5.3855621261654285
5.696426452996356
2.3189401615004783
17.5925691701123
1.0752978436473446
4.5100734302498315
2.4916730304339
6.9736821790615116
5.510148641106219
4.106524215337115
5.059233132541454
5.126174006408433
8.292078696659944
3.541690327844612
1.9282206572272669
3.428575962847987
5.232361861848848
8.998392309098751
2.2288472639498966
2.377250357842703
4.553407246740103
5.256589182402527
6.900361385671529
1.8101295504176127
2.8617283714298933
6.748394134741085
6.6923281559725
5.680792716305732
2.6588332181234007
3.1403261190832565
3.1396153486449867
3.394150391014842
3.9953923020056665
3.729185630726711
3.6066087566975864
6.080032986095034
7.845695378936981
6.485691885062561
4.4070108106952155
8.016324250854575
7.085665054618184
5.34604370089431
2.9222121150292475
4.544250403770684
5.7651744470838775
5.755246921331377
3.976147076923481
2.2491225628680116
7.085192976977579
2.3710694954231255
13.772042350200907
5.7985756161991615
5.687163119080265
12.651821440579706
17.959741532785866
2.592292358876902
4.334443914805825
4.2866720620638965
8.284830585824137
4.0385881465477675
1.1249340311408735
4.987558932693841
3.109431023267549
3.497559426393566
3.5884547349261458
2.426693687699596
5.3140132653242915
3.312426481902731
5.582454082341662
3.140972087726899
3.335512067307345
3.637753688640375
1.5574034636638583
4.124479522286498
4.1650024752743295
2.2920619884130566
3.602569775886205
2.033540007733237
1.491817485586342
1.8181878102146682
2.9600629269536793
2.6535904060848736
2.755284316251065
0.8250548721999424
3.257922291843624
3.021130068318535
4.564783932978203
2.0721436282571557
1.5004260210588554
4.761304177815842
2.7900448370690167
2.4919059287195733
3.423647539368953
3.6638054461011644
14.259919542513098
2.3005697430275003
4.266674832914396
1.5969547104280442
6.219612540099335
2.431964627733855
4.152013410421951
2.1058768624683504
1.6964956636655164
2.8442572510500175
2.2828554047651544
2.9576170446430297
4.574980474160049
5.956398911345674
2.3662970634080542
3.294827565951104
3.9603524414919287
4.547986323918792
5.31336224736042
3.546098881501986
4.507683284094219
4.415741333996251
1.5621280843090808
5.95017310967523
3.7122804665329343
6.067222717207102
1.3159452380599697
4.643034268060547
5.157830936723828
3.900647052686039
2.1199416426757414
5.14849896737184
3.285086202742394
2.2539578269751477
1.4315428316081966
3.6187014868113327
4.5144379097593115
2.5607405994670014
1.674798448347284
3.1359592506085656
2.9546894581401633
12.922612717851521
1.765574452058902
3.3870263487153593
4.317301239976735
13.004168647267035
1.7548334492337154
1.6160834063839187
3.4747713510461478
1.9230668415376706
2.009291226526397
3.928865924480588
2.2395888691514627
3.6155999376637245
17.000644941300216
3.0371370609084245
4.211571031076716
2.527102381075964
4.738396769380273
2.6766392726803034
4.067254644117126
6.584227456813403
3.014760407245387
2.642483401501501
5.513274941626379
2.809724778381013
3.0881835562863533
1.8117261799363011
4.996644731782414
4.082048201470055
5.57672392163404
0.9002813010856856
6.134949223691922
5.498387072102027
2.3040549177343115
4.727355391705239
3.1899071846832503
3.8386159101652564
1.6344464271267225
5.3183834737074624
3.253832409447914
3.868706395788254
2.1731683289537127
3.4808893925168025
2.844965822238577
2.3978371268314986
1.9232835390806982
4.217242123018888
8.044071165477297
3.437462214216672
1.5740545492506173
3.364460421308615
13.981769123537827
3.1083269155671576
6.8558714429955
2.6464257070691803
2.7269361422081366
2.659393144105486
2.8528771641955095
1.8362065338126408
3.2732691859256495
3.205275957477887
3.11326933808219
8.306900595566422
3.536314430202767
4.161103818923815
1.817327859645492
7.450297317526656
3.813209231768185
7.217907311045619
0.8010535109644978
1.93963785789385
2.4661628670886446
3.7894745501526543
6.728750680369085
7.456950589154218
1.1278356969669328
7.759095325521625
3.1321480917649285
2.972463344430728
6.1140957343861215
6.179836527680848
5.236233902803827
6.142588970317135
2.4837486229194177
3.853428619374083
5.160410649773916
4.410962748244483
4.923071991449022
3.6368501230598542
5.148068775583487
4.621709994798476
4.495028326731426
11.609724402425348
2.5250919064871162
1.8425733744204222
3.204949109523828
3.6298987523983897
2.4573590666813896
13.624708110689236
4.631715068135095
1.1419485332556414
4.240775530892269
6.480484986867414
7.759425102017465
4.50453089016743
6.268714135491196
1.8546290303466286
3.5678241616642556
7.247343982526858
2.9233806477460966
3.1454481912881778
1.2755103656888527
5.952213334944258
1.5362857794654938
5.3307455373110875
2.5098555958364095
7.913967698660825
2.378877545414831
6.328805009235484
3.4829304952519133
2.113002091559239
1.641307441744647
4.8787853469617675
8.061447466992785
6.805200184803152
6.498552949217682
2.8869529016154782
4.685130185185269
5.7589691370986476
7.160700700465529
2.373653096123666
4.6701469092919305
4.278618128786263
6.291974363425683
3.757017049394699
4.552849423990965
4.114744783584541
11.143928777640507
5.073254480658015
1.6420407616525186
1.5948460730047698
4.767231145408907
4.24014009900178
8.214186517496657
2.531434157378961
1.1227990540963868
2.626918759662134
4.4949294225783785
7.332559662544572
13.657449653950838
2.518214053897973
6.226024242994773
4.292938802344912
4.9427010744211675
3.7370701844314063
2.2172481347871926
4.983912556506655
4.125757151454881
1.672863715317511
3.524481237101139
6.45910480210113
2.841162903981752
2.2255720880835748
1.4987838376381086
3.4010566946430836
4.00092224471329
5.375345948841935
3.79325653177346
6.737562207734775
4.908919680470158
5.425352466888722
4.78349112418809
1.5388783399529407
6.545668321492875
5.851712854333183
1.4367796448765164
2.874926078586228
2.559015033943873
3.410046468443131
1.6777329061946742
4.233190808328236
1.6776528095394105
1.7552572009486411
2.4551797629135814
17.17466532457554
3.4369314091034013
9.990908892776789
3.6189278809477474
3.4756893748174127
3.1910369693758955
0.3758772966997801
3.7599079782491285
14.94615672240165
2.035336298813529
2.3967451862358042
1.7095749360772277
10.849576524908494
8.203882099042028
2.9449450476322507
2.8438847966117637
7.353599196604077
5.362729572492288
2.663088834418264
5.930998309204588
2.0158674794767686
2.5236660126960366
3.571588634247401
3.645906772901119
3.642831626285436
3.0425121122751326
7.924179341255866
2.854470346392225
0.8185352821626255
8.007246441236974
6.50219716153611
6.371819967330289
8.369969791517377
6.546820346335411
1.5662481992886448
1.9481977769842698
4.872869283473223
4.297857601762521
5.001561434667231
6.356660011698037
5.54449779317799
3.6705754878599017
4.266874186420769
5.09743694120158
5.357511873452148
4.236039364000961
4.530065954446476
10.565504051652093
1.4486279542922884
6.934936229377753
1.5645671372755057
2.7521696173423615
7.3939352094106745
12.961847088322402
1.2431328344154007
5.064462835545281
2.938270620458585
13.723311352644613
8.827456991464622
1.6071875929457966
5.89654713560632
9.589382207098977
2.520883016594992
6.99493290227337
6.206579715221551
1.7023513946400215
3.060432580662357
3.7852970368835037
3.9586912349786685
4.873061178993389
9.6713995627234
3.224918855545491
4.038813926092149
3.0932263885135525
10.708057845196654
6.446625568822703
7.934077024468888
5.601087563591053
7.006669356914606
3.291107644201725
3.273139066746209
6.686123125979534
5.318352985111752
4.446892020462995
7.527122572117683
7.028593653616926
3.229825085418255
4.298301997170218
4.122386713206897
5.8908762189757695
10.586084648308566
5.920260904432419
3.6062824806668217
7.012748964494641
2.2849720630845525
2.100525927472633
5.088197245080691
7.59629946454461
11.931229432618007
3.9913538666687143
2.790957085279248
7.931979944546517
15.378174101764243
7.434404924375124
3.3475649706816566
1.9541220559393901
8.818715299827192
4.362596271450029
6.5535195881767345
6.473619955601113
0.8574409457468941
3.4348995969002374
4.702454786744714
4.302615517367514
3.6399333723003253
7.189437910362003
3.28865079396132
4.482248256816784
2.1706848105260974
8.606091756329056
9.099911430280033
7.503610846782111
5.887738547574017
7.045967417702967
5.8162277556738715
3.835883337059606
6.35178337287892
4.985403867834266
4.102638321596876
6.199969507533657
6.045084907617245
5.819958313219969
4.077136624422505
5.3513901425097705
3.8463449707787
7.007395407207066
7.963623821401181
4.741500164586663
1.218344667522272
2.746330128572689
4.373429963738763
2.9673380489059196
7.384375946819929
11.36073290757794
2.5727911371113747
2.1578448236764975
8.795754687661917
11.332691242065057
6.800471466678555
2.8778528619249717
3.5031894193058855
5.784586388155558
2.5362839227905423
5.35596894919905
5.447102046415964
3.0369894875496874
5.350162103253344
3.6134775067336613
3.069485891763197
6.618372042594034
2.995551152150494
6.223751291393017
3.7650260796567494
7.578564080644644
10.66917146997378
3.851154982017635
7.1572222117698985
6.065716006818362
4.05205245498608
5.620178003450587
5.568473661015023
9.571844487334563
6.758346291597331
5.186513984655631
3.8753423659223385
5.843399862299312
6.730628677761299
5.516776263716725
3.4531137700162846
7.258737883923663
7.071405943825711
4.0159456856774325
4.578950240621514
5.026187877619541
4.165486540810015
5.361892613507297
7.621801413207143
4.429228001705269
3.668888982008225
4.333004777483862
6.530964820846216
3.628739809270392
1.2434813162358709
4.1234037097174605
2.498013800511794
4.646355135996208
2.2562546373486825
5.643661354819346
2.15912841376816
1.758647336634625
2.6840796066575128
2.1952598075525755
3.853592694068085
3.1167856140185735
4.095120834150345
4.68125472071544
2.664966318986239
3.843241235913784
5.932339078445333
4.104513799989422
2.4690704755463653
2.2282051609708216
2.450891883551996
3.183863773496893
3.228090091230794
3.640971733705853
5.409163987194172
2.449328009569156
3.515642650221296
2.745274709833846
3.920461321522701
16.30219535969709
13.946269136764611
8.264382920455674
3.451055499973286
2.1650911433359905
1.853642574082744
1.1750750896081228
3.620446859196947
1.7072666506478238
12.723185890023899
2.0457376852962654
3.493740123206757
7.094431722457248
4.3086276148141565
3.477135116896503
4.607309010132826
1.9175659628706945
1.6100781349901154
7.058676088647028
4.694330160566287
1.9912236801441727
1.7305974374646458
3.7130047997840054
9.971935318108688
4.7810285679217674
6.660929617808387
7.025617633780023
5.3465087600066425
3.1790459590636946
8.291605394600525
5.272852266574745
5.7757293390425755
4.642670867963573
5.904786655317461
4.6672841664021325
5.976188277360825
6.247190576354625
5.445047599905787
6.353656352803953
2.573504807395893
5.466562426221958
4.864961518068349
2.035629477346102
12.677135590422937
1.7214345938993543
3.4482033030458363
9.317190287949138
2.6531691970108637
4.09931617460238
1.5878161426071207
3.3352309597657537
4.247988388376121
2.771611223762612
11.804313690430842
4.8067843793948
0.44505678451070857
6.977961515662056
4.233333886179506
3.3059290705018256
4.925968702048958
6.472459380435831
4.965099847214064
11.994026611636805
4.340584793870023
1.8707209211294156
2.6214114912992774
1.4492487033240784
2.956541300628463
1.5322933630010411
6.151748924660252
6.366980094378378
3.2909613932253587
3.370960995014642
8.421355390649325
1.6914481720291485
6.600324392225665
5.282383236653772
6.775606379016993
4.747832314781446
6.8294229711824865
4.534215165462333
3.2614580135915006
6.036850671289339
3.051027364780167
6.862218227408079
2.295908099940811
4.544120691815848
11.379508852046618
1.9434461209736005
10.385020624535509
3.4711290775349584
5.5585896394264545
12.407682729138651
3.3138149531751844
1.6767845590007313
3.5019469750611902
2.760143861346345
5.351540432525971
3.436395983497194
2.984128970288947
1.2209474173303068
7.3870671445328995
2.4863138126199833
8.082995824546657
6.03884517922156
2.32950142949738
5.51301468485939
1.260825025347105
4.027561026636628
2.689333507499772
2.48426188069996
3.1991207684017744
6.050798342260976
3.684374251415985
3.695904451965498
2.7096522989257297
6.546277377751157
2.51013679144811
3.7412216877030473
6.567535788552239
8.464019161511574
3.4984410733621534
5.005185406561887
2.741789422274446
5.22786388741767
2.9397811939071317
5.466842880694731
5.143245302630044
0.7206321757919687
3.139920789149242
2.5823533483560293
14.525770207328243
13.71057068261464
8.668975393696838
2.5932511963930094
7.813563426994085
4.078951342700753
3.499721409493922
2.358223446184505
4.058130850905867
4.769719836843334
2.1814735919734014
1.9205495653021771
1.5015665447908617
8.586421053941192
4.0746854496096
3.950342010739209
4.445892857698205
5.69222307489048
1.6886336328692098
15.66858487594372
6.631934685047146
3.6150335919450587
2.9803901654766047
2.196730591339604
2.492416591459585
2.818287421721816
1.9926865063494918
4.871405506404809
3.024353235471886
5.610256666935739
1.2149776040122702
3.3964746190533956
5.624537941871985
3.95975460095656
6.745307653705632
6.52991380350733
4.749678291114965
5.675950455707698
3.905894730032118
5.112152735381607
5.705332762553532
3.809220950454058
1.425814627294168
3.7370659666297428
6.417417716144063
3.405428801085194
2.2986527351345547
4.633805442529003
13.113897203629822
13.88753525319286
9.956154372109483
4.858086218286247
2.804663639180417
5.360330707878984
13.315002866225928
4.3562372931910796
0.7870893270172885
8.314480807932892
1.2179897056523734
5.5881809584964985
4.047348438218099
1.3620322007947923
6.036659790875331
2.8574284685064577
2.9989572244902014
2.047233013528461
2.765098083191911
5.128580892530794
1.2284152564131385
1.2277615230971608
1.872159009437173
2.8011360399334544
3.0072066242075954
3.937852286142857
4.696032330463437
4.055778131349435
2.6712432504472154
6.689964328000384
3.842314014545186
4.0369874339216265
6.0207933328594105
1.9847069134657498
1.7991254406157977
2.386357457625385
2.304116917507148
2.3437131018059194
2.3058686818227887
2.0208194441634646
2.3390434078419284
4.302612146243346
12.130923255521932
1.6188961046862822
3.141053790714727
12.13415975844367
1.934717612260972
2.4821077130945803
4.769904206555662
2.6855621656242286
2.7496714406771194
2.7725871788778917
2.98419910838687
6.643190901459153
4.146372715897564
1.4771853383864704
5.914214344952359
2.1216181700006636
6.835881263727099
8.307773994333497
2.1794869470889124
4.2749486029872426
4.873012812231172
2.7033891888196275
7.023817392078278
2.0904750245890917
0.8489805913655986
2.6350636975256827
2.0314804067231202
4.590071635048506
2.642588623463181
3.6497397147372483
2.8104129410060676
5.427205784465525
2.4528335998817696
7.971432891853179
1.722846756435911
5.7923784895636325
3.8957943260424677
7.457505884776454
3.636590392077398
4.70727064314637
2.4932729522788706
2.883477807225019
5.636131115290868
1.8226675155923682
3.1754837265378604
11.741625455894528
2.741785257705583
3.764235309339709
2.198373005778167
11.567447185687609
2.202478132674707
1.793707086759171
3.002063660668633
3.5710009577921213
2.090219699597542
2.3018953854805333
2.7586223073363536
5.32522230031656
5.287464957374369
2.1881798760108673
4.279331903214401
3.469719412004935
6.015891986062114
3.7072530935196246
4.977214721025131
9.52727261669962
3.206871980890939
15.773616697418113
2.6510849758847894
3.3137250786688077
2.7166986318314166
1.710845404216137
2.826480331898659
2.489386063489499
2.4621025221619743
3.8529276684260036
4.145391369556808
2.1269372973904797
7.41997698508083
2.255669762898755
5.945924813141394
4.1727549742605365
6.307372967490336
3.5386232135653057
3.218899544162381
4.45199833718458
4.098690838119015
15.249332189708472
3.9206164320749055
5.7394194509612815
0.7520335710434112
11.755783351363423
2.5918697190185327
4.855926786657496
12.27550677625385
2.83824407216532
2.8698949565758887
4.254811866210907
3.0931454846112914
2.8886567636228184
2.131515678270316
5.174192682884709
8.32033463394952
2.6339090443482336
7.47052968248133
7.377550508146878
9.530686729882897
5.182555914504904
5.041003473604377
6.066934486306491
6.653844869943825
10.574806701240346
3.179287761244239
3.928798243606606
2.143872870129598
4.794498479666401
17.75463097295897
2.4963155357720477
4.256463646880163
3.350904284662109
4.252282849743525
2.8022130718594846
4.532182209853527
3.0938407872562985
8.765685151274475
3.6815932028758014
6.861710367397646
4.540246399481993
5.595467101823371
3.4274663382864436
3.447257183533166
1.8697816178369704
4.38349406156348
14.866721754582297
10.198653490196884
10.829166150241068
7.500015001800432
2.788988334379147
3.1410899879915295
5.125378798431058
12.97477350660066
2.170082012189947
3.0283656492928817
3.9271998045150855
3.0690047841891475
2.709494843097363
2.2116596373295123
7.076589073790324
7.087881554108922
2.760894233539804
3.942173069370726
2.4651514788716753
6.932052099812112
7.799824092547553
5.529389151978191
5.811559776633513
7.744496996197317
4.18815217611427
8.855680166053558
1.239925496604781
3.428778920389391
6.2907365742475445
2.050671539320196
5.916396908421551
4.445368579875401
4.599076155071379
4.549275054252603
4.622546582797196
5.132704737318697
6.221858626673317
5.163919331773264
5.139562043306082
4.154483912673217
6.608752898607905
4.22635846144672
14.864999956482091
1.7141237305957144
4.456708021921466
8.983804554327099
3.928173831887678
12.20959007426157
2.475887784266607
2.146216140410922
4.60964736712938
14.595817373585172
4.333208471424081
3.2612978449219017
7.039529145814836
2.1112930260587377
1.5083446210259723
2.1115984224463515
1.497589168604709
4.469967429441934
3.4648860311964316
4.018914421764195
3.240350613733803
2.2909958327586373
4.457024233693118
4.077928347593561
2.701996260811621
3.114979665981036
5.437024165477113
6.6716306028926375
4.107001437894964
1.7006304538855233
1.2137335317482472
4.76075762916695
2.7087813856927028
3.2816081483287225
3.027602068062764
2.795757447118409
3.6477926494371693
5.917490131974847
3.9560696620608
3.5577964051812048
5.856078525275172
4.3663166598665795
3.8769270247178405
3.704914043277178
4.910540475443873
5.112441522038816
3.2023352494060293
12.2581139212429
0.5266124444405716
5.445500588517969
2.94146076276514
3.495020606221954
1.246667396092684
12.458298801374399
1.355811079937773
4.014223106310551
2.1703917559310257
0.9192924256071812
1.409187492944881
1.9384255799082029
2.1666761730783333
4.895292968531479
2.5273798741593643
5.752521036027068
4.262599364619698
6.408148212376719
6.902850682340313
5.637393764290392
3.078954695007945
6.207209580020087
7.879991308673588
2.0351725344486953
4.982209702581283
1.3285419326141816
4.470758735301846
14.97328810450432
3.6130090131047132
6.288996410027465
6.013537242447676
3.8995316127462547
5.651454336804379
7.854836912266222
6.982240399786439
5.6544013009257705
7.782626928763639
5.648556693181377
7.129359006329691
5.45434376367746
3.5687813576837897
2.768804239984938
7.211433701149781
1.7846093729606078
0.6595504387652966
11.879151345237897
2.5896603175859814
0.8885665303488214
8.370456479299795
3.853347306467555
4.660366566723156
0.7913250644720078
2.8463353949933894
2.7509280477616156
2.3249730692893107
4.607193167985794
3.4994501046552697
4.762590945564202
5.107454531874466
1.9138482835492143
8.121902513131793
3.8549778701786828
6.902730258459487
6.366795199423737
4.081470558494721
7.4413462026140715
5.6363964357329595
1.9562277787770084
2.5974701599536374
4.7374061295026095
5.17648756605806
3.58490229582238
3.3324062841109363
5.05463837565304
14.345099105140564
5.216159153353027
4.3718736269759395
2.6391066043469036
7.0342207059599415
5.28689010997311
6.913702859019611
7.041363137897936
5.270718641811236
3.816915289207525
7.038608964272247
4.131831054524737
3.572562614847026
3.167726385460843
1.9680373599986152
6.411439984086346
2.299575999120885
11.756200179999116
1.9084555497516726
3.2385048593575014
8.324178799677858
5.296259434294468
2.628118629679523
1.578105453686511
2.3658972275732126
2.3198187533157797
1.0811789644747658
5.509081832874854
3.1080847169107857
5.048414376513073
5.933157604925092
7.066551973556769
2.1116986521987573
6.6359814066990825
8.570874924208777
5.41592114529607
8.437590061569642
6.183889876633977
3.6497806950195133
6.070764923748292
1.4176704706318841
1.8642451943098846
3.2790914728618374
1.9162641346031504
6.091539970472265
2.9837423860607744
3.4280605239584614
4.168590635718034
5.719075248712108
7.099361318720067
7.803460500167746
7.8843887602236284
7.1171647801616755
3.4879838653209525
9.025901916747614
2.966659788618634
4.369801536954066
4.8233177342170235
1.0741903524315963
3.9971314747290947
3.792661017819429
5.469034499200403
12.578332377453721
3.5730503661848996
8.954441523832326
2.2356432846328707
3.9527714915693735
6.39842838971045
3.365737412795189
2.8963041625850745
1.9320223327049577
2.0449487170561205
7.248441891412255
2.9748138849456995
5.848487184010598
4.604118660289957
2.968588317989276
5.615119543311356
5.0067178787390185
5.513279463205467
3.9197715783029246
7.552624239159053
5.218913041248361
2.5707978899040627
4.712275693688589
1.0471928776435548
2.4383975341884403
1.9478388393844506
2.7091670010158375
5.409862170776457
2.9018819601191845
1.7268538644977098
2.9368644158358417
4.702967933892317
4.404417030014319
5.0808838504916745
6.5893124282952975
7.554815272923983
1.8630626246593274
4.325272951883565
8.041638615541
4.5537771642721925
3.5630857599735366
2.5366198857566378
3.4614138038728046
6.2907389492315895
4.768247608413443
1.4036837158781459
12.130824668388732
7.796918025108037
5.584128661682484
1.527037832494797
3.1654548703882783
4.791133058787581
3.782548008835353
4.054933381478406
2.6589248672699672
2.2462958452701716
4.916685285236378
1.5537618059432088
3.012283235626736
4.443716910686181
1.8137956677227878
2.018077567636147
1.804331431445431
5.606295098092624
4.849566795573092
3.136252344533926
0.8655022781968136
2.2235456768850126
2.6902854394401077
4.297724088287307
5.833797331237897
2.988949439042628
1.956420729268351
1.3016465167678286
1.390286458591535
1.8596074716912598
4.553940750087307
3.5826865995620896
4.6846983842268335
5.160426490533864
1.3617196126823958
2.251662643349904
5.480218758730095
2.7621033382115026
2.118851447371466
0.5152523894987193
2.235910087471191
0.5641519438710203
3.9962919189135473
1.5470417783085575
11.964842267438588
3.5565831856789374
6.898254386918492
11.659588326460105
3.140564146289954
1.474450477712901
1.5436114613222551
2.520158584964234
3.718700636016473
3.4602092972318403
5.021579241647991
3.6344617935910186
5.290861830499252
3.362954896065261
8.198992173453904
3.840046692193366
3.707921087344252
3.2792937075348165
7.057904407102269
8.19858636987787
5.052196868612483
4.001385111832873
5.1511732173855975
7.711813630414755
3.1045526802958108
3.5537206043923124
2.1457462878170515
3.02917212681704
3.2336042793126567
4.7832249901473505
2.533338042851283
5.257229193270393
6.271019794697439
5.180470748856484
6.075140010528466
8.577799036241055
1.1869505536002882
3.3386551201712735
3.8608515640806256
8.527066117044109
3.113291395768866
2.986416294723246
3.3319815580950687
4.832023217298431
3.4838985027564715
13.129138950277468
3.366656940382687
1.125078380626618
5.004475335842798
3.114262921906159
4.657589766953476
5.979250391136383
6.329396665847538
2.7001120116319264
7.5080082073600725
2.40055888012213
6.566667927176313
4.815179711924721
6.239952036575331
4.3579435207676465
6.792556119169434
4.424442346609206
6.9123663528141455
4.6341339800509544
4.378557398442539
4.49198602687504
4.761912584116683
4.5171908369618405
6.222649786025155
2.8326731559662712
8.887808308701121
3.5567294224765416
2.0595132783097747
4.357865804991928
3.566524317819408
6.4791020901265615
18.778026703311095
5.739254041489383
7.344534146862884
4.357336247639683
5.515079314424921
1.646543086924846
3.0089865543131276
2.2620840345170055
8.737656354476258
8.403333573727956
4.436742138615478
3.1296463128442706
3.8906009144526275
14.581856375346732
13.857878789968042
3.064966690480134
1.4478126935320528
6.412620024945137
3.7259213478322395
3.3703758183593546
4.923479704661876
7.326976547248349
4.060930503161703
8.450477222934206
3.335243685608274
4.561053973920497
1.728074073283881
5.872836385133647
4.53421040713475
3.870952482288929
7.739593082378071
3.9816952674938446
3.092463764549613
1.3118679890091078
4.2616096899326825
2.6199365300122386
3.678015216848167
4.569304455070492
7.2411032646750675
2.6624551486816914
2.9982840920397966
3.2766741291773394
3.069073613532372
4.619958349903209
9.526828675588103
2.333093865684607
4.714631942733502
2.7735242176091517
3.99465167328905
1.3392815840987506
0.8990016344681556
2.966962819186229
4.8963368680327575
3.686864523495914
2.0099535590998157
4.53856477188904
4.808746613451305
3.048114505898232
2.066868635537131
2.8218997411616122
1.3509519023575818
4.810359471903001
2.0483691024218236
1.4026794084674918
4.404811961380418
4.280867521495705
2.5563273031474525
6.330891828657819
4.4540318273656005
4.536295344270834
5.9298943901819205
6.5293345627837045
3.7596239366912645
3.7521461140798076
6.499110935150602
6.511583984360364
6.323541046032097
1.7238359175373645
3.9987232325895277
0.9312616611197563
0.8491850280927031
3.2459752521276166
3.5535074326394023
7.846513546259636
2.1955569595862436
1.6403561522038383
4.233382788377359
5.249244592962266
2.5788692331484118
9.352777307781098
4.992211276234514
3.4393738906217606
5.443759238851879
3.435131905674201
1.2016872418638087
9.071577967818948
1.329890182127704
13.869992986871289
4.354222537102952
1.6986447244404894
3.0928563320857725
1.451481331715672
3.253554812865342
2.460575615131147
5.259333816736509
4.011561724320091
1.6631160753016272
6.03305500673985
2.7045807406440603
2.1456584783919186
2.512328788550135
0.49108065690521907
4.747595043720496
2.6461057134746078
6.6710070326474575
1.6228006615251565
2.70613787703773
2.0367553875842246
1.685212944380153
3.8713184581331155
6.141537140900509
4.074243791571509
7.266320186132468
1.5886476924024338
3.3440808815481704
1.991814036953406
1.447409137413254
8.102595757875934
1.337453100144129
3.709223273682516
1.97110654970177
4.65156895256827
1.7279059111895843
3.5248110661649275
1.3588897011002872
0.9998651715074347
3.759551193299309
5.451014826619049
4.829219616718654
2.9906629778366223
6.613697949576094
2.4891845013173706
1.7724106587378343
2.540626931764772
3.8729429703659286
11.15681411293587
3.1374765166133907
3.446991117567309
2.2816022405889878
3.5851580940633307
3.4240896215982892
6.087976548001163
2.372298935800894
2.354579593766998
3.2346257340908875
2.2185878308559754
1.6164712962774515
1.5420664845798409
6.265250397973405
2.3195918036495073
3.244696209357973
5.687119950068102
5.468111782965252
5.550632269800484
5.349567294883903
5.737153941236046
6.131800612390679
8.188424147037177
0.5017694574557731
1.6651492272855577
6.115223606823827
2.303185884069868
2.5496796122375254
8.589096212475997
4.312712411274585
4.53826093690876
2.235413178581474
4.708216084282184
5.467122868884127
4.411755792423461
1.8968323699911953
10.964959470269246
5.50774559278844
2.6944866680070856
7.585826466068752
7.573271765532054
4.566370183012179
3.5546338432853943
12.99263113164661
2.6767193818559116
2.6565814883214327
9.235849659044234
6.389517635393507
9.528212995556425
13.486278186002686
4.010720159857618
1.0914318411662973
2.244223711475435
3.773446289131334
2.7044454636797877
2.866884138555471
3.4402991424240668
3.463183792838216
4.876651266999851
8.216563196663474
6.123453972173629
6.30526518393513
3.3920899562756257
6.682033940457362
7.544393242131208
4.433802263586062
6.926283811524371
2.7806936016109765
5.715198035221401
2.9706396597906437
5.521218693959406
3.332890780223234
7.070248916043444
5.806157114449854
4.006079219353599
3.575035582683042
6.286398172917916
4.132464018344864
4.638215986659763
2.70274181122982
10.635342798339611
5.717556673080257
3.05084111943019
6.085051028725039
6.898926640082371
2.8642037147759534
5.6525773339745395
2.2901109519551923
5.551232720778572
2.9564806754387476
3.3367083382990406
12.553956840919387
6.625432851120584
10.514155256126738
13.711540731237262
0.7758677437990923
8.532998670763249
4.258751470865869
3.205338527065944
3.4705952119257093
3.826752946006542
4.587234638760376
3.2909496718791997
5.672826999805877
8.827215287305796
5.534859891565678
7.004680045270458
4.019083591348429
7.713859636645174
7.256507133612479
7.185123369657238
7.0920055699431535
2.884561307151674
5.011242948788833
4.821814942988141
4.005780419798929
2.3288892918328226
7.515525741689228
3.5798765411747984
5.266805443044794
4.338455607018785
5.679742726918853
5.805878313601014
3.231538682861684
5.017424576267128
4.751738195014257
3.412172819548906
5.001850472087259
9.794562184769722
2.214540365203863
12.398807108577177
1.4924802858601078
4.03800336834305
5.156309546448884
6.507374154538086
1.8533103611313873
4.6784247275930175
10.760201070298427
13.09463616096776
3.195197303223858
1.7241265783880815
3.4413863708445693
12.449821443015017
3.0490122972550875
3.6352802074718227
3.9086814715168634
6.5732496449066735
7.368085112101154
3.1056037942573265
7.1853283377189285
3.1530171846662935
3.832268067762061
7.2106640397239365
4.016835699301308
5.565948659934022
2.0935308194836284
4.512797301866065
3.5355362025647206
6.6451365901153885
3.2857047745262196
2.878782194797715
3.071868445481992
3.731413916793018
3.0369005559663864
4.3100226448201635
2.0935435918880283
4.347867123820066
4.32165791023612
11.051429795102749
5.292545827419752
3.2964340857640217
2.2047808379317995
3.202038898477926
6.176518981956922
3.1474868878759192
3.610571287501747
3.7272004582189076
6.569745501251938
2.8833471469727487
8.647484522196107
1.2966920828231914
13.989194614409053
1.8486396801095908
12.223552553584202
4.724966274002445
2.282046105374085
3.0164508992183117
1.3193055814676025
3.6206379967976137
2.1041707471104845
4.681259165573808
3.5705300177028176
5.659980895558013
3.2550497558115428
1.0485398510987594
5.619664571379204
2.122188455988379
3.0899135531572557
1.0586622846102918
4.1749704590606
5.36258291952823
3.1562671490621996
4.408686847930327
3.415974934449125
3.7454759893079883
2.414282424639817
3.4192209060875447
1.885296867908541
2.748632380691446
2.459935703868483
1.407383342029836
1.9669253517314984
5.525829793651421
4.628513635046209
3.0722048474357546
4.276387151957013
3.2674883468334754
3.5755257828696365
10.585621776632232
2.327849665343519
6.252013073554219
2.778976596300839
4.601483460902556
2.6778669522396394
6.271633014460088
2.517760893338484
2.2706547639639116
3.890633255922465
3.9453720230072356
13.278341756337062
4.784039537340206
5.9406854975498495
1.916449106219373
1.6410832652095062
2.6389683090074407
2.5366331213212563
8.466509927230426
4.7982565180501915
6.737528020727541
10.540175828823187
8.856328873468232
2.839640032440599
6.489309578102714
7.830240921101575
6.732563514816201
2.0225141743746
6.426430323943113
7.237446045173202
1.6801148307369647
2.88341969579999
6.170625138568586
2.814660466133139
2.3573827418992486
5.975185803655655
3.030825342749484
4.148864970924047
5.142906205400206
5.882200249912506
4.199857854135605
6.98299734247738
7.84844961556736
4.661866284174531
4.313672957683877
10.650124486006915
2.9576706602874316
5.524416066571496
7.864943036760812
7.96347489170401
7.942654236227798
5.560788910259244
7.447124581758214
4.642304424853478
3.9347929758694575
9.866938629584498
6.949097122428883
4.454771128479738
12.370937757598437
8.072633978356818
6.42458324144627
2.5867509809359954
4.071287788782341
3.0993056522763376
2.2191681968756205
8.799200182157774
3.3068809314341214
7.688478116856669
10.884026676721009
4.682814124141359
10.297766667929185
8.34681137286469
3.8428391981708243
6.083239998674087
1.8388584070610483
7.1010177861547845
1.439236230127342
6.822287113180404
6.194039472419974
2.9410047306030083
3.256155808636856
4.779013071705086
2.9298217647636347
6.778052915511435
6.302229018186977
6.779453574662374
6.9801097029691395
5.482724484297934
10.362413024222624
3.734076648240229
3.6599616829978943
4.790150533144159
1.3394004012508165
4.579610751989785
10.178449919395444
9.065641194208332
6.897909118556216
7.242675855542457
6.487248213338353
7.335866685230829
4.414244970568002
4.652061559468825
10.345685891330119
5.060950265252413
4.136465663167431
7.439315010935257
11.054370907112189
7.995765996880122
1.4980411164710936
4.477201237567912
4.678326359727684
3.4513819078358634
7.650745763533569
4.12462581842667
4.371140433062954
5.08150568058653
8.654627646943077
6.668314402453714
7.099067265802552
7.166654569695379
3.8335593277132305
1.6893531218307862
7.384963017250549
14.51461618054418
0.9923345764435157
5.340888335130926
3.5120763988740036
3.951822629165091
2.504296688045587
3.0782814871521587
6.506456478519282
3.9069862461902924
6.951290206699325
6.439663292132829
3.4254100389001056
8.058425615773714
3.8050062860607943
3.480573031101693
2.721125775273807
2.3147809484312045
4.0815128289846285
5.730076446948651
10.690025345678372
7.225922146636855
6.7654443045243555
8.174697927399727
4.915321194842587
7.221931933177231
4.46006920147337
13.118722098688133
6.458864179263101
12.149754188098388
2.150625439260305
1.1820265085680968
12.456189807208785
8.767144085640336
2.312170408307164
4.858273328098558
2.4888911890989025
7.842329446840059
4.624027475416686
3.6568638589165126
6.8350573823347975
10.225454953810212
4.599501378270584
7.5894050512281765
5.852296573161078
4.855188957417147
8.326893603621494
2.0965801343316968
2.368981970993127
15.061557395710505
3.8074450491860388
3.90926107484668
1.5818399322131285
3.9916956543580517
5.029329191585456
6.438359548730569
7.902518664644559
6.206300792739314
2.7709802192460673
6.325504286816419
1.73989134273029
4.554740055887201
9.051075248678002
3.4647091627287585
12.89185532254509
4.803872155548099
2.1148089793841414
4.7975626906592685
4.419207908437037
4.532105680227695
6.973271455606073
6.516973588410286
6.517078997619685
14.235608559347936
8.25774729173613
2.417313848716278
5.01577151050998
13.834369733211428
3.749776269544246
12.150668173995511
6.3854530564129774
4.117142296089398
5.410844140585392
3.3993219025883064
3.8641824895368417
3.148081871843428
3.0491229842575356
5.486713217235594
5.504476053807343
1.0555366715889385
5.014875766059318
2.9028553497774245
4.293815274962436
3.2417625732752313
4.762575968624201
1.5814060343057255
2.0655408171782774
3.0933426838031064
4.089428200475611
2.39682218862413
2.397002421927207
2.563768302487488
4.025906329955882
3.4924642043098055
4.332288082139572
5.606549617573893
3.8394789216652825
4.242002080167177
1.5690686989429412
1.7354360774539819
1.030909323355859
12.54287750660285
1.4321165340837643
1.8044555823196236
5.155224154094336
1.1957970851693263
6.40361162840134
2.39324934961707
2.8288059899495783
4.568936721800896
2.2636297111300006
3.4684293768436762
4.228422801512513
1.910498433443771
10.697511894254792
3.0517853434861584
1.7878454100466636
3.294283657975301
0.7504661476786186
3.616750921515432
4.191793825975182
8.219293971409893
3.9332767521488896
6.415482553567369
1.6037403485184687
4.589441725502684
5.151168733601566
1.9211767053041926
3.385179327184083
1.0164244259623194
3.4454022606455865
3.1138204982007296
0.8388878231715045
5.8114794811685035
3.2233989283736393
10.97638514924086
3.328866391193916
2.810073380757561
4.530391271343749
4.5368214047917235
4.705859087917909
4.916397532593969
2.4529586127715213
4.989371404771165
15.377810778171558
0.3362500491516029
1.5335216322683676
1.2915999077218687
2.638807535892473
1.8380266799110692
0.902583668484296
2.699924597932056
5.32794413132029
3.870805260723416
2.2969617780955685
4.21892100196583
2.6231593050178916
3.2697479056782646
2.6503596750603484
1.0962082799303197
12.146069028603453
5.344407417048403
2.9150334848379793
4.361601796585713
1.4979571119135466
3.186933860575958
4.622879249993078
5.156682084364162
3.922738838352452
6.357725737837398
1.1091223010543632
4.764636587050713
4.277722016243368
2.4994880593453397
2.1975786304353466
3.3427090220001316
2.9733461141919917
4.3270526021476865
15.475466148794442
3.1864340366885795
3.688275814216286
2.8816931888289368
2.5408464148938195
3.386021598666294
2.841628963253962
9.338609303266395
11.368393334180276
5.493762510290567
3.392184578444729
4.57917885521599
2.184580210456908
3.311397307213504
1.6838418517441363
13.258075052923388
1.865237311909038
2.4885124227620206
12.489259045483024
2.672473666695324
4.351058711700013
4.676767477820891
2.34977114920455
4.315668657124431
3.6632432887099022
4.12750051438427
4.245925843009183
1.2789530402432214
3.6910742643816286
6.008193626531127
6.366165366134631
5.6002760137462735
3.4348068850364526
6.845321685861684
5.16477327209716
5.597089001588516
3.6339743280537284
10.14931230971265
3.102896713651457
6.836046366072889
7.262986181155358
5.24950487361753
2.6867647691868384
3.1018185679834707
3.076287333437021
7.18890521242685
7.926943182091091
14.610078703002344
3.458629877934531
4.918846722292046
4.864934385142895
5.385358785886176
5.561865587025087
4.3098268175389345
10.889582285130146
10.474127289145725
7.315110252193005
5.944419028576041
6.0102691406438336
3.1857579401383505
2.021226339910414
1.849068299002953
3.45991375317201
5.286972818702317
14.865347088970259
3.4784599125259934
5.881179354007201
6.374540326632018
6.168426128005514
3.682151101853315
1.6191124605901717
4.283430874617881
8.290812136950308
4.874646282646608
3.5841256561358765
5.18642196149354
3.516899856272524
4.092359411699241
2.3454247747191777
8.575076752377356
4.456882227530797
6.102217991506821
6.555397138062358
8.955141816039713
3.7127894199027356
3.7562879178299564
8.673005760332984
6.623038613561864
2.3803329397895263
7.426193848284276
6.859986640434711
5.505135707844743
13.903902256284384
1.6008120094418556
3.294314887844996
4.620068843215551
7.696153024182103
7.627822734901658
7.828892072465856
2.4543281049983507
4.077778616671258
6.488326477337708
4.9644931131758705
3.346686979373267
11.844379022033172
3.342690860041835
1.4512803798747798
4.415254404370232
1.9783151502350034
6.041838374382209
5.547073217941892
4.666000798369629
6.422266225463269
3.163671045255906
2.814082991809283
4.514458079139224
6.534891464660566
5.217899454656328
5.290416040399553
1.8902438505620653
1.374077216664146
4.201581563705476
3.426646020129965
6.4016605224680765
2.9930811823670216
5.614099994171607
3.934724987472973
2.970048519890644
5.550201949268492
4.719864836260309
6.00608719842068
4.477798347515307
1.9761712001381255
4.091313483390327
3.380683201753172
5.673327746843933
4.850039655814429
4.022226776502295
11.64538460147177
3.146496821453595
5.556007387235112
4.625805189688999
2.2409422569286606
2.1803653707746204
4.529217179899172
1.7324448573660611
2.548798538256907
0.8323793483021561
13.047717473450438
2.407104176336856
1.9626871996469297
2.631409791564895
5.140865160470041
2.909264523379074
3.6306600795582535
5.373409386725274
2.0199275272572867
3.1071586260046438
3.766560455119156
1.4294428503246601
6.378167077415837
5.113966132512113
1.8588429773367452
4.321290672752755
17.450756356232333
1.9878476070335158
1.955753350946418
4.280537181148852
8.813217608414524
4.014342057503529
0.2663356399826152
5.601955018520184
3.953316131895891
9.475624519162247
6.85003954154842
8.920349742909904
5.6234854077477285
6.204181776768317
3.767310745367697
1.5749908974372746
6.271798327416539
4.0638384279859805
2.734967818433939
12.725227324331124
4.808424391155802
8.248546218237086
4.995925831585792
4.722374511732342
2.1981413754767996
4.201353159424033
2.763824292483549
4.521665744733403
4.722011888543736
2.619865115043446
2.5620668439313485
2.4107787218638017
7.256831403374352
6.1003663590154105
3.4789142240451127
3.862448318569955
6.969219288154315
2.6805201099250193
5.150438612734838
5.845764185525142
3.180533201739729
4.9398467168885825
5.6073484877070126
0.6988341124894542
2.916850509903566
3.070678789390026
3.126800015728526
3.1606244710293594
6.452861172525375
7.857553205349704
4.1403531818623724
1.2660288616912883
5.062109274474303
3.113374094138611
1.7292310760491134
9.524308080894878
6.403566156112567
7.352632175396206
7.870796984518186
4.230355008069256
3.586069308154074
6.635771975770489
3.5796637604585397
1.1304390923814378
9.106808241941101
3.273966798062116
7.748795354737538
6.328036722487905
4.553154701351687
2.4158809063595528
4.942455047322396
3.9034554174981535
14.106405499092457
2.126693394315938
3.5983642038289387
2.713795039729884
1.2266305194884393
7.066170068680534
5.730889780298109
4.143655948545393
4.383374361851251
8.48966695775602
3.3860600514484145
4.738978688841557
3.779342342787283
2.964680787126017
4.7893499997433455
5.101855131575523
0.8173574077369798
2.0424638113269302
2.1220245569252345
2.9276274054718634
5.092595226107149
5.962204642392829
8.361183665689108
3.0828008118580965
2.600162912085103
2.4420277280655767
3.186410025199531
6.196396494584482
4.518872340849393
10.204682502833194
5.222672801854608
9.605418152943688
1.8102571467576594
3.4876376149668404
5.766882291940639
3.9862541681120023
3.911778167711099
2.7926488857705825
4.355211229335486
7.912438834976754
6.678411141937759
4.318858457629701
3.8208656381908224
3.8003405053493333
3.7073448970864566
2.3438917909325707
2.8467899137108033
3.2424943157452466
4.199839207780708
4.654778944478217
1.8478355884505975
4.795028483320688
5.51747973141107
6.828861226041549
5.233016055413341
7.867605963268927
4.21186895546392
3.2748280349989534
2.634605469603517
2.593595890065142
4.384160545686742
6.524360678850788
1.5323382928645168
1.105229772928251
1.5023495911102998
3.4577395973947227
5.3285926741037075
5.710515691070439
5.976042852002425
2.6575824005674993
6.246480572639277
2.653142333134817
3.3124547679111815
4.012452972249765
7.5420640572165025
5.964839240044145
8.825642718631244
2.930469891204256
7.5581605777308685
3.7875307574458317
9.104678010382015
2.7922899743279697
7.97306136355333
7.343341509259858
3.550613348004491
6.284016194057048
2.51615681183246
4.8526786355924845
7.237877490640715
5.073492094983697
2.392727845977626
0.9060611003876832
3.68130357492812
3.5722856000073224
5.196652613888041
6.526318578440218
1.2669137650787454
6.36716342729173
4.296053526812984
13.71477367388658
4.094890282116392
4.693426960616946
2.713374749454984
2.9348012859393267
4.685101459488219
3.6375976312527434
3.9549663440018987
2.254980432892889
2.1698210273590304
1.7499327010071448
5.156943259779254
8.816235767419998
6.8864779492718124
2.9643312557870165
1.5985139913148452
5.5708094134902035
1.39261910404887
1.2580479154808162
3.347881195369622
3.896876613460665
4.257617743940412
0.7306560725971903
4.327036329053849
2.5784274225755035
4.31410067690482
2.8924319855531744
2.099917131806154
6.15782287345835
4.477194973240297
4.399071106280239
4.68952979686124
2.397192658263237
3.2273305630675755
2.725632656214533
1.0511436885111902
2.0549838047136864
1.5447103862230371
2.333670231527105
0.8462396438598199
3.130701578510021
4.074195008890375
1.4791569127979127
1.7679309449090015
6.711644242208698
2.678113408135168
2.6605006997173937
4.177336966009239
3.6093433027899957
3.6901452592345225
2.293524248948538
15.735048545639126
3.4953620178859452
2.306033553598124
3.8578144518613566
3.823516752318044
6.775313921038965
5.0104579500873845
6.2845519611641825
2.07498702281051
2.128741358339419
4.561835223730403
1.1327294171555016
6.656480078152976
4.161020538397598
1.97507227060503
4.242234973191643
8.54232242694233
2.6675234286393406
6.8543241883660455
3.737667596604555
5.818298335937898
3.6408273578256476
2.9910528572984973
2.0776072850726517
2.5498248145965716
5.450446697133008
3.346967109129899
2.0372653422104725
3.6492221939567147
3.293787040720026
0.7042457299874954
1.3446159946628844
1.9343044738955542
3.559965679290942
2.7624787624361296
11.82202890484242
3.6884101853951807
4.163252628077785
3.905469939141299
3.473685697799581
3.801550940767353
3.9286024461295983
12.795238080943673
3.886449494004564
2.4285507271451805
4.4367176842086815
3.5771078882654512
4.568122843518656
7.025288822745584
1.2438379826346464
5.067485188390535
2.8372485973410475
0.6207285119199686
4.53104291579009
1.6449838726357082
2.2606851845395037
7.162742453738269
3.334160386601439
2.9200491780426354
7.24305767005515
2.2192702324786753
3.161646559599751
4.9731804158557065
3.8106195549553514
6.416837489441775
3.043000729820225
3.2053242874282883
15.817193522759847
3.250271561273175
3.0725811407052164
4.838818749443856
0.4700079978701538
3.940863144159496
1.4852443130282555
4.573118118703478
4.070900981647638
3.794950820867502
4.945723157623919
5.101355072166563
6.795428045263563
1.6369516394438473
13.358249740331066
5.700454546203428
3.5567650271665867
1.9244769485564566
2.8562718040414086
2.8870565636362975
4.966690086434126
2.854167590708876
4.314080483970068
1.6281579606892485
3.788299558690556
4.389054441583923
3.6520080728350033
6.211590696748949
2.6538563187692854
4.845823598027184
3.810511756289008
4.249195702857838
3.6701285756622637
2.663583629393152
1.4582521280907146
4.563266955635739
4.341080119040058
2.763063074338172
3.2014598458783423
4.302359819508814
5.230991849401526
3.8897331701177844
3.45272583624391
8.506260230287277
2.8776863513322746
4.435427124407333
2.2405188814095283
7.148983624527155
3.329472188301154
3.7277183810130343
1.169139848522939
3.8702983923614527
3.2439005272979498
2.97500023112476
0.4688502255869586
4.155142696406238
14.910126975489614
5.357979300073875
5.719926091095524
6.997703392743255
2.302695080084275
2.8995920301493636
1.8767372797813684
3.555945194925009
3.8647452070435504
5.448343191692694
2.5026890491074605
4.698244716609722
2.1914379627755602
4.243389890182889
4.984792617521511
2.639369885170718
16.319334994843743
1.0131485076961446
5.338886086271838
2.647793388157602
2.5625447166873694
5.288938719099876
2.9644418531906713
5.1264362078597365
6.720696272708108
4.937954750202465
2.3232537108530686
4.376290709188409
1.884319938153361
8.250467411069897
5.645424519535597
4.644965329060248
3.133681737213066
5.301197410963006
3.9408289289624805
4.1435409028922905
2.91357641222024
4.891237325969726
2.8101119377805404
4.692777594508073
4.0744008283453255
18.708176651424097
5.579524887150187
2.1222626487550484
3.723947740274963
5.300594863942129
4.917465445980512
14.471560224674015
3.74955925207841
5.921103623050015
12.842367485139974
1.5803281929073387
4.142732174268248
2.5303428399722407
2.7594074384052267
4.29615602112898
1.9444667829646096
2.623893475278166
0.8014468842317993
4.894823606737888
3.8837979247176544
4.284869267623612
3.826127438307011
0.32030354268713923
1.2318832509836581
2.9922612864920604
2.10302891227863
1.09821356931543
4.742934678462399
3.0105134732801426
2.8462100609523104
2.415789496553064
3.5752668520738466
4.652070561944218
9.289337656577308
5.6719810285808805
2.4253311376588442
3.403609000867312
3.2903701760101365
2.045200134942578
16.60206524952596
4.4181673183902745
3.205503802691437
3.6927667212589306
12.160174269694972
3.350277807075322
4.025943888599781
3.412839194109821
6.342595740692545
2.0176998704378315
5.648132759758626
2.6605418978912536
3.621233760333894
3.679295088405677
4.142956808096701
2.2695977584278504
1.2659878668617224
2.5681520305949945
1.938246077742648
3.771696693647114
3.579486376490177
1.9170241267468355
5.792796367886945
3.234168588953714
5.361422468147628
14.32602003453812
4.487893942464281
2.6638510474966437
3.12782415661897
2.1273388864780967
2.9233179247714753
3.9955266406922956
4.0587179373213
1.7251328248089948
4.537083341060087
5.267848175620592
2.305897300300771
3.8903831902221633
8.214617405722555
2.4561497246361035
4.093367406957967
7.353658485110133
4.368743353456697
3.3228524352904367
3.417311872546854
2.776746011944415
12.554138739501626
5.369128424181927
5.142186208268906
3.5953690530307827
2.778331057420232
2.297546551979937
3.6028246692964663
7.50460403724396
5.693844006271373
0.7736379185952521
6.667260360556892
4.785993130576346
4.558777962426605
4.110424046330627
6.125929762374833
3.5240542086035127
1.9926419427767483
3.360961759685614
2.308269325694689
3.024287073062157
5.138295017354691
4.058326068748607
8.438083996286215
14.685226344797833
5.204853174229295
4.290020966282426
5.630214844791757
1.859488896700705
1.8212248719873836
4.305314527817832
4.5096027730701875
1.5948979176534617
4.238877511491435
6.223164863659392
1.9705421330991066
2.3552626257780203
4.791761205644849
3.0437947579599958
5.290026147155268
2.602595903728503
2.990102119953654
2.741530047970156
3.0183361197424614
2.723891664187669
7.543193590328825
4.191200521433881
4.724202903354247
4.35456406135544
14.888141206655837
1.8607420162053394
3.9357742856694538
7.053163614690689
5.45033653727175
2.5048824286241773
4.502640649230171
3.932210193442656
0.6288425344149392
2.482137795797153
5.62244288889215
6.852200375465519
2.787855778691611
0.7529493334902129
1.5506691912080017
3.6780168034094487
4.155624409532761
2.848848573244193
2.2773118750134786
6.543861751896545
11.250259432423105
6.296604991757729
1.5253858733173327
7.090163501581953
3.454764713563729
6.080631360139407
2.5151174354014914
5.327878179802706
3.1773771142145724
6.224969359128071
4.124724885980075
0.865695254430423
3.7772791165863526
2.849928829713024
7.612879854885401
3.4263395273367245
3.252974284083504
5.230323204129336
4.294556340266763
5.827590055475789
3.2308832002850543
8.922198080991175
5.668750062302262
8.27961713059752
3.588576366341565
13.060403338343272
1.898743294845794
9.018294111326542
3.2199174767980603
6.949590821547781
3.215749110489758
4.48367215773876
3.034040158765538
2.8754654280440257
2.9280642325326434
6.780733608823339
6.613120036047931
2.2414465221043347
0.8687303722735551
3.5576791567423784
2.277172176804851
3.463507878359069
2.9276778166882447
2.732444248159612
3.6524486759114634
8.214463931654743
7.685919319634543
4.763099409468571
2.9929025245200798
6.166222379244876
2.526951012014594
6.6234579864973835
8.440449607030827
2.6206442133334384
3.588729939160673
8.135426748210648
5.740540447523048
2.894909006174505
3.3645265355012355
4.7679728098148475
5.898182106217256
1.6459915930000377
3.9370307307665717
4.265369659304652
6.101352600085162
5.059895455643774
3.4731335669116463
6.3310781218991385
8.257219170405184
8.499480267718868
6.987296043969915
2.577464460262661
17.237493698581783
3.5755427619094817
6.109383065867185
2.7354965472654693
3.584221598185929
6.355539742441352
4.558567895872571
2.164343199861086
5.840379230678747
1.8388002470968838
5.68333138646985
2.1265786200774355
4.378508311688486
9.78567892371608
4.969111116754414
3.625644547638432
3.6435965374238064
3.3098618353618936
8.113050378361665
9.276637453827638
2.7949845671128237
5.647505578893727
2.528268236765672
4.060231386868703
4.861629057385553
1.4214617026420033
4.833117839969332
6.770160665146014
4.036869427554156
1.5410790362390976
4.538873346650104
1.8458801147221437
3.670924294778073
2.8210678090492123
5.304945549006697
3.59148717614604
1.1380080709823794
1.448421762572328
5.544605313865672
5.421912053798517
5.715282880153411
4.959942397272101
0.48579096985860165
5.925829901222787
2.736624051949758
2.726784898161667
3.5186159694607135
3.5144592658282785
3.799846414117294
3.6358906217084943
2.9100762692499065
5.189420281385728
3.437858437476378
1.720238905821558
1.6931088516600847
13.556779649497523
4.156624078331556
5.057357463228097
4.084587431736673
1.6557391473326195
5.068829332710327
4.499521387531398
5.71613868173258
3.3035981612495586
6.940264497524508
4.084255013584666
4.600391033344774
9.762330416417761
1.028929866385648
5.442222218450107
9.109661743707939
5.88086017879442
1.220075632785903
4.333945234842122
3.5684819474744063
5.209563723443464
3.702449060378414
2.57790724115302
6.466854431708881
4.849900277340923
4.665154325281286
7.392911367074711
4.389391566158322
4.931140039593195
5.303514513169946
6.147340841778472
6.760849955519587
4.652083671242887
8.59647326831811
7.374473911835466
5.082745184602661
5.087077672213311
4.469260899715238
13.276695911568613
6.327977488082055
2.4968766093864083
5.31773675105557
14.483659003623421
6.288312730089637
2.3311637821701066
4.406783790326919
11.66609358337767
4.751356013735058
5.565862532618374
3.173676732192534
0.2901906630050335
3.9344885561421914
13.16678228430252
8.020921959186156
3.6248465261499647
8.417307943686291
7.246205858725296
5.969546395419552
10.017961160906232
10.582042274785628
1.9294456484025575
7.122511054999929
6.072717482388447
2.3927969315407625
4.83106656077467
4.754013142732449
2.608550692556118
4.407985645242068
5.454145444368381
8.696364660420526
5.392732071578151
5.732899856438413
6.942798987144587
3.9214893105027477
4.451745617744297
4.6855868510080825
7.171685325073561
8.686412586946002
6.198225529012378
6.638952954929689
5.423381004693668
5.942652966507383
11.56151176664501
4.827046916024965
6.839595604220085
3.7643222574786805
11.874493167453076
2.8642019212037586
6.167522974693078
5.399671701549139
6.164695509103656
5.1632229973865496
11.58374889596958
4.9998091098927775
5.643046721214305
1.743514986946259
3.4183280459958447
3.0207708041335155
14.263668987473885
6.239589908574713
8.469805115755772
7.380408061582875
3.0458500361861804
10.589539698086835
10.743396202481865
6.9123700998248845
6.817402020857774
2.511445831646419
6.888177616943075
2.3962789090700856
2.9664579091944514
5.739503687879312
4.608007405377841
5.7783600804998585
8.460686710594453
8.345768794669475
6.544931992539463
3.213810936756455
6.0276961666320625
5.1616428726156744
5.070643705305313
7.343428724416708
6.33602113359059
7.507694922971948
3.6384918246346145
6.320949125930435
6.548917782072824
5.467850211285119
11.59467856506482
5.719513393287375
5.76437819439986
2.5523843894254035
4.005875693333691
6.201343028361085
4.1899476843617425
6.9831609123463645
5.788579415235159
8.163898434235536
2.857287975734491
3.309945670983419
3.074695739265943
3.76188576466509
3.794496971238556
12.394370260867476
5.617760741860327
5.082319058515241
8.607446928585164
5.721092653116586
8.004372252847235
3.7378219592156157
10.344709745022126
6.700018989228248
7.426306580655908
1.544275841325191
5.862409720822413
2.444029984261425
2.7310160092093487
4.932683987707083
7.310947996184644
3.8808984946680094
4.166322515111132
8.653809395648825
6.124874444362998
6.5205187850822295
2.241791654645551
4.739998237997061
6.181796919936906
4.246601351736887
5.730091988511625
6.184733167203669
6.1343878816745265
2.3271962274404405
13.814320821889433
5.068833948029076
6.467357369061056
2.087513550063277
5.143406900876926
6.3716717435126045
6.681819882900193
4.380218127712968
5.575543056438049
5.705707042807342
5.196477773138981
5.744356464660378
7.770605746198467
2.8947118660957627
5.199524333365938
3.7647488539023874
4.46589533533748
2.530411379248126
13.560662068180196
8.155409794255654
7.249321700427047
4.2517369234969555
4.303710938831908
2.784797578982597
5.133729012196244
4.591292469049696
8.380594303190597
5.25009005059424
1.1094350150732308
4.622731253687977
1.595097111233107
3.9398976948745354
5.085509194774133
3.6101492502034604
4.075290263076907
5.481479082970358
2.9376876093420994
2.621687934214284
3.81070513690491
1.7561537295520573
1.7634962681087947
6.112957649031352
5.378530590977408
3.827320933085117
2.599928203094363
4.899168324643441
4.4852275542817015
11.561272723305448
2.4954707575641404
6.324127624431784
5.222949227613877
3.877767395081097
2.499809056333028
4.587076301311945
4.825513539650993
5.463249948991529
5.0539984478983975
3.3194755958065167
8.35070139033479
13.399800878902708
3.475433413005531
1.5146638892332345
2.580761882174497
10.114873603154516
2.5963553699066284
5.856276977392938
7.717605407204486
4.58801179827019
6.609112487439372
5.128109516885344
9.163040878972652
5.2099457734987595
6.154942638756945
4.722052951535088
3.6428090963082242
2.763632482232945
4.239717890483627
8.955549328780567
4.907886012540583
8.966288378973795
8.196889023366307
6.896799884355625
4.227254952540909
6.083683944201051
7.4481465801284505
5.904027878294076
7.106230540383533
5.730018381152088
6.201919622206698
7.9431674698373405
5.477159011553049
4.972497786873974
13.674565795841158
5.070357100084533
3.429140382777513
10.141593580614082
3.97224278842798
3.276299514401246
7.3033203450777915
5.4035721890457955
8.33064629042783
4.572329407670857
4.075021268481832
7.970005136996074
6.079726150868227
1.731678006157462
3.5480897997432805
5.173012916089322
12.142239984550818
3.2383868584150926
7.50877258610809
7.439098979308162
5.3335271414660586
6.7023551328681155
4.07320820897927
5.401850248818728
8.439991007416838
5.914111284252891
7.280372158601885
5.704560386620066
5.3815408869989945
2.844176060444911
9.065443040609594
5.45125941791185
7.634033025177453
3.4748344224376506
8.263667655194185
7.3867317428137715
6.56729664480759
6.860812274080895
6.959686895086223
8.045472534204183
5.082463576270226
6.38314429932804
4.480385109798121
4.296511118055401
3.243862123149699
11.051237880242304
6.170671154934873
1.3758410454442773
6.91690220065936
7.949322356761238
6.425281824894114
5.327116871937756
5.098637637885461
7.463203975977037
6.008301774373207
4.633887138599843
8.883776714040827
1.7848257802744851
4.672538917289527
4.146384639900894
4.070046379799374
15.448777377446225
1.882835350870865
6.1677837466760534
2.676324290512898
4.1875395401598094
5.504568901021616
5.728211067342197
8.821232306349723
5.407245680656817
3.678423248230147
3.733985413923966
3.314499524305324
1.5433927146533901
2.8426626046919994
6.770832750596247
4.8493988856992525
8.441774024762193
3.918619889320027
6.865447913862563
6.116233536031827
7.336688025275834
5.0713467950189175
4.380794459461181
12.53721280801964
5.086911264779609
3.992704840217596
5.408780160483104
9.319904904434633
4.70191631410252
4.181583528419837
10.840657654008425
3.648393653218772
4.449717143683601
1.7748817515089301
4.562644842970123
5.6972368303738
12.156832342237223
3.1298816911242318
5.798828285458284
5.195246973056342
11.820328355495988
14.106562011662344
2.536244232563618
4.134443760635757
4.347451286880539
7.1787409260213675
13.673876626652264
2.380342019325036
5.818516877047126
3.5385146772342133
4.2360313596345
5.632269134059058
7.49796975388337
3.989784778916127
8.451691301065114
6.445790704814406
3.8264888261160266
6.045317885358304
3.6450054310530686
2.60119173224829
7.236284351321044
6.15059750585441
6.092360765941868
4.5896352783739784
8.070594099073457
12.251618272147802
7.44270211480119
9.571001620323894
7.233640124050911
6.214374820857129
4.654684255023932
2.6915603708860667
5.797811729870165
12.763654197336663
6.457016315738604
13.284113523619157
4.893854361087329
5.656198185444526
2.6486836444579995
6.31830585738895
5.441088648068402
12.76764249423668
14.07815147769101
7.350926498127217
3.5480875612216995
4.117910810886403
14.2137379409933
3.3554544164797746
6.070778318955
4.979031353015717
2.001319185941606
4.884907798096927
16.57472359364487
15.010715040715036
3.090807068524693
3.5051404774954658
0.7880313704432675
3.5394222975747693
5.126931198648889
6.44529733714753
1.0460224637897935
7.136894366466526
2.8366601106149596
3.022667719696996
2.32933725929829
3.6524057480633063
1.093511089828102
3.245443467729284
6.119934656357085
5.246316977707765
4.640470926155533
5.423045910974935
3.845503440419261
8.983508945824102
6.006498591912897
3.4516413512258874
12.016549835650538
4.295404736301612
2.158505105864167
3.143584655762176
5.381758240112864
5.165442675589891
12.760773652662115
4.339583313776128
10.841599474413313
4.2660295168673485
3.0470399004433233
7.32952459095086
5.669762908618334
1.6727212992386795
6.562997340426072
3.693053710118731
13.588472124266957
12.229356018613109
3.8404483450291638
4.483826402550317
4.3133079001314005
1.5431581327077568
1.6000811299719992
11.539513758967683
1.9497069555712694
7.43678096168032
4.029831841207572
5.550051424416499
7.329594494655915
7.178395499997696
3.346972823473233
9.55396317912078
4.13837742125456
4.92306505683789
5.5687217741448745
6.518477713536212
1.654503965284341
5.657364002186531
7.812547680816053
3.059135870883912
7.3205242441052265
8.240086958362955
8.737405576404358
6.195689168903982
8.630649049059352
5.156937043845179
5.55039612101864
4.2312426847617335
3.482391499028557
8.048928048498256
5.5062747060617365
9.570975750481528
5.243537029253033
3.771198277161994
9.777988747312724
3.985270169334616
2.687882172518153
5.62746223465351
6.1825707515449215
1.5013843639879274
11.210746280324118
11.339736158496347
5.490464077052258
5.441099102134673
8.3707491451412
5.765005300027806
4.985087213184215
9.40989837723568
1.342914436291887
5.306440043384733
1.611944871709719
5.595802515356659
6.736259835435441
8.76513647704371
5.577992516074064
9.654217608157936
5.909797094111524
4.5075992995864
6.24934280284562
7.903173453261122
2.0386307552609595
6.484309646948889
6.069187362863741
4.93374015482013
7.121782289308837
3.7326804571817584
9.980304403430688
5.565313338610269
10.136558935993879
6.16799825009377
6.680011718053593
3.313750568621319
3.5685189699103885
8.957447261576503
13.901284952812683
16.12573316319876
7.34309781222243
10.610975274846727
9.14598860692091
4.365028313281102
5.129199296370714
6.0225184304736805
11.158310821152721
1.7361605027460114
6.954011085233545
12.066930599116544
6.50710105119427
18.03774913743188
4.490359812935023
6.426612921722615
4.545739081842118
5.610903532853043
11.018411344701828
4.302248414795108
8.0843071099307
3.612544933120204
5.7553956389552345
9.48099978829934
7.616578117941793
4.894136817591613
5.720132751685127
7.044416475783191
6.050748692631592
8.051852267836587
9.213298946296435
2.2494256131834502
7.365993783459536
6.975454871955075
6.578557466303446
8.125690120092809
8.720397163797244
3.4358258486158118
5.848172879524284
11.158860794432316
6.913538487013782
5.994821566011884
5.959984522586164
4.336743111655508
9.016191479758318
9.428422665446512
11.249382927848664
6.2218505125300725
6.289224994818531
8.750383688457672
1.5821857320670778
4.764847602641378
14.109596830432832
6.453342234930891
3.561937708773882
8.153549827980962
10.40304822815294
5.362635223088719
6.6614791448746224
7.398975086450261
5.292470293277138
4.124368444040033
6.9160575872491785
14.087408438588286
3.488902481739326
7.837461324358624
2.077056089010352
4.572736892402628
9.317688543144302
6.429226314175961
5.315120307182653
2.775603269435082
6.550259366116795
5.139725030450299
4.277298643956076
5.223453642678993
4.959946455388772
5.001260126994301
4.221655287100984
5.021581252260671
9.336964205083746
7.937038481064818
15.431090092595458
3.742372439532572
5.37456912196466
2.8249559237768125
8.196739407486964
1.2235044831230637
9.158577784384036
3.1435928378090385
12.688059626470743
3.0757948675107625
7.349537296994977
3.9362660970029584
2.0745909855456506
5.770460777357287
8.048431914858869
4.813560970494205
14.69530626070671
6.089899703960059
2.6539830883785904
10.904060623599507
6.494566969393255
17.59410839488743
4.33794855940191
3.5095775167197893
1.6181463663992384
5.419483939031551
4.98902776655908
7.737645736812812
5.616168125446533
3.884142014510057
3.111364392691948
5.795649038581918
4.811937970300505
5.598122781047895
2.5276264607014522
4.737946332343073
4.6112949149754305
2.127512830871205
3.5625739106202197
3.087275183892719
2.9277854165975814
5.69584549263224
5.308170578467097
5.751987749043482
8.161408151820618
3.593411579604076
3.9133520033131934
2.5133439900697976
5.10809116055134
1.4645155461520454
3.537949837689293
12.960152076808642
2.1171038951508536
7.5762872340232
9.322110481178827
5.209163788904983
13.975422929218892
5.879052492258968
3.5614447610302244
4.834305184278683
3.3744103837640407
5.829031326827131
6.4674218735128095
10.015167917394876
2.8419992627855666
10.61319705109643
3.6684741118929023
1.2680835687123475
5.2370128843619295
5.115566733842127
4.145413718493917
7.768562285178379
1.6550988282183077
4.847402722458716
7.531237313926071
7.671167424763596
7.920273285248782
7.241279017507413
4.25296964574191
5.836560464662087
8.091204394897659
3.035592853600501
6.171227658618824
6.621711248957587
9.833797074186267
7.880308701286619
9.060366076129762
8.141283697483527
4.3643919111564715
7.535330601414482
5.39550320983334
3.081096145895244
7.67193998957678
7.068083374835994
11.727411550071226
8.66323234122099
2.8556066684412897
9.98161862144202
6.946387426335356
2.5745135043695684
11.284766603836355
5.234482778594246
9.346844986312593
13.829975315267802
2.078681674963547
4.60055775570499
7.101823535027469
5.945739698560724
7.57066379651627
4.525949812665221
8.327384066946422
8.508924621964226
5.796890026658706
2.858593353903215
2.2462672222641777
3.4532035368465603
7.953266571250774
4.2478700859544345
5.338201687421112
7.4651145780003265
6.738348255835055
7.839307666277777
4.524691319950457
4.868042210677426
6.444745471396229
3.948384150294018
8.598568417537503
7.988412856486073
6.299023045943892
11.124814519595393
9.667313877470129
6.934937657039209
7.177218335960817
5.055634185547077
7.408727080099953
6.321826465325951
3.2146507572546144
5.619960167050388
7.0461594675889
6.426693622154383
11.29887992836397
3.3524701743786625
9.775521824067607
5.531749086739071
6.725633631602041
12.1997602551957
5.113198983130866
14.819339682064358
7.892997887943994
2.4687770353577556
4.515688108347533
5.945836926040276
6.053044236364238
14.889783929297863
4.9665467667863235
8.230135871939192
11.911820218279475
6.199086048571262
6.022767309501294
6.077349475693483
2.6890074823800547
4.710627442944035
3.199983250656265
2.739660261951132
5.925384748562869
7.08857005223491
7.404730781501563
5.488861414961304
5.196198735284186
5.695714203810152
2.2243146078029086
7.837265522287105
8.75108773910867
4.713636624491319
8.988168811129471
6.334251521051465
6.808203277457724
4.98173921847291
8.865690777661456
4.549111218099192
4.395592547409471
2.7467847560788234
4.306321568780178
5.371896147594397
9.897607479449379
1.7948496948178425
5.935809453906757
9.433042377740898
5.089809745907552
5.113438451985672
5.309288806758941
8.772461257535404
11.317521008408667
5.760405984910702
6.731896150536813
2.9377812387267515
4.082333115564552
6.402090783792512
8.238859872186287
12.678310322576737
4.012702009067075
8.583277315304066
8.294265624456955
2.1568779429611658
4.512700871425102
4.653843881251023
1.9457193666283987
5.982744842388165
4.172935063905447
3.0610825200019742
5.771125015205586
3.633111478507121
7.4150940998868125
3.546572236522333
5.076935700948021
6.605362001360894
4.577930190134841
6.787638212831018
11.471627937751888
5.256832487824268
7.918344440840598
7.823552907532254
6.824900632720124
4.754624278540307
5.344102985895583
4.8466195451339145
7.582349839517222
11.015464839892402
5.5556999300344305
5.840110941666223
7.277236513211511
10.688849006858131
2.774037748299272
5.322957802605951
4.504744226401827
4.905599518988685
12.16119207009406
5.089331634064837
5.590282047718184
12.829578047797124
4.585843553071962
5.794178996969287
8.912416619755765
12.98434472903027
7.377845659295695
10.649203420311252
15.145284055781955
5.1317498133468025
7.469921126888811
6.777767358790898
2.0373508582606665
3.027863671902713
1.3460969534922103
2.4379701651566075
1.30565587102349
2.8777143102720104
5.2097151300350975
4.3945141851170195
3.779448782859765
5.3726113233512
2.845585320038967
7.092221627868421
4.362688195503824
2.277946104899644
4.624210644962457
6.364656683706063
1.7106345598233164
3.5695900987205182
2.1012936638708646
1.3916791112187739
4.145429437144186
8.693567467808931
3.0276534642839597
1.368794709592632
1.6054201772855436
2.121002987614822
3.1020397847269576
4.926362205401084
4.564090791453053
2.4915768419212547
4.871610364197318
7.087805176339219
4.800392125674505
3.259831385501427
0.856431148730034
2.42437780458324
5.875714287654612
5.1913571864046215
13.137143268184362
5.7607928584719525
1.4572970033185737
12.976205610028732
4.143897686537906
5.466547359365993
2.215548401705854
2.19523268296592
2.335712922930756
1.9157599343770015
3.964851683973883
2.5411162380837284
5.701512448748933
4.249161697232388
4.54758342247678
4.01697421039668
5.243919295225161
2.864209813341843
8.761405492389294
4.073738460405492
2.0124300891620703
3.550315117897165
5.590530002867995
3.0451224366081595
4.807553037765939
2.7041079683646503
0.3461440247663756
5.2790071021518
2.2721180959422975
1.3895302421813842
8.86776333319196
1.733622221376485
2.9807375905111235
2.6870380053052667
12.588537800593294
6.383936389769207
2.862147753867598
6.693583581511965
3.680371242691011
6.498417549676864
4.537639547537039
2.7060053375057445
2.743869631341523
5.444750350637779
9.634697165213256
5.432673619806501
4.764507513725979
2.857148188195978
8.979993207884267
2.4762862290048537
2.5012810285954643
3.3277201260241434
1.3982839304730845
3.5025691574991917
2.5626972740602074
1.6915308581556892
5.313864254034395
3.397872245029608
3.556862224738033
4.757395793728152
3.470964492646549
3.9358236324753433
5.436529424514058
9.481952846687019
4.423274140459576
2.3128288778732875
3.968529485292157
4.104555857447491
7.262937020414118
4.228506041772027
5.9517457895467105
2.384258065625786
4.022353171662568
0.33429543469916834
1.3756110832508355
2.0654830599207807
5.36104852457978
7.184178102013902
2.142764707840453
13.777195305183858
10.53550813905365
3.076267211278094
4.284551797542809
5.512640105933958
1.9086054479798933
1.9388313409494442
3.236424292538236
3.632509321572323
4.884925764273758
10.452080863839571
4.380274726606865
4.0938865645705445
15.14564410554208
1.9024859587644016
7.92558477050751
6.308750518311327
2.8405821137863203
2.458080688872529
5.1356243895483304
4.682202647462475
2.332764330575817
7.007800110077062
7.273651229652356
4.692365241083692
2.3194020857712965
7.996894251871092
5.565654947294277
5.722970767020506
8.479545787958982
7.33295317763629
2.764519521490362
5.444798801962023
5.801030804991479
6.375330391434454
6.042305827544527
6.458987623564637
8.626586097965601
4.765816016993137
4.317953189891683
5.736918296699649
5.08798359716464
6.108792170046926
3.156095512694522
5.381072831622661
13.290795721035487
4.007271930567973
8.709964236300408
5.58455957478796
4.993467269849321
4.668345433376338
5.826779779565075
4.716058746184664
3.5769337735911595
3.609555103931464
4.178471393406008
12.414163049819493
4.704315377323846
8.195675516264378
14.868725299192969
3.855231299122293
6.133511603181276
3.1112166344290415
2.969092090703762
4.958288170413671
2.815487774934443
6.627159552973382
5.51677372976091
8.900240537018695
6.561975451601344
8.327149675350782
5.569107411185421
8.828318277065085
5.388523170811555
11.211932189098935
6.597220850771416
6.069980395103056
5.041404656894672
7.22745891174308
4.1543564834411235
6.571890007392399
7.681340223462252
6.2199183905911655
6.771053569652034
8.562875085558863
5.3401379888777045
7.59301037841079
6.149553320104169
11.646711532035297
4.612992475139109
2.183925182360171
2.798667522995822
7.560802449054204
5.609404219618071
13.284928725008927
4.9467133616830505
5.814505221366458
7.119861276600481
3.184820966090756
5.484727705777902
4.39507303625184
12.272619866547414
3.4993976862151626
5.633317848846733
2.9960378359957267
2.093140878626969
4.703843848583126
4.0584718505892745
7.052133364920159
2.6065136867734937
4.8348156668096225
3.8139067097712402
3.069283327076982
8.3731673017911
3.0369242810367614
4.8107819390446585
3.121171068807981
7.174415435005095
2.756135181864163
2.992730412161318
5.428496918198522
3.2554737032754755
2.483250892417799
4.050363389158858
3.2731814041948297
4.285085262340453
5.308434305137459
4.93402989470825
1.204234706433259
2.4115569339563754
4.899210154416317
2.380029783804024
2.7731492586236492
2.773866694834557
2.5814084680378144
2.0361465769167157
7.207386583816824
2.0641205598152372
8.113976646128874
12.448155495174369
5.564769316225023
3.6834663612149563
3.432804828511245
2.7089148252849156
16.050038035106848
3.017713736689749
4.562887857913119
5.808762665246287
1.9624507022814939
6.080589744149287
4.549255532474048
4.611388146277298
3.3639165676349307
2.4424727126322274
5.486847253327024
4.501933732818738
9.229742066007667
7.710710747362765
6.399793994189816
3.4121439425703395
7.310527355450084
5.470756970850712
5.728570970482982
6.743976852444176
6.484050315674825
6.90029514890769
4.963076960111437
6.924291061859661
4.8314524838792705
5.905700964541119
5.766554823282509
4.917449127622537
4.378340833442854
5.206047470225064
3.338809710534846
3.4718131156034366
5.843157927065043
4.928679277162253
4.614302347784556
7.04811752656793
14.847004728818467
5.816442731392188
3.770828728167205
6.854873774795271
1.6855003133451603
5.6229364229912155
4.053390278074004
13.136327291377311
4.717331693019152
7.407337730512021
3.140469376364358
4.781410270314891
5.030879065487587
3.1854699100919937
10.650232375605809
2.772883371598388
0.9240962534412177
7.007425877353775
5.692545037621507
8.156092227843867
5.656156892734483
6.588397032391865
3.335726918974354
8.308161951714343
6.10169307356504
4.7245885781487384
5.169465762712819
7.231480224328711
6.656296997701339
4.71830518729884
6.404228052771124
5.291349934312167
4.19850753498453
3.125315414421792
5.012000695856337
4.566873800995002
4.504732980237371
2.105001567352829
6.1044495606310445
3.7629090611758294
5.392820057698062
12.910479601064129
3.1086001064380167
3.2607018241432817
4.572077065747774
5.133571474817583
5.3763816534251205
9.04713533588368
4.251712973747091
2.5361221842656922
4.628480001189169
5.233751214272273
13.788384891529551
3.7069292883240523
3.82728546106123
8.14511754194052
2.9865329937071796
2.4087125768772646
13.298726334876552
5.738780268886195
2.5782178761679373
6.170092876111129
5.6509656941060555
9.073951200155642
6.670999709284484
3.5725415022983333
6.524943007530301
8.068081831709659
6.7242106170603995
5.190904803251055
6.486452498556265
4.129900643185299
5.860111530472081
8.08978911641156
4.99936113905679
6.742103408163713
5.447394575572167
4.5243634025289134
5.721396541605038
5.947182025915152
4.507616411130932
7.200243517305826
4.695882702155937
6.230485189261456
8.327019849353654
3.1777437793273666
13.506563907455188
5.624425358419322
15.49194254927258
5.620771324069059
6.506479702030841
6.076593360307585
6.925355180428085
2.369468977185834
4.819069767572393
5.085726547299946
13.872248047644753
5.814221427790879
2.591727258800965
2.3101622920491405
5.417467982616024
13.649944738147456
5.036087349573466
2.802249211755326
7.242497327544066
4.753644611296714
11.426439793812667
6.095531945875723
2.9796298693787717
5.868621569023127
3.81255141783741
7.042299624366749
3.5637284006664984
5.166898608393495
5.549031924902555
3.5733391098811644
5.24288564836644
6.974930818358236
5.443547808843773
3.6816633329728505
5.580012787257199
6.08094978479318
5.696371489448837
4.038554563825385
6.858461425243032
8.786512513289143
2.030059538207664
5.015020219407308
2.5047587374304023
14.94320394269253
3.0770650398863397
6.332085022898351
5.465755228873135
6.291235909958172
4.896579657710636
5.138543208501488
7.144928207683804
14.052957493019019
3.7961796896882247
10.616213626918034
3.6942023628253473
3.356929985612086
4.4256688841105
14.957972878397307
1.878763189042369
2.7567792759934964
6.906198978537956
3.8898807345958955
7.765611957745157
1.8831476572550634
3.015364329018397
6.6483387289536005
3.8221035266409102
5.552871574628659
1.9066243796252946
4.375395785786693
2.8815095650944125
2.1107656041121445
5.6727584554818025
4.089612073817127
5.76579565451823
2.967276379340029
3.2030642246006753
3.5194368101249633
3.3322007949220334
3.4500043120323687
4.070043440210468
6.307951519347532
4.716007500337817
3.4107487978547506
2.8750925461337498
1.4346679036053893
13.153676637873945
4.17551697847494
5.1836606583617755
15.77295444744641
4.731050170126912
3.354152010885582
12.102844589395533
5.08134168995086
1.0840897290901166
5.274048521760464
9.660583529863358
1.9225276970400311
3.244801186511462
3.398746790806398
4.738032466455248
7.269325634670802
4.756231117807028
9.381437005906804
13.634693632784955
3.203210323370488
5.0185675125006615
5.857080013574669
9.915793966027652
4.335748476209973
4.598974163251134
3.667635193134466
3.2705055205115334
6.0973350251640985
6.089462497129364
6.537367187687284
4.257479774305398
3.993198949653027
9.263578311153237
3.9506503630063894
5.424306695730971
5.865008019367729
6.654448617344597
1.2083966612583257
2.3657342735164764
6.954300455281946
2.8608192780526296
11.756289261409004
4.749052547618451
5.724099230421561
4.752407554033857
3.913793606669227
3.5035919766632464
5.357995248792305
12.987639140090925
2.681152873660627
8.578608147285335
3.307009048486439
8.185526562337616
3.7905805134469728
1.719958467804767
2.8335083780004013
7.980041266055472
9.056291875678362
4.43834456824023
5.303486371691807
8.210037896398864
3.682093033814773
4.76553797821032
5.631590491727813
5.2755357841038375
10.564064199544987
4.670257315569034
3.852425850046767
3.542387070052162
7.044380640157649
7.899051951598086
6.944050645018426
4.982402780926442
3.0673171339802954
9.116455960540003
4.309937644155587
5.3795464883861905
6.211439804391926
2.546045164716636
3.4578583489460195
1.9162840605521283
2.905479678977401
4.519012018957994
4.0320661380158525
4.7452809150948845
4.632308975628113
4.243682794603103
1.2949970221479008
3.691108111473393
4.239845291500335
13.266431242320435
4.2942952755636545
12.530806645103487
0.523037357764927
4.734866506544439
3.514854489609478
8.205621493224177
5.2176018509371405
3.157149764859324
3.8945053781979944
6.186446724461792
2.552131325909019
3.771339949264587
4.634061025856701
4.520621706736596
8.477319615524129
3.6853096067585636
4.323946923542917
3.8072268729108774
7.085052100561425
5.91889060523626
6.075130733208511
3.0677325048372004
3.213542235363276
6.780489612928852
4.638177154476167
1.2869756954629554
5.201963869766872
3.4295949787130806
0.9890908883312863
3.5866707802647535
2.5181059005175603
3.5616694404437563
6.291846331035349
3.3724129908657807
3.1967944516799482
7.372943821016236
4.202562401224144
1.0668518470370751
2.780382506405762
15.696041175416907
2.778756573727911
2.5491264516466874
5.802281293400689
11.641968301397368
4.094262944155778
2.166126950457353
6.727020791931091
4.666931039222793
7.080976159270286
6.128007485297557
3.814930477003242
4.404426618899518
0.8020465260131716
7.438677546838461
3.4913488215551
4.5688004768380175
3.1110892431302073
8.186043089738442
4.300120277481487
5.341858885796508
4.386107432068774
7.602578803865598
4.186821629939604
6.188188817783841
3.0291471547042614
7.523206637991427
3.8256724130746056
2.506844862000882
5.711758064404568
3.5229654649503983
2.660835099103411
4.662005073643131
3.8881801919199637
5.475488516635577
5.062300035598424
5.27592175981027
1.3044124463266829
9.533292682007524
4.275406412607427
2.112179789178121
3.0788050680161376
15.520825147091559
3.925269190377373
13.951738367983985
5.4036022798265755
4.797219525678054
10.266426611156813
5.490784091708556
1.9921678798946605
7.835810340488916
2.565558487882752
8.023685127052198
7.681161941951225
3.3578226812618124
4.341921830074626
2.331802785973701
3.9331942827446036
0.7749333387655891
2.643634955093479
2.567302313537084
4.656293033809751
3.090211992313389
3.351877482776694
4.335679949099856
3.7725103258131893
2.9235808090216087
2.4505612251569513
3.572459935564137
4.41787337767407
2.757812380820187
3.5960494578117532
1.777732918620448
5.0004644860655505
2.974846792534034
5.703075623929848
6.64213240244452
2.394624844481184
4.058519439499827
6.958639505578877
3.5670639234071717
2.4793385069615934
8.173823351104565
17.825375160675378
2.8584878411533925
2.256462617406451
2.827682460793716
4.077577126186511
14.260111232922283
5.675437729843436
3.253226856251032
4.285534914571295
6.6404702230158446
15.558449647004574
3.4170612768215505
4.627851737682306
2.1451662995220935
8.84237608335627
5.973496237959082
2.8240910578311404
3.1286062333274134
2.0595153254705476
4.489801512026786
3.002577626315107
2.6235038049511066
2.167347074554708
5.0021772909378805
3.2998478342991717
4.1458805067192985
4.118532361969181
5.291075277700389
2.985575815249536
2.461679132607561
3.6116594390997783
2.3420101368581787
1.8741726531529206
3.8878327982925556
3.7246907317006652
4.614300783583746
3.9244419188253197
3.15281473165658
6.4297322349591886
4.674226244833682
3.4611410716229267
6.943567325962655
2.11328763699564
7.284030315803398
12.644102354621285
3.045459312439508
2.118198746763911
3.904242795806167
4.897476939298528
4.916680179176094
2.3692287090605593
5.084187864720261
4.99955185805388
10.724874570374025
3.00072131388069
4.595976754683848
3.4282449730714526
8.390292655120655
5.745412539452296
2.0252424275541134
4.822086424239838
4.417159447800781
4.582060011386058
2.327631329024033
1.3234421141298922
12.36555371846718
3.1810234246855376
4.851436183122234
3.7793994254203693
6.177538602781036
4.609423158765298
4.199587630323507
3.1282116885351368
2.653211726283923
2.63587774151161
3.71688220920069
2.522983473029712
3.0185831544094737
4.817499148415144
3.614873179965195
11.274806831139442
7.7229764747836755
2.9508427226443765
5.422307315330585
4.525560675848158
1.4777058605993507
7.564546565636
12.445278149222418
15.315463602198713
1.2678160973516164
1.3397821957113112
4.197126080663195
5.053181833170017
3.718083983775689
3.520737551785803
4.883415764490942
2.380532527973318
4.568976770725964
2.1819313054003158
4.913985248635191
4.582373347541031
10.230784646923345
2.6150512815007536
2.6190631074110615
3.8363018526160566
4.177275461883117
2.657021259249429
2.9134583265932417
4.466428617704125
2.435804947094914
5.586629799183683
3.9393706634079773
8.842083596197028
4.063175054966911
4.764736373317387
2.9259691554907508
2.72159779204481
3.886832083950727
5.456614786234797
3.0667587111508903
2.1548075546303296
5.325135789506753
2.9388063795642245
4.3015217101335566
5.649751033004781
5.211497164108552
5.385593457592984
1.8893263606648258
6.789363703109486
1.5869846236805223
11.668979754528747
14.987306171143135
2.353318334880969
2.7279379262184036
14.171601719246773
5.810428356271962
3.629695234125173
3.4069127676387665
5.2995117833086915
2.0708751737061117
4.690307037075617
4.441017105669546
7.141800740969358
4.360736356376228
10.539670769314249
5.508487699493972
5.095348403436296
4.897827140515176
6.102242702881428
4.144609276521378
3.3310939251763765
4.261750860627875
11.57140817476334
2.3963370984450485
4.576112910561092
4.0830466039075946
5.205387455510779
9.382917186966443
5.626597612346903
3.570777760859925
4.145300037549968
3.075664315435527
5.038930389020689
6.242511188156277
3.486878733669162
0.9895003609408056
2.8492300276381943
7.121545703204456
3.643548343824482
3.382094253993482
4.067659807057648
8.008982936596437
0.5455320634359224
1.6682406232322118
2.108382123382458
10.906346810437755
9.928757439373559
3.034246192767714
6.484222854998865
5.239781759812489
4.189567887340865
3.790951583514966
4.349589676148692
2.2508130993131323
5.132654977345383
2.503786623999355
4.288902118087283
5.030028049083084
8.750921654609401
6.380955476239412
3.451668346530969
5.173484594951321
4.684335051668819
1.6666526726392281
3.4388535216062417
1.676046732815949
4.911487379457455
3.2243683110747434
13.900149332183306
5.551913959843032
8.269816647132142
5.788153664376863
3.7703231999383164
3.4655277956202255
3.6130956862042956
3.856885609756953
6.897904929756584
4.106180557738812
4.237932510765959
6.021238632024538
5.152763750930415
2.4100861928532833
11.605716183081551
5.9797989869298105
4.759507374262398
6.93373607097762
1.9724455159075711
3.714527374784568
3.212138193058027
8.094072637929703
1.4276742962884605
5.441618287498585
12.85452369874582
3.0238237976171956
2.372093589431308
4.471092903280836
3.0562524102144746
3.1381862417157547
13.373981214319151
2.3996866865775917
5.018036123510464
7.181512384063711
10.574850876161904
6.5076159018615565
4.568845779238204
4.173866081882502
4.595576159778792
2.030373228925487
3.3671270058307528
3.206251055998489
2.9902589999653504
5.5106876516304295
11.261453286101146
4.160438623474607
8.022312539974978
7.163171177756273
4.871472520263418
4.793527714233142
6.249572543438739
4.880592164145012
6.661985446540335
4.2321819262862945
4.792435165200486
5.928210278624248
5.490570047901421
4.496455419386752
2.8110602130188163
4.479167440207005
2.0582615472907535
8.475043099510989
5.655394183655209
5.719318124444134
4.543116633098415
5.341500422587629
2.4281990704716443
5.476946202305582
11.41166440113412
4.608935457245659
4.758081572617539
4.110832025209894
14.085809433075747
6.2081118339653125
4.084396631422923
7.078078506100354
7.803511992805166
5.643821547212444
4.3563022804294045
3.065083491952192
4.900010795404134
3.2813092538942166
4.734549173754991
2.4477420705401425
2.532979277393213
16.09147646123414
5.058214661925753
8.05847827187863
4.149864731885215
10.89796628055883
7.595215540965276
5.688628501188544
4.29144405122865
6.004275501492523
3.160706100908677
4.003090480928267
4.912341966816438
6.39588112290406
6.591507643045038
4.978237141615569
5.073995179100818
2.1672875837889056
4.77344496079553
1.8331133731532787
7.945418654662636
6.130675109688642
6.105248211027981
4.448417434420503
2.721669884576426
2.362608210117057
12.241469113361875
2.874767141941152
3.1228740193151543
3.541222624991576
4.431550354681767
3.323327651392366
5.7403039241428555
12.157361536102337
5.792656077177879
3.1030045013363745
6.46039189368268
8.099895418091817
6.457329959917971
3.5281076570817334
5.82423443872321
3.8397625972781504
2.7374250349990437
1.797687186455635
3.9451272985492207
13.884406490877565
5.66482822475366
7.633497355714624
5.136839253049707
6.463279035868635
9.218170782243545
7.142020753743228
6.156385903828763
5.522214552289739
6.394618747266769
3.747856105836552
3.4772478870424433
5.250407378304979
6.3944197204065425
3.9984623413401654
4.757303989396733
3.5914127403836473
2.8260704965144607
4.55439943301885
3.706597158707333
4.548478203138503
6.683070395189714
8.391367477002998
4.648463424682368
5.115352124186102
5.607492300836143
1.8066879978961445
4.561935174715308
14.374630278158119
7.003586636506032
3.7879596277701384
2.090818733969575
4.105995520642809
6.777843554047312
16.875563280309034
4.5265830179371385
4.052946494919709
4.646263272536622
8.94968351376485
7.417350379281
2.878190881390335
5.759790555871585
5.296340409130187
2.1588038636838225
4.107170563369453
5.321650492738755
2.065864644626689
4.59436014918113
5.209451899623432
6.2426890874442025
4.3862914929187715
2.2018192454109227
4.6533587343443665
4.622551892443396
5.5424950205001915
6.496562053189667
3.6064859199879282
4.082501887064133
3.8650484947348773
5.4443778115996215
3.5866166841172498
4.919666888172999
2.2054974089018016
3.7335631003794876
2.3583339725506702
4.397412313084532
6.311713376095008
5.841543234927747
3.460525179766213
4.659204794810308
9.928963704130947
6.361925173818467
3.820329982526246
15.983067572368654
13.226052056178027
4.206923327334092
2.2679156225463406
6.060026569035055
3.287817969924314
7.580032309224964
3.796048416228577
17.976727641327177
3.4209143299327818
2.5770788380629446
4.182397518978492
1.0101639838518344
2.7642526206950633
4.175913366203943
3.4163867756111324
5.675706329970329
3.9857031164387586
1.9291043046373428
7.131616430710393
4.099081343036408
4.594386038613256
3.43361089696066
3.172314331153613
5.043537300414637
5.291684990363567
5.409395801638465
3.138787311135593
2.0117988825888546
3.648729218019306
4.206742711101455
3.563702605659663
2.947892128941402
3.0737528005715022
4.2246844093564215
2.4725866620353134
4.267034351658029
4.776474377502936
5.43193195626247
3.835250036032796
5.612809536909361
3.726226725044675
13.536754328941424
14.088833473676095
1.708590359947392
2.687009949894574
2.8675179411151754
3.191177867669443
6.999994567297119
5.044899539335015
1.9703908614499286
18.1006649014153
2.8305248506826923
2.573089471439414
5.486691096960757
5.3653146318311
4.010674265352371
1.8112030259538523
1.5446350280639256
4.185241161730014
2.9402721011093553
3.5989969013881007
4.380776637428675
8.2684237135382
5.468239336791102
6.355615107632066
2.6099372352478114
4.806888712579056
5.41525022743182
6.76304106396476
6.7342033482031
4.7660054444987585
3.939684626108216
4.189384777992209
5.4549802208273706
13.894726828407544
3.6327298862644537
9.63061211927609
0.7148106224202587
6.710155320207545
4.188780740739241
5.116391946489033
3.036899421551339
4.393214566634805
5.246485970243439
13.627830511841964
5.448835067169544
13.11654698428273
3.684346630147825
3.277631001493831
3.642636591218883
2.2680371551347434
5.335537998133065
4.409510562944042
10.929434745229742
7.380579036255424
6.642160550100772
6.1029307598121445
6.264935258232333
3.7078470384921642
3.36340655722615
4.672088345586928
1.7609546036995989
2.854010153381988
4.057244946513787
2.3985053338825266
5.053846751237154
6.070221873349326
5.225365574450344
7.018719709571373
4.361040241923662
6.314519205528558
1.9949160169613458
7.345520973404713
6.7134787371069535
2.8303866498462895
4.12219017516404
5.949251600274368
5.137291040225962
4.410039019936099
9.82580512387916
1.8509491370886886
6.909215702472953
6.860981447536437
3.020730664561388
3.9017090182768768
4.692154178854952
5.697438081972927
5.618358629984166
8.112194476596338
4.132221474459909
12.757329412591682
3.7353130983394065
3.794635923077553
3.3217005294311623
3.5595806705582747
3.633169430102841
11.918436508521715
5.407805730358854
11.159928486034355
2.612959460202465
4.136756028951063
4.510663560514714
2.097792572614612
3.4735467588391487
4.858274122466119
0.7207894879930568
2.479761749085956
4.078424708115054
3.7112476052250813
4.105238020426556
5.890113730481815
4.583194183651838
6.282091527052026
3.9912926242964732
4.011197953402087
2.6769921967512307
6.792691317727527
6.752928717037691
2.592512054045533
3.5307406156158034
4.334365540094213
4.771237945403311
3.0231346073988212
6.476643290348988
3.397164797124852
2.895896995646235
6.944525327981167
6.513828849951159
2.3914344306507656
4.548870935717504
3.6269858730242657
4.748579300706396
11.681570886246336
10.508975548925402
4.538147552555503
3.9210179441153623
3.9714772576050095
4.229851572997076
2.2145539109963694
5.262886580245187
15.132630756552478
4.163464071400214
4.230993967395426
3.877234782481026
14.535118127401798
5.997310898164947
6.430313017497852
3.294889872873649
6.182533081073849
5.745693295944426
2.6676556013254697
4.976066217880881
3.609359206274728
4.727018575595689
4.024660840075569
5.923867229547668
4.046578414070097
7.720208433719554
3.5358395226801904
3.792427032409442
3.6752252593865484
6.013364503639406
5.530176705932525
1.2503624371775304
2.059964296055289
5.227301418671448
2.849887064017306
1.7969901073357217
3.305534511094832
7.829534319808642
7.070780005150201
3.559115548178013
5.955549776365864
4.823881786953703
4.9702246297651245
1.5956406136489099
3.6393976355909206
12.85631481631005
6.09699631948795
12.2707265455268
3.52478420831682
5.135186083558986
10.939878413033641
5.547149863965291
6.3910473796627
4.57936169499079
12.887986534306684
6.155699124692483
4.4633268031574795
7.007967564071517
3.3690266228874184
4.371020088340615
2.702641997516046
3.548829314100272
1.3714632454676696
0.4942632844833977
2.0667816038540603
5.4870983675270875
6.071258891903778
2.7761408228260556
5.472582759307569
0.9788804837830336
6.178019836356057
3.077880486589672
2.537962813265592
2.0196565967067106
3.918861372055314
6.141779681290836
2.900684228694046
4.173801954558015
4.535780267025496
2.4838567159736837
13.955700961756392
3.142749410941992
4.48604835944345
4.6848786718597095
4.668117717799718
6.744584359979533
3.817468130912503
3.7196966587808253
14.7553306960274
3.0301822081026777
5.187449082534203
9.940826419334021
6.307197365968165
4.1595702190602095
4.1651061055053376
3.995167352803819
2.5930107509763802
4.475530673078424
2.449881569286308
13.060549889308598
4.235378720112568
12.849447956865719
2.3598330713601947
5.785928951467453
5.004312850171786
3.5118564842473465
5.565946474169335
3.1000351741058303
1.4348426351936665
4.067824681620321
5.811978309180903
4.383691570640224
3.497789308548314
2.917701561169184
5.679864393754088
6.9384265700507655
3.445124650563959
5.529384381949387
5.013409340577928
2.316772460110612
6.54394305047808
3.8223764277923356
5.034929342699366
4.876216017749731
3.3777894733152065
13.84668594472528
5.227732338875106
2.478886601765728
5.606341597127994
10.475422140212288
6.418859531986295
3.681694506951633
7.3437168241983395
6.065100018875106
12.616394404045327
12.34531371596846
4.502343429731117
8.178010726160277
5.001535925503587
4.982707611884992
3.974039720520427
3.136930998867979
3.4527735434193385
4.50456549628044
13.041184011633941
4.105952968223071
3.2359445009325536
14.252993479874329
5.555397201414799
5.421846422443007
3.825104031380958
4.525684081631017
3.29541459272298
2.6396616068852987
4.945626591604269
6.757710310848967
4.231460621963703
6.7168614665825945
4.29679649500291
6.2519714499911965
6.805326842546558
2.741916185022849
4.781749826541649
5.204829842190301
2.3350411427100406
3.397498778244488
1.097809734930919
3.122949072148338
5.787827578591538
2.5456181176910233
13.088172822580415
5.041070477254364
3.1459765812729388
11.803265613261605
6.1220883249965645
5.9946984161141605
7.061284173091838
2.6104299893885634
2.9188375171914034
12.590140437732115
6.7365193808350545
6.263060378888641
5.342787828023422
4.647288445228489
6.564259192935064
5.164249683670397
2.47714471757472
5.136520760298364
12.989180602671205
4.808392070932914
2.015953753334373
4.404275963883931
6.099427320634178
5.200762730185202
5.262087686762395
4.2926336998526375
2.218519373865161
5.552715939441243
5.894425495816795
5.699195640475271
4.086806948058517
6.32175122394872
5.748790239659156
5.521984019730241
5.865874162352672
1.959871420791642
5.765866147774655
2.5224099919460476
0.7938839970609854
3.8034982239926265
3.670534409217918
4.020351744031496
3.361206083860215
6.239649928800101
5.051415002297213
10.538250677801829
9.854684022161834
8.057385927698977
5.030411075766749
2.584864799514307
3.5720868582682344
3.7457153743715077
8.702365943889463
14.536950519597502
5.352635409433856
3.9609242381050085
7.005767793409557
6.5372721666241205
2.7343361428065993
4.8078108121582135
2.6530087691115374
5.594283491693757
11.291430661737104
3.451337947680656
9.643326953155338
1.6654663388671358
4.171594002244849
5.398845285796556
3.747214402959768
5.416646522893673
3.8795659250405703
3.008058288437731
5.557544187221342
4.7301240087133225
6.826671675310303
4.867026880705503
5.738947123715798
4.899040557717537
5.709773981242102
5.820256330232989
2.46266183912988
6.247785293477
2.9648740323014975
1.3420392484203778
2.8512986186558877
1.6222940562046793
2.639047301952233
1.9917411556431925
5.644393196536793
5.84187981244264
8.101999806164788
3.6009772643934035
6.785720702986717
3.1536058691611406
2.95048041705343
1.1770447430322397
3.0177078466990754
3.918227675003121
15.473269460790073
11.686950920204364
4.6734785709321915
6.206558965835899
5.556718882499542
17.285208314328745
3.2156679276061135
3.6364799085848256
3.4972324493597298
2.7823288555034513
12.920160146347268
5.344885066628427
4.461409836993682
2.2489145296989688
2.242337432944098
6.1064961168124094
4.678350561098628
4.095475289302302
3.212077271007438
3.0864714355378755
3.293851011992055
4.562713530066154
1.351527497215277
8.001584535233516
3.8385509481753917
6.826282448004523
7.29882790038633
4.672289293938238
1.2766909913693327
4.400519361173296
3.939447007392021
3.6717093374080214
0.9976914602637131
4.438137517702565
1.8795757972693452
5.234798858844441
4.078645028886278
7.8109895903040805
4.209524033146912
7.070808657410038
3.16401180797299
1.7541033711005052
1.6272492624036339
5.135392298613206
14.753081283519915
10.556588794789654
2.976514375392598
14.790871112509114
3.4971333480204256
4.876070248627186
15.42214246985705
2.8520559178777596
3.2600323984123856
4.016703885973787
12.651289938165917
3.9769495322719877
4.165320208931151
7.920739510327004
7.104588325018606
5.050556188363227
3.1951155307229957
3.5611061734495233
5.042504807515041
4.639531400332108
6.066976080259156
9.011181042212874
7.350447424839562
6.056982381844261
7.052247165292177
2.3073909717268712
3.6998865646461128
5.202580461850705
5.447676508594752
0.6028851197073218
6.290426222265388
2.5362378577797036
5.372030815133641
7.556175690525394
7.38222413241113
4.016448483781033
3.941070526159918
9.64249688988148
4.732102009558825
3.336158733632176
8.748649162547991
4.332036293515087
9.85827398400004
6.097625381661608
5.988456130899274
4.324581635051126
5.640251940833765
1.8031684284596212
1.3684339644439807
3.439157286904162
14.714452395771056
4.09498916500445
2.5843893493735837
5.836653438208634
10.223410008802528
5.924105756631744
1.5801407681486521
2.3797572206044943
4.8888300233669675
7.415262164525538
4.7371438429138015
9.39144741529155
7.777740545514752
4.864959175812269
7.844757554214795
3.705639674947294
4.2953225717783
3.7137445047431785
3.050094666321
1.5161324376728054
5.959731377861621
3.215320030933879
5.3424606238933015
8.100094349421852
6.481736738892022
5.932812100370299
9.724420994123603
3.4686977134755876
2.942358091152534
3.9606943035878883
5.6170411010589545
9.267293304471439
9.046991069491437
10.405067785862213
5.761912349030694
7.45083187559741
14.746929778934458
2.959383711842706
13.27493421076339
2.833340876028862
12.925918617303097
5.843626292680404
15.898903883109211
2.7631645887650356
6.702683268497602
11.057138094652577
7.5660850416119585
1.4759367050078631
1.5898694990772249
7.77831110810962
4.5470673863597595
4.543827336231731
10.182590428107995
6.3569855373204796
3.5469495289140704
6.178621238443174
3.415088188872879
4.073001319560163
3.9760403261927153
2.3161299175265326
2.924330695221744
2.892048702417461
3.980610424428951
4.98328749265685
6.618328348483872
14.657822844626693
3.837026918815194
4.651900396739989
3.26230275106852
10.256694491481113
6.258948138272942
6.613090399369754
7.24616798624573
4.34028947358247
3.9870806982335147
5.416249789210187
3.9477385414149637
11.432391411579946
13.755918665588823
3.3176951989312253
4.861121525194049
11.726357558048095
3.822795385480797
2.7669317786105223
9.969006133087564
7.715251388474529
10.340301892474127
16.5490924994092
2.094124621008894
3.4825258000163495
7.873579786049324
5.795602797441513
7.841920509628437
9.587241741699483
6.833451117798622
4.806025574162714
6.360901352703926
4.197993147156059
4.482247410256444
3.7403546083414514
5.191683814198372
4.273158832884416
4.218231067431482
5.163391586124989
6.094400778917316
5.739343557157061
1.436265360175728
8.763784241313221
3.2527347175210295
8.381817587042528
3.7791266933641348
5.835474422396332
2.5175093775653017
3.0364425979220564
6.402381141183257
6.565956719613161
6.521616733455634
3.3360092128021757
2.119153222683716
3.364580070694996
11.519319045245021
5.092793682962941
4.842708919518223
10.483539556034744
7.433784358378243
5.607862222727174
1.929560434546967
5.77305984675936
5.537508994634826
8.636853158706433
2.7967435925710085
2.172364582995849
2.8217326532926723
6.919523825211908
4.395765914185924
2.5580579004165913
7.264586797421551
5.080747892668482
3.043605472351985
5.157913068607312
2.278752687380254
5.256076120287044
3.4914649003004117
3.5666979192125803
4.011272116174894
4.81252109162584
3.2748475650613624
2.493089907428267
8.205752198995931
0.7417976587648594
5.605437968928079
8.87899464955415
5.220253286730721
4.440764227577142
2.3956516997104855
5.721272184721457
2.9704291158140115
2.0907002379334805
5.45144889421077
6.790888796888315
3.834473597038846
2.873941688691194
11.30614048271661
4.383402289445649
3.971500794211714
10.498118394160649
7.939706865196552
5.465187007898953
3.6348465999443986
6.02364759706156
5.494130507569998
9.295378856605707
1.0407523434736277
4.051671573006376
3.227099702820138
5.805187351650512
6.990995148275381
1.5577065169158344
5.832723929232103
3.234255172563679
4.109030739853531
3.6056963578828642
2.441696825201784
5.667302754366753
2.211865733297393
4.486513893257895
3.3222489803655235
4.233958468216204
2.8351504622018373
3.83741809734694
5.380076563950137
6.050275070050674
5.241172464025788
2.746791493597226
5.40107995647954
1.5198974577043467
6.4625777816158125
3.8867615358554133
4.361065972247653
7.505204762144125
2.7403857544304384
16.49652239099049
3.0243863060163396
0.6287644066529852
11.310350212723428
11.96157403122952
8.008610935522332
2.9696920480737568
2.755833042764733
5.766845864153881
5.650239323032816
10.270170055195477
1.3933510679499213
3.833742143121171
6.190497993537723
6.22295179980352
7.082210571777264
4.280666436875989
6.776480141647512
4.570717237708199
4.848203541182125
3.451011005485131
1.635508965439656
7.096576785868543
3.5328070451945757
5.1928940007421165
2.8089248937277
3.1141844841028936
4.695852992004711
2.418594386792451
6.455029802507571
3.163219024332528
1.8070910873919441
8.416796675966314
1.5100605879103137
5.733334381090243
3.1531628506300944
7.830109849195286
6.372963534010729
2.1452040594333295
3.4090160628455997
3.3567597548862342
2.731686985288002
14.8227524753605
12.621281017591446
5.681674653500068
3.1508716138540316
15.197833086970764
7.504589110863648
2.224247785903799
5.057408304139613
6.439143687170635
4.857929682818553
9.100750330804388
3.2663024878245874
3.3389868025715064
5.549544937383551
8.90970746783392
7.847502137489686
4.284777559829412
6.240060140646254
7.144313389497356
5.056287637751838
4.337918776212382
3.2046267784601596
6.97993372586163
6.059877784350574
4.8120999733526
3.9809130743291603
5.157158170727861
5.270690149767189
3.839035674641065
6.04913158046433
2.133472671530371
4.388817585303909
5.393247552987588
7.106076213146008
3.6146011745123143
7.718461813251899
13.332863003412355
6.201491190109609
8.643834818398522
3.9056024084097865
5.680929015657581
5.361134723440721
15.353752690770758
4.106609167624578
7.269651347842762
7.401216080436596
13.825745487012354
3.9104337184217974
2.016695984712506
16.508852528337727
6.390133381741535
3.238741167237162
7.355842241392315
6.3981081036314515
9.279522583589397
4.264997679854621
3.0274210385064184
5.370722039800328
7.792585715893175
5.403717008984648
6.698186047373698
5.051738523643657
6.598856270823392
6.468542152995344
6.014455890136172
4.448109847979909
7.124384880860847
5.752999236870633
5.577280252339119
3.294475365039252
3.357661203628116
4.469889841764559
3.3380109797425277
4.0143413271052335
2.195094885712526
2.8907122120859565
9.205977803014637
3.689366000659932
4.290038515916903
4.672833486571564
7.1613969660677155
4.0003610913482595
5.47049781963518
5.663518442526473
4.390181232089281
14.34994695227046
5.487672839324353
4.363356882588162
13.777077644177856
9.195054383503798
14.852546091086385
2.1944298601539454
12.962828427436104
1.202922744685187
3.8154432607719486
5.494338016835029
1.6722309679440068
7.615275567496451
1.9843742949702716
2.6083535155133206
1.4571628152943614
7.024837939292137
3.931784023510434
3.1079754520953013
4.552541445261459
4.646744671461609
3.0763200555620513
4.313534789201603
2.9428482658144
5.431468593359739
4.921839517608885
2.9981590552948587
3.6477111899627217
2.831613436070453
3.3432212291033077
3.6495225496255603
3.1593497362727048
3.122625949450639
3.061723415542268
5.566847083426711
5.057878621330784
6.047443734957059
3.1853735427830348
6.178377303457966
3.3849547397798676
18.60424344558321
5.866392345090256
3.569123543473219
10.52816879518463
2.41538917997496
4.324735687686222
4.160430621474491
6.856414776758867
9.677978731207734
1.7265529878492518
15.514149267985472
3.5747372574148897
1.8111945233656337
7.033912158559623
4.085589355637674
9.47708275880416
1.9801272068772355
1.3642390813116207
2.9331401463886553
7.428939781936955
6.13270508669384
5.466167229752084
4.370334805248211
3.634541151782
4.253821245269642
6.0153097503528885
5.344346846785821
5.240626125404313
4.6296298411327275
3.0285268396529474
5.242158590278261
3.3173185384704693
4.369685671423955
4.365037752482281
5.366511603839072
3.412001053063976
5.719540128751328
4.246129949076339
7.698817002641704
4.561658317190144
6.747761415644715
7.8403336565593404
4.587437559127813
4.5474938647254275
8.495885558680678
8.550490113866296
3.4480165339337203
3.9990638805152554
3.3076482767825066
5.333689459087544
7.695893738643851
12.69430720266438
6.200487775113231
14.036093699137753
3.105153174603381
16.45934048931545
2.4411800087023185
7.864707498641804
10.64638772848529
2.5090136293093703
1.9649491820110643
2.0025678668116664
2.3638519807732967
8.172684652308357
6.741392354951242
5.356925496830479
5.68768534501949
4.365439961060673
3.8937467698822137
6.298421392750335
6.331784480310366
3.955503851630953
5.1695825113497
3.052700342099039
4.532089198748109
5.1222692719467044
3.7538878274934797
5.466306492795215
3.477423669449917
5.672230008625487
2.8624212625939767
7.459642978086407
1.4365684993078611
8.203186050272844
4.846659384345784
9.042847038584334
4.614212393859637
6.849801527086188
7.482063652325152
4.557523147187423
4.604301268604412
1.7529259749495294
5.427860316949643
10.242688456841098
11.875614296807361
3.183923336199313
13.032992690617917
2.4564166038243362
2.192106295391647
8.535307758804434
8.73916921374887
2.1966071266527263
2.0646579672840986
3.470477092445457
8.689350765587978
11.968739818267304
4.630911108959518
5.0485384079403
5.50431944498475
4.582565189325294
4.628359583267545
6.607193299728907
7.072434982869745
5.874572986560022
4.33757660951709
2.700570374577787
5.439678853465125
3.412524875669379
3.0545711915369953
6.267717345890692
15.052647492054549
5.249217364479834
6.032275820966006
8.238001190691346
4.689807688508364
6.371490278464774
7.792786280408624
13.419692483393266
4.829738174395448
5.52239359734314
5.196024372970486
4.971273542913134
2.931534130378157
5.9791578342037655
11.259604573344362
3.656687658864024
13.872626081197799
3.714627599343728
12.152777962241542
1.972094469842379
3.208889745367146
8.772027836076466
7.872485013462173
1.6318142890455152
4.379222496412009
3.406818560915347
12.499544264005703
9.523967810422636
5.047099598275854
4.999464211189292
4.751040325445648
4.658920050534209
3.6380034366543392
6.561090227153689
6.182286386336793
5.0389314313876
3.587248973553511
6.199169029009203
4.022532118497505
4.270535322484291
1.731056360763412
5.920978731168099
7.294996848593258
13.11634731801679
5.505919012055136
3.2983831041441625
17.60073026360196
8.268911040009549
14.418668915004936
5.346162299084166
4.785094717198584
6.982308779686096
6.8311727284052655
13.877631144243418
5.045996248766207
1.78499611424624
5.225519087988913
7.36198046229391
2.298563063091644
5.501701274607283
6.143264857953517
10.566176799406204
3.28542276068028
12.843939874536158
1.103804276472361
4.959671499453281
5.326313674596759
6.657772099373948
3.51931745251695
3.774040234551825
3.594419068450838
9.756753201394893
7.872610358982778
4.789957448499607
9.315460311548868
2.3492861968693504
1.7231751715692765
1.477537566322161
5.455845072406985
4.204358572335742
5.043173011194748
2.8951383012494465
4.312948364176855
3.928012575804934
1.9437610212706018
1.905482823377911
3.287014993200999
3.5341800121229094
3.1596294335991018
4.466517308401654
3.127998465111454
2.858200534135371
11.92172422312077
7.745446963335815
2.4621877377863157
3.62954110395171
14.024600848130845
7.796791944297702
14.0854892703644
6.359877672486218
5.3141233668845
3.5278078007385103
3.206474199403422
10.239124939814507
2.9219468065634797
7.274085051197631
8.034432277382724
7.0917508683135955
3.8282117663438173
7.289297650568146
4.45873976570337
9.13716743265948
9.329433819235751
2.7024519741389788
9.52836411844793
4.02837304140318
2.4666211954166974
6.267456648538535
6.947398451025328
3.597273407463313
3.7598439783524316
6.588100115655897
5.628945054154138
5.510594583992949
3.9857348812944826
2.4883222870287844
5.863678332517285
4.297660731234419
2.680296051786702
5.280830339203372
7.5881094345935
5.670369662861818
3.5769925589932186
6.496560587403529
4.349419656880763
4.688649976031718
13.854862371532608
9.553275695074943
3.8864241160637065
5.984171481486043
2.44559932860207
5.631110940442192
4.174914903956516
11.627539551037017
1.926937549623257
11.95304237285383
3.2928759424162117
6.742177085101125
8.209382937307884
7.18190166693877
5.277268547097475
6.84439410264086
3.966620696264354
8.972531703714413
8.147016494482026
3.3397032410204526
5.650609487875492
7.532873627857178
3.4219622192496986
6.2558339984122515
7.285967666564066
5.154924577958792
5.793038853841255
3.8137673434293196
6.906059965186208
4.298806089856362
6.498377312331566
4.023132920372175
3.308144440421465
3.169066830384775
4.132647623436891
6.973814733961802
5.751143223803633
16.070870432881023
5.183761911853725
13.527938033358433
4.917645586193941
9.035914638197736
5.373154076559135
13.529185617755294
9.40501216769557
4.542423950229652
7.435060609124972
3.5335349066256154
10.78091996541379
3.772167627460387
13.152030266868348
14.706226360565442
3.228794770069154
5.340185790268661
7.10942594588378
8.405626116621923
4.811517699395272
7.548026938155061
3.2360181830359203
6.69788002587467
9.530892852267568
4.802091991501847
3.0235755243800275
3.3902557843075836
4.352526871015635
6.4671730860547205
5.823211241443022
5.05217930932007
5.0613669099010385
4.598258109301681
5.735557713270323
3.2799061786321957
3.516635358215546
3.455619156174363
3.8222659925381484
2.688063966808664
2.384253954873201
1.6245439918433668
4.648149140104005
5.766617943306018
4.2748862557541685
2.875508983943613
3.6901404028986664
6.883609944720553
4.631996554373896
7.762937273295643
10.029390468011995
2.296766026182611
4.506469473894492
3.440101954232899
3.340277249447574
3.0338710874793215
3.0491503569547707
9.392112002688933
14.159637230208238
1.6271555786964307
3.941145602033528
7.811531405202968
8.813943070875066
5.100838902018945
5.9300576684246815
3.09860221073952
6.11220552669275
8.767607334079914
5.332357371577601
4.7641632272620775
4.686892896254915
5.885859141982198
9.039513212425273
6.592257618927848
3.881164062967152
5.096986451438813
6.139163191981314
5.664598492196195
8.200590671990755
0.8661821285515375
2.2565418202594
2.4275605079315787
4.1718192386111195
4.1723868906332156
5.947980540856986
2.671938614772278
14.536775816120645
6.064746951693108
2.130771468975043
3.2574597199951736
3.1130240481262605
9.407487029006882
4.685726726005535
3.387981885361247
6.046261554318525
11.510791721858906
4.276996590779049
4.290316664012358
5.357023152050595
3.3567660579558845
4.560685846982406
13.18842665783436
3.2912169826710067
11.062972526874228
16.421727739545965
3.7562814313764004
3.5120240934631206
5.080133333099401
5.022464169588195
5.240517385574776
3.361799725132617
0.6916301727328577
1.9207720248197198
6.074386514032692
2.9473550548650325
2.565638469275853
2.7979789044447454
5.236947301764297
4.684689922685296
2.886418734513161
6.337919207067439
4.229620539320441
5.412775469238405
2.572525794046074
6.22787035480236
5.917729141244101
3.0670577679739233
3.14231109113218
4.550985908590486
9.048803137650477
3.208000955857037
5.364042960509579
3.803641665818966
17.366881238056976
6.424277185484077
5.098805011629656
3.5276576789654173
4.8502873107617726
4.395701157409222
3.3331318185812715
13.608343848134027
5.4271302337476595
2.766385116093156
2.1231364291142785
13.487035696745535
0.48904789710514196
16.146050374069514
13.628320448457496
13.763753482597558
2.7317969831236235
7.415266832178025
6.692261494713453
3.991408480410361
4.805075064598828
1.4567732529839192
8.347246346316405
3.7481344966945507
3.0083956602273267
3.1852345531481325
6.60420309678031
6.779098797506471
3.043636099168662
6.875369521728487
5.188516108441036
4.2509861341961965
6.38872372557881
5.300034012922541
6.92444128383794
3.5841535223985703
1.6230436826456103
4.401503759778606
6.667369420358777
3.9500455213299914
17.994303209141858
6.902138991440932
3.408261994368554
4.330963982477611
4.970397242984531
5.002905381667718
4.710889147604171
3.339665567033985
4.347253745940922
14.557746257949058
14.305051559243797
2.171026556111684
3.699317310633088
7.79882990085756
3.2562942668634096
15.453747910956169
4.580457980266643
11.894506954575892
1.3957546500367406
5.749629815900814
9.405356961750291
2.2649453847147756
4.168144474624088
1.3457263971870121
1.5517835515117615
8.244599223280174
3.962485288442578
2.5145887559030413
3.521860874292754
5.074439849688747
7.569044555896893
4.561796493434139
7.284806555480471
5.077313001704057
4.949722980958435
3.882236922741412
6.133158383133231
7.062768077006778
4.886608170789787
2.83791486311564
2.9265729950337183
3.7211443104522703
4.606754652963399
3.978318089083233
5.2433465669261485
2.5576745198919304
6.2163628417900325
4.153171315951693
4.782497925024582
2.982752300693756
3.083697105542043
4.110529331054164
13.698949834014412
1.6797865255194702
3.858605832569
6.757811015531033
4.062527439172043
12.329200038558932
9.251941066216084
11.005260285925008
2.3156046077979164
8.031653689154147
11.210963751420273
1.7054828946878415
7.096754178399869
1.6267391043807506
0.6150956444103098
9.7663016041746
5.021749328628593
2.672954048301769
5.030789773125175
7.933949717639679
6.342481069184533
8.984461527436588
7.06840721900089
6.666338198393115
5.187917007044607
5.446091020965841
4.891816314447552
9.31526094076058
3.355134614540352
5.965266746858519
2.4672917943260977
3.579775327162849
4.338480869987027
5.355223130168624
4.483195985882392
2.9478988172432388
4.050212653113826
4.523279504012532
6.058574881273827
5.486640357208765
6.148845639139033
3.7433947013108795
4.164822280867248
4.842695638001118
2.587689438848367
12.782167730235232
4.208743732525862
4.621517090178719
7.184322306980927
14.09814942439031
6.290000375285391
6.311347084446826
5.033922028064796
2.8353876580180915
8.686058828810111
11.14244498699416
1.9301173923072563
5.6707202149882185
2.854310801591074
2.3334340093017296
5.783711981363967
10.913690738262599
2.688296546065454
5.47618488957872
6.802705553340498
7.369725450755442
7.169904283863668
6.434569039126218
6.930443492118852
6.325606373791442
4.391381122986383
6.115043940170756
5.464853394549867
3.4129337146632563
3.5882036366134864
6.485227701406781
2.1341794002731787
3.7308406003360575
12.629366962469444
4.891460773718812
3.9014002804705474
3.9850938503998794
17.71340851366105
6.057123609638144
5.409220525535581
5.227672113474875
5.545077949623285
2.1225594344591694
2.719285304636033
3.074712440622351
16.1791083378273
4.829106903617984
4.541031067441915
12.051271088080519
4.547216164173174
6.786082425446066
4.650793607161899
3.0005714148683063
5.055962715456246
9.360943063112318
1.2736625698514712
3.3604690105898465
3.754230469686641
1.16934421276547
6.5810480844077786
4.475117911199678
2.2897258111050522
3.2562311821690337
3.500532285759984
6.075413567795166
5.91852691034028
4.673339166065156
5.560798656662205
6.3635222379943635
3.858350589645596
4.816958849626078
2.3152007346878882
3.962252559357256
5.170598766728348
3.445738776284066
2.2169036118226466
2.0144358894564354
14.803810536429918
2.2569353224323523
8.520900767192034
4.4238008297479645
3.471882735851653
5.422964007967692
5.949598100425826
4.474116883582228
3.0606982837691836
2.1006780309316446
4.280731469430453
2.1113321164874175
13.961192334475044
2.188574697818787
9.04534414789329
3.395481016259718
11.888437895187579
2.6562594667917665
13.579677014425114
5.2346207021495585
6.984568809961328
10.018732543044685
0.6647827506916454
7.3353196971001315
3.843288538430907
2.636920191109389
9.213886089546557
5.023684638654719
2.1720023058106928
6.700530295609568
5.328818719999574
6.9850642812826305
8.530745707133184
7.199109065173099
5.735921357869871
6.1987775162957695
4.217137852167558
7.526197161814226
2.3413733292525474
2.664858176987691
3.5762726515831518
2.698222198499333
0.6247900797933449
3.715279091520767
13.940183609870504
18.182990997244588
2.7707091438854174
4.127664048669589
3.1463314187242895
4.105159087923904
3.9287025314480766
5.2316342940041975
5.301885312301477
6.172044314896491
2.9853456500108098
6.253166911500548
4.39615729044787
11.665844155328536
3.0060021185078365
3.435530974879731
3.0155778988572637
5.46858805537406
8.8023820335966
9.621594687457751
17.280209004361268
5.249601437950518
6.807282024504573
10.500574935163042
1.8102059729645879
6.038490400174724
4.05089415688762
2.351505262577138
8.720092267383597
4.049759233629239
3.387047042530423
6.710095709277291
8.128001505758174
4.471967259250043
8.147525498686557
7.136665104650834
7.12579237570517
6.501239195156309
5.3858141089227365
6.4844963464796646
4.629207845575544
2.727078206515979
4.1600919460847265
4.432999891767884
2.614729436908366
1.1443473416712533
13.087565709849278
3.23191507954161
2.2968514373755786
4.871252203542916
4.2278713998951005
5.855535157502391
4.630452909176248
14.26510376523336
4.834913726211943
2.237063061654814
11.073244086157668
3.833800400128809
3.146271754680741
5.016938336382848
12.839734095634267
3.416921384173615
5.435971362361705
2.756811802231877
7.003024708910755
5.693862483688018
7.510693686459143
8.54031330403521
1.507506068549559
6.923805552453746
4.840265831344388
2.472456101836788
8.566278621997137
4.013422321734407
3.163711144199214
7.407270848971411
7.594986668758311
4.509301640996248
7.357318726085273
6.92686795624185
5.2279203658383695
7.300617290397911
4.5811979011079975
7.433406082380245
2.4701506091529053
1.2109620425658048
4.055133508855908
2.681257879126489
2.3909456232613957
14.7556543301527
11.137299462308468
4.1132008960616275
6.4754443581321635
3.3228915075480243
4.84285567940348
5.1233353161982205
6.905072397133974
6.401737462710893
10.963407851871333
10.441637332411029
1.5443222345752936
2.0394907547465198
4.26089909314011
5.16222022603456
3.0752283977291417
13.36727655947631
3.6443491127808065
1.4590753635827334
5.142875210615287
13.090556923665021
3.1968233702298154
6.6994707405082705
9.49679511016486
3.0613675461447847
5.284463232785813
4.072000559642772
3.623613078748951
7.502557191698051
5.628914933267173
4.4713253785915015
7.411260303566682
6.9066473634473295
3.249361068712846
7.020177373028065
6.283447596285995
3.4223209328141575
6.7196156437838015
7.388567200209275
2.384917065336902
4.524982352483881
2.2207906381414255
1.7667079645051451
1.7295070660121301
15.543988074461273
6.306318905080806
16.010864714733653
8.055887526661984
4.405206204443173
4.074654579521547
2.304400734592702
4.715894333935946
4.672835553796228
16.73851819036569
5.731203827399699
1.2233501885142697
1.8503987360435408
5.063251948849799
4.434007127123078
4.157096011947889
5.439062718160343
13.31122791113689
6.08903262875806
5.050470234597256
1.5209088717457662
1.5072109210320193
3.6394381658682025
6.570706294765077
1.2590849244176512
1.3560777595667193
1.431444303541206
4.087432560261999
5.8122162685637
3.3906903836091833
3.020431499311824
4.023819136840928
3.8864750332061226
4.746092208150191
6.234023017019255
5.610177413950182
5.625538036333536
12.566120004947372
4.9182356728292085
1.167476514320266
3.5613217986142742
1.469927344728877
1.2937591964981965
7.952623525202052
5.596600042448869
3.3500942286114603
8.882546802348052
12.81108292633686
8.704195999821797
4.655790338940526
3.752618955483611
2.2229843898960713
5.301423859498273
3.6648125666060682
12.961163794725131
3.9339019098543235
5.1266198425973135
4.057621916197785
5.042930901098895
5.401139896549157
2.487017961504968
5.060800900933512
6.370751865602527
12.188635046417458
2.861867831444673
16.05388191484715
1.7205185507015544
5.937337716110677
6.424571052968193
1.1733604917633544
4.00626229962557
2.8026115597704364
4.907052547392959
8.22926420931598
4.562043525474184
5.169517625387012
5.578396731943208
6.338731780563766
4.385181339905695
9.677992832778386
7.0273691666953235
14.465493664070454
5.7534953237264
5.821895613585121
1.6675526027396825
4.80731428034881
1.293846827068676
11.950705484777616
4.123856609070817
2.8500435191123916
11.015034755183349
6.978244120750351
4.683624592629301
2.7712380243256005
3.844733935317076
5.282830414584427
5.767783732394547
9.89601296040993
8.371334263495743
2.3159628121078035
1.0914704326485523
5.57219434800921
4.888949225652035
7.07683363011153
2.277449582307954
15.031217553523398
2.0457474260059727
7.591459408257792
3.6240367406318867
11.92639031305294
0.9189947712735305
6.534200749550138
5.552351300726996
1.8476098228933555
4.086598922824971
3.0547324457218363
2.580946978967488
8.229646366590721
3.8023385550903104
4.984815962713624
6.311817990096272
6.621212702469796
3.6708770725098985
7.493893130339741
6.798734558372046
11.83596661629987
6.210005399183087
14.488908576006201
5.713797270687024
4.985141481557311
1.4239578448877142
5.173417147260603
2.2976933891194555
3.2692103434559057
10.570449160365817
2.6224184380028195
4.758429317604006
3.333660884370092
4.610255404187912
9.500001572717963
7.486722642525194
6.4222611786238994
3.185327178464727
4.015477340346519
5.442559648354289
5.68329863234174
8.550048387369747
2.9492874269356206
13.190781688966112
6.617279886353536
2.1864115404725957
0.8790088033550523
2.4276057591669233
5.744779431855453
4.479491652389817
2.7067481978387313
3.4414421329102005
4.25805948155291
4.094890469192982
5.623767950901423
1.2518528696944262
5.302522748294719
4.750024621775284
4.155186619960428
6.107007683349402
5.446576042616269
7.126681369170997
5.653833426283387
12.505564183653545
4.426946024804862
5.418349576605993
1.0578678462972866
2.5768108330947403
2.0356885579440913
4.760487775750826
12.505564183653545
4.029194272719383
15.05021660096284
0.7126905695098952
4.451177943087563
9.087570794710839
1.5059592846608536
3.1684402852651083
4.180515103959479
3.9465595894342376
4.735383091340807
3.602045858221384
5.231162127710055
13.04233029646648
5.433481711519145
8.420757919230912
4.455409819108553
2.1620035139759715
2.663145664623929
11.397763028165443
2.447930925990055
2.0157605588759284
15.398622361969139
4.4738155428488655
5.993886459114384
5.574903645866252
3.120496054712868
3.918594004970635
4.434988696340927
2.559942230569595
4.007169316658035
7.444730465066509
6.77774275671066
6.068278010470223
1.7510632906362165
8.020520513806204
8.515166729785522
6.857998231402349
10.658839351128265
5.116821294254808
7.0259524392748265
4.922894823289168
4.964810864767086
4.860023304399449
2.7977417687155657
3.0960735619638955
5.205894698646526
2.113798482320549
2.677893644172397
15.471558642653545
6.870027782745974
13.336663234251924
2.8522878211945035
3.343817144225409
4.1532819182088305
3.8091726714751237
2.165314971197367
15.04146152574804
4.2576402872144845
3.5420938791352503
7.430438841423909
5.367060264197877
10.385730892478719
3.513570522309204
13.890325432625604
3.3854769098766817
3.703189594266222
13.275568087460517
2.4099701528767308
3.6712425225632987
5.155521690657883
2.5699616748558167
2.4189723829915244
4.037325662918357
3.3850752312800227
4.006884055534975
1.6796890476304773
5.2871500509853755
2.189173925546062
1.8089043602256791
5.8160610133816535
7.309855443073166
5.978359297649709
2.953091188302941
6.385789485153565
2.302930108296541
2.314653085221067
1.5217996591296268
4.528001850378442
18.97899396384837
5.2493320089947835
2.1594226623122865
12.422686048632345
4.088617606561195
7.423906147372102
8.7083085566759
1.7438581356658418
4.278524879025371
3.807448639606968
3.0328721324231194
11.620763882147566
14.147092460287386
4.451224650404531
4.224741480027744
1.981691935922195
8.656521458354238
0.4927244800018943
8.81522957772216
12.268708631853078
3.100664834232949
16.804782453959152
2.5242369803206457
5.804079557125197
5.832213362455368
6.304798606214922
3.3526304035219345
3.755251419270688
1.5726421086807985
4.95290595387136
7.373216293535073
2.7759719562952436
5.360456535218531
3.5318956891335413
1.4171957586414206
7.623685720544132
9.482806291567243
5.189672068966722
3.4652450723240102
13.069292875135416
3.19416183896402
3.7646736050874203
8.930011102496634
3.231653149346711
4.818794915503946
4.071540044949476
6.640283828289132
4.164066270779541
5.580906779872511
4.980198375812352
2.4988319365601828
10.36335798443478
3.8890866004049807
4.374123261307655
4.574365533664467
5.065661699905667
13.395235648926361
3.762569885083559
4.978822388802169
7.406177750533299
2.246744015354017
4.396634905026772
5.464334775568371
2.083919364061502
7.606638297436729
4.836905969224256
15.693317547049132
6.271686746649074
5.068782012338279
5.24269560822331
3.9336389607004243
3.278863779846191
3.3700615637310234
4.959169748982123
7.98948865796344
2.5268810441220753
3.4441613506663615
4.477991346743145
2.319076377704791
8.270267808366809
5.69596148505798
9.278290919922464
1.663697517413231
15.358591258650645
4.229149293668758
4.290343385370499
9.185185375416426
4.2778005584512675
3.329736148316812
13.509187777807185
5.340911661422245
4.4779671953120666
14.55122787694488
6.176207057827192
8.731637453264701
6.245118949647987
3.9077082666617184
5.177965798094029
4.998356526050437
5.683405845108568
6.2457701774883745
3.010897934710718
2.809811571895211
10.537926216905323
4.792097652419001
3.906753811930642
3.7442783840636755
4.823956224188881
2.0982668400439395
11.498476614743028
5.966618247412126
6.221101759456196
3.8655953409633446
2.4676760020229245
2.743239278451915
3.6055720312671706
9.083208321254789
3.2699642170214127
3.3965751229897023
5.358960162350139
2.4539658624864775
6.509742114710899
5.95826400705636
9.092289834692455
13.989730819996169
2.3284485291849233
2.4752376636228206
3.085412553872041
4.712332062144496
4.826937047761696
6.664743037278173
11.445820068006414
5.166633185864951
8.565396839178508
3.369200435473932
4.709540920751031
6.698943741010889
9.425840836031057
4.339196448095756
6.293572390948015
2.6895101755533397
6.367499058233103
5.135183303557855
6.159786423531676
13.117131628210558
15.240306768722835
4.1644449166710125
6.26780605333902
8.595583670527953
6.993599054367596
11.605166640846964
2.8532360352081083
5.272367726554677
1.9070554668593722
10.077608674002823
3.9064704163933732
6.132527708287383
2.721705158386764
3.5665811287814053
4.046708223936802
1.7294227518173182
7.609453353328355
2.12610482013738
4.284578138516445
1.8617683147892332
3.1875917247464693
3.420201046354681
6.124701887429239
5.426441875091078
7.358580697912352
13.808384876636948
2.8100766478097094
5.6096667710886425
2.243034814749747
0.9959842001378958
3.7435291916514397
9.338382886816788
5.058161495529956
9.610974457827025
1.3572289737891026
5.05086957426634
4.111330394858634
13.092823928767782
5.089367379146457
12.81782587292724
5.367639581001945
5.471051319262046
2.641987664902722
7.034031363093407
2.6232025467462887
2.374652095098079
1.7321193997052258
5.890050932160995
14.501097611603821
1.1106840273105052
7.057563654564907
6.328380576312564
12.392804189969498
0.8274728330489414
1.2357363300339588
3.7150561995259346
14.191676952979561
2.4102097313596182
1.88872235619882
1.2833507197586462
2.1282612898533535
1.6893361742575368
6.653041077087173
4.852194038882648
4.614451956892529
2.337769701891587
2.2032242768029255
1.9452397984229872
5.1471124882755
4.2202052395138265
6.6937070681631665
12.900780804636202
2.5414913426303745
1.9962281978557908
2.2530863037725255
4.980698213247807
4.523577250312524
5.32651830394005
3.9657178314411223
1.5994818264212045
4.696636203445283
4.639825867303335
8.683434211780831
2.5980778101535136
4.187909238642463
6.889286120982694
2.039283715255994
1.4163929227696508
1.1720730091888945
7.983482662171066
4.95993724439025
13.290784091865818
2.2966535801908514
0.5757199245199331
7.078767264181698
4.862318160195206
8.68109217599021
1.152667682962575
12.669066101975275
1.5030523875563322
2.2789427307554835
8.616393514202194
1.7577672592796882
1.3993930000784989
1.3236154235973228
10.581066936074821
7.211481207958006
5.8483713896375455
3.0036530823227303
3.5276533104652144
2.7817651152571092
6.0575599260045845
4.5173022323072205
6.0589723514735
13.802125066056549
3.028396331686044
3.6776961630897578
2.5730766374300864
4.4808964842932655
3.959771919549926
5.008488096247572
2.4169306359096168
0.68096908564889
2.810257217927103
0.8686018468816163
5.325101967867882
2.9615948180078946
4.5439859783543355
15.274448292540686
2.314419766633012
4.983996960158731
1.9563947344290589
4.195058501822407
5.902635429127626
3.8570193200389733
13.078403194126361
3.376574880836113
19.741688171436355
3.694020744391419
7.87017309013669
5.154047303222144
2.6700614455271103
0.8824915956015221
0.7743540735857447
1.113779123653974
6.51037681702484
1.8209591901187374
0.8725415163474568
1.644509802044083
9.489137389170478
5.494868980978294
4.7258709526453595
3.6923977804387236
3.839606498206029
2.840854516241226
5.9181357329083
3.684031445072714
5.941599671540949
10.93584284018818
3.0800406147642745
0.43702968386300134
2.4722667484204015
5.092528176289064
5.081046721786279
2.18926099340204
1.5031332945454903
2.7594779312921913
3.1110557995982786
6.030142029384873
19.655955063361077
3.734033995418694
4.865377699553004
14.509087525884501
2.946011288518657
6.32684248805555
2.2658262065036467
1.5270160576049987
4.311700747237735
3.4552917044975926
10.115083608411732
4.766602384045816
5.42812233892323
7.740703369943171
6.391038101084154
3.4372260931093956
5.0732729776360275
3.213649327837052
15.634863480996975
12.268599895031175
2.761163810700432
2.6478931446844247
6.052512310075276
1.726462927194173
1.1039960390025108
2.6121809090823884
1.7190955861743313
7.219543574287484
9.213225244472843
5.40912433481291
3.794036915671049
4.366346702654592
3.06348687049421
3.3054664265798674
4.027214352769777
6.326572848258525
13.446214929134301
3.8981567940585404
14.405745136327289
0.8935254975536634
2.8429441982282544
0.8334795409045624
2.8985118793406244
4.387434725117989
2.5295681436401702
0.9435236394560128
3.2020966959248183
7.739582032966079
10.892061898434976
6.738589403588371
4.600783057788467
13.373055566734104
2.0529727270297156
5.8879991510658245
2.774230075734094
3.8840205481134653
6.567072901095794
9.358711981799415
2.930718965767439
24.858328003031172
3.826729648657934
6.07418854413151
4.512243105529082
1.5318980844547163
6.693473718789696
3.022624623901134
11.66526073521126
3.151811668426044
2.0945349714843458
6.644041014415245
2.617087704790857
4.376324626731278
4.7556795568397385
1.852343960594052
6.091734127072001
9.227150046093993
4.051735048407937
2.8310085622515118
3.366017361694245
3.4601426035075615
3.4250136827390025
3.397749385808729
5.0941096464753075
12.692053548880592
14.272426371108603
4.768945990338647
5.986663207394497
1.4867972901117965
2.532970367463208
1.6418701304328411
3.2599484932415304
3.4381002609768267
3.163258596328972
2.7222791141903926
15.502642018984353
6.120801605424273
6.326159290145469
6.459200785069274
3.984228158635306
6.163114344113837
5.812920720983257
6.5359332764856655
2.850876443442401
10.446876219150274
7.556129094991138
19.303484869663407
6.472791023239884
7.24788556497293
9.178448935099622
13.753665788205234
4.084196825211672
4.6747595725050735
5.997899225088611
2.228307970860195
7.236019069550745
3.509861118220878
1.9497753465039327
5.250006400765113
2.019971649809186
4.576011302177483
3.0242420936916674
6.5795396636304355
7.43126801291649
8.611150974930052
3.9381065957024006
1.398881286426318
3.558521229843794
1.2424499787207328
2.6793172020999334
3.666238089990581
3.362730875590176
12.726017672053233
4.250382900129881
3.866796318140085
6.421463427658602
1.5605867911006086
0.9513101287822933
1.1962349301012263
3.034857384178391
3.5786783624793705
2.9585798802456993
12.63525309066933
2.557606873751771
12.287276444804073
4.64842165029683
1.7805310080298489
7.104650450715965
7.877665222574758
5.707652415173803
5.12550700341095
4.413506444945726
3.2179361130865405
2.6901957961650966
3.2760447415649043
5.910616517869607
7.833210859311306
7.524737282894577
2.602211386284124
3.676687569325259
2.9311097578383305
2.6202244212089956
7.816199231127618
15.078884570611658
5.262411100377329
3.2377432158416517
2.891261908627072
3.9521954241474653
5.050675174116925
4.627972579746877
6.506975528706819
7.538448438875785
8.398067597658168
2.9347856873484495
1.069479765799818
3.5450055358797488
3.7561816763749833
2.057738626327895
4.4336742486995036
3.0482864510101666
16.279487851804227
17.7039824222652
12.215856626993112
5.578451756230026
4.578669983065105
2.453745913920359
1.9658201240518651
1.4024846209256854
5.249256516734053
3.275370738087196
2.9496688298026315
14.53025568986744
14.314530928226596
3.2489536575729385
9.182160504321407
2.6868846926427654
1.5348416676045
6.648392955198655
7.414514790943945
5.759622422988595
4.459869431958993
3.6537198168220306
13.36082656293088
7.368494595807858
4.655603672565692
3.2407160701083417
1.518437454175599
1.34198980765377
9.061639395987562
2.2962218807109487
2.808797475934715
11.745756610203358
7.762595674583032
5.98312987377053
3.1840554864335515
4.3446111761363255
3.1612120257668455
5.109560917082364
2.905910043837814
4.829333060164535
5.417579643620346
9.433409369404956
3.1133192381193764
2.0512389787509284
4.973345930970479
1.3037968674978115
2.564766932530919
3.7058384338517576
1.4601356339876994
14.445738831493047
4.307756199935686
11.80416509357186
5.252952384739544
1.9208694282228802
1.5158051320031312
1.79477651370776
4.500982816394259
1.58400844334646
3.307354464005328
15.296017821121724
3.437262078350463
6.023887311945147
1.712805529549577
6.634249719749532
9.26343420898389
5.850760354923366
4.517394878901197
5.125626924491739
18.875637262074584
2.966934865530998
3.883527803916144
4.3602504651303775
16.14276955009899
1.8255530917390284
2.217606266923625
4.620592731171711
2.3713112470764846
9.43111184451004
8.7040605239229
3.398212630469863
1.5609130178746147
5.727157172504997
3.6866769605125658
5.131793376547828
1.9532836991567943
3.6055766632226764
9.551645643093249
5.91312056648368
11.931837581979076
3.218246716083543
4.553980248477165
3.242003956787414
3.1052469278375536
4.795689211500226
13.02648597242274
3.7867381145560586
10.373427794434798
5.700071297422118
6.6105002415335035
1.129298929473499
1.7829633481735623
1.3966640471538803
7.512563196657678
3.32379456427814
1.3504942693759585
5.9414322404675755
12.807120408610412
7.797540282795974
3.949101482173775
2.490799909379968
4.63854094460303
4.759161717211193
6.660228203751967
10.645901547055209
9.258624219090224
3.9538530684879696
17.979346381543206
5.19773942686046
3.874291875330706
14.066955355994226
14.238997550798443
10.345204390043111
3.4439914457413447
2.6591890164916823
16.53708459288635
5.554379417544323
5.422993768274654
3.307683960341125
7.034177925203704
4.096510635148082
1.9790673333880742
1.1457701194490886
1.9247000097193592
8.885186071876937
9.484100069293252
6.772042134687741
0.7706473106343124
5.1327353008985535
6.583812262684084
4.154359776725488
5.347982447663023
13.255182080697502
4.012164109707217
18.140561980728613
11.854390562846536
6.30494770746386
6.369263303370393
4.524123547600002
4.353457984101624
2.47444224591445
3.942776273617142
6.312765013943425
0.9530625969888753
6.210499896476776
8.875810242818673
3.3701154240605447
3.9597115156648997
3.7477035287636524
2.9344882739084075
15.420317801656148
4.6369845347023775
18.255246860541767
2.6435269428935744
17.066533559845272
9.695650366040548
14.531386390899975
2.631038475264283
6.900637244651438
3.9428476327144506
11.20259066417591
3.1521378889010765
12.001031583724757
1.174827521966217
4.49427083288867
2.3212046529516996
3.7279886129348783
3.7218090689620276
2.224128214079695
1.1554117120427942
2.88050458039663
6.071745288376652
4.664589282909607
1.3464777124840313
5.107042341516705
3.260369837197812
2.2325854041923336
3.8856746772666217
3.455107506409092
9.881398556633732
2.786227612791802
6.62977160211444
5.785725020667049
11.211117563253916
5.193301981090085
1.223317333352666
2.086420175813725
2.1182783543679675
3.193049687804598
4.958564193682919
7.075296162591541
1.9370037985635993
13.812867903128955
10.810838880878636
6.637240171505118
2.617284207487257
8.275874981018964
3.5872763257478955
9.990096400317677
12.902062027737577
5.121607869036956
7.490205624630167
11.481230399807446
13.074808079919364
0.9461428160097501
5.699586081559493
3.6629002746518893
4.997185722303357
8.947542369280795
4.935213540118369
1.807086099619481
2.2038088249303285
13.120384080056406
2.3896729982666884
5.8166201441798275
8.566467567774229
6.147662201632726
4.06325017475674
1.6524031197536388
1.909066162501119
6.392990053203146
6.207448447125043
1.4871769671559707
3.6117190649789928
6.2802510076540905
7.639918248732171
3.6237681693192627
3.7675391842517376
8.651792529753136
4.245162342052664
12.054809604995636
5.523390798828013
4.683974975264
8.098369730401542
3.4895301955143463
2.2548606597667624
2.3949359505735366
3.8092340562657814
6.367807509683122
6.08222315032387
2.664705516042256
14.966338429991493
10.978478701603903
4.690765697765073
5.598388741304874
10.768643766568209
7.3566504940508874
5.3247740115717646
12.478990579400625
11.367632859542974
8.18873058947634
4.665490480849146
4.728618670882959
16.191668788013782
3.6176992354159236
0.7451467516447126
6.703872184822085
9.804173827026988
5.284905175332181
1.9413205442890176
2.6075277068198117
10.57372189837613
3.4766438178889483
5.878493576860039
8.01069595328253
6.365420390092342
4.929434782356818
1.582906901767256
1.1112427116927355
5.1791604580100685
5.799782612331437
1.2690628267746076
5.497402365270519
2.554406876513951
6.548895367803663
2.6081242090509713
10.14368285389805
4.157783903126348
3.8609650843491137
5.128622117737626
10.984721786037316
5.35926547191306
10.798929683610705
2.0381979314361764
4.828827357291684
4.591344637493077
3.945633898347942
6.078731313677047
8.402028699833833
3.6666577204385313
6.050689340379987
3.0750596349280053
9.871081665866008
4.402597019980169
8.46329680158696
11.309040615242331
6.2582702858254144
6.672991348870981
8.573168541666702
6.385632776719972
6.743941803479744
4.066014828191192
2.284728684691881
5.9616731127313205
15.80428507002183
12.263703072606992
6.114285042119694
3.0093146464905702
11.859926905308084
5.11045959889925
3.901922529769616
7.241883681926525
9.410926781561773
6.371736207602667
5.2970730027606345
2.1348169253850977
1.619457147666434
4.228987519069755
4.693639502370507
4.2869194242851085
2.4864644990221385
2.7296150827075856
6.031222569489087
2.2156529121965054
11.066411746643729
3.2329969418869338
4.473657362760311
5.916474588924022
5.44094191816729
10.916462088928302
8.069488162037302
2.0343601470153994
2.0376097822654304
4.234504310218997
5.937463267729437
3.6345427170602695
8.25182482920798
4.126905877593078
3.9237834530852536
5.692440070483491
12.336429151581777
9.889558362862434
13.436218745247803
4.216612279335591
4.869066415750928
5.386150014199969
8.645713487545297
10.291755238802308
6.010333828679733
3.4781480195927976
5.9041714180449665
11.034711596831809
2.716487146204406
3.3643184823806114
13.045138449192535
8.954347630543902
3.410964810867267
6.85980445572552
6.735499431600015
5.2468710441546165
5.740672758484396
3.4538425551425993
1.0740771423017985
2.693944306813445
6.288957231331565
4.550773623341287
2.0485904228680467
5.408685594187801
4.649380327146481
2.8754018953026637
8.77181696243022
4.069339486954136
5.176382883771701
3.5670533253614276
5.690859195586334
11.727739767558305
3.010741666985165
3.0777433856928242
8.178617285383211
3.5936224026222248
11.723791840219578
4.421660288630108
4.030184802711409
4.150276353443235
8.845474398930213
3.7410223499962094
4.339458086647232
5.14253659642576
6.548870293772996
6.589036266528068
12.735383775738454
3.369331988804721
13.963558997908166
9.42470176132866
3.3328528328205875
8.090961885048772
2.107824982922943
4.216471350361103
11.73872467903773
3.6525835980704926
3.407713580126287
20.574060067746995
3.3383395608269675
3.6103636596093174
6.401925437878741
4.649799219602473
2.865243970076467
3.5518641315158326
1.2468199597813607
0.6708543588246767
5.436951423321874
3.054864070944031
2.20609658114261
3.0644095444608412
4.5017751245809
2.605695460514541
1.3863383683358559
9.794674108878516
3.825759815974701
3.8658920503561394
6.268964075838126
1.3948065005696226
14.440506620700349
1.5000922811451625
6.767188292754188
3.1756747605766917
4.781297927972149
3.8920460190584327
6.133742399132376
5.530533316556773
4.7374084636333516
4.127574072612394
5.073510439677113
6.370180419595793
2.5404455606503435
1.8931058912415195
10.637641788239302
9.794017624623217
5.3583082581901795
2.5353528340309692
14.413044258792127
5.024571021250557
3.3971060895913925
2.5975795363230114
2.9927530518246046
2.025329897049228
16.579249366015855
8.447851614222083
6.230216417051924
3.309813955181805
3.194407499569422
3.733694847266331
2.16001148679869
2.872521241412306
6.059607111199678
3.874990782427657
0.6515525414529375
3.47712585482333
1.4109950254450547
6.511978758237735
3.7606850073060993
2.9402149036398937
7.318000641978238
8.114759377523672
12.28501421505679
4.5393209149110785
1.843292750149396
6.733038658819726
2.594070299046559
3.110590170922382
3.0640118362590694
2.5684452985520037
4.793727117962179
4.198535840562995
6.813600357735105
5.444156315898986
3.9120782860141943
6.790053816850525
2.799950292341189
6.091365902651518
6.6907478578888675
2.787512564764178
10.131150730475431
7.93818781809955
14.580422106239904
2.7341973213759156
2.893812114872013
4.241108012965904
3.3295306779281604
2.898854573738386
2.4540749878391543
5.302112961072403
11.825526117078235
7.563883165960203
8.848369860560037
3.1545140254343966
3.0025957573560067
1.9857539099883463
3.024956228455173
2.325867799218017
5.635953178816901
3.8239444764553303
0.812916213415137
5.397743538896409
3.1118642908032967
1.3738264320402194
3.8597682567895366
2.3358711657479776
10.183485402043846
12.26953975542037
5.149352008822999
2.4427707785445394
5.366170807523744
3.685753401323093
2.1166777019442424
0.9094573176294428
2.755828951291241
4.1447238210896495
3.4331489467389105
6.172445735263538
5.211184118731289
3.142973010912138
7.841224532826286
4.9002977383390975
9.036837666709443
5.763164050511221
4.829154768263111
9.68247153318302
3.8916681646256195
6.68234155402579
11.780474748567492
10.870389485122526
4.739704563839505
1.434986516609399
2.147208341633061
2.6020520054976384
6.113671149403101
9.952238224110578
8.495383216611714
7.367171128083682
2.600577539353308
3.2133676908373023
1.0318620659156286
3.3449836066931495
4.883361960298082
3.7455868923791202
6.2723965971024445
3.012322583573848
1.2544040551640407
1.8710510041991322
7.292470798698658
4.10018128649779
2.9638625418677447
13.162956410602916
12.963099768139465
5.715709877733833
15.67726920794557
2.7027160607557077
5.362438472293527
1.791108045898133
2.8891172178856976
3.062358927977392
5.965712803887725
2.845903500652104
3.566811722953991
5.969099330995388
5.876986981777888
1.8982596899817692
8.444032912840557
2.0284220762407763
9.092612861489721
6.369707343552336
4.442105210492961
6.585265727417609
3.59805060686835
8.84322084148123
11.746259931221244
3.807732407217854
4.640908020657415
2.264129209715118
1.6853827739516734
2.747721180257353
5.9878700036688635
9.281963976872703
9.829019089542795
7.72587769252631
3.134149073190103
1.457411081546324
4.212210646069374
3.812911379136866
3.6132529075405118
4.579732775130497
7.342780851866311
3.942973453806507
2.4874383058226406
2.570791992711605
1.6857437078161988
13.282841846203967
5.004577292069509
12.73610015314853
1.816116562222853
5.988932510233617
2.975395430060267
4.592944325799603
4.433782073519233
1.5262793663979901
6.705371160968363
3.1050562205673464
3.7827109523070357
5.950607072339033
4.2447463241252565
5.664749718283857
3.1770520897345396
9.93141133434331
1.6371861984265559
8.877103938927013
6.649808636080258
8.825430351460046
3.243620204195233
6.737330960651138
6.148777006087803
4.7995439787292336
4.102105358123184
6.440685510993203
3.4948929130448363
2.11896677798612
14.900915556327693
3.123198514454224
4.205401732175936
6.090289714794326
6.609414673455235
7.900297940680283
2.061566359357826
3.9764783494415905
2.100433957550563
1.114281005154347
3.166343861972805
3.7645388887883215
4.281821391098289
2.2428783408446353
1.811726929078171
2.9714747648262896
2.34792769759822
10.588372337359234
3.5997126764157747
3.0985182193827003
5.279682741039382
12.29820026028717
2.634184897383361
6.361554159015801
2.5995913788896976
1.4220348172733122
3.3522309921090048
0.7762845612486248
3.8140062141538147
2.9925905771743255
3.067704358864978
1.6915725837729245
8.696648463778688
4.331202297416814
5.049706029664446
2.693470503497549
6.725128007211748
9.821508160899377
1.8216241077819262
5.5213681793447895
3.679124502957306
5.601570282888295
6.92865760723386
4.529914106239232
4.130085522799844
5.241834393609932
12.202156867596406
2.901868669980806
3.9987132197724353
9.764941820903207
7.85122996763825
7.784416192731795
1.9255219326206663
3.175066906035541
2.7162450198398504
1.611679299305691
5.241050929921557
4.455532302360658
3.1544533189066977
5.661397816064469
2.179565807981359
1.8381425455190645
2.2490168902630208
5.234136666804964
10.112431662445271
4.651166345965277
14.832633034394997
13.218104845064977
4.946196714151432
4.233493342149013
1.7264606674485026
6.6374439687607785
3.544147895563421
1.5666560679844783
1.3787411344514184
3.3817544546275986
3.2813587230192685
3.936242409141405
5.215790052718832
3.957735679664429
2.2410981662929657
7.986667536411079
14.353768634222133
1.5491939220575506
4.9581288060207385
1.8881213869541178
7.453960423788602
2.9437629885726087
11.128794696145155
6.99487207536178
5.807455172757453
7.012364954571504
2.0154678705088642
3.2091077204756684
2.6791722150385904
3.9147899866013987
5.245367135727939
5.199677443025976
7.541971147048067
1.3396381304328386
3.62243207129013
3.0014579147412395
2.5309886610294443
5.018071456303311
4.355263697041797
5.184672463516406
2.5175630407303404
1.5481199709226134
2.9930514034909526
9.956300646390742
5.907876369148218
2.8039522183995014
2.75323127876342
4.272980518708966
11.062008174113698
11.8827698394469
16.652408430134088
1.4915272552654812
6.547192376586315
3.7450034779071695
2.6829896914168976
1.8068515345043643
3.254396479153429
3.5239240868345663
2.4682897138509685
3.235029669414239
9.617975440805798
3.829742069783483
4.303172844393828
14.781386998166639
6.1394204290598235
10.193036926467515
6.029056564260186
5.470538841159269
10.205016604812547
3.63116030887605
3.63116030887605
5.893171952330542
6.8938113604179145
7.538790512021956
2.878058362397712
3.5144425206842933
14.880825813371741
4.744953506918278
5.3728156104105915
8.404096940594826
7.462343067154564
0.806732196159192
3.8922632497212306
2.4022570445216664
2.5992744723361216
6.605400468780427
5.393657164596326
6.082423859868902
5.4181632132737
2.5284371700270736
2.4481604274428075
10.01038544538354
4.1539884474159665
7.576868893593858
6.253187484998039
4.466157831739478
13.785183104405224
5.087115497858349
2.559929777119454
4.366835027954332
6.541564599923347
2.2190854298177802
3.0474951431945523
1.9683887888826015
3.495455809273072
5.216840650701825
2.7640294686652087
7.702818788580534
2.952019091906499
4.095140501921375
2.0385734879167554
9.894886858045748
12.571896915465553
3.2502314368438405
6.892069215034278
13.80580965008441
5.6748524658823785
5.685241145844142
10.692915485667182
5.287021819927739
6.150157577553281
4.846603267030411
2.736004323411575
3.161188755140705
1.9513880494872229
8.274290616632948
7.333938405766326
6.568762155442856
1.4623414915916118
3.8917952642396263
3.2668334204272975
6.656456608480278
2.5855542215844105
7.735853798246216
4.591543396758065
4.693538480307277
5.302706850628556
4.906092411406673
1.7909129413183562
9.438959464606917
2.793171001177065
11.179019724882506
6.647981554945918
4.473033422005298
5.553551824431781
2.9568304457901613
6.988640038108001
3.261895743079111
1.9061428751394267
3.5390075715314215
2.2814820751520903
9.636767595109976
5.3801182130035885
5.221466538556025
9.132134784955985
15.653497646547612
2.9327731418685032
1.7487958111544228
3.915188873560405
19.317945382300167
6.22173761979049
6.345303380138555
5.119917466896545
7.264704362279253
4.4588821124761395
3.3722465076544808
5.769991826063959
8.06094155892146
13.353951877660892
2.3701812843492784
4.987964366938582
12.37033318816804
2.967810970242515
8.589121723634268
6.00761329616371
5.071158126711475
2.1569397610266776
2.590574548491821
1.1730421141493612
5.740323821236701
1.428705470385718
3.9714521817515234
3.1914521696977944
4.644587848312931
1.8983272480641489
3.3407568640764014
1.7610787524771248
10.97209859000725
3.049650799321907
2.806177075254298
4.260542857748283
5.425354337693665
3.9782730531824186
10.004186443331914
3.2538968083125717
5.826028179836631
1.1741070899962516
0.973453704438038
1.7116939106787374
4.187059180315453
13.017428041148554
5.653716691970233
3.7809668996359336
4.1264744397456985
7.058298745470204
14.073945291444709
3.7809668996359336
4.842237534538225
1.6061605302260382
8.670183461472181
4.977882445522137
13.999387323548838
9.388482597324398
6.046202264320643
16.06504649821025
6.429486093641646
4.294332336932972
2.849901619666798
1.7593219538098361
7.8030096785275145
3.6844076615229335
4.58671112818499
8.718753410365725
7.14994591476737
2.4415237154441822
2.7632017744229755
3.9390624706259585
4.572414802351116
1.7624449632665926
5.387395502429479
4.905854937470087
4.939222900626881
3.798612789995315
3.523695734535163
0.7880744092143526
10.992894925984261
7.055279606509075
3.517720452885932
5.515183982623254
6.139696346922992
3.1538662137545956
3.191772477063357
3.7897710259519877
2.5046296803708836
6.5239541426323395
2.5039992816225536
2.120851910046213
14.9431279927154
14.850434474835607
6.254589453128046
12.106229874359425
0.7977285510234463
4.140504174295472
4.140504174295472
4.284504200606714
3.5747964267938594
13.725484970475781
3.7257738202876434
8.678029788437088
6.264220825879901
7.837086134788927
5.148337911521316
1.0855184845070147
10.940657511143494
15.220834987922386
16.976590204580596
2.9969756956381115
3.6616672450279264
14.686921155297187
2.336297707697724
2.850476598001471
2.69684515990553
9.325613558439043
7.750581649978803
2.6576120603539515
4.822032251437919
4.26823117013853
4.242669160199735
2.5066842388306063
7.509015984343729
6.318671578753375
5.24180805638161
2.3730881136365367
1.9948453651316511
5.33285437157861
12.167044504090155
4.156053036436227
3.1989086983341593
3.9942798716847556
15.91908636103475
3.6871086828062567
5.598149997805125
5.220608978898943
3.0383453903264006
3.3437325940817084
5.3123628653574855
3.1914673741740573
2.045220659706405
6.630838850881649
4.3824691915768454
5.601021308308351
10.037313195824618
1.1364912127485507
17.774044573431485
4.794558122939069
14.280919259904287
8.194521677873924
3.8987815568293134
1.8169020264075548
5.386515793391827
9.664722358250618
17.282975760662374
3.6530715353884395
1.6178154615530662
12.140978610279554
10.739037358344452
3.993677373090489
2.1402983976475736
3.8258431126880934
10.412457836832159
2.2523669385060856
9.112863432837928
7.456283738967727
1.9212391382565175
4.740493944627669
4.267434060832344
4.699451389208964
2.1690181849447447
7.108116526652933
4.894988760049247
4.911874934899561
2.2013175155735096
3.4640733461217557
1.5535454088663412
12.795147399222872
4.166987779449291
4.682989333606848
0.42671912529737127
4.327137077526385
14.954297005502498
4.646690051558824
10.540240561832535
4.773257359003904
4.262714016309529
3.712108946624525
5.6579412710091255
3.614679896677292
14.341424349404438
4.619965058650939
5.0155128954153625
9.503930313917826
1.5308123561143676
4.100091521996123
2.904297985386162
13.7638364245578
3.405193586557167
5.204229622530684
3.6814928488760863
8.049906396028698
3.4555872199986206
13.870021872660645
8.169645611542075
13.197806221466955
3.8288745260865165
1.7163849049074613
3.180986387932901
5.907100776919072
3.239252246550776
3.316334837128568
8.017641291145612
6.7245946538635355
2.9532809183951296
6.403993739076453
3.8284993674711845
4.537352861026498
3.1632622091779954
6.492395310550415
7.03327782842126
4.28035959676042
4.358473248621699
2.652657068569622
13.433368081203223
1.3074196319111158
3.1815701015440876
4.432895050192224
10.839853229109794
5.596892401062759
6.38169520896479
4.772626404993949
6.599759546404189
5.60981645729933
3.491454100726238
3.6904022103464604
4.817650466597124
3.2959304020275937
12.604611375979122
4.270858156582058
5.306084559313822
3.3152035973809424
10.596904062374135
2.913803250023953
5.544676210589592
2.0083695481819404
10.708843539884745
14.243224020589777
3.508077504116702
9.167615083715802
2.5850594991807694
7.777384579451922
14.163265673376175
1.1181533452857084
4.198043043154219
13.83923493533599
4.250402815352228
1.7660489871479939
3.0622681340724682
3.85405211951917
3.811470780282328
5.267859456764333
2.7048039601726206
2.308143819511309
4.436912746710115
3.284256410789188
6.539037727962834
2.191133031048569
3.3602051997414493
3.2769328606619896
4.825108793144834
0.5024004395923638
3.173173863692805
12.579343289279924
2.3328906894122428
3.7882714533446857
2.5742150858037105
16.667616461351074
3.6131888483170815
8.676814191025695
6.630801582281938
5.67534554148154
1.8104372813643879
4.72822095095165
2.593526831399147
3.7032291800980324
4.138431847991028
7.153332418717503
6.112517768993571
4.047725230072555
5.847252120003055
10.29530319926612
9.440381450289433
3.0424900287120953
3.4827195402986253
5.948694349352332
8.684462454879913
13.824736238988825
7.220110514735484
4.704316570321692
5.250846356848719
3.7373178406817966
3.2970352948829236
2.4762046421255195
2.676566698673686
2.6176276380475927
3.160338269225365
4.469476975510104
6.983457420250671
6.7484560679858525
4.317997381622146
5.370240145347791
4.214163369999991
5.934614942222753
3.33375421841023
4.351369064533727
4.738619890330203
6.582185508045792
4.542149045951608
1.6236718570923405
13.915216900683435
2.6546486085471677
4.857778027947835
5.656227262718151
7.212378916490069
12.993587198536558
10.62417929436995
3.385968057308143
4.810134617291353
2.730501184197437
5.550371812237563
16.501207600549023
3.2187815696581343
19.031907234064715
5.473603122980233
4.113288220405437
7.1467357884795035
15.890316887722392
6.325827969112385
7.103951669879325
3.6675676432088076
8.829339175641508
13.522107397557747
5.179714374975307
2.4391734682624406
8.705016611596948
10.923936389957198
8.069894971004148
5.886703752267246
7.880445955550439
2.085398388839404
3.921244524848511
3.0923324030184443
1.478430631410291
2.7056622790481626
1.9764617292113815
3.4875637652783866
8.783511206007649
7.864436481605802
4.143147457543556
6.236759275344369
4.940709523336163
3.6496273445165075
6.5044976277731195
4.126052114876268
4.859784632204889
5.29555139018398
2.0807176722924043
3.518059750031181
13.696117792797164
4.237458281403598
2.517303813541119
3.8836636332740335
5.053138362506691
12.456286383995632
10.269356772363945
1.036830129067302
3.158568269819625
4.557879802821039
8.94584283719009
11.695288515665073
6.162191775514075
3.2778378857244514
4.254501979851462
3.0499513533136944
11.073882171658623
3.453068627768715
6.928947837400693
8.994878382133399
5.7836145269783765
6.732880717168643
12.524050295487498
12.539663408944538
8.54380714702704
3.1603404588304755
3.2257786765002505
7.301304375437457
6.481711583111867
2.2045488968093103
6.039473561084944
3.6394473668222576
3.4343983478999425
5.737682663781488
13.83905348200021
3.9472406038252763
2.9939166908866786
3.1374582727913873
6.482831981800902
4.602341581590637
5.486232477685758
5.628306919590581
4.540389893715655
2.7470349655870394
4.045588312340756
2.2745854599340025
3.279539599353367
4.7437268158844645
3.783099831106945
1.866342137121447
12.974841411474644
3.7223966284965875
2.5396249568511027
4.220522066869301
10.26291022819361
4.468072772331802
2.0799062866716675
4.678864662986973
14.094597068732154
2.9541290740821027
4.401563956971898
7.047553401034672
2.893287661956253
3.601346126575805
4.335135286496104
5.5872995400571295
10.083868119634179
14.358400966241074
7.089371229841949
3.4487694444137187
12.733360252706472
7.445286824271259
3.331035292217606
4.0139457843694855
17.14909392091906
6.266735919168037
6.03353351615242
6.800048284096746
5.288382555511222
3.8234621257792676
8.954958267984473
1.960198638068251
13.475577126015411
4.528984209568603
13.122270909348284
2.6636414722630377
3.3804900052280855
7.751656730149049
7.938840091370683
4.998509311891871
7.072358388286542
6.400583208787249
4.63261055707094
4.046609565810539
4.419833864390223
4.454225310997043
3.6931307161928366
4.661382990146089
2.3311292317328594
2.1673523571904356
5.281708346831332
4.854078423835746
2.019189013923321
2.6311932802806934
3.7636245121744234
12.911169341606598
2.8574732102191236
12.939154919669015
5.12527889366263
5.31631238492625
2.6958653951707094
4.057136454924657
3.6910495698787793
5.178104518275674
11.466691428602191
17.986763612993162
12.020532929649113
5.710645034596641
6.7940596078519455
5.250417996397525
10.039611350235575
10.438789321911534
3.315774212091776
10.95313036668032
4.0609311697277555
3.9589527481873246
3.0963277176580397
4.296912235689467
14.045629173389376
12.165687509082764
6.383826072774906
4.667536048035246
3.781711615443632
16.623830008328714
18.985351294629144
2.720885239435006
1.7667235067903766
7.0170122644093444
5.833119586457688
1.9264086326044954
5.426396457121709
5.185334888020784
3.0643313645546373
5.4403531880048
1.1749044823328931
2.333268681463332
2.3665040336816983
2.582330716838631
13.642493482190382
4.258577509644533
1.6412561409159614
3.624240617612017
3.137936086019934
4.070124429482237
1.7890792223513368
2.4148645516851714
15.874115214202442
3.433232859768649
1.1576656599816375
2.798290201788271
5.831784903882203
4.4779592054664565
9.538978174064505
5.790714192885234
12.414658131760907
10.623770004119208
5.917434534119401
10.934248185277017
5.381734605692807
11.832107006418767
3.531062501108886
3.708176343989125
9.278422238841081
7.593306286303726
12.952470477483551
6.001157178654499
4.322925256547945
12.446008304527563
4.41169722234494
14.500281817854665
2.080817408073607
12.888215862776589
2.176019163956606
5.131169306900344
10.807668167230627
7.219203439775723
3.8475403725375066
6.768552159483077
5.871888487849165
4.572357635372171
4.733060353688927
2.1969514204441447
3.7782377703324856
1.8097959024127634
3.185065918712613
4.7589581944348645
4.736140547645488
1.311346572583903
5.625419802759611
4.227579190009913
2.910279690245859
2.543557574212642
4.603077296905254
15.988514992485632
3.9397799161618297
2.516984005735517
3.604142862374122
4.627599841395944
6.274360533620196
6.9127630770774555
15.09557450770732
11.448280688089836
9.945202214818242
7.7989249040884765
5.884225235330779
14.272250081590583
11.550145602970385
8.652309001112755
2.289330834214962
6.344129006388076
1.7543061984954111
8.534093427337957
6.675983907058127
11.752800919738338
11.734921700806733
4.573529625291396
5.163220911296456
2.497686994368573
12.741054288562784
14.798400686378296
2.9013964395148615
2.5656976240314266
9.987653768537044
6.977449525961571
4.259517941008018
6.738022016110612
6.242216206423135
3.4888141382087894
3.0960930937423807
1.7221221304610914
4.057144097089839
3.0755265349272465
2.0819410001831447
2.802953515357471
4.721017257115096
3.5761046797429734
1.7001012270606957
3.5888870218477478
4.711533908414168
3.559438437172142
13.204206489640057
1.1242408219737825
1.5798149915140107
2.5695147790838915
3.966158739692286
5.497235891959323
4.669307127932547
13.777800373153967
6.300375784492006
10.859467446409925
10.889103178852576
7.42273155455814
6.233727084745513
14.929793696706305
3.7400129363889802
10.950612492246002
7.6348498888896845
5.95017628042409
2.6003352590148414
6.5946060507985
5.247092850916721
7.140381437666867
9.617231286526003
5.630690662010679
12.895568646444959
3.624513829383647
3.379797709220475
14.667020042669657
12.306588273185646
0.35347461149907783
5.077924688602674
10.344408559866215
6.041975044355701
5.242888270795311
7.181471211533381
6.44907165228532
2.422320684116839
2.9918443366828633
3.713457644800562
4.6516613290946145
4.185492366338007
4.367497694602614
2.7042605757305207
4.316291092680893
4.329522744907166
2.9097498552594003
2.2614210584699674
3.8987866385546734
5.562962997692288
12.65048836764501
15.64769144571662
0.5521820961460812
0.9814285734568708
3.733907964301716
4.956922122191067
3.934386034569797
5.172189698795916
13.803150992520932
5.40804360116436
11.317549156745306
14.653750540360845
7.1147217883699
13.399012727714487
10.443449231076444
6.5324525880173905
3.018874070030261
6.108197261547297
3.3959378278786527
5.759285087632554
6.205750038734765
7.1041987421706905
5.186641245658518
8.368020047043155
5.928457095817272
3.882166633987125
14.327264832379367
3.6445530526810574
2.5152240967116506
5.291391044792137
7.159732325584172
3.8856173682114394
3.897455435511475
6.476186677843151
4.98986188414744
3.9007005922442173
2.2849212335944964
3.24193181580792
2.92400459641583
4.416180105544957
5.18848915847858
4.98933082005493
4.879210000119868
5.643951276754566
3.476164261562946
1.8774927731161735
4.080933269220776
5.058434138815055
12.267437352316763
5.420598163791817
4.3817834368013004
1.5063075956777012
2.7113152666443514
6.6572249618042205
6.257968749352128
2.972900053970164
5.123105956608586
10.56707204370974
5.122718234474253
12.66382916611771
2.620283093984224
8.610032560928435
8.650106622752823
3.0036705821674796
5.488794465505392
3.910154014731876
4.332808566232998
2.99987682617824
5.37963976919301
2.945815972278778
9.964541762515196
2.0834297127884156
6.812477420549583
5.366230589914008
1.6096080726331707
14.159339182352905
3.8932531409341804
4.50734229298253
2.424852139045097
9.665271447124319
3.808322099493746
4.275548106856813
4.851793078121717
6.301050509760661
1.606249153256112
3.6468524243125113
0.7512781578573497
3.4257791698481053
3.8886421142461605
15.826712021931865
4.253865246935278
5.809626386030415
1.7807730977611615
0.6003454927962144
3.3745912021851012
4.137797817108136
1.9695660230418195
16.092648374900875
15.91405540340646
3.3731161308644597
3.4166550186441857
3.6070571445251387
4.387380950883872
3.6232239814265124
2.2641594679115196
5.105976375827201
6.306880296264467
12.370498650058096
6.382264321348852
4.613215495979375
17.36624754365811
8.319058022265283
5.281174303869356
3.6251053835547586
4.361423502025533
4.791703714906122
4.807575728704117
2.676404451294691
9.875128940679879
11.66952270133514
7.824867747974207
6.551598573155812
2.7369218840317235
2.3161775883813416
14.543447903867829
1.9065305143219653
1.8088016928152104
10.157117458394989
5.132349325336115
5.161776251771115
3.5745092175298354
8.529026622100542
1.4529575343014964
3.002609299986023
4.449489679926015
1.709221217663802
2.9997227074228348
4.8538113615241185
4.458633632176082
4.738666850496308
1.7666748875997402
2.3404711035439187
5.890326466953845
5.877342714247364
1.6619814294121387
2.6955417902326437
14.389633411717337
12.680522954093853
3.392312206249811
2.346634624700945
5.282864486113845
7.47073951443295
4.263449415149325
5.85947222965543
3.5925450419443234
2.5454943435391684
4.314427801765699
6.0350683218458485
7.437452841785976
13.142277975316347
0.6561393362364121
0.7922824500638622
9.5921040262919
2.968411800414388
3.524101529532772
7.689546441992764
8.548438097721666
5.308930194701753
2.673783110575006
3.4153715517465963
4.583551093980888
14.219602609653412
2.300107630314348
4.44011545924552
9.32317258213976
5.483829539914104
6.515864602836767
6.220240451078078
8.445802294367049
2.793698544948637
3.2480127832565366
4.316105045833331
2.5760077204073957
2.7495654000816
3.866247674438871
5.7820814124981785
4.383779802629546
2.028779867382375
11.272395372560826
2.8403747209122
3.6929079061573673
4.184749527542659
2.1313039954021518
2.6611666101856644
5.5238075339787285
9.071034105945532
2.844835672312586
5.829416134409113
7.367606471603819
2.6760973815410174
4.6210478093370435
4.267383279211213
13.45578556590705
0.6931222314820877
7.124158472751409
6.086500222796252
14.113586615047936
2.6940014216985304
1.8063687253780352
5.4227344444322
4.90712378224371
2.7003460897410476
7.284512043874872
3.6876797470361837
7.305702742282112
2.047421257516874
5.21025713018423
3.8856107948053644
10.810221654791063
1.787804482264712
13.746664778464533
2.630976133295677
3.503719182890481
6.847920623229168
1.8724965648613465
6.360907166305315
5.376137204222838
7.343063835354457
2.383993230268557
3.2949917305489445
5.072300058096494
2.203896461357624
2.9350090424065423
5.228448395542568
2.1241631460311923
5.856494943652994
12.8752488802769
4.6068710322589865
4.211682737994775
4.274180876770845
2.6985070111863907
6.34908855197764
3.1145761185468013
2.051386622779147
7.631904749912785
3.910374231315136
4.040051972072199
3.5228865167763375
4.623273784645771
2.0088122803565964
14.024099218955971
3.292903906656322
1.2258769926432465
7.771294918236079
12.823314053519196
8.074454216797811
1.6433420290391072
4.592143169410089
1.1314372772279324
8.213598701550684
6.503105484014282
3.8480628517229607
7.882452186366973
5.671871996553796
5.808676661475119
1.187778279473931
11.457182881440009
13.94669400163038
3.9825167997499586
2.8481039868684865
6.719899465081431
2.4018331706281084
8.673593778026774
7.242445761551294
5.193462373441499
3.8475049791661413
4.598471846679372
6.814264158503041
10.121280812086784
4.334191199811154
3.334558762221762
5.723159003185083
3.427766511268904
1.1321529002784547
6.454794281314923
5.783302527077358
11.174784224148585
5.111076734339481
3.5156704198885413
8.624947339920233
2.7152233131425696
1.6023364820841604
7.882994502576849
3.554207469630103
1.8063184695066914
17.099249203454995
3.10438240238521
16.324876819180226
4.653049246902098
7.715921691404571
2.261931160689447
2.1704615955255857
8.217121189746502
8.25482594612746
4.558269573472052
6.803029227978292
3.664979838744024
4.294307886330732
15.218119859872088
7.265237740949312
8.596250930182581
6.088630321557086
4.065400890718728
4.084512888683856
1.965278327942262
13.723109048134914
4.189915290793424
1.8464102371458702
4.445150212536803
2.4927132921136947
7.371648477136114
8.379536012807439
5.451161675294744
2.016103449964107
6.683520628561538
1.63095794781947
5.085897439848532
5.981715520955197
1.1250521491941283
7.315828211735685
4.460168503632976
3.7478043573124205
4.818839431137388
13.731592697492417
15.32861969153379
1.2840421692890718
9.738112745302999
4.306632013672895
3.783194627999464
5.5167423124112185
6.021541354626805
5.732741390700149
16.118186549116142
2.701613691071468
9.317641627318288
4.4128582741066715
6.478163842426991
3.7570676871673614
2.853482336585566
6.066446352005011
10.956177736741646
11.394029479498837
7.549562134709529
4.279813546547493
3.955070436819882
6.265897345747926
10.421048057304532
3.142092359024539
12.747674054731984
4.504480784655781
3.413826943261586
4.7105054353398135
12.92796621551707
2.116367217850394
8.515359298538415
1.562238991839273
