# Supplementary material for: Automated reconstruction of whole-embryo cell lineages by learning from sparse annotations
Source: Nat Biotechnol. 2022 Sep 5;41(1):44–9. doi: 10.1038/s41587-022-01427-7 (PMC7614077; doi:10.1038/s41587-022-01427-7)
Supplement: Supplementary file 3 — Statistical source data for Supplementary Figs 1–7. [file 41587_2022_1427_MOESM3_ESM.zip › supplementary_data/supplementary_figure_5/cell_recall.csv]

name	matches	gt_nodes	recall
Mouse early 1	309	309	1.0
Mouse early 2	309	309	1.0
Mouse middle 1	3166	3178	0.9962240402769037
Mouse middle 2	3167	3178	0.9965387035871618
Mouse late 1	6381	6413	0.9950101356619367
Mouse late 2	6382	6413	0.9951660689225011
Droso side 1	38031	38156	0.9967239752594612
Droso side 2	37292	37589	0.9920987522945542
ZFish side 1	14036	14535	0.9656690746474028
ZFish side 2	13792	13996	0.9854244069734209
