# Supplementary material for: Automated reconstruction of whole-embryo cell lineages by learning from sparse annotations
Source: Nat Biotechnol. 2022 Sep 5;41(1):44–9. doi: 10.1038/s41587-022-01427-7 (PMC7614077; doi:10.1038/s41587-022-01427-7)
Supplement: Supplementary file 3 — Statistical source data for Supplementary Figs 1–7. [file 41587_2022_1427_MOESM3_ESM.zip › supplementary_data/supplementary_figure_5/movement_distances_zebra_es2.txt]

2.4490474282254397
3.390388427358868
6.801237740667782
1.838832316101095
7.93955550564531
3.165067773469651
4.868937969878537
8.881689700019825
1.5995548770617178
3.8246581925865786
5.226966137726639
3.8119397932200934
6.910588310897587
3.4620395315306403
3.623024095990245
4.11607669097988
7.0701976490347755
9.680263885890652
1.6475557399570737
4.06544921253985
3.439989692951654
4.877068773423267
4.314858854700119
6.0145766024026
2.380209886451574
4.578420418571401
4.696509683126607
4.4802963459202125
3.8547104119765714
4.493278853348979
8.650285676362694
3.2691388288728485
7.273580112841657
1.613552620989811
6.352993507220569
4.617030042236813
6.71701154865793
2.225970296311218
1.35410732645691
2.277489286567799
4.709209458093367
0.834124319601602
2.7978506556927027
5.598075343608387
6.9211624134679575
0.9436506917411875
6.831078892525407
4.222446335072938
5.459781992945681
4.471098421401626
1.5968186547725691
2.1289903634768055
3.751098813474046
6.656086037557846
5.503462718032942
4.726179961385878
0.855728203889818
4.749293078803864
4.757760009615484
8.238661006512462
3.0233805126664373
2.4614189246567784
4.24610942721859
3.6427291347717596
1.9354328311564957
4.261663650641734
7.253005480040218
2.2501502863402982
2.430312003862051
4.872448070503422
4.484704380052075
2.0383662535479177
6.612187385192014
3.512245655592568
20.29790097127447
5.305047260168085
0.5917442287024873
2.6354613872547574
4.790640277830307
6.4260774624931685
6.326180599342682
4.319344541597459
3.602047672265096
5.053457331012534
4.427141474494181
5.043286748538326
10.282283797468965
6.803233652004091
4.373606029674429
6.9691271717383945
3.4084964485633242
6.282944404514484
3.706314675630491
2.9276051681537956
4.569940358837885
0.97450089105161
3.0813311980972076
2.038339578996006
3.665979543494608
6.5805812017579575
7.271809082161439
2.0054486096275013
2.501411928235718
2.407821519995226
7.401480947415445
5.340959405321198
2.1226643533437413
7.073604364415337
14.025593617567047
3.223967335600509
7.098603701279901
6.5146097303135075
5.90206129739253
6.339983179707773
2.797857699960688
3.4180521090024816
0.7419616376296971
3.254364426622524
6.791772811054512
7.147077939271067
9.942967785485983
2.286219518278419
1.0425832360697267
9.290810224254841
4.342373040919228
1.1575756812303835
4.9479683294279
5.016659899876873
5.322113873418915
5.743889962689073
6.801040948307327
5.253161307045073
9.15738553215578
1.1013227639056797
3.409999403130857
2.790083828679692
4.384730379481756
7.697784360025587
3.3068513273280296
6.2839747206525365
3.875317376691495
3.983311810035033
5.248972708187251
3.703106998908785
5.806376050814135
8.546492373457466
2.8369269278331837
2.2731604091318087
4.67047966104846
5.9031799711930715
3.270175701013231
5.300429570454771
2.0115284134055265
3.8319826227835816
1.4301057665713859
7.178217579047934
7.782234066917496
3.826867845006484
7.626855895046855
6.468864088273868
6.064954312321829
19.468372544075915
11.388493030922307
5.786857381595364
2.427771073350604
2.9571833961820198
3.4950567359877054
3.077053671602071
2.3522142004250495
4.123896466029428
4.139526950325576
7.348614502266869
4.23326429595501
2.580024786000122
2.5139506696786587
6.873639957491219
11.889525191741273
4.339581633386613
1.7520223453947577
5.479910650788566
5.118579042917835
15.000330417007902
3.3314959749882966
7.744815238049748
6.0667181777637555
7.856353834017378
1.907071579289121
8.67888543219606
4.229353133587301
6.087744005356301
14.649763115710288
6.904157467154556
5.402958541403116
3.9774753992560727
2.479923900455929
2.7012729736682504
6.04318131953687
3.8598885744240574
5.475969870709509
5.533506661226493
6.779429925398588
6.080072085550091
2.1202339276744384
4.97645864294341
5.625483775291041
6.72672514214703
1.110182979846459
8.673665081137514
3.998792903629769
6.121975884089761
6.695952195561065
4.196752047398813
6.584239106780312
5.287903093374154
2.4852507383955995
6.490531636811773
1.775850229974731
2.5790472946218683
1.9440143894467636
4.106559583176978
3.448960573624073
5.700720639065683
2.501449367040403
3.6984260598272756
2.153544056609048
6.084068734083228
5.758864184611704
6.107939918387755
5.818168420862815
6.654689447497415
4.2924579221143
3.088698998522388
1.488909656612542
3.419124133025659
2.734556338259434
4.202177477828916
5.781384765905838
2.9454906054469614
1.1491226791517444
5.75971122654876
4.58793526956983
3.9455497149135086
4.397574981790253
5.682173146270427
5.5579904966109615
4.983692714030555
4.588502511961853
5.31120299019639
6.62364803446747
1.8295161302979297
1.9739595600819742
4.953253149373553
2.8628530378289887
5.010644462700247
2.1746689816083244
3.2194607262492876
4.286564686906461
2.9937651353403023
5.687780489439912
3.9968845984020933
4.834518461781468
5.684912516655088
2.8436757213907486
3.0139486626963126
1.7516094964474003
5.388989765496646
4.02386104331436
5.463677927760893
4.755935289028572
5.966302398402408
4.6018849328057945
1.7564025068651699
2.6417973201550176
2.0808095672620204
1.1503800089857779
4.55273426423325
3.1434984266675996
11.482330897636816
9.27083998923717
6.573369596741673
4.828676629697087
4.880193357997196
1.954226805240934
6.429350063668945
5.3958524577856295
5.302931456668474
3.3652836705222375
4.4692171303407555
6.711372350321602
3.8328319032232514
2.772938605053581
3.1019521442747386
2.053507391464749
4.166591363292287
5.792736229295161
1.9926756717716225
4.557304258036372
2.423900965637352
10.660890337695422
3.1490477592162742
5.073388162329958
6.331095654003137
3.094938544411408
3.792322596481333
2.3759233569164255
3.512606386958938
3.765765764355227
6.772248249878923
4.364752266342634
2.8170508097601052
5.344041640763419
4.9599171906436395
6.98668414357422
3.6744412598435225
3.7306704720190385
4.206326922694136
3.8457329444790367
5.266344349249548
1.9979432333745193
7.3187951662075115
3.4428141141024167
1.4599364275206579
2.8810676376246636
6.142380050985353
6.1749644423106185
5.049803672063131
5.254686516068429
6.031090088482258
9.838372097656478
7.827473466452054
4.819640407923178
2.733664235097183
4.3869779740960455
4.434785182903891
4.102616223976145
3.0431622067373736
1.2006524082181471
3.220957441633878
5.630227792601412
4.110903356251814
5.269268948006143
2.313237991076922
1.2088398813276586
4.054425177511021
2.5832231341336334
3.88040689108862
1.984385035779773
3.213265310468505
8.783960497608545
1.8250801262952565
5.9560896275580255
5.487296062519492
5.787325766038624
2.7954428294334606
5.447988948103876
5.220090905766653
2.5670443952119455
0.6791910297438957
2.0627618468168527
2.561670879692746
1.7114408109319055
3.657135283754225
2.5095257037709606
4.78955149693886
7.013248980758736
3.1009166887995283
5.396280940313479
4.458482558675324
2.6066331753203063
6.975720405922283
3.7264498236232693
4.381561838191355
7.660641354890254
2.526148087870531
2.8234675341375564
4.808491510810899
6.243766674000491
4.153202086374763
2.3066244246623486
3.2765562575175626
1.907486029571317
3.067377524115619
8.47059801882237
1.5967134401409215
3.144189775514337
1.7931299751611125
4.606110618671319
4.962055237214512
6.887576431098433
5.2742246667734145
3.1797349742930856
11.083135930885327
7.233242521983451
3.5880439606704915
7.4379330990584815
5.281829325002848
3.950940796349908
5.3178510981928895
7.45067376597477
3.7732834106370907
3.5591407071821286
1.6517496167177586
3.0453290371076682
5.544961203727361
4.644319868377614
4.489065580071628
6.807973612314017
4.4199126996556295
2.711873337220157
5.81714718529339
4.081836565167339
3.1110293662483532
0.5270167636206757
4.726618568560632
4.099725009771063
3.993824090627451
4.838878911712415
4.479069161833558
5.020657316079828
6.072525755779034
2.6522336113179015
7.786074065916898
3.079562959760068
1.6471309249300154
4.2114138806887205
6.5678546234371264
5.048858127292867
3.7657605316107463
4.067415641364222
2.6144681869829416
9.457954214211247
5.695971063258013
4.706040401109205
2.3958713842836254
7.1689808547395915
7.398035271306518
4.823581598424751
1.2362614579924058
4.2344281085155036
1.497644959229401
2.7484512531915115
6.359287001255452
4.237780785509657
3.5949454993591
2.492619162053731
2.5502281312641917
4.45199973987776
4.549475653405378
1.3637795829858164
1.939748268830283
5.697462502506801
3.5220868895923774
4.416908087068976
5.088729590867126
4.605349631840874
5.1609695124388635
6.051142303123539
4.67518109498798
2.910434844585563
2.0578304718742415
4.434124551961335
6.837451822267809
3.31512713617382
4.8450761923839165
5.264116639997482
3.3060520988501447
1.431885820396178
3.350373901339083
2.89580688755186
1.514643194720522
2.1244329694405173
3.6604051111739944
5.74805757487099
4.333347178706761
5.450577526272397
9.738211321719294
5.788875802434586
1.7844804281841364
4.41917039334388
3.3037796454084374
6.95805788879497
4.161582798195066
3.2508158759997734
6.969967974021005
3.4888506282561846
4.418515600453828
7.158696437038745
5.628272946767236
5.483023222166637
3.756273796314838
5.525429966946489
6.297225605169113
2.2404050803456883
2.6539529839691203
6.0765819460556765
1.8284514806817709
7.233177015903355
5.065231733681957
4.35196501194683
4.072116409529468
7.663011811952803
1.7673179173823887
6.115785350661882
2.7910508185440426
4.570376821630563
7.36744624363564
1.936877693822088
2.1744112484200238
9.655021985496752
5.538578801743302
2.0469823171008814
0.6773785775550546
4.6730569564834665
3.084354157862571
3.6231035580993427
3.7759827418243224
5.0385349451251695
2.771919899741047
2.6355187432374887
5.645013063201043
2.5970470143392776
6.488783624407981
4.655020161861828
2.5784893017037764
7.846001760763021
7.952558607315113
5.688525821048927
7.53034256968785
4.087190617133276
6.837255670937606
2.416929329098027
5.463226297681455
2.0576112044291373
2.2439414146778214
0.9421011327821064
1.3596704677204374
3.318115436945673
4.4427092167448405
1.7030719532995262
3.6916098226453555
4.226395951310846
6.080496010414036
3.0034950779001983
2.1806857343643036
4.66978305469936
3.4893684997943417
4.371643352210366
2.1568326754730713
2.5699286521553417
5.387821630985375
2.8211383764506928
5.135796912871864
3.842522480367065
7.515765240479881
1.660865937926407
3.107156891028738
1.3783971545291467
1.7272675094034773
1.6276734847268441
5.0303905554323425
4.09321600911444
4.947714018170693
4.207536812828099
2.856466182253467
5.142435572738064
6.529093198549978
7.4417868185638065
2.6474148884571553
4.996122080205259
1.7947200302627135
2.8431260616519656
4.993939356283621
2.871573666191228
1.8713347498995163
3.7052293932648106
6.723699654176943
2.992367357867275
3.2835935765121285
4.732994284866844
2.935282865089759
4.506739787470024
2.6940200486389245
6.192872217953639
3.6376744453820753
2.47884270583982
3.5551381674392037
7.699527086262945
3.5346797412346316
3.4578347579043673
3.5616735939273942
3.913396843968513
5.542163443428437
1.3186149020777986
1.6901625530269084
6.598822095216758
4.452757935275271
6.094698052669703
6.878171338464471
3.052156899399989
6.4163907477800155
3.0056667741836924
5.268697312751284
5.975107889050955
4.374963025417389
1.421979540350343
5.7966874399611825
4.70283785060346
4.977210342286324
4.004128291175936
2.6341222640237696
6.750449706484844
1.9023320752918644
5.039327705383021
1.2960355591848258
6.000265447712659
4.218347019991858
3.4669747629166983
3.4792758726977313
2.613005668077511
5.366975728990244
2.053377095945528
4.494404676764358
3.3515847298071737
6.066943438730332
5.627731617305472
5.700624555236934
5.206310655004256
4.716072367583158
5.35819797694878
5.611747214153131
3.470696842013312
3.510111213653098
5.349997169740508
1.7490754023172064
6.435463272100287
3.0311998579222084
4.472719226040834
5.320173453729586
3.3207459468951037
3.75253042832287
3.0986419605205717
6.1416214416623625
3.6297934417368047
4.233611367032929
2.4244677569807647
1.346369202714477
2.829638953211966
5.321608585517677
5.952774219298972
5.291430737253846
2.9311288787774785
4.407992455693967
3.915857799374051
3.2121445724441005
6.2921669587947004
3.1075352184354657
4.9507249913631775
3.3129646510040702
6.75041424283908
2.1274386945545634
6.628478250180336
4.179461042693481
3.895605175002109
4.704088707978254
2.4825514111441427
4.467506129425671
3.0267349768595944
2.608304302311943
6.612491040431609
3.5529185888226644
4.023725326477377
5.688095543193488
3.011795144355315
3.864969356499546
3.652077307174502
4.855912582994071
6.571912805248943
4.56768851564286
2.8988196968355218
2.283192807191664
5.294058509282448
4.11549031395835
2.0155366508917645
4.4522150519439005
5.012131601918719
3.724321790997417
2.2014664930760404
2.0605137111161063
2.6650335969329135
3.21927371838005
4.2867580290434315
3.5513651936598447
1.689089436001043
5.333629500026462
6.274485199807623
2.6259135001453795
5.3075576781475275
4.719838584960798
4.435338969730241
4.374915984649095
4.355460792015171
1.7503598840249206
4.25284485587225
5.810158369295066
2.3187555702359703
3.601519674141667
4.293695926699765
9.957225309220565
2.7702283602237525
2.994230527996527
3.3962579691928787
3.65657047939748
4.827811661052482
4.605336206405291
3.5062196393010927
7.586646617413974
3.967598506334834
5.329053417079976
5.1866205867585045
5.989751138313834
6.474508962538448
3.1600105591773877
2.9988775303366584
4.5679352592531375
3.8727602985569782
6.214155239037769
5.368815907934422
6.361235627601719
4.356469648312358
6.376854404653587
2.8282430404306798
3.1684213667309806
2.2905648772485083
1.2610316485102393
3.8757172603071437
1.9989866197502977
1.7782885299496103
5.123926535979192
2.2783974651744257
1.8484470058954001
3.887542774911448
2.1618300839847553
4.22736458153185
2.4934569220988876
3.2629805608301945
4.8009958308041965
4.879191123665989
3.153536556978242
4.4569601097659195
5.97792915032
3.21642393817074
9.491860413059248
5.247657064964602
1.5755651941332323
2.8700258578614792
3.7830617385824534
3.63008937782692
3.0512430153233345
2.2832427661163393
2.689688401976589
3.752665486808469
2.7003689242632363
4.2190850790910535
2.2872698805536795
4.24557925702705
3.0224476770704074
3.635503685472027
4.72128870791763
1.8786008900750213
7.873563639756996
2.9619773045083746
8.160713036153648
6.272328510357779
6.444290694414567
3.632880782445657
1.4766250363433218
3.0508697078347247
2.9193595933867282
5.0640039231590555
6.104936353764892
2.758787718251172
3.074266012660289
2.1152056462636732
4.581005793940789
4.7952012383610825
3.5197431840692333
4.456282992821908
4.4447337096432
2.490489412080788
6.303294114859074
3.5357921357454973
6.099598319054679
7.431327241105159
9.03627663187147
7.284413287479389
7.184064142502918
2.2919774357463134
3.685660147106613
3.7191998612230543
2.887112938584414
4.602250021738913
1.8255044254820225
5.586607488574036
2.779056105447972
2.617320915880528
4.790305469624672
2.2940713568967874
5.03945219170797
3.9449087378462457
2.2033597738179442
6.2535003572470105
7.225636924997634
4.870562423833615
2.2158549281179396
3.4416490973527614
10.004515871498809
7.023465438744504
7.350297472761484
4.014802277816214
1.0334337304051657
6.085561336476448
2.3255444876066043
2.3949933232542624
2.2476534902401037
2.2028904884700733
3.927872664696976
5.301799556851184
4.847812777304053
2.9725014044324287
2.016040023661369
6.246556473784203
5.469737350880316
5.218118860535454
6.23213670184256
5.832456619164425
3.500369333934577
3.7689008015180354
8.082253884717653
6.123425730363931
7.201509694382757
2.579399045003072
4.039547206970132
0.8579530984597904
2.7754472285145764
5.3976177998974135
5.439193283641154
3.9909990638059036
0.8154228735762344
4.799629861609964
3.3507240542402665
2.8981270808219692
2.809001945481005
4.388718877656961
5.805654607334813
6.1618105149299796
3.3159584708149064
3.9936590880938843
5.511852132817243
12.502058805465282
8.10144367901219
4.6341489691980104
7.84741837826782
2.5611318165206884
4.406986162897318
0.4398367755616037
3.6809946747390736
5.169881841933441
4.22302831677918
2.7213489285539465
4.934835374514157
1.084072566295524
4.835668536613506
1.5504605581671338
1.644736135799193
5.174588351672646
4.817094326029861
3.6751955223821384
3.9915538000658097
2.988983769338004
5.68082622434701
5.67205459982815
8.392977368787157
5.15442144787079
5.61648209595368
3.8739229137383027
3.0554003107831185
0.32883039047581103
1.0088758212565558
5.930539115051537
4.133102663354067
3.552830083821171
1.2060356721584564
2.272003130683928
1.7735262073345692
1.420517773251925
1.4773777460054882
2.0737678247342033
5.11867036569835
2.9820341604702407
2.798732349523361
3.985901678847008
3.6066016915875188
2.575643550244183
8.514194561109639
3.567659906274518
7.657846881489034
4.947532549677346
3.32573474371327
3.690029690221774
0.6927235858283054
6.695970945976507
6.2159525687614945
3.1593414866153005
4.804992446929386
1.3128493789157192
4.659637265783599
3.2595145132439463
6.007418512715498
4.0371736813837416
2.1630342147534063
8.269812391891177
3.4514696010222012
4.881767696487405
5.611087195991241
2.5367222169365324
6.919298628904127
4.0952816425588505
6.784067924968506
5.436470098903763
8.12204244128753
6.402637572323498
1.9514802042055182
4.543604017507404
4.15239239733547
5.275107430295415
4.462975162157565
6.156536891649774
2.0847989090052006
3.812213709771029
6.175229409045093
6.123180044156917
6.527203213894439
3.2694003481968568
2.7675838366747514
3.7991309019879873
2.294720214959898
6.268592676194414
8.015091526476807
6.390932295174001
6.306513718367549
1.7716073032734478
2.3385748257428034
0.6210009130900953
6.403382652158271
6.994413583610979
2.4240310108038106
1.8920548211985035
9.483841232464876
4.073644189141245
3.2410105801606455
3.3673387051626147
5.115393877092486
4.881422212414329
7.647172539884513
3.6049603527084404
2.6947632720801136
2.4098477143698154
4.2696555994255325
5.833137176451767
3.9984917635933446
4.362263329249242
3.6995576996225954
5.5001962926398065
4.989555034758566
2.6712070228199365
1.5118306688338412
3.6104864620990442
2.6078704496770273
4.936640585415258
6.049632838025785
3.0313135160720948
5.263965004658464
3.3586733321986824
3.5648375936614514
1.752482289642952
2.8858775824829523
9.184486257191057
4.299746881248717
6.056652017506246
2.969548125704558
4.8496194574729055
6.077830868589089
4.7870464687658325
8.021593810970149
2.270450191346596
3.699219269727467
3.4414228940814793
1.3286849141127681
5.98714867249422
3.1830916730204355
2.3820683513682237
4.1056631327906326
3.9410165357917766
4.76082900074578
2.4869995140710857
3.1623665950256927
2.7523281355780407
5.952283514934285
6.146602168490065
3.4179932180815698
4.989039081269477
4.203812151871917
4.707136584319149
5.240727260856477
3.448424529866551
4.761104546085168
2.212707614889071
5.720367535618381
2.5945190808446243
3.0813701771944015
7.900614536479471
3.417256397675899
1.7780867440264585
3.070361719079725
1.5530841520067122
4.753218343940934
2.792998115802329
5.7948833824831585
7.355040856940498
3.5777394945325636
1.1846921968138282
3.985603170873894
4.358896319770356
3.8678228129992376
5.414783975780144
7.592713136814226
5.418258805860371
3.538020214370407
1.2864236811914556
5.581867952460584
4.177884922858554
3.341566488761179
4.418749094569682
7.8259170162325065
2.4649221142712046
4.116508196267637
4.594724773811518
7.169645896821526
2.661021764154561
5.486972003772363
6.236635977597669
3.6003583302548225
3.618888365319
2.865989559338632
3.1542973623192823
3.659303529605504
3.2869194868281566
4.289653329360523
4.529510300159079
4.8768729936610935
2.2355980788541063
1.227957225133988
1.306633858584983
6.324363927863029
4.924595222229796
3.4897364635413473
1.9190256437712314
2.724192524254638
1.1155464823231211
4.834829046511942
3.546621291633795
2.857983320791936
5.07255543776152
5.490503294714011
2.7095214620613906
0.758326185444951
2.216130299309558
6.223649696283131
3.617964222244239
4.862293319760869
4.7826933355850185
8.845260816376669
1.9966338165034088
1.617365235962872
3.591325501224289
5.120559990814069
2.7194777994818287
5.714884264882443
4.111004605122556
1.0255114225832274
3.9883271546325205
4.946346834325999
2.751565875824057
4.773287251480664
3.4394230897888107
5.9677719788353345
2.514757402273264
8.333261814094664
5.083439631570674
7.512212447530161
5.529368533636413
5.427518223575215
3.0470921177797043
4.919773913995649
1.0126715191458036
3.012952513734346
0.5728154565844855
4.895961742060178
4.886667114356148
4.110035651822522
4.46536806080842
3.566293871958715
2.997032346100531
5.051476673639428
4.254700804496714
9.273476209150859
15.536489191674978
5.7081056653078015
4.6871086460910565
9.84074604638447
4.791878876012235
6.47929831675754
4.491914998569881
3.678263876564119
5.047373120062912
6.143254434874835
1.0337701170881266
2.904100003429174
3.5108601555377033
6.3901206569958156
4.324403991101721
4.2876243573959885
4.958717604106477
4.375371043701625
1.4628525839010205
3.0806863576007255
2.3150482458039936
6.264690074249525
4.242350321778364
3.7212303676040484
3.3066139529284837
3.307832033684036
6.0186480535623135
5.338010704467882
6.977608549726636
5.9324194370968115
5.889948708241826
8.470334422841075
2.5959683959334314
1.873153456625692
4.535327079668028
6.550461139003277
6.215126917400827
2.095602089691303
3.3363239789052295
4.559419140084917
4.35583111211746
3.5844364936526456
4.75508755901166
8.428858630571684
4.323777253784595
2.077972602299404
7.567827477890923
4.642907786652167
2.559223250111752
5.328290805351982
2.1382264038813186
4.611275218616888
5.520313690966553
5.964380009932417
4.429338597588539
2.1737306824626503
2.995906343023025
4.807338648546131
5.849514580232029
5.665087109242501
1.955081836100482
3.0575061729129325
4.5191768021736065
4.95541257331507
6.845826593872036
4.007046735198452
3.029262529618082
5.769645667948051
4.409821351084857
7.675288304216548
0.5117405833477032
5.249140753460046
5.469805206864666
2.3881478698866374
4.7924749538157005
6.115845512894598
3.9763472341715906
0.5975861239613754
1.7269871155133432
0.3873490467466672
0.8110502277832332
13.007799050925959
5.246952513792558
4.381195102179013
5.947489899541478
2.419955025982229
3.5908662498108046
3.3813075993760044
5.517544593449113
6.205879563480952
2.6195132291142613
5.507563359809359
7.165412984922218
2.888936683444321
5.0819002484169395
5.265117731216425
6.6073070411647095
5.45919842696033
4.292585151211971
5.72723210148968
1.8690153573254948
4.118936185776655
4.326829000038107
3.388333209302911
22.67966196924358
5.124805869890407
3.9394044433881197
5.883830079828943
1.7699039917453563
4.05176213153592
2.4259715161338717
8.009989950184728
8.85693403494247
2.8655895385765624
5.07638001759714
5.35038450102731
7.202586583209448
4.493486432247414
6.460378708727664
6.509323693575843
5.693423577134858
6.340440314446828
1.5042095692318858
0.8859052245044139
3.4483169989035556
5.007986584665404
1.1609294632498293
4.185035681716238
7.08665972424772
4.133803226488068
3.83007665433436
3.82580095212858
3.2746153810824286
8.457914331102836
11.215746689852605
5.597867122827756
5.1603049821860445
2.036791372485515
5.228237379271683
3.402094999965408
8.027612107115349
8.466836211477228
3.3555562497434543
4.889971926918261
4.203866822229737
5.897603505082876
3.8037774716499655
2.5607147815446525
2.119305377820629
5.173617727505789
6.0970286072103415
5.211093299464753
4.421077092960397
4.237866211049461
8.966445862336162
3.775871121907589
4.184796722948841
5.673746237434484
14.139470855096231
3.0640083570680505
6.75099315184722
6.496653372530666
7.100936990815445
3.156188983029504
5.011706417163894
5.703925615877908
5.873658925385344
8.000361324292589
5.275491141516846
3.8675402127758605
5.515503850615509
2.359742841947838
2.892160276140794
4.836425412672978
3.076266628591228
2.6017999937302343
4.091953681778532
2.4845117998213904
4.264139702419878
3.581119378498299
4.391585028843394
6.315255681388926
5.226837384561343
3.96251430122681
4.237965847120033
4.43759408124722
5.74243303627217
2.9979398187775566
2.28718220943855
6.652827914463527
6.466961300698972
4.3337303376442655
4.287052293096644
2.70249671680385
3.1661132158756953
1.7110879751495605
5.009333683481526
0.8744334061735668
1.8778729702299404
2.4091014478359836
7.193970355973135
7.309590608702707
4.142517263120888
4.093238520589777
5.124623161467219
6.6782386635337305
2.9368701279678495
5.3995517235346755
2.893203125571687
4.4720954581193
4.56599377048168
5.469794919194075
3.77316323683697
3.818637143150912
5.876498329543959
3.709277853753159
2.892151100421343
3.4043742433832223
4.018665999427665
2.3332411138905833
5.106870922440915
1.7498950685479464
6.243169730875871
1.113665462238956
3.5809284256069156
8.65204629473426
2.4844908232883323
2.554398737568073
2.049220082621559
1.1843144560950585
3.439120660391258
4.548694035091096
4.713432770165748
2.9130551384921892
2.572844430118785
5.451070012076368
6.37273100141592
4.316953101445659
6.201603261422522
7.10658365369094
2.227238681358811
4.997277689357393
4.270377888410565
3.7376854983386836
4.410327682491317
3.337565083624279
2.895620315077747
2.7531858134868843
1.7173114307477675
7.459167650473507
2.041419291649545
2.152598772485719
4.798660433178081
4.75064265937673
1.3125512000025816
4.335202073713139
6.196411930446957
1.774153858536062
4.595178692390114
4.224001391796271
7.105119939299106
4.189188998561677
6.139450350532087
5.816048986685547
5.0984773507520025
7.4734825461771885
4.808055054222475
2.359292883146985
2.3591587240769023
5.531065511225846
5.760098873670426
7.808441148892672
2.004534942600079
3.567455936263006
1.6695919455078474
4.836743337951679
7.183550540784258
5.77846172704702
3.1369346171145422
1.5405906689183995
8.028924766333262
2.7233055536239927
5.361964565216828
0.6563784619801422
2.6631876543367463
6.3280871178868745
2.296932060360636
7.09009927592578
5.315935064039691
7.039351151190833
3.102805376849026
2.087759570482602
2.3285486827884
2.3634754973771033
2.153533184302901
3.4814905764179733
2.120305485862601
6.754856758562434
4.907927596838541
1.2199511036091386
3.9211563565813905
3.974301899071178
5.932533715136604
3.463603610862418
4.153887155255158
2.4352993981831146
5.2999623578298
2.902619478862848
4.047113641726353
6.4975858303948595
2.990167035117951
5.959733939299201
2.3477197535645997
5.392664691612109
2.0512396138735034
1.754526737702075
1.9349892425359136
2.6726246182981908
1.0269325216597263
1.0517214651973872
0.7298475414472225
4.363225028317592
1.5889919466978994
0.744359834761535
1.745139343688317
3.4622084748307653
5.003092167245152
2.107329132753682
4.805955996814726
1.510783168463912
3.4829415288006174
3.4617205770917097
3.0915307740786506
4.876157893358511
6.606971904745203
3.5372313307618386
6.063989607928237
2.2936418937831684
4.4239391707757
3.2217336773287446
2.783093995861911
5.032383698045095
7.313179109404401
5.8424268516148326
3.495678872762247
3.2685693398391344
4.932192196492466
2.0558541773362964
0.8316591815017871
5.985349352811707
6.87251675041175
6.068774559124451
3.55080042228429
3.6681982922633143
8.245819446429948
4.857901317526642
3.3654026854066323
1.9862384808284632
4.746175444599545
4.480317978059514
5.200497394946713
4.615026699184241
3.6166436755564395
3.6643712073559582
3.36991722371437
6.258563723185079
2.390934567904655
1.1334917779963491
1.8601020398928003
1.0616403125831242
1.3892407207146953
2.968886413650828
1.5568438529933883
2.14922110097373
2.8514282540250906
2.9197832532290993
1.8316049844249336
5.862339564763806
3.533897110280514
6.300362277529432
6.023692694386217
2.5382769139788706
3.2340721861231745
7.919936138087372
3.491513686232709
5.184717523313467
4.4649076305868425
2.73149859237548
3.8308677792035204
2.954669694559632
12.991171957153496
6.921040756389484
6.812249502639455
3.6642599691285445
2.0714231913062946
3.341637433379432
2.149226166284552
3.3964500625881855
3.3708250887145024
3.4048358979883537
3.9639345651914737
3.288940629098205
5.291955954461743
5.986595179849142
5.353030626695082
4.446182117152709
6.399938867671896
4.390875419211919
5.3665536090365915
3.385846722126069
1.396884146346282
4.368138875619885
1.2649765877045174
5.169152269030405
2.562108165791448
2.3580630112995036
1.5760219321267679
3.9409534433397475
1.7735008735455196
3.406962382486828
4.0256625663755745
1.8235414921641266
2.008760780140449
3.921974478886867
3.9012261891135767
3.0590589847782037
1.36116556531363
5.971541894289984
2.24189190752725
3.641766606794549
3.7489360347120773
1.1477282019079638
5.419479328317659
5.340584364637154
3.5381725043437204
2.1075102595797097
6.393434045440836
2.667146674705058
2.990386896020082
2.6447073208139527
4.8326075840665395
4.391923459862187
1.409299309810349
2.625436209233017
2.0969086622802635
4.629236433903078
4.037174551363374
3.3461031121972455
3.8602776501158944
3.9315655521435167
3.0548918233883033
4.91895585534208
3.65299878755836
2.9645647597104787
3.842943025426072
4.743263058884582
4.6933876731199495
3.203800722986082
5.374349687602532
5.57939348500908
2.9177112178902727
4.808316857813816
2.744388008324011
1.1160212785775094
2.1901894841974827
4.71108869258822
6.473072446559767
3.8135687996317222
4.0993876691776645
2.3967192032275237
5.155097582400514
3.4866716960868884
1.8352908632570415
4.860678246335479
2.7513393796945236
4.51007918793005
5.343777304628634
7.833307861536077
3.602577436089244
1.6053570492206692
5.988011834903359
4.686568856860655
4.211925579152111
3.466178162355234
5.362867832845944
7.685316053385601
2.709640119584466
7.710546646570764
2.685719191788156
4.074626489270705
0.5290492793862879
4.276375446624861
2.613313330286951
6.222200063462977
6.163593243709471
4.046707505799948
3.4208745199389234
6.47953074759339
2.727625845305056
6.377213195226145
5.975852441674799
5.810523116425354
6.170406684739079
9.715610431056493
5.090227385547542
4.449414571287818
6.46086378923294
6.365113234318061
5.3937358514235205
4.936640072188467
9.037108497605194
7.385684917665733
5.30680666247946
6.707349423068957
2.365525080905944
7.107084044227707
2.5155278280465376
2.9833415536645407
4.390105240485433
3.7010592505635684
4.574582357764868
4.3695268122913715
5.894650149870514
7.403962926890085
5.063192721930018
5.406579475150068
4.602321031251603
4.51864437118989
5.39746449968961
7.900469411336574
3.676393518550014
8.80076192299489
1.4720782457502226
5.681821719560531
4.3008022951259965
4.779742971047207
10.089506838819657
4.942291645546344
4.482270090423214
7.348888119466458
1.0363958142477427
6.566861178463406
1.7294748140569847
0.5158987229174055
3.133591754077734
5.302909818286656
3.2414035380802044
1.3779418538314525
4.916052298514312
2.599721301623125
4.614526200670724
3.6724578992746766
1.578483297156368
4.381966035094043
4.205391949445033
2.974315104484437
2.394766678590327
4.349810382798727
12.236195288747334
3.3011707734165596
6.409985248122691
4.396371215771768
7.1163126055124515
3.993519333699535
3.1183627679884705
12.396956580241685
1.6016760006624065
4.670763434744902
3.134445225830494
1.4098443933510203
3.4879807742127866
2.5782314444250267
2.4846128502934093
2.16292681262577
7.3369966127613635
3.838149572284929
3.338282492965464
1.816558750860511
4.376188206336677
5.444484400569321
4.282157258724709
3.8585477570512765
2.445616637300588
9.866303758800491
3.1951354841384876
6.1615335979899575
3.4633642177369293
4.618481446352028
2.958770505368032
5.301568379581426
3.7872360919704318
2.0172374675497244
2.5397950149528445
2.4273888710872553
3.2511089156908373
3.8583530988179264
2.266853612247781
4.561668836794332
1.1931001478506478
1.98338169742496
4.242320869441034
5.985320983282629
2.2855801297964007
4.829065881566458
3.0937778704942014
5.733248920234395
3.0433639297233084
6.173997142111343
6.112606490588078
5.225466251557341
9.92560558277878
4.267475204745388
4.945659280080376
5.230933877894526
1.957035547003479
4.060594827206847
5.917167960016154
5.041225537851978
3.572702058082838
4.2686157921791406
3.014368233161965
3.5481849678656894
2.7364467550076728
1.918694712499211
2.2920057328477066
3.9904945731938826
1.7161483539343925
5.240500254568846
2.241783326195306
3.3431061466091547
3.327326767919475
5.950336703402568
3.549851720366123
4.345039516361861
6.165458168374224
3.9034161106192533
5.659227390756589
4.45907347486852
4.368432443749312
8.048143620718424
2.863577019642412
5.367069382737573
4.632675506339685
5.775013658039993
4.567521670300466
3.0136805569024725
7.7557520676895235
2.3624105988041015
2.4939408232491314
0.8258254227688806
2.809026960604333
1.3366533299702603
1.1532535099282364
3.1146551953346755
5.441195431734151
5.181317832808404
4.895103831963802
7.623599549179691
2.4724719185679174
8.318519074573466
7.788499006919385
4.489516589234354
6.803268348408137
4.595303121653954
5.065986304650895
10.442692903995104
8.98663197879461
8.80607160528391
5.199121705008306
5.134374461318919
3.1260179471718263
3.587855584953479
6.848849767489075
7.459220162145955
1.5586904378069217
5.790132947231584
2.254270812643531
3.1410171226755934
3.5812957687117595
4.602715561101779
2.384468133812081
7.33166016425812
5.306036652848006
4.370176000367903
1.8072569689422586
1.556007927648983
5.476133814602373
4.526398880993083
0.8259769079713074
4.551411909769306
3.273041917161557
4.255588973500778
3.3308782781989583
4.170181385291474
5.786478667068267
5.458893833569836
3.751841671808779
2.4911348837626246
6.116952601502092
4.260993240407335
4.125021506311551
1.6568790419103818
5.5351527316365114
2.6654850464078237
3.0868957497473617
3.443366508120833
4.739186147483361
6.684449005908876
5.25720878172074
5.331067581204172
2.9163405900312274
6.1125826455768575
2.831482824278226
5.9906739216707185
6.1128608639878514
4.5498186868329995
5.059279681990619
2.5355530015780836
4.574859808545291
6.352039090488293
6.36244086647419
6.927391525068371
2.341821225378265
4.86964402359336
3.493196519731691
3.680839716199632
3.9787390017743003
4.817995983710144
4.017939000918523
5.72458097584519
1.5771660040515296
0.9285915601949792
13.939203222838046
1.7031034668751803
3.3862033403797485
2.3062327145838855
1.2559149796114262
2.0955373923310483
3.479830973504493
4.049906296940604
1.790900421589536
2.5461283981106377
2.669627450808653
4.896023263642701
1.9426347808097666
2.7777145704773623
4.945171168010982
2.985118708197751
2.2115533611112372
2.2829504533707543
4.247774886749023
4.357042770376855
4.072774683148652
5.212918629365642
6.430622641230624
2.400587492332704
1.8158971255915837
1.681643330793325
1.082022361384803
3.671869090271154
1.4350326259857091
5.680581117058943
3.239751992959094
1.8531276586811947
1.4567700860016082
3.7815655853487575
0.7856200685697253
4.083472886914432
5.697168516874997
7.360079081348407
4.200179289233743
0.7750554750506877
2.9161723986703336
1.1794203878076366
3.9062980485151035
0.6471839850616468
1.057428180831213
5.538557679261083
3.570316326255344
6.93931590595558
5.740788162715376
7.011070362082144
5.7267188760609455
2.251101441797341
2.4800630568277366
3.303708142247491
4.052047157277195
5.555052514781882
4.413486928210446
5.680511307136623
3.8412180490298145
4.5807868623335475
6.578536639378947
7.163725912187938
3.2345423321097955
4.3194911383135635
4.49630114500935
2.646422191560376
1.5200481925099425
2.5953352043902433
4.065441784840763
1.8116849293208055
3.9244259562709645
1.9195203227316353
10.944285029612862
7.775608840401731
4.830923626237413
5.314974441905899
7.039355011693719
5.778399606707148
5.381564092219861
1.1064299676319944
1.3471709912053884
5.369312990427955
3.9839532841522534
5.949897323632546
2.7677036102676316
1.12340485259117
4.00489158396555
3.3005355078507894
4.984540654172676
0.95228321036769
4.024612528776969
3.0509415356057983
2.778455976290901
2.8166029215647574
2.8383982101023193
2.9115989874797137
2.2760028566721298
3.673272928451152
3.7955152574914806
4.476462167144742
3.8212524900205214
3.234515821161068
4.401212672217519
3.9897805467175216
1.7322674931801203
4.771328172277069
9.983600535262237
0.6962193335119946
2.4039007874019975
1.5692443101749973
1.3779307951664002
0.8477265157407621
2.552000747668357
2.1534659526156332
5.0004434581939305
5.722538830786798
3.059445031912306
3.0813338844614617
4.860978144544295
2.058066985893896
1.5139860979047426
3.9829829664445717
1.2258688511977254
4.9545156038023
2.958748036241109
4.291157530352175
6.9828999535046306
6.122543432935471
4.956618452806163
3.707148039558394
6.450174751258118
2.7417765967712175
3.056913858570199
5.2989888995507
4.616763031983331
4.916813140116284
2.0018040021148478
0.42810479523670186
1.9988892585397653
2.2239079473099155
4.323083054947483
2.928719460798338
3.7262551607371353
5.787118557821018
5.899480432468656
1.795665237868777
4.190002040010847
1.6834180932354694
2.0023927593117903
3.24898988629258
5.383899210579613
3.4128775136840757
4.094532656419881
5.560059505600117
2.827800841145752
4.262949837166469
8.459461924014635
6.0587938851399885
2.9125655401833557
4.642423413655827
2.278958942235966
1.413619924958999
1.7367690817031596
1.5726500761058348
2.617807787191714
2.278329503396625
2.6408824628901795
4.148904073733596
5.460866950977052
3.686852889698633
2.072019548448547
4.050985829553198
6.401162301313073
10.859467644210172
5.209903418850174
5.4210785517421645
3.220470680921742
4.104576615315184
5.223607028680269
4.634907717425686
2.638721956813717
3.881818663211157
6.179785252989826
6.223383263578459
2.0126953368571465
4.8226056764432
6.6225538918912585
7.389420146775488
5.4620458158771745
5.106332206937422
1.5068843893905715
3.427915845781375
5.322763977432536
4.351721651197669
0.6001711688156355
0.7795176575676496
5.04369562789201
7.661730784472125
4.308044256353567
1.2681861368986582
2.3659048968554552
3.538224460970986
10.150526533775645
5.2147200415648385
6.099767047745575
6.726200952887732
5.428016556065734
5.192720273963027
5.1062581977503845
5.5691467263736865
4.115141524146211
5.265511330702486
7.218937727440926
1.2677498458417966
3.640869111411752
4.989266802230596
7.323023793295167
2.19054450171429
9.722606596870595
1.3707968198588096
2.024025832782293
4.03402712808726
3.3752256861160403
1.7922926670352244
5.77642915103266
7.224038972992649
2.4247938256301578
3.171678265339132
3.2604252052351232
15.671266716789912
1.1488844663668725
4.51827147478603
6.790579334225649
2.7958327219855015
2.507156950055749
1.799738418426544
7.1114879103142545
4.659173403474473
3.324552178280545
3.810722806180338
1.6100034129446574
1.6093744602090905
7.20731946269882
5.722471762400726
5.729593968931474
4.249810273339427
3.8588433531709936
12.63749181228616
3.3741952004786224
1.2646594558742081
0.983924182533511
1.8444048627283263
1.964311075953005
1.0515200593605694
3.645158727459231
1.6953522572325612
3.05917531948641
1.9006719311320739
2.777682911374584
5.289274542336453
3.0525452033119986
9.584665440036947
1.7247812443608666
1.2751413114997407
4.4470404307140425
1.1287291936015653
4.847918257378559
4.41472343446988
4.387540966591545
3.952744229401038
2.75861113875304
3.3803926746583683
3.269587188006252
5.487620544683487
3.91425916123119
7.628697755777513
1.7857487211482719
3.515487678606159
1.86153113772168
0.6850853488614427
2.9207980825428046
3.7366281278223887
1.695678938051131
1.0268660964753833
2.4934758342946477
2.4930171262868503
5.836004189958214
4.683310982800321
2.0802925416461737
5.446247036547326
4.351533545134353
11.814230856067125
3.1737982549639643
2.4539437287514074
3.9519057368899713
3.15861436558564
4.933542510324674
2.6550259260928457
3.921470969290571
2.9380545712579518
2.306586713679834
6.547251644839873
1.2932369001923234
6.595846359335421
4.726001334671621
10.279818374705043
15.10326240566153
3.379618590158695
3.513739612158101
3.160427008368505
0.9325247988266756
0.9794946325543571
2.149136480565156
2.595063494218031
2.4177957650345645
2.2233326230208297
3.6167401079803607
6.736740332908465
3.2996794314085705
5.18445172999371
1.5312138456088509
5.782145415829231
6.691720710285594
3.068949542865989
2.060698697404028
7.826164801851597
4.60230045457107
2.458990657095144
2.0369119002744607
1.955024081531851
2.8749687007345064
4.792852753878309
1.8725966184434382
5.494578469707327
11.281087999206239
3.603645105880637
6.482511216198719
4.523266913155459
3.95944667734164
1.9776112898433176
2.896865308582665
1.691881114346902
2.142120423319722
3.114335310083395
5.638770734718016
3.835030815231562
4.881506151123662
5.691738557946415
3.6571566570726595
4.902584712692742
12.365145855405725
6.473834959410145
8.38855147768594
3.6593881032929634
6.506439982266158
1.3895731368428892
8.812658853208156
4.967513386613691
2.4993217324799626
5.772722908038324
6.956701063432177
2.3737108834874623
4.89972670313516
1.7736655485550197
7.4995913592359
28.275390162103488
5.217660719702326
8.06841927361698
3.160845459246479
9.134743080711166
10.107683688182213
3.2123433813014213
3.8333728518004917
2.2501090902710223
3.6610517878719384
2.1113750308060677
3.524470867209884
1.638946011573783
2.9724657627452693
3.315715853242464
5.100218802976697
1.7993920234611567
1.1286603845528933
5.419305767621711
2.7057883704550014
3.444255827084228
1.4680759298359043
7.618842504297394
0.6845498404167354
3.3379785006853244
4.405979083329732
1.3227483833348541
1.655044455350828
0.7388816808408168
4.087640103597283
6.488261004023608
2.746874166695171
10.90397988735656
5.23309286563438
5.08678184891395
3.408956885238221
4.585054895083258
3.016818566105726
2.9503961508703074
2.6301997950531577
2.340276109736199
2.7507235162843875
2.2931633874431845
1.535355739666417
2.521640172369537
2.4053432475037475
2.368095647009207
5.589878294306799
3.87839239279306
3.7580143588004633
5.781743614987059
8.796748182431296
3.070347706017017
3.663258151125901
3.111809279762434
5.447894394848249
4.92856933545567
6.379484916796685
2.3907649439205834
2.146865453561637
2.535987123920895
5.487126892199444
6.71910377597596
8.362965898555744
5.4180707111269095
5.705513142294675
4.042449721447672
4.363874963877994
4.483991150127035
4.29067764005894
1.531363920625093
2.5475729157226303
2.7789909726871125
1.8466934849611176
4.3409307153796615
2.6971817986362083
3.531476874777401
0.8572156858330839
3.8573347998986147
4.2671669157475725
2.190096757735809
3.9019815121956247
3.7509413832902494
3.4016687585549032
3.493149850058792
0.5017056117602803
4.644730294278292
2.962836443520769
2.985594955860115
5.4980552156547295
3.1696690717455884
3.3188472255256114
1.31120201209859
6.467371458959157
3.541027618385004
6.957962243349847
6.734238932205698
6.261069657113865
5.143903180332031
6.637268028965252
6.987609322742324
1.987149983286538
3.346593442632616
2.042036994919002
1.0804652211357992
2.151630962322156
2.7354943442196933
1.7477166640637865
3.7967748320210424
2.761687162230121
5.975332846000958
4.082077707995684
3.297336444766157
4.267172571925176
2.017526414707468
2.4514959283873985
4.393569039673222
1.3826787683254733
3.0425078312570992
2.682581175494074
2.386757902326103
3.00775882963801
2.1581753367600687
0.5353025966074997
2.8984482480454123
8.698033243164545
3.823051916367287
8.64445016287558
5.141413240659597
2.691680707066089
4.614745587050713
6.358442956567818
7.162307820433239
4.897702123389706
1.6843472403411501
4.194129224999137
1.7869021963140506
3.3733784053848517
3.7098985455535134
3.621857458332019
2.3978324999999034
1.1776201580980576
6.35532454562748
6.514712184560334
3.875771201760943
1.314653386698884
6.653554319489803
7.328728607570035
8.859350659203576
5.910085965505793
5.447313253787159
7.490227155047539
2.7328592911871827
1.7069195884239132
2.575359774490821
5.687535698186607
2.3681338016021436
12.3037839359652
3.150689133631742
6.986648441247257
3.4013472845131867
6.869995408832767
2.3243781696332673
2.105226516607031
2.635553877807736
0.48472788838043385
1.1061983418916848
2.6541962820334914
3.2670150298254685
4.290031286485608
3.6435700960999062
3.722445065642149
1.405919244466034
3.470190586813905
2.216695857468553
3.2242947397004618
2.5396878101703346
4.735195943463044
3.828813134627976
6.558638591950171
1.5975973221965696
0.6981547405073698
3.654812104141012
5.015384700965857
1.2482459760309415
1.8327753099440083
3.520466913586498
1.847919525726015
1.6249591739255318
1.8638352457192355
2.664923159587313
6.314047969358492
5.795867881602603
6.919342625022654
7.168493081120293
2.2689396330045346
3.3336961192605497
4.4897314490608435
2.1223874221830394
3.7824290619622696
4.3164023664657725
2.092877693117035
3.2507604513905792
3.7093914360142146
0.2298176555771567
4.044116580985509
2.293388951050877
5.497991422612614
2.2204411852847823
2.7293472744906597
3.463054760936559
2.12443517633054
5.640231797574702
1.0503169288666536
2.8357768204563736
2.695716288873834
3.231902756326613
4.272610487179942
2.642714934216138
1.4266534663374835
4.070357335693384
3.8533767720738172
4.634941375006114
6.936549793660986
1.816349404874042
2.2974175687027434
5.220077797055947
6.003014323835905
4.116172779342087
7.396546380657441
2.0883738429401326
4.055358324966346
1.7498337351732374
6.386853173176367
3.309607640216799
4.031322035721861
2.5499464870592066
3.923932900033072
1.799954858548582
3.4620053079354016
3.7002339222143235
3.110872721939756
4.271447766125267
3.2522564812334798
4.958099507815297
4.1633772739711485
1.4194471958800252
4.843839055825372
4.4956907059945745
3.175353665232325
2.6080094146257107
1.8011684673504242
3.82425000057962
4.548690970284411
4.482025599621053
6.555246778859732
3.0662749584353968
4.504129596025542
5.747138067900774
4.4321751363024
4.057442055687588
5.065181795175574
1.5327738852897357
4.961879015455106
3.4340595210753104
4.7041241220749725
2.3522918846096363
2.1176779968985744
3.8573644080427605
1.7848186133063686
5.547728710884532
4.832861199561251
5.263826577204047
3.4583718852149747
3.2014317350394457
4.792440694980122
8.619528137448878
8.765173231069856
2.3034371948905394
4.409336016810271
2.840522637700774
2.5493158579010555
3.974010946615117
2.934092537798908
2.5108331070783545
7.824520423704552
4.6256868978993735
4.416597592774624
6.469603935690387
10.193207342977772
5.300783009786376
2.2236445710625716
4.0778363289754465
5.610865227872755
4.260300573122031
3.2394325259392707
3.5089715783689335
3.4284766708249568
1.3010175511803272
4.957698659095102
1.9508462472745154
5.2075513541951866
6.779615324171913
5.4052114408301835
6.14933089949065
6.701112551492042
3.267096199554586
4.4922255398532345
7.806069645198164
10.269021162809214
4.31033707443384
9.31149377919893
4.164033191253979
5.363578760254073
1.9929042649187294
5.527488476023234
3.2619547615143927
3.5136100601767786
7.9394561880480055
3.3138903487436626
5.907958395728651
3.8228294964724427
5.157480271216736
4.241435092963569
1.2591548247493802
2.0344391373502275
5.346972415706127
4.429456179134736
3.2170647585896974
4.045178182179499
3.59843997377972
3.4678050247557244
3.7758106757851393
2.5901189807906277
4.507619147509098
1.9647735542987144
7.780667303528731
4.171741611339682
3.204366138761722
3.202114444036233
4.6339034889384605
5.174413266856361
4.8674271277694245
1.559142889507394
5.7155441115273655
2.2089707261322977
2.99115384622427
2.098421285057958
4.079235427531169
4.587481388454719
3.276240460259936
3.7766738242803592
2.266934220295882
7.399077648319481
5.169266233474605
6.795199324124976
6.189406880876436
4.82994470143477
5.666427524547877
5.326337942155344
3.3851441554644865
3.8902727317907395
2.039888593564185
2.483464719620276
3.2892743350542606
2.0835216928486857
2.3510084222754632
0.9472436640741869
3.1577371233845835
2.3086685371364113
4.244404299047741
1.0868995823449064
2.797408107105431
3.376549447026552
4.620200853911539
5.37794971264545
3.6853433862356764
4.0090303508288265
6.296158067149002
5.142055599037932
3.3375255189467103
4.188213600779358
0.8350268710854253
3.9917446693406693
6.495654845159153
5.57065819180558
5.317626090919933
9.567054448451541
6.274176044706923
4.903007114686612
2.0183865372213554
2.5351935594693864
3.364780061715276
0.31942164579086246
4.178374047513547
4.309662168221819
2.3542283330079274
4.048062720100645
1.523647544772718
5.362164008148206
6.884667162566797
5.506922546604048
4.2646660432688295
5.182902214345044
4.055656197453419
3.392304914931643
3.9392725709899783
10.538743467458582
3.672175312762391
4.97456324819309
4.3664321932138295
2.1123155665650994
2.4463830622576332
6.939208238808848
2.7638579064911952
4.666955578261045
6.3696451998317265
3.0095358911322485
6.566731535791087
6.601659973810859
3.601906953329855
3.2937448345501434
2.8579375348186353
2.947124822810366
4.85809706903927
1.7562831456840733
3.9931079838041996
5.214334669507307
1.9493292921608802
1.7792668965199736
1.1418303326409698
1.83274332065129
2.109839286547105
6.813755354618233
5.199726370154874
3.4819825936730706
4.022389764865141
3.508313321170583
1.7570156790917706
3.6431895921358124
3.3072972903835676
1.659455936501189
6.41387580539449
4.530424281494943
4.435014357140733
4.233683535590196
2.998955794694419
4.269550122632371
3.842313203108731
2.5941402092423567
4.549087408580249
5.880413108808727
9.063358591370074
2.1043900406252796
7.2309329458963765
2.19062424786338
2.259238189478321
6.242603354471296
2.8447766228861204
3.42879133013054
2.729310306989786
2.2095769394657108
4.416197921987519
3.2930173599834203
4.095103414550058
3.1293570628810703
6.67909434081155
3.9490719731138375
6.271434460874356
4.649519657047296
2.746502615842851
5.50696118868754
1.9246658521396593
10.600981512283633
7.166138122441134
6.954916984383473
8.660251472880352
3.3773489209160372
5.524499113917427
3.455083103696862
5.309461902997248
4.178214131972463
8.294965234507748
4.85908249756317
1.1510254121842465
6.41797750019702
5.9657462133793855
7.194401077659737
3.285594346918873
4.5295709115269185
7.8714938145197975
2.6233133957202877
2.1668628817171185
5.181171354234989
2.453254192115392
4.693791342865477
3.9562677160976345
4.445679156129046
3.240053452802947
6.566744178597444
3.9379531535468906
4.394921026867445
4.694527525390409
3.215110609212181
2.858451355573465
5.906762776002339
2.793723141512278
3.675760058059211
3.1868265035642698
0.8501456803103574
4.895031261271963
4.3667228314791595
1.2398256993290822
6.280338975464304
3.515708538740202
5.1120719322982575
2.7237881414070246
7.854235001636758
4.84414074274976
7.246094793880593
5.7460702767088225
3.9814304984425255
5.6270458911627115
5.080474379203091
1.2642487485286387
3.1664414738661715
4.3874873935822984
3.1498845087429856
0.7940574714666405
4.755154030233022
4.121733741639172
4.2263283917477
2.1133424601893447
2.283387169915679
4.960216933413659
3.50679379696065
4.2523918411763475
1.405696573075793
6.239176540489501
1.8232763470446751
4.2056579961791565
2.725942828904492
3.2926248502430187
1.601979304774012
4.371498076571196
5.025463271313142
2.4683693657584613
1.0734844508113348
6.556829930912975
3.3185315909286923
8.549595362478307
2.863226026692543
4.343131460751829
5.673609454400658
8.025739881486816
5.038487046335746
10.188169677049354
2.1633080383166776
3.3382243481671576
2.9037265479044385
2.389846027599193
2.263448295920247
3.6244230943659073
3.543742113999902
3.9103568473701045
2.499440823784564
5.544110802318158
6.308167820330331
5.40284555460032
3.5875410497086775
2.690677864014321
5.696944522336885
5.583788228579269
5.182182191659773
2.445005810144603
1.8915501663053214
1.8915163797793901
1.9524141118129859
4.899365127392742
4.2446899412490575
3.7691786403835885
5.374197505589097
4.711004334588645
2.102105634949944
8.151796105291321
3.580686454430773
5.811408290702029
6.382740760608778
5.826403581822378
3.982366907471955
1.831108337849753
3.9341779917301274
2.6558560340392856
3.992631943830497
1.4773312375227685
1.8430082361915325
4.594844956670814
3.982668540335117
3.6688909803231438
4.063206089651736
6.938145181397115
6.034882472829758
3.6121669684356923
3.4369057353846104
6.255801689134411
7.852386489894466
3.3787825365619963
4.652730223696859
2.858174077585244
5.92779581729889
2.4611138462149285
3.3836215799204834
8.58733972156203
2.5416186076758436
5.93611517703284
10.184477804208415
7.228885042803946
3.6878788922477264
6.235508279652299
6.373290122286341
5.953037644995018
7.104330060184753
1.5019136893293434
1.8094899754258897
2.2785048986368
6.966158144351075
4.07352294172904
2.766749286954509
1.461557968816865
3.8228196776764727
4.434883586036504
3.476254141763709
3.4700565174986284
2.8797589320493637
3.3964119535919233
7.485222321164492
4.118302079621704
4.13235758524395
4.857031557275492
1.8867369394338742
3.5839384669383536
4.401798585398766
5.983635157928621
1.6852124291596666
1.19295689849082
6.5652747536586595
3.5777220281041306
4.112483066153189
7.4002476473851075
2.803432523300304
10.632800612877375
3.635549748790641
5.158770593709222
12.670241759224716
5.430230450012858
2.273062953415823
6.278912474445915
2.4390055812265716
3.953806774587113
2.295744287442924
4.628626204830102
4.0842811781788395
3.352942289989026
3.8946784799919154
2.580139368818009
3.7148746808754325
1.5646134165606942
5.668841335712648
4.748407521963469
4.173052348423307
4.727331801121775
1.9294489301625468
1.2617179876154572
2.983013359107047
1.6185498686813735
2.158046927469613
2.690685714920216
9.327117473484263
2.3815516819252873
15.545647936782379
6.6530035664489375
4.289022579921344
4.710718130991482
2.2215042130525484
3.569114476014258
2.1621556242749747
3.6392512377411563
2.550567496425698
4.8013128162043515
5.717013508185575
2.950133126962358
3.0330555432059225
5.15376926175501
4.532608470591868
2.8656902501269323
2.738545922622599
3.5043169717975724
1.567005271003468
9.260937113394137
2.632330806351835
2.8485181920355624
2.4458989793323687
1.4978380354662142
3.6336802890163566
0.3170425209970616
1.3014862457888157
4.562242520271468
5.456515008950519
4.522398890564855
7.510354071820001
3.7050758976326548
4.590121996544351
6.486633143919083
6.469687409986087
4.825736033443541
4.21875914014038
4.658854395992374
2.0735116263344167
3.342307649526319
4.2558634655482255
1.2749422753480624
4.559455881156916
2.8665033951244605
2.0946580638568544
4.288621640240866
4.117467270041915
5.175379099474706
7.607686522988991
2.2975526891896316
3.1424702904991135
10.974766300384648
0.8660499037477056
4.1472386136734904
3.262707271278587
4.133988843974356
3.3403846344368406
4.310965463098643
3.675921972040702
8.897637818562925
2.9507242609134336
3.780305370451626
7.573800452088085
17.22717169064856
1.5388259857558035
2.127301968421778
6.224625505375
5.983857132678365
8.345295278340723
5.869913126399308
4.086390762884932
4.450937426098327
1.2206297977860232
3.1881302543564343
1.9951219250578873
1.2598638498629775
3.566273777779916
2.0889704308310297
2.183925850064495
1.4176671659564772
3.8498266573924553
6.509821729630313
2.1447069625525006
5.9440270427869555
2.932018086485462
7.342406857572682
3.266013151783484
2.2822196848910186
2.075065442161213
3.4528463598595676
2.1029145149686723
2.845771528141417
1.3851252229288864
1.7293499015219067
6.808411520920005
3.804320910079777
1.6640180044069377
7.111023684230977
2.7907682483137775
4.116854923796605
7.46103479394806
5.997052073456997
1.8535573515760349
1.6696916366505947
2.6262127275145466
2.729636604431991
5.317054386217425
5.617733506238629
0.4780768608960362
1.0459051606351295
3.9726176309431476
2.2598665136048193
1.5349014352857082
2.363043256224494
7.042946200573112
3.070977289146238
5.438714237612354
3.9954234021461765
5.265723004138181
9.022237865241001
5.250201546817333
1.72930244362878
8.785542465123488
3.778523141891372
2.804702195176285
16.558689069674553
1.7562946323601392
5.209018622853494
7.847232867346301
1.1181346212366827
9.16800481559018
9.99232152507734
2.2827661374085606
6.444565549544654
2.9806877463942523
6.039956267632997
2.600582714781034
2.2747452505376744
3.526828217801384
2.9335958643017572
2.2421972211082672
3.2361440216189674
3.659252447857592
0.8645905214934517
4.030140840841753
2.0747064212049784
1.362352431481979
4.514124401546769
3.0596856245074044
4.228769376961156
4.7641622080319035
5.723675224342306
4.748716740944761
3.110371557875745
2.0478347395182865
1.1353588531923418
3.5400111347653853
1.165184347807841
1.9380078591014651
4.526711866773574
2.8271032809144594
5.733673775607361
5.555155629707597
2.6114455837625288
5.2741008002389975
7.376494045548787
2.55933083678513
4.269279200026276
4.233305011100495
3.912045063875658
1.7751664721281177
3.459404078959806
4.575561645005938
3.912754976161634
2.535114705926013
4.487111568816124
5.096738180367512
4.409962017780881
4.019180321032322
3.0352867946720203
3.0527019006435285
1.690254854864774
4.09822167793289
5.391169153603781
3.023590795092322
4.082350445971401
5.900418691658693
4.209467284754382
4.7683217459082465
2.1486378346239174
2.532543965277924
1.9119123488063938
3.396166567572135
3.1093038665454236
2.7956263761085935
5.759613714182964
2.2682064732103986
5.219052340881298
3.9793185474664683
9.192939150797589
4.468082538257446
4.525487958009645
6.126007563384957
6.220343573893958
3.0172000171302296
4.014677496275038
3.508933907141174
3.9929764552316436
3.4552673268534346
1.8886127190979776
1.712154194735383
2.946929973110539
1.1658640240867464
2.4119703663211833
2.9037383270763173
2.9414481360893676
4.221745149553926
4.139906250549274
1.9782353085342095
4.133611119938894
3.7349801313505053
4.264371757892386
2.5855928791869625
3.179331404356773
3.4086682394715204
2.0657126611972627
3.7685618869386324
1.084920816426385
2.6000459186281417
1.4408009489424358
2.7435865527948735
5.563171308986293
2.4259841283317964
4.690500991602398
3.2647564231750037
4.790185468775163
8.217460545720227
7.7265679460819685
2.1292168949724273
4.148589247137004
4.671871470116667
1.5900950476222968
4.933562542398737
1.2750872456114992
2.4422417044668565
1.107518327002124
3.6138619434284527
3.2448156061582223
2.0052721056515024
2.8915237746326605
3.7986192558050957
2.700943569396539
3.6976042673733307
3.946407773250513
6.148029193578075
2.7837267514990036
3.3439150779494784
3.3225858166603506
3.059461148224203
2.39130915569977
4.456568096676232
1.7454093142566507
4.535573121163055
1.5606370931683513
3.412080033664816
13.237245581681321
3.5734183741808243
1.6218658609614796
8.51021270362175
4.4178374138409255
7.151014490158817
4.976870848228699
2.5624630493119156
4.545638871008916
4.325000870810939
1.9771384465602249
3.8666616341340907
5.7347838444319175
2.8033392620266877
2.663043314419213
3.054468098627625
1.5017173607585486
3.5284818748583437
4.3658405215446034
1.8516639915091304
3.8363528274525476
6.7586917480670206
1.966356836735531
8.450145026857799
9.221333106995692
4.020956423639822
5.682539126264039
2.3909455366045482
2.7378155460748657
1.9855464384015784
14.573746424362124
2.5171807559032278
7.284606291538215
1.4868355355578298
4.017294201681512
2.6873673648316645
4.571470791487784
4.780465019921001
3.9884703244263826
6.766644007047746
5.238188170489143
1.3183059040274598
5.183807062649835
5.1996453059779935
2.3869179228947743
4.038762779966346
2.681425040967627
1.7162492609887285
2.8196820290770535
2.363455381239453
1.379822972459357
8.098670443177804
2.3689244674552365
2.3737563195182982
1.0350656301051786
3.991729439542458
2.8986087701087855
2.173082105634147
4.457552096061853
1.7776137493081878
3.7859938799128963
2.297195214004651
2.6903007597917736
2.7660859120299763
1.0505704689071433
5.248728082478756
5.937300701705192
2.0747764401415476
1.3712112811313917
2.1629690707287206
3.8143632416267352
3.98869430367709
7.161947124508883
1.6231701114277257
8.42336650786309
3.2566966455958215
4.5628862830983365
2.0547396711852035
4.648694178118848
3.6022531400309306
3.134158285859673
4.55893422572848
3.959942994233818
3.3424136827760464
4.912348094800079
2.77414058621337
5.647909391991205
2.260709905582276
2.912085868638473
0.8363206631287295
4.334056797971379
5.3917200215402366
4.467352122196548
4.031778064277224
2.96447887138337
5.001286535771008
3.3078346023313987
4.649224164464596
0.9349073332146773
8.388082430253638
3.1679226833223413
3.3557336521560597
2.4411002239346176
5.375630759198593
6.31263445235132
3.540329317219903
6.165243154280292
2.984155418415305
5.290610302170992
4.692245615821638
6.300082451764019
4.874031536879947
2.1383574544012176
19.265999666780058
3.3462158701007363
4.830223364749196
3.7559998298948147
4.2126038669784105
2.5461627929118356
5.125729163317347
5.01866120366273
3.275545285863415
3.057814371515092
3.533063950801484
6.782230790150156
9.748017528204999
5.27205971850056
2.4320424868232156
3.6379013857485485
7.066070865552344
1.879784203890853
2.9724136099303498
4.814630122940844
3.765175627292815
3.3852065492194683
12.400629391775057
3.1633930690082477
2.1542089904582764
1.9491404533220662
7.152198087553391
2.988529347807925
3.3651357271261406
3.590372008378541
6.839459514238922
3.333830772623176
5.41819860548576
5.111924881700265
3.7295508487965914
1.8904299044217556
4.995152817757005
2.9417913418410757
2.35758249547569
2.0387343407086744
2.566702322275704
2.172939922770528
3.4511165340012697
4.129122729507702
3.9797271864065102
2.8919044066716375
4.519858621571243
6.040142469655237
3.2313846875614933
2.7775158020330375
2.707815741426535
4.677697999119876
2.4599767089489277
6.523329291346767
4.285331133827906
2.486737451603538
1.3243172571591595
4.552862684261868
1.4605547179808915
4.1163302401527355
0.8922935333707044
4.86521322806236
7.088888673434419
4.933299409158002
3.019666311958844
4.376541443563568
4.748763846226083
3.594610376608542
5.1781065680865535
3.154411243704744
2.8813005544295915
21.704461106690868
3.5752524542859305
2.83283059740618
2.571794214728354
2.7646985913891613
3.7801948399837855
0.9845964920125779
3.2460196490620983
3.8432767592216814
4.955478484668935
2.071797513969007
2.071797513969007
3.1996712533087233
8.94271911187293
3.796146001978578
3.97237331823224
5.127401553467582
2.519142677975326
9.712887199660695
4.4019616814893645
2.063949391735055
1.6392651977188732
2.143023546879939
3.60214032291632
7.365983049599693
12.362650251955273
1.2469428006223984
6.190777004405147
4.077064601132456
7.506615787841609
4.415011788631013
2.3883078655864862
2.675947066205597
3.9111296277996206
4.216816761263655
3.141018227544511
3.692971614426384
2.1557475731743883
2.5126169988537157
1.755851059469622
7.639895634965486
4.58355755795612
2.959004519252676
15.694016017699049
8.214119181764586
5.219264100000308
3.7080815013195245
3.227522285066719
2.9012857201865465
2.5470806889309947
2.333541287071692
4.219027403501643
11.068546539512537
7.044197677704896
2.619213904972066
2.9016437106499025
2.5853067891291217
2.705171048985656
1.8851193295374147
1.8856309811324135
6.4481514243996
5.156964345418657
4.402022332597949
5.631947988339258
5.176859174396665
7.21888229572073
4.18198818778255
3.275334710699137
4.609156223364886
4.150471740609708
4.847431409855536
2.24688105857694
4.011764699153314
0.5175195495604505
3.2005709972248932
2.513687415980451
0.39802366325225097
2.1358392489999787
2.721141065390181
2.2834567757586592
1.687995158598073
7.041106018320549
4.053990128299617
6.28829701980602
6.333935027035814
1.3496829898353335
4.0557112017097605
1.986867826779856
2.0785096963375103
8.861055800242939
1.7345515046551234
10.760335831747122
4.504012079079144
3.0834699626055238
4.7339008420869675
5.949102341475911
2.0927998534106957
2.438307269055689
2.8140034511787855
5.992082405794564
6.209144726779718
7.224744882358707
5.458640196375908
4.5002592700270565
5.7148114393691465
3.9900030866773384
2.54897823635112
3.406926749148537
1.159834496300882
3.5992343209553157
3.393732370650651
3.100746641794051
6.8369742074077315
3.841205278896508
1.7322590445867483
0.9012283091617665
2.4770142531315047
1.6710851099699373
4.871802088123645
3.2712659109351514
4.7819722228555515
0.8358661627840065
9.024932353320077
9.116186995985496
6.596105262592454
3.251667319275866
5.3266332216488985
5.195333437689058
3.0296184142540605
10.356908364619903
5.675476560751485
1.5145386787077704
3.9685490044360554
1.5176848367110007
9.217055026846861
2.4132550520686786
4.382787329476328
3.2584149683497112
6.791319231077418
7.218697504955022
8.210711791693605
4.714321926202633
2.115276356914502
5.416386026936799
2.59722416886799
3.8746496288652126
1.3204501888735285
2.6414858294792563
0.8176918625727807
3.2775279015987246
2.830754785916333
3.753663760179606
4.8374259545388
3.40891402595249
2.23017360774107
1.32344608620088
2.0324776129285165
4.223765815556509
2.8435762881421462
8.63416661283304
4.409477017837535
5.282838459900771
1.1573453477763624
4.168970560491406
1.704835645512689
6.4490164585639524
3.4954685002308725
4.564296467638045
3.311567788997919
2.9292864097210023
2.0878867817822933
0.9030870782500217
6.769097328118841
2.5141243906633988
7.812503708587802
4.543694868081925
5.355213271266213
3.8207323175065926
8.599249116030194
3.3531725744532235
4.6510074591372454
5.464236454196778
2.633224443430963
5.222840692573368
4.54381062969209
3.931417481265152
2.8271008273368436
2.2753100767464365
2.744614343885185
0.8159313621367642
2.3806463062068297
4.339176973963399
2.0327093305354476
2.021884989129994
3.7391975554152186
1.5153321128935642
1.659557301480551
5.111328791607933
9.224267260547718
4.7203014116406985
8.79268294568121
1.8199731137861423
2.3653313867327816
5.120451152934664
4.123684948297375
2.2020850323623073
1.446314443214092
2.777001625632396
0.9973938170697627
3.380735095964005
7.126919366843075
4.029314856955372
4.340030172668142
2.0023288742759546
7.257594317065774
3.558749763953262
8.324935670824901
3.059336771692183
4.279463431228264
2.0901357943833516
4.579841739153755
3.2979103074444804
2.984624040944011
1.451691628852994
1.9935430828526675
2.795816307507601
5.569937150481103
1.443488982726794
3.8819154032783927
2.397634367659771
1.3777810719871253
3.268019302782617
2.0467577005662654
0.998112862594809
3.9350154228026177
5.048398284626565
4.4125377644606205
2.854482301884554
1.8105144591719282
6.158268972555973
15.212732754577804
2.5608507275430057
1.8554976474555767
4.794875104416854
1.9697973730125866
2.537312554926111
1.9035009774637255
2.763716047546305
3.158669696506749
7.809908829503704
6.642253569541548
5.391570600729485
5.404814808451915
6.466534166241674
4.485686585343414
4.445519547911616
4.615658182574983
3.5569733820420697
3.187282355778132
5.320447048135238
2.365176867087438
2.27346558041668
2.811781919077787
3.1589063676951286
3.5378277603438524
1.2962297894066568
17.99076734271418
1.5493489358246986
3.121165830488646
4.216580715259084
3.5305114123472423
2.515884074019077
7.607879507790559
1.7871870414136863
5.065679785000571
3.6223583788790523
4.94245376640081
4.405527573878266
15.100372235309214
1.4081872026415685
2.428450401417182
2.5047242332225306
2.1253618456166548
0.48180787042257106
4.934912067806127
5.3505215849573675
7.922116935094986
7.169295450906938
3.7935142504285726
7.708387164953871
6.931125977511349
7.087468201617204
4.829774209867794
4.924404835206649
4.713566638221822
2.174675718515405
3.8936712137307543
1.8334216648890236
5.145254285554723
0.8096029414610676
2.783086566532683
2.069893828343625
4.348935348376554
1.4663077560472921
1.6462681221063515
0.7244364866642652
1.981664455449989
3.0706870570993563
2.4564960654663426
1.333004951785902
3.349380489888245
3.3756620167075377
3.3380754126670467
2.5188634185814958
7.433568130967099
4.145880670314104
15.615740743975849
4.411347595050847
4.008013885074591
3.2188658686489418
2.6600454010893095
3.4680031228020094
5.3116379705289365
3.7255187988158025
7.117353492061269
9.01389447333318
3.0787185408832816
6.70391448578789
6.115242682007344
4.557144485696547
4.3181534448947305
3.6029177055120436
7.49404332239373
2.8866835922964333
3.0105607577298183
4.47819457370656
3.4215814111284173
6.4678160846626
3.5248777640773663
1.7453190163696546
2.849596257132394
0.5761414930490794
3.181074306816385
2.175167342771133
0.8004210795226164
2.5732822703988845
2.7780401101366863
1.1670373673745393
3.2183828942725157
5.465675959450982
3.5616549449412087
3.3025361834641416
4.380808344272338
7.825447216358481
4.242954090261983
7.394904298234407
3.6031908215520474
5.943895366060973
1.5700372613135634
1.8028954466821783
8.140176885989703
2.759324447712528
1.7458992890421219
7.226676168892104
6.35150370541172
5.035519683370252
8.342272135760338
3.7710591891508596
3.8220104772039036
2.681661099484336
6.763336536566168
1.5518022115033017
4.762168264188222
4.616158183629423
4.681537795371353
2.6408303239781143
3.483713942279671
1.7124412949298242
4.518290988447353
1.8311636768336377
2.2969113788429127
1.0229374344161273
1.274405682377014
1.1703285068959453
3.44193762623328
1.4199867245476818
6.4419376246612305
7.445394815151242
4.772130391457091
4.725850758032221
5.51936156197837
7.8317068513904005
6.1895316949041534
1.4327282830536205
4.701451452517312
3.780860192327567
4.013644347655175
4.577658871336143
11.5671536518452
4.552000699328249
6.380410745155174
2.9002173402616855
4.554794797366053
9.415299896479603
5.3914080259390325
5.771339543527203
2.5918333115235073
2.303897862197739
2.759790361519303
3.4672785891755655
0.7870124579746647
1.1140634964897507
1.112897696474664
1.5811810366357342
3.2286941498767177
2.0181688844808336
3.9509932572730357
2.5896271655842464
0.9365130681810584
2.9177414363547047
2.5959903818460806
1.8226604650235465
2.7829477566193317
2.3979526641521343
2.7342526937054124
3.7623948893076524
8.761332590388326
5.516346416987591
5.53204561150533
3.2504586419047223
3.8639133495908484
2.8941975950589502
2.5349384252310894
1.697368708398719
1.6911829504805316
1.6404224709974473
5.3521792821889544
4.2117938489388616
3.3906516447960913
7.125816787338635
7.060811250958537
2.762303652688586
2.3337371486427148
2.3825868618715633
2.841629065427076
1.5281740286478678
2.8477722172357196
4.670419915817977
1.842757159750291
19.362213466610786
4.889371970082548
2.6267431890795914
3.6680443375212497
1.7493435066169303
3.3676550780383825
3.097412590800158
0.6698136917843744
3.6037195070449006
1.039276622804192
3.622363983755915
2.064004020230482
3.881362906109547
2.9069841826085976
2.8318603496629366
3.068602579105739
4.427241388550334
1.01088563597953
5.171294561202401
3.7659327741183506
3.92758742525919
4.79407116778129
1.227863615245287
3.2959379374094637
6.227412681574931
2.5936081992830133
7.569311699872187
5.095704101779164
5.78870027269516
14.758844997968097
5.65898106443029
1.8924347006889444
3.734238083380391
3.5357678027608634
1.7083481053611094
3.147325334656995
3.3494590830601387
6.657959400968085
3.062996989308244
2.1239076338025447
2.2471529254147335
1.429973203442759
2.3598181552183775
1.4514217818904678
3.7367988518162654
1.177542090712083
3.7930624842747025
1.3415325482918972
2.7224720262889224
1.714182904542543
1.8996731896439563
2.9634185122486425
1.3590548430061609
3.1521745300843853
7.15459091477508
3.3698140108228634
6.071318075276513
2.5447740227128803
1.9068645128358104
2.6346284656395227
0.6623092765387765
2.166682486829236
4.202505282485368
2.818247584984903
3.5866639810978063
5.703771296246724
12.378354657347085
4.410642305189206
4.003019035598446
3.1359482229963405
2.658027487314159
2.0963254223591603
1.8229036082400123
5.7964126393036866
5.164109025527935
3.579199392775368
0.8906183058516225
3.126693323617013
1.8095180468043597
0.820368725230549
3.3845467143832764
2.8054395102786325
2.6746447639891024
2.6188026647605525
1.9523432738709932
2.003521078061645
1.2679639091493293
2.3073114780714197
5.171817794226512
3.3506113017856816
5.988611431090837
4.475767125371326
1.5894579414348597
3.9256466019999166
1.8098876436931661
3.2109535110040555
2.270832603839067
2.031716987818645
3.372759613386174
3.335090886303007
0.4708300437344086
3.69013757573172
5.566906857732657
2.04640064718079
9.757562648068054
6.371644932752282
3.6756974891560694
1.573796877100411
2.7736060606242994
1.3180295462396143
3.660511901990786
5.450009123061126
2.6956986736186175
1.1785760541753623
1.9745063644970058
7.140930770014064
1.623770526779805
3.806745935906202
17.126278396791175
1.1934448050534907
1.3028112601401858
2.106168736473759
2.706571845385963
4.486846569878244
5.154339619052155
5.03397093966742
4.374544287734258
2.3746155065508465
2.9050511680819264
4.458864309905781
4.99294812652439
5.088601132098225
1.7607736557489924
4.366475586748269
2.5251318589547225
0.9836925638355319
2.702503328651427
5.15813072488359
3.3945249085869627
8.111214225608357
7.028508031053132
6.4226883837881275
8.07395667800361
1.0538917413987747
0.6966481540840014
2.716743050155404
4.653522991434269
2.997434626773604
1.604365657771286
17.260429930294627
4.698339804661372
4.746672866311518
1.2663707053150104
3.0927620629976365
3.7293478818433026
4.373358843063129
1.841269272014682
1.8597340404729
4.412090281174001
5.1342287082243345
2.462341242967091
4.03199348920944
1.2741415288409101
4.165655528135676
3.855726603485785
4.089791673674634
4.175460229219548
1.6879650932637311
4.527675045097774
3.1193563059519853
4.889060584878168
1.3861329049725686
4.465698214518698
1.6367811266041485
5.017952652708441
7.039389747974636
3.9896386723146033
8.455820148093883
5.39884467884044
5.461904612124339
1.0054476264125336
3.2411196881024913
1.8924723520110072
6.411301586268448
6.489448378397885
8.963288816174211
3.1162561589999456
1.8662094246044494
2.9791209241161494
0.45085104381930696
1.9930055865456038
2.8291247103713695
3.4751011979611937
15.002263496279678
2.2642557150275873
3.250864799488162
3.476184632078655
4.619966931638829
1.7337395049047062
4.510173414083159
2.7340880097865674
2.123454081757315
2.7475807789244846
4.289960658720519
2.1553648347118965
3.8208708380601157
1.1714051007616637
2.0629127090902784
1.749504150292843
1.1605951226867852
3.444656670718645
3.4795995564107414
5.4972080185033665
10.595103333392112
6.538949818210137
4.105273566849489
5.213746715612375
2.1261283148043466
3.430667864258051
3.8200789210090775
7.778717768665613
6.9543767474092455
7.769051087686445
8.864387840882028
2.4841324378975833
0.9090827793111761
2.256099478030186
3.8905307325397036
5.053990936924374
2.2930176588028246
3.4586174396723206
2.883033841380959
4.433577428125591
2.094034941385711
4.6153149567816145
4.682481265023306
5.917120888017355
3.8882718869841257
3.1567913374000516
7.923070108009739
1.4906688639226107
1.3557417534603167
2.9405579425559805
2.2920744445953267
1.8375156658034724
1.197104665012002
1.8834446042743025
5.840660090366935
4.177255408686354
19.13091423755905
7.523003922900552
7.765925873771833
6.193990461255569
2.4312369436965735
1.0556051198362275
4.144306261418814
4.239564885708577
6.593469883060981
4.734784871818022
2.8568004790511887
7.073351113068244
1.8788937667099552
7.855692873717378
2.9468885293312947
2.2382954915899385
1.961851618557735
2.841782870563024
3.4774841824265628
3.6105076133512375
3.8024312033480694
1.2829388108338808
2.7947585406266633
3.636358010268821
2.723978109058059
5.229305159108652
1.6232805240920192
4.7116242734639915
2.701317711126621
3.467723878110366
3.0955648820865465
3.9626467922064506
3.066158148859443
3.9297852733125542
0.7593424849133902
3.796607985434716
7.850165588024303
4.679863097170685
3.690227195867739
6.216568373741757
4.769704978825901
3.655284688148671
4.288102931789273
2.882017886337253
8.252445966800988
8.091714347206057
3.743890528407427
2.7128968974751815
5.964392227131493
3.9889105720813243
4.203010581387361
5.946491756333656
1.4553784970442152
4.79768721735855
5.024334173351104
3.7176744695776627
1.2571235760321975
3.0919500963387856
5.25981622369072
5.5618863936096155
5.3841569316017175
5.854706339782824
4.700367366496668
7.488240217356376
3.0850540026507387
1.0330828396635474
3.247438094454617
2.623970827229227
2.0661562835557836
3.052617506896389
6.0417015687637665
2.582954588415439
7.125574122713265
6.903145102624916
1.8922909431717607
4.88952938340034
8.101567022530684
3.238668014294679
13.378586452896728
1.5289075901302924
2.68263428095898
1.6249380404834892
1.6015606967911145
2.863531941665605
5.54389843029521
2.985564569342744
4.339505588714826
3.187987386653403
1.9377579670795744
2.4858006071501317
2.9435770684818796
4.928364100639538
2.91479819091386
2.97574368516756
7.6383365057426955
1.8693477242875431
4.347737696585554
2.706053537646052
0.7970883440647577
4.975268766029565
4.195773232262087
2.688413937172811
3.634640626399097
0.9651686680150529
3.0834998572999064
4.170974021490759
3.17728281419696
1.8747762389252145
2.4472871767658337
12.251648812922017
4.9059179514428095
6.647374094015915
3.1270428126455707
6.151403866218315
4.591207885360612
5.134635446438589
6.551693761700781
1.2746054371057112
3.6464437449342686
3.6124587675716926
5.38465721546435
1.0657842008780178
2.5339772755311043
0.8479831887050722
2.0069044661173705
7.355631750443525
0.9462224583393617
0.7724487014782437
2.862968555424732
4.084399887344719
3.061333854801593
2.2142519614828737
3.116821532234274
5.124624409428653
6.322142150635031
1.5768995935523968
2.775540719764363
2.5158561814121545
6.318296609332232
2.4445712028463134
2.28990556597886
3.147912171074148
3.4425462200934525
0.37449265055665165
2.240157435577801
2.4445712028463134
2.5092512949198174
1.9727925656214864
3.033460087242842
6.127643296646978
8.71084680722045
3.9731141201377684
6.306043604291797
2.0724234598782663
2.0236865262404335
4.3731836289125585
0.6806072286488712
1.8639027980069987
5.991192275857692
2.4616753605682864
0.9124165781096898
1.4104781512819848
2.8128878846481005
3.706292302181771
3.341854364291099
3.977228020580087
3.858398147830887
1.7475663805904034
1.0281744396999624
1.8775525409934952
2.634982405652624
1.444913441373066
3.923551463437142
4.669933868003607
4.302685254865684
3.688070357661182
2.2572151736784383
1.8703742815339386
4.77586994346948
3.1551974568679104
1.1281596502304871
3.409230890472613
0.9450421578879741
2.339148147815845
1.4652977936439182
1.5913880079753573
3.4398127101105507
7.614062534323602
3.1748918104122947
8.792285812269816
4.482223089503864
2.975869829973277
3.911394675051102
1.6444539239497238
2.188250931593308
2.1839169040481923
1.5917479494513462
3.7373031051510894
2.868878765385664
1.8388861973267883
3.0690720431211753
1.5089545917890244
4.958723747875319
8.101336891804792
2.271512516914507
2.349076388904775
4.327480610370002
0.5769630503521678
4.410201155868841
2.970556699491001
3.086515583141997
1.2068749722236964
2.4265199784589218
4.337474636427051
5.177572211721633
5.872668038392674
2.2440243790815453
5.498919674855179
5.33937671482198
4.781961233232557
2.0224191357903716
2.5529771968882216
4.2104540911863495
4.224659448890883
3.3119865784190083
3.7289130869657297
2.1444237814349854
3.449588399437215
2.450001065499164
9.229919776497363
15.757828416855817
2.282461018826381
4.012601763618563
3.236859165659015
1.9781506885303537
4.870926671557938
1.3357521257447011
3.7070222081061504
1.4996474030453437
5.824234617324532
1.7273700786620767
3.1078791469176217
2.503696648230551
2.0795987751207665
2.4686919295454683
4.1160135370155855
2.521308908470337
2.384846012424199
2.465458267161018
2.048906080119373
5.98418765267512
2.300676971247249
5.051816601358794
2.9931949918591068
1.0589834474062823
12.557543149640434
1.1479936983108234
3.272440183961768
3.96311640453207
1.385627161787841
3.26720683319959
3.4859171668703417
2.0434491535128876
3.5271191544584273
4.331218024146814
2.2663169078087986
5.073034371703577
4.7158995270604995
5.448338383403309
3.224770960287541
9.536989513088274
1.7646732285454263
1.1642348404317522
2.1186405330277567
3.030215397322749
6.285828535978105
4.623827914859857
3.069270650270107
1.872600968041719
9.150301110257862
1.188481827447442
4.595250791798144
1.7048260901212677
11.679227260301243
1.5455179254751739
5.084201506778893
3.6918567247525846
3.743599703064335
1.9991444407638026
4.091632724342452
4.9970852224805
3.3954825728225377
2.345576539529754
1.3409948772332443
6.785918848313339
7.0167346680929175
3.031635094657283
4.375190513730831
6.000357521427762
0.6364565097152748
3.7801064019418
4.221984119529224
2.933053264834386
2.1559865503021958
4.781018574885058
5.625555480682886
6.5181815597986965
5.486638368815204
6.5872409819309095
5.012009687586001
3.117612685377825
0.8637710732877943
2.901892740918323
5.070427025139164
6.677235312720634
3.3462623633546142
6.436442080298319
3.8764616811054946
1.3127840033667038
13.470861613889408
1.5616265044816982
4.375062477653703
1.8662491900211753
2.559191698261591
1.1495292198835725
1.9798631076852893
1.1875401915273158
5.385114652434005
1.3835241423100177
6.398085090083354
4.833419142873215
3.470038649709504
4.675908453689232
4.069997438780506
2.8224280115428395
2.2492275291358848
2.160928618152802
3.6395024570601975
1.9947502294700925
7.818634772064406
8.261590689406514
3.190702659724615
3.1811227594620552
2.1650682240424106
3.3152098053440664
4.417533982326217
10.318733062256767
4.6999203096271716
11.34916731782007
3.2523881443408587
1.1387819001788986
1.344342349358511
3.3887758351393096
3.3679669857914787
6.264113107908987
2.213445042220705
7.861661410947581
1.7327833797037164
2.0912110211155617
2.989761341626304
3.8572535755729103
5.843413889615414
2.262875729964465
1.4222103564582895
2.114799978643492
1.6609327586506637
5.185922928970211
3.5514428755350744
5.1261847201322
2.857757048804968
15.425092635043859
7.826632083291347
1.4801437224044234
0.39138156980584254
2.4415303915874538
3.4776950176507304
1.388231725101666
2.008145154786818
9.421490885118708
1.4561732715808247
6.695846719207918
1.9408597394501157
4.249166681857454
2.4840318383530455
16.166536629629906
10.578549921310335
4.062749282226193
10.329381203937537
4.124631744194814
1.9712135307336496
1.1601185996708605
3.272384567622146
2.7551170412102604
5.653534531022571
2.469937399564732
6.2497457688771085
5.054790052269167
2.5506100395441793
1.0695854174721315
3.6670138589572194
4.604000950250223
3.386226216776583
2.5832492955304756
1.7634438986655605
2.436035780878026
5.046296647020667
1.7266890284512262
5.0449764438950115
0.9450073628299697
6.137823998052206
4.008636519835088
2.1468949269003508
1.862472436228319
2.093537052834279
1.113497779828898
2.1749576499243113
7.284280332823963
0.5988369686430782
3.8640412124124346
3.761850458985538
6.11510744157302
2.1665241080402113
16.746536768786466
9.835713523154244
2.6860670124806374
12.98974328056981
2.4110584749189012
1.4028129588299862
4.837502795422287
1.3799947479348353
3.2535225162018064
4.0644317044950045
0.9250366455536492
4.309944120262737
1.0982525562947116
1.2799759443408003
5.404721361774577
2.0373532225356867
1.6145596291598687
4.2001103600790985
2.1054721173300597
2.9302152322034805
1.507699500279651
5.180671535659239
4.290884470143068
2.823191221347861
1.9606981967333967
2.1517693854651085
3.1732320490501564
8.864625411223743
10.549437459811575
0.8966370610782013
4.221359388539508
3.9210858369363417
4.318249506434879
7.0102843615476695
4.394456363427794
4.9875527143525495
8.432423716102736
6.529873199093867
2.709143838002369
2.080255398831384
4.10895362059152
11.3208132396105
1.128938366463624
3.4716831523611886
2.8306141563045624
3.3126408551691293
3.0487601889817886
4.140794080464338
3.4627866065086907
2.132662565670411
3.3511783097714676
1.7425676796945022
3.288275612438276
0.9008773793281222
0.6184813000295459
2.0359979361320146
3.1860101463381305
5.864626815965732
1.9201273668162762
3.806905420891595
3.037201398995812
3.205754098315616
5.6055635063991085
6.147516230099108
4.503711251666089
1.1388176529942522
5.021980503758666
2.8286928798774293
4.735913883063665
1.5770997920194263
4.173006255517265
2.5871829706665745
1.750281610099986
2.246813114912876
4.680679312181291
1.7712588337004103
2.8111639844062344
2.141770015230089
1.5049969007945987
3.4546167403093353
5.490905784491653
6.985128769105498
3.0264079178123917
4.228388914692279
4.113846622315068
5.3814432196356865
1.747253319396442
1.3908613588578467
2.7626711532774846
2.586325231663056
1.2855863128113523
3.8207452125538857
2.5650833795666266
6.275904985577994
2.7023688021980456
4.2715912617919
2.9142415968289397
5.210751030756165
2.256759286780081
2.0343114529422763
2.9986785863766205
4.82339951114628
1.5313269683692297
5.518458999612883
3.877170342840059
1.579713154997892
7.89352113933638
2.472501129253128
2.439941684203098
3.3112049124437615
2.399174286955613
1.7624101554329115
1.8960298132256446
0.9919144050900242
2.0189460549556104
2.5808055335796944
1.5405571120101065
0.8569242381272539
3.6124986599209117
6.025663948631108
4.8969360398353095
6.044478193889558
3.4761771894103637
3.7595854407346563
1.6359712354500755
2.0250664993921146
4.289294014737751
4.212785789817778
1.5763245258513316
1.5325265592443078
3.3827039385918307
9.212550579342835
2.3129739775566422
1.9524942222029193
1.4255835164240227
1.4399812615127352
1.2268366063079574
1.7781992106479698
1.5009352569790324
3.079182537558908
3.2426282514839158
2.384681516583977
5.367805883114851
1.5302596676868045
2.6907795495700344
3.7950001683292474
4.0510999996837525
1.842598868681245
0.8553413625317863
1.7860333900423433
15.796727725696748
1.867869084674028
17.170636208242247
4.048460257928838
4.443895988118127
0.8036214405117988
3.3766698298866666
3.3892394141219793
14.135958174352266
2.6554957301197706
6.020487710644847
5.3644954500611854
4.347099783999671
2.439540797016906
8.0893135503526
2.1679744358119795
5.630478936181445
0.6046985308879662
1.5350101358217656
5.730044269024131
2.3617807304278786
2.462582821441053
2.0187671020352442
4.2187152234265435
3.910959972882104
2.2665670433141436
1.584072585608506
4.861195525131158
1.9452883485518127
6.706484181126468
5.031297628191208
4.970954500967622
4.599229759757652
3.0877944377519886
3.9862718830504544
4.515005542662693
2.467600913325907
1.5730344942367926
3.246255894528478
3.097276358969877
2.3397949650191725
3.1720892012516013
9.035134435003576
3.6789682094847156
4.094761984331527
2.505779050860079
14.077668023096756
2.9586823986168818
11.906867395188122
2.046511950684893
7.636442653838842
1.943259080226223
4.114630463987355
2.134310532450756
3.428242045187849
4.234753641134835
9.103753408314525
6.691163043129176
2.256187094182062
3.842675897714177
8.81134321448206
4.408177931371565
2.101207959019024
3.3677802023907946
4.064074475455713
4.843061815170951
1.8955033865522564
3.8588356617793798
4.028333884191899
3.1348842821614378
1.8142772009718424
6.834278937891791
6.542242413106486
4.632535651379953
4.787892429003846
1.9376574157870465
2.242160357651024
4.224883206020742
2.146140987008899
15.846680979046209
3.4752813507120863
4.2491254750249405
3.203964886037695
0.9339254938938152
4.730834267043644
10.346520248851336
4.504754442857948
11.67030568295712
3.3643857386611367
11.421788158355186
7.349860301593822
5.024164061939844
1.6143532320845473
6.953391692466448
3.126872229983254
5.646676686167802
3.3989490948827323
2.158860992394203
1.9812999812426688
2.521942402809402
3.6577673548516065
3.976227899122992
1.452610961548336
2.219415109454622
2.899235962939757
2.6344683582098183
2.52734494680002
4.003649087584433
1.7532897404903252
6.614305152163402
3.3292876071895705
1.887831181028242
2.1136715509062305
2.908018351867434
4.513276780244052
2.220849743918065
7.545351465630277
2.555610604102563
3.995415617114278
5.086454992590216
4.170727224991911
2.231532139389097
3.227677351559773
2.6378035936185014
0.6867130675111461
4.2149707812661354
18.26501503943523
10.041639859133548
3.31554698376017
1.0180864881477583
2.8386410995904554
5.483256384442748
3.836698633459808
4.279298378379192
4.183423329582511
2.362455383027114
5.935558616840729
2.8013365572269096
6.6736178385311895
4.83433884628247
3.8175710859446284
6.141416110802126
0.8488491265637934
2.548226845286979
1.9914605278912096
1.5793000246745545
2.633288498859695
3.3728106664945883
5.254667780403711
7.740941434533947
5.1375221928704375
3.0990755296030708
12.98338368531806
0.8995375654744774
2.5886326229618377
1.770213666727099
5.530485012182689
3.077705027129814
0.6382043379323465
2.560728585379015
3.3507212885977617
1.6889722131952247
0.5726422941000695
3.7050078929060337
1.587440275220642
5.968019234778011
3.3268171083256757
2.987504468816333
16.36751492719944
12.374325880805888
4.387629388450347
6.27474469707425
4.364566924367814
2.94142217807838
7.85205028464159
3.5945963867206348
3.3326175305673313
2.1337374168056145
6.976112418875827
3.5769696398157125
6.719793781921919
1.6035984067346043
2.967701081318724
4.998495594389416
4.852041198363693
4.514144046935331
1.6425427040730138
1.785194885957309
4.187612967226274
2.508154205236658
5.794713870716898
7.192946730598674
2.447300562554516
5.165376905760905
1.4829317434419833
1.599373031988154
4.812315419512371
2.090699006210347
2.4354524134375946
3.009765342693933
3.0102458980289435
2.1369919998633207
3.1970423309707976
6.645718151181512
0.4620024888983682
1.6166792768458735
3.086313986599172
0.5680044742902646
8.343776715743857
3.8831414978937016
5.715170249683225
12.931498185934053
3.3778687517143866
0.7880590810954743
4.508285654949622
4.055149915235704
5.89374162455427
4.383202516038593
4.003621401891245
3.6250343512165526
5.635031553118171
5.046955008060235
2.6385367096662193
1.6036829939434099
4.972638130351684
4.957536720392239
2.076197050096377
3.459878879864756
2.6887101925711354
3.8836812537972802
2.3986882172568507
2.7811608495431566
4.172477346903464
14.156605790598668
4.522601384387267
4.614222533666168
2.675485631394033
4.286635841717
2.1625302640952477
4.1636662574939995
1.7425573906965663
3.1734995484120767
3.7074513880645608
3.6234933849245827
6.278760975334794
3.4650422400144665
2.942968677478812
3.238199780287715
9.678168418950387
3.4104863695992504
15.513347877073361
14.179857830182844
4.437681353664137
5.134782211062056
1.7270197682855566
2.3521266517224952
5.174603672761768
3.599907367657749
4.392979378002154
4.438351106524016
6.500799673213458
2.759623919205582
4.100667763158199
2.688586031807344
5.453726418615963
4.292421424834715
2.242757427971237
2.029208346941098
4.674318543067747
4.192253806866275
1.8140565269252633
3.085224982768584
6.896615700038458
6.05972543242336
6.946576689183074
1.260635394481334
5.493310016864251
2.017893183344343
7.303725181944701
6.284983630706448
3.6637840358110205
2.190842337040831
25.940167669024856
3.3657660794374915
5.28779671495589
3.4595910380388424
3.576221618298146
3.4030741866064815
5.690939903689896
1.3496947332719855
4.358483417790657
9.669737086256774
14.44041630282547
10.998351676196922
5.697069616359964
16.641649535446035
4.215829599355922
1.4938840877401438
2.224879741869681
4.0790372719850945
4.805048200859602
3.2312238473830823
5.088153049392222
2.210761883597688
3.148238677477126
3.35947396303064
1.856668941937922
2.9839377983192774
2.8811633695032013
2.179204408367834
2.8529103209151154
1.4631977909306044
3.642055705663486
12.441064578414423
1.2527762566145728
2.6908058670963064
3.2002334458906008
2.5741726987708358
4.473639347581285
1.8971388776917038
2.1360915400242084
2.3465143861733133
2.953698426621419
1.8387950827911324
3.5008790892534782
3.5101710234365773
2.7370290701838322
2.2431619584696185
4.029198951705296
2.6726777405673046
4.7974046946440945
2.661247234113462
5.04104690026036
3.502493880621921
7.44598898901375
10.475689492594679
9.382345419423615
3.5684821036098913
5.290527610115262
0.8062554642799299
3.489630395380695
3.750869940923067
2.4187147427673676
2.724218738069506
2.884932220626725
8.168204859563355
3.8766905541683854
2.661188331623775
4.335095788409679
3.41322173685645
3.909552040892627
4.212517086348258
3.8462240894106436
2.655336597434925
4.022888457709452
3.3651956455264056
3.3714516448345404
3.324076873166705
4.3233124591375285
4.339352616450122
1.009676104414936
2.4719376244366162
2.619183778298688
5.003371017727092
2.7491775485611787
2.810528636176802
3.7430244927785505
2.579669576177198
3.7874665076191176
2.274807693204303
2.4182121157966856
6.486350151421678
1.9061534652524852
2.711911493188499
2.4246912797931026
6.480607869585403
8.101325834211435
19.15830701467474
11.031131579862796
6.2222050328683
1.9751720386498524
1.580780641915481
4.029806379351711
3.776703628086445
0.49739989684431923
1.8193876797366333
3.6318886815680558
8.753690324977025
4.720487132420677
4.037935462811972
4.882713384842412
3.8527679220607456
4.199192910628495
7.150548784802794
2.3075230551496015
1.7797003115438563
3.1015915596462125
0.7915510580449633
4.360257616066436
3.05866810313357
7.916470151496109
6.313040775410678
2.037262401091595
3.4442330628727005
3.7984673959700346
2.763973144021079
2.94304400737561
2.3689136313971
1.9554290292094998
3.798553592809496
4.340076608117404
2.724140214400418
3.445900958617317
6.746477941233455
18.38430763931381
2.340300216985366
1.8675859236464154
1.2692314522026418
2.459457680456001
8.671292301360555
16.450360212085037
11.171523791910356
7.25994015517261
2.942299764726799
2.8434896903871207
2.505703620829643
1.387099033577288
1.4327285155799225
2.1670941525255936
3.694869687812069
6.434986288678571
3.8288317481162792
4.703990893299323
2.982457876588357
5.250659353477479
1.3734423399784415
5.1942992500833585
3.3325603093049194
4.452358024336185
1.9927952351183948
2.223160267089913
2.723947837777524
1.0933809260246685
5.166481955547562
13.029203845834019
2.995622746845805
1.7044188668848397
2.933052881761939
2.53047648472119
1.4120318447546985
1.4178350951615843
2.1594315041235133
2.64919640052898
2.7275168731160337
3.3102268716498466
0.5725882647937286
1.8695621172898442
6.776394352187817
3.6449008247757493
12.830825161528905
4.1674361080602
3.03252700516805
14.093898240846299
6.717509525536587
16.003463328765392
10.077442628002894
7.255473415103009
3.8516763405693326
3.002171051175035
1.8153099768465462
4.194293443797446
2.2993093478516835
3.0126476183316178
4.6416854341898635
4.934678334321571
1.7313840027837861
3.811013948814732
3.9040156096027614
2.714838495354817
5.311876941415696
4.241135638847719
2.8681219045418764
1.8198056302654653
2.4749070596297083
3.718181926554403
5.230900212595935
17.55916204011245
2.0260428196492866
3.7657582098649276
4.205035934992736
2.219367934835672
10.069240253336616
2.536014558314347
3.8168827328329837
1.446847015073595
5.426812491967327
5.126396838811317
6.312856826067936
5.107577420669246
2.789083568225722
1.0404337757219178
3.8116461696439474
15.755239776937676
1.8379750170938522
5.826055813457597
5.046975373519277
3.1822182690407095
12.300747050386944
4.712484980105068
10.719910175173696
4.59773297301677
6.6990453799288465
2.7929148353199045
3.1043377028266756
1.2811858724585323
5.598954925712852
1.0515412079970607
4.179460779067518
2.3493976388412294
3.1291759520869245
2.380578865209431
12.92856268568097
1.2996476123473162
3.1383134752838657
3.1296051834333998
4.038254967569749
3.3269974287573683
2.450907680713222
4.2490590646599244
3.955550188564839
10.4541155363478
2.2437800376705836
3.809131218646612
3.0966852072426825
5.133161202166044
2.693190413959485
2.7452946391555404
2.435566851956614
4.626906794183862
1.601375032385074
1.822998691949495
4.042829614057703
2.0992223327417836
2.8513169436527286
2.09962898300757
2.6284330900875363
2.8179781599411
16.863055635873227
4.854901955701547
7.470101162532065
2.3720345851835516
2.778903197494554
2.9369607229073442
9.033339762318006
5.505556473065395
3.444418529392133
3.6406342213331895
4.620879091941016
2.1493549833164542
4.04144460254776
0.8591551307931882
3.1334678336539286
4.375133496000253
1.4294106939510873
0.8134037197556342
3.45664558281015
19.93983622698926
2.4217352786138915
1.3407900378312902
17.20421576249176
2.8119706477025117
3.4980522670737253
6.567485018289721
1.1530159818001082
4.1396375685164335
4.301546659695943
5.409153091517619
1.5248013591664853
3.705829932049773
3.131077220860597
3.0858276346415323
3.5114320975728526
2.9829480137225173
3.2235347620345602
2.4271898268122993
2.8754447978885693
3.9184657791085025
2.247493170778117
2.4857973464540515
2.4434793883530794
3.582112977285745
4.81309014826416
4.040036842903591
4.13184761770547
2.7177427755374017
18.24171892683783
10.831568654575033
4.613421856892555
3.9299703417146366
3.304005460567631
4.179573607592866
5.516728636547904
3.481573650613818
3.3703819455785875
2.2108356331803614
4.8277323759751924
2.8734087877503933
2.870736226219275
15.397397629302544
2.3235916836390222
1.4894100984885437
15.85484541766902
3.852071409951212
4.1769541144969535
1.321391510282337
5.36144976891644
1.7778383280718448
3.526470449742766
5.236989595160297
5.370935452470315
3.361206837937927
2.6427236219672467
3.1474057574874785
3.16427347154507
4.389078259141046
2.2323126647756046
5.914989461494367
4.2118722632358985
0.518238999427172
4.452852599966676
3.192878654251495
5.230212061761855
1.6597410313766539
6.41418559735619
1.9258661519813178
3.5498529737679507
6.421547337071138
3.3409581335586007
2.5015843627761467
4.368694208746761
10.547285049903019
5.313162833003443
2.5437861362386576
4.94274139920484
2.9345630844800388
1.7617376408711898
3.1844610535513507
4.979864055790053
0.7324204508010871
6.041424628779245
2.6673050945957595
9.761513842841772
0.8910322016637117
6.248497688133853
3.4455288205888386
1.5271710323051886
1.176918671009959
3.974958013283557
4.532999719474536
2.1772102283601096
3.511485998015642
4.966491262293058
2.2903796943136125
5.909641728951948
15.37171852163899
4.3044583943514
4.9060210869077405
4.806412440125784
2.6669354312291085
2.449426543976923
2.4614513923834007
3.073866416888524
5.321044642182248
7.572135024598191
2.658018840873877
16.876824538469503
3.37058945023542
1.31816397345141
6.850561397080873
12.06697646844607
4.9529284593820355
12.09823136400954
3.5403640766599285
6.552541619758943
11.63215224751207
4.159829190026458
1.9860884262032732
5.90876418056209
3.1151904521761167
1.795636027086751
4.154562342185797
2.007616579082025
2.4871088082206385
7.237543298594792
11.378410021202015
2.479943262492129
0.9306052547358916
12.295084837050943
1.5384495151854019
4.233484190067887
4.489452045037073
1.985082550680305
3.0068857943679888
7.463247093389831
1.8320344565075448
2.08099404072837
2.532240598690278
3.920457984261291
6.818210846389395
2.638904275063411
8.773439441699308
5.274727774300949
6.755962303426086
5.313887541130988
6.062149833596832
5.553111407782257
5.289800014719973
5.861359010992922
2.497508850834776
2.0876728290347697
2.0798920078243355
2.315374580052996
3.7847383128836287
2.7497192968255573
3.902877252444741
10.16424754769292
13.250512708429557
9.686393430961555
11.682811713888665
3.308292728969301
1.4726524143531152
5.749985727629798
1.4662097550886797
2.865168054867377
4.041920517510151
6.155132712521625
2.608087506331767
2.7886969168134863
4.147416981355665
2.1248744138682647
2.058690870032279
13.304858372770523
3.7902026490610665
1.3298958312290239
2.5212949413938834
5.9586580160925235
2.925177262843478
3.472375390179079
2.710343260986273
2.7617605889126553
1.2012908551784665
4.8424534600670945
4.912998423500475
1.9814552626803734
2.1245987689557726
2.8682471436236248
3.0594348581263686
2.6874665002506886
2.1931072547864883
4.30642800914474
3.8810182933401713
5.094519743649312
0.8303276595605249
4.008337584499332
4.827721721018734
4.9125973847113995
1.8800697943888696
12.554321802742251
8.844709919604586
5.496131256633319
7.8970017103730195
8.529078913622898
2.8004196366606458
7.546862946432863
2.7935393465558795
4.513033418652313
3.7258053650130463
3.4207993098137037
4.481588271728646
1.3251658063507725
6.575052269847099
7.016963762511854
2.633505132103803
2.2051625333326674
6.036666673722922
2.752098213500667
4.032014137171049
4.46103357019987
1.6538007070138356
2.7776315555088984
1.8407357455488271
1.1361474735356532
2.7664722018971557
0.980928869535444
6.008086794793002
6.081394716293076
3.9326845044594667
4.642313518662137
2.7529762469306776
3.094764043499819
2.3031408457081275
2.8566726946404466
3.7890529387534504
3.1318474013659694
1.1185060938128126
2.7266952831055216
1.7652183538534927
1.9731510403847017
5.06712495903263
0.8716215544846388
2.904073686626062
10.463367365778971
3.2393532907359774
8.434709965841193
10.89827451988943
5.555282981818101
0.295799663210921
5.202678872828537
6.5559919321962985
2.901499866128941
14.783332539040584
2.281928305189222
1.3578147641043785
5.9751260360261105
15.60211661560766
1.408223921562672
2.1861347060531893
1.579357315099423
1.7793161659248797
5.72214796189471
3.528544501819765
1.9833035829456922
5.097997686733347
1.1734215072020533
1.782005279361277
2.5736227926937723
1.0171298633076127
5.758903232059864
3.4326181488814713
4.315146642204679
4.725133796262
4.291664892028004
4.763957508636182
2.8463907236692187
2.9067737702012924
5.224965823298878
1.649985936397799
4.159054787007243
3.166959197439029
2.5270717311688804
0.9177374443693513
5.016727163513318
2.258987087914217
1.2702568220518937
2.171681724290171
10.92094757162736
5.884109316134187
5.493113295863038
10.508954508910676
5.464196546925885
2.1190118806170375
5.379644711468738
5.004826105228177
2.968453831718746
3.180962168120862
3.512534132310852
3.2007972264542133
9.646845942852586
7.156047888282075
3.330814108851405
0.696371543710774
2.54738598675072
3.555482720099175
1.4225376718435379
7.486123176697987
4.459428532102253
5.564084915893753
2.8299853318641226
2.2702649869822817
2.9742310998844794
3.0458782255688397
1.997832500721962
2.1581937693540385
6.457610784825567
4.821052365714777
4.0765014411062435
3.806531052849645
2.3787136263870052
4.192451954533362
5.383553604779641
4.434183460922202
5.1757310940647665
1.631897656347805
2.001901861186412
3.4423228804059782
3.915941420291161
5.0461953376267825
1.2163679316115732
0.796238214385701
9.655522446063513
5.331928885588352
4.118338768259205
10.323467872844285
4.507424056369066
1.3627331413162493
6.89415537480664
2.5840317381941103
1.5678552385680078
3.0963112477226082
1.9551971048610732
16.214662422100986
11.065894428742109
5.403886754919848
3.8701578444806732
2.8682348307590875
3.0350999788328052
0.8971492161209168
10.820836037024568
3.918867773223702
4.544957325896061
4.125894994751732
3.060725627947955
3.5678209250466004
3.2493923551361257
6.2517564171366935
4.74335669377144
2.7758897446383743
5.346401492113638
7.913874954743049
5.15698256298613
2.884519255536239
3.715581699824817
4.243888744568913
5.781491824748604
7.121924923793069
3.3457801029657555
3.5746885668456985
1.9695681816203148
2.1961640683877457
2.797168952316452
1.9468966140067898
5.692126637530059
8.092229484556151
5.389204159948662
7.140369572142192
9.233040073851424
3.993151696144805
4.014053067298679
5.493813733028119
4.684472253388444
3.9689945620479
1.1851767510717603
3.425791881133892
1.060458299720039
4.558912496460215
7.292036436856812
2.927950595649891
2.4610968403328375
3.2801684892265803
2.6785632170016123
2.923971488878123
3.514209411485547
1.2373637683397964
6.929662405158979
5.69822967398653
2.7048788003287525
3.4862049586477513
2.718626935517253
2.694757685341523
3.064427553686432
3.781940124735314
1.3888951156076612
1.4175220596281441
1.3467338897968617
2.712584674757549
2.8308961727178366
3.829909301846873
1.8639390858499496
2.8721961884556326
1.7326358841913991
1.90930453309418
1.4498621191829766
2.5271075519672617
3.503321065647549
13.325218536272686
4.964906758929306
2.204598197298898
5.390435192891879
5.873723043224007
6.8408978697145395
2.1751122328100054
4.607075145960873
4.8330767212819685
5.463957969375287
3.858936005285458
2.5754232773874515
2.910673183951186
2.3578138505106088
9.002338362294124
4.388168868395599
9.120922543337642
3.2925613178275843
4.889092095314927
3.3309088246385397
3.1468298258012397
3.07609269864677
5.332906790768796
3.2966375410045115
3.397181849890504
1.7085926937149896
3.272473648217693
3.1490243865423975
4.772467586095299
5.2953695280164945
1.554649727241356
2.7073909978255504
4.150233141533986
4.079820900320678
2.8610492642268452
1.9226690228826082
5.576676371498975
3.538886263330064
4.412285670790189
0.8060916745965087
3.511726709037256
3.9678808667205185
2.6865799869443583
5.4251215262051975
4.3034222746176
1.680819736193641
4.297614139083978
4.6321556046004595
5.405109349595891
8.60441485410384
4.375374499276258
5.9818365818214545
2.5160780785765873
6.296078978932227
2.7424600487739252
6.215642326109001
1.3340023835397492
5.731984933557713
4.1693015924740955
10.328270218848425
6.75273533659062
1.414361591401742
1.189519228758657
3.1762685929692838
2.8050737204253227
1.1385566737090989
3.1810468165464933
4.19464648915095
2.2191908015811883
3.320665601909504
6.121379057537449
2.316489565730662
2.6000194913535934
2.373488431215466
3.887099842504218
6.886120601406627
5.921597824857129
4.801895461314003
1.2236999231436139
2.8111599061495385
2.822530986358258
4.512988541395937
6.171756959417346
1.4449785551205723
2.1490409297010125
4.4364893745150304
10.793811321597316
2.009851251538851
6.340543787525804
2.1051757624757657
6.373930365929982
3.144780395836715
3.913608671150207
8.214194612043462
6.19453771188231
1.3066316319509201
5.613645770176515
5.905772176605966
3.33754416504951
3.9934903969330797
2.6412514321776213
3.4691754322280492
9.047560192609147
3.909359514587443
3.0506976253890747
1.801928636989582
3.2289996297597003
2.237197845365689
1.9866195587169746
2.478564962418094
5.377288195681144
1.7072224397626732
5.321445973070309
2.379062248543868
3.3639475470648943
2.668676883404029
1.8140517287877866
4.289177674304231
2.040200301925652
3.853632704185404
4.493350211487464
1.9220308612566517
0.6907918046495445
1.1139473528726784
2.5904743523549345
7.1755644103387235
1.0585972807730648
2.5217737154500584
3.3812100609283284
5.088698369174973
6.840967882848744
3.007981747355678
2.424562299454994
4.8329850709442015
4.084121708902559
1.8231735637760207
3.5240391475836255
6.726989537774091
4.341521086038559
1.79059274496052
2.8672963459389567
2.2386734940538924
2.56743873159188
4.89775881775412
5.782360527264145
9.50374355594539
1.7304605519556697
3.0596942579697903
4.973009280712728
4.602379400680726
2.287419860540144
1.441821720134542
2.271622829742981
1.4261293731582418
2.9265895725431497
1.6734299778606676
2.4190471146967365
5.137159562113199
1.6089447877545249
4.656115160300702
1.8794782185774237
1.9730102536006044
3.0236975981698304
7.602675732503637
0.7960285144843062
2.6010753934577666
3.5602688428132323
3.2748875684437655
9.935852378833205
3.767467577878716
4.28134021002111
2.0441649161192017
2.269956465397397
4.332792275013267
4.242757916892996
2.3000859278950934
3.624603090424582
6.329775936258073
1.0152157083595765
4.382733042514069
6.732287760359654
1.5025341873341092
5.407934441161761
3.066758314316468
2.6424908077382288
0.8743684260626873
3.169500320140794
4.287332953548125
5.080542005722227
2.7294057550651614
1.8489379273465762
1.6927804189262923
15.095857038193948
3.312437746593795
1.7040039049752709
2.2598631242723726
2.6016979294843265
2.896103758693335
4.4804881000330266
4.560028751419334
2.476717587751544
0.4422749286518744
2.8072610699858616
4.009258061793714
4.307634080007948
3.764123099639458
2.2660234432054787
1.6481074240673383
5.026174329602668
1.985025164048592
1.2657770274494862
2.500321000722534
2.963315517551219
2.699998459490313
1.9171681350649366
5.048105046982251
4.74021736900307
1.772289701632601
2.1047620170128933
3.2190746048070777
0.719153252128164
3.8247681215759872
2.238490043593744
2.822338514394645
4.654017737214086
5.083454975416985
2.936993501916867
1.8371412844738229
6.804419893752644
3.6442966017385316
4.135483973877064
8.101918085419715
4.516292022865874
3.564393875155125
5.974304448991321
4.215607108713109
2.5766812284337077
1.694905513531824
1.3423828035744858
1.775689415848297
3.2913232437895594
18.719597962910868
3.9147172907527508
4.033899099086789
1.5618766303578362
3.2524476348633553
2.664264055559845
0.3332351369226825
2.3480591826434045
6.033901304754806
2.586649137499292
2.266912577044216
1.0970065625113496
4.263337143280992
3.756784811049088
2.2222682430111895
2.104098631182924
1.8365868465693223
3.355490892279691
1.2087696361939964
2.317424909711242
0.7412720411452679
8.035569963108275
3.4403880726876612
4.529015632635455
5.9590563865884345
3.2375586263097373
3.134187290413707
6.195406703890381
6.74643104074709
3.7343291690899467
2.571287691278883
4.7144080194017794
6.483629625717158
2.3936815507960048
7.559073868847742
2.007221936389481
3.4738426874083914
6.793427075243806
2.2700898134885907
2.634688382122356
2.8824771513084047
4.132949907488729
2.336644550501562
2.84577146215414
17.445336445067433
5.054665420304768
1.7353162704653553
3.4079963763540153
3.8325037087352225
0.9072719081777351
3.555628636483094
3.2588926122402104
3.9375537326537993
3.128149060237956
2.9300511281555712
2.60107541630071
3.132533222571781
4.053435610603885
5.39694444096545
2.812546082472104
2.025520975498234
1.758131877876347
2.5489899220959775
3.932507853476719
4.51991586656455
10.051521130537417
1.476487031143853
2.769808598903717
3.6407530952820553
7.526826700487615
2.1905408566431657
5.87623549654644
6.469380990159843
3.868319229046759
2.982323262896753
6.380504629173278
8.975478025890146
4.710382739880059
6.704945988613773
4.1028809396665125
4.742151175485359
3.0383855211011563
3.1125263555811964
5.096984854758066
3.7107174208474367
3.859157571043522
4.30959140941555
2.626808717500015
15.885786224975172
6.000495332261131
6.1479329133855725
2.4187856930039393
5.50045085290976
1.4516396192133236
4.462642209811908
4.3530768846931425
4.478754442685033
5.396397618356846
2.174107741684041
2.0153628422663425
3.461561657238603
2.9954954573837322
3.5808935766667003
3.7359068346218947
2.1825339938892685
3.3882603672152034
0.8414884004167585
4.248742525060333
1.1944712591575046
7.514725805564707
2.9972859954038604
2.6304097139164972
3.77139357359511
8.465973200981521
4.223803354045883
6.046296442618188
3.42084770931552
3.833093129233181
2.1521072082399098
2.9980201124939883
2.06502554611071
5.030650039666252
3.9675921187315493
2.388285714038948
4.489664617129929
15.239778878145552
13.638909607242304
1.5057331171692352
3.4329918660288774
3.0810233855270037
2.102749614871215
2.274655171746044
5.373681594057594
4.40027463610448
4.835260353544487
6.573605562245567
2.2016615654223926
2.8084008670425282
0.5489650856384687
1.7014978689795948
3.916867521839755
2.3113922870743893
3.586706965307004
2.0745876674678025
3.5197183165658834
4.181337264025126
6.656601826019674
3.6277428989788403
1.9415144740892776
2.438712506385537
2.2482614025043457
4.396628767061995
1.8516173151778206
7.013438302913856
1.503459791581281
1.4812860944772916
3.425147495901233
7.374766374928488
4.586574950632987
3.740925244387906
2.704043956351696
4.416822051681084
2.096399071356859
6.185725513640959
5.676841431931754
3.4772360563331572
3.978126522161158
2.54260590629386
2.851408033349759
1.0868711491131147
14.767834701294966
12.752678129205023
1.6963152899841838
2.696263610672452
3.7916584269538993
1.8646865409862343
3.000231054774574
2.0797086895706425
4.827749298975813
2.8100806727670595
3.860787272536208
4.737630561186408
2.6373337572175557
6.285432388150403
2.2795778732862124
2.2255474753320037
6.098079211627789
2.0096841060126205
2.9335208022348813
4.340879468777554
6.991402030226139
2.5816762989971265
3.367029102103247
5.04722318892772
2.7781496455833623
1.9844370988622448
4.532537359062976
0.9009539012490032
1.8850367891752768
2.0463748486719853
7.093818602340151
1.2595643201669195
2.86956346947866
3.4010716539872665
3.4227122234717036
1.7771890341968528
4.874427693210484
5.414817172275392
4.442284335912274
3.9488359270368947
3.031603636340739
2.7687371183344016
2.9794026993513505
6.32916990024947
3.096208750465087
16.761861080405378
3.9700683190137482
5.542326417684275
3.879215130250681
1.9167856611748912
5.031671202601028
2.3326411259974806
3.7864340917754435
1.7050491025224581
6.381131125526603
2.139701274603178
2.5328096729882663
3.6366085867276676
3.9228787061543646
2.178670941669266
3.090890402502433
5.5323652971364625
4.560162258604297
5.956241927247406
1.5420384163285579
3.3137734711629414
2.48645237283351
1.649358406143767
2.5089668169218715
3.3432959296453437
6.047737437700847
2.590832516960604
2.7230801837461387
16.749588870091056
3.418994198180309
4.085727111458888
14.093173791301147
5.670467278870442
2.9872601590943297
1.7031527048070136
3.703460365512106
16.102051833902532
2.738754951646082
5.108390194384941
3.9698656693639514
4.443626681053396
6.959954061600787
2.167846169793311
5.446006193672787
2.593664447509115
4.371456297392476
3.6151055372887964
4.5242935461262705
2.3768368179339725
2.803046159223648
6.740260535059723
1.7336334315359194
13.458952644010939
1.1632582838955063
2.4311775017992385
1.459992199680174
4.362886158183592
3.4538867878400077
0.9895976798768336
3.5624169065621296
4.058164928089161
3.5109559437205697
2.317321905944938
8.22445912142361
1.9941696794929422
2.2634350339006497
2.89578682653139
3.37041770554881
3.6138028004220986
7.674780840179557
3.6623553299897713
3.5001461452038973
10.659060797818892
1.3146206493305514
3.3795559570525375
7.521301969345357
12.55685104919935
1.5605430107486145
3.992783390480309
4.300242624610728
3.207622645472221
7.665487894308275
4.446715277240178
3.6309345162468203
4.20769693092779
17.117845759999593
8.746408663064871
3.271903400332955
2.0126560644498395
5.87240834588093
3.1845462644960425
3.9253391063465295
0.6262504752323368
5.782607961426449
9.750717813147077
3.4939977026090023
6.5863783685794
2.0168590767915378
2.1620230456046623
2.0924687461352844
2.6111401603213604
2.5468168356926864
4.349397923143681
1.6363021165650398
4.147584674084665
5.373948156554595
6.437600702283895
2.5535059621085874
1.8654376419819079
2.378238187527512
1.428181792250695
1.7830964330131114
2.1837239741333154
6.446794381459207
3.920959247562157
0.5114452593509754
13.388631319933001
2.195323178288454
1.7190813806542498
6.932491723174305
1.5273788653254117
11.817669815860425
7.129537618819368
7.268827246134981
1.8408517509899354
4.190280236306136
3.325110012320411
0.9812774851928908
6.289572302236935
5.106310068293245
5.799815200847321
4.740063707385948
0.8250550103764306
2.8277473264324615
4.04916790621045
1.1284575345888814
4.071115079365178
5.731330081449586
5.6714343144623856
6.688628658761018
4.217957598390582
2.378420745795461
4.585447486868082
1.9903812084874513
3.3996876512762855
4.145228209528018
2.261318846110624
3.0981772807016843
3.078895052218815
4.3761693335586624
2.5505285807098197
3.4046511703260443
6.554589275684614
1.8142675495308966
2.024739289691144
2.7263632829415902
3.4197078336451487
3.199456710276623
6.466100858698402
1.13437468857069
8.469699808927718
3.474403302737648
7.5464232618340015
1.9390474863267013
6.061245518379942
5.0800775475862965
5.884572611566681
3.337008525920151
4.870957755744486
5.683470652229064
3.188321620997973
2.3666347768622793
5.488174118591368
2.857228715848525
3.641097517383547
3.417160444632341
4.601453673346623
0.7660348084856866
2.1633534514142294
1.7963146389264095
4.5796738195257465
3.3905303260198685
3.8838466269357412
3.478346358800793
2.2207499344835973
3.8239819868028726
4.0733699047433385
1.7247359659294734
2.7037406425884445
3.995111551801285
1.6126017437531492
2.7249829746834164
2.9205032929820276
2.4056780909144178
2.824598795901561
3.6187191074201435
1.158717589643669
4.138096480821429
2.025606012980743
4.53919394103846
3.6317625363302617
2.6145583011543954
4.63501990910183
5.672017339359125
5.2363036804607255
0.9467496370304932
2.901074669637282
5.383329524456479
1.5068018606084417
3.741406329414423
2.106999433408187
3.290449743675491
6.709388944135859
3.614972235235631
2.728297489606366
4.448592482806841
14.558351077293407
2.609032253501829
3.1298282151650505
6.817924634387466
3.2848901912951085
1.0363369981157142
2.1492057017316544
3.817070199658457
2.5915129451590726
2.893410509752988
5.537770895150609
3.049608309565735
2.919671500785969
2.8011450529380335
4.796686796900055
3.075814818355083
2.203006135690625
1.5420133004392256
2.799233314183803
4.732735945861181
5.265655087280816
2.5034161343747354
3.7236708763368034
3.271568257128365
3.812704721631859
2.705090230092516
6.559227606622459
1.7194874460475722
2.966939568299756
3.054216278304
1.6547647606779456
6.475868558628418
17.437723265603594
5.680059231965835
3.3250995074916982
4.025991877548493
2.570845565778806
1.8080024889952155
1.529132021253793
4.359625737507225
9.94769200660825
4.659042620875513
4.989308504802337
1.2335168335252047
2.1971159795869233
1.4109033834388929
8.106014962010088
0.6691431426529797
1.9390714694248026
3.759198401222567
5.083016784223195
3.900271879619171
2.8192906183632873
2.90151324374986
2.8310675358384825
4.999705661908478
3.3849531338641508
2.3992742545058525
2.9224122679242392
1.736775845752531
2.1526937157394057
1.031199099211753
2.682197387690828
4.733370952292112
4.590128618810996
4.543584773675235
5.744226737864654
3.5035782136985976
3.9546815738181484
4.284369112204575
2.7686114705191067
1.5168400964826707
6.193407349498947
1.7626781606724333
6.458723098318734
6.619202009643328
9.822851728029104
2.9765422717430496
4.28260948153667
3.8866106057286167
4.907338979145847
3.9935237254490197
14.942262991920847
10.721685387297512
7.105951597945534
5.355484152602802
2.889670103392852
4.974943612523627
3.067038593195343
4.911719788194889
6.436755264458298
3.477856653845403
1.9741759259881178
6.258025457782155
2.8569183312994255
4.727021976395315
2.344663112514154
2.2890555856584363
3.695698463066239
3.970988156946137
1.886694309141048
4.5839371815986825
4.418124261690499
4.665878242311208
3.8241656527888614
4.1570812317818095
3.9797564697358085
1.6568341559502353
6.294100307266643
5.382755760175445
3.0548655231269484
2.3889096503339724
2.945076960220961
7.0387986989468185
4.472945345595436
3.3074610492141066
2.9567244207904175
3.9824785632328545
3.1387483914005956
8.32996733377789
5.600910867432973
3.6451162199541756
6.852760584895079
4.550123622463372
2.0628824701484825
6.037882199094441
12.81555034760212
14.648456647432965
3.3726759537706568
1.440262962730908
4.327338978788785
3.133664688905859
2.8494408840215057
6.573789934011857
2.69666530769951
4.353185815431861
4.599594799791776
4.373126957713492
2.7271473638055004
3.0406222257636415
1.5906294023157261
3.9547160406937802
4.106874715299794
4.030514464311358
2.129210586095166
5.956839599649976
5.327672954829809
4.0660929735168185
6.28932154124674
3.519023959053318
6.3031813944996475
1.9235608253493097
3.681737591702531
6.21177966522133
1.4142265554397206
1.6827898539627253
0.6386890177619864
6.833248348855195
5.514283597582228
2.908622296224895
6.846298412714125
3.5512494434988318
2.251398721715255
5.282586130534958
8.086956744295362
3.2064993217048174
6.108825099345467
4.369378515176291
4.323939674351183
2.5277700196222375
1.883160038774741
3.0691360314529286
1.8164065862617655
3.0861209867930848
3.313095649098818
2.878571284164333
4.673878020366362
1.597647780325226
1.6468446930054637
1.977319689567476
3.708098293032783
3.813361972774053
3.487725136378974
3.769438866226249
3.229256237671473
0.7627387712450613
0.4020651955571761
0.9432290099805798
3.530628842006259
2.7753576742019694
2.0403325143626123
3.164084621734697
5.054617604498201
2.8515070405518967
4.590380650486198
2.591102952776844
6.849095712109486
3.289063945547113
1.8032020198214123
1.1873515641911099
3.6970479047462934
2.889631052705865
4.871968692277931
2.791136626772233
6.758603224856297
1.1771605051341665
4.826187263006931
7.329419088803346
6.254071427643239
4.132321598160628
2.5591511680648793
3.0902480765377836
0.7383664507590503
4.152166038953345
3.28226479770659
12.043912504945588
4.373928317878174
4.1759190479915365
4.522889555163776
6.289308229020364
8.787817374545293
4.193960049548494
2.0373380485472974
3.259390682462232
1.79113990660232
2.7319757715985045
3.5964536861272407
7.58778578150258
5.002715035856402
2.153963055101938
3.5703615369171615
5.703653005097953
5.340385005394761
5.457142378085518
3.90695656977618
3.674654636205405
2.865629664312351
3.530560098718477
3.064002098700137
6.292507115701475
2.3722666130703502
6.574423512413045
4.397839208934822
2.157279514892702
6.469385901476334
6.76865625976959
5.638066472820571
5.833664048455016
3.224468491687551
6.036713957344998
9.477961459787663
3.2240846781332753
6.909953581346433
4.3472623876934575
3.3986037876336486
1.9178858975282982
2.6551670384914905
3.6673145651550563
13.475968861450086
5.209299292241991
2.891749901677676
2.7598314268167328
6.875049994643293
6.842066121302209
5.538451459997419
8.358266404811488
2.0606809454713955
3.065801175436459
2.9882471532724435
9.232739462737284
2.3897037167810056
4.488829278703132
2.297700744333596
6.494410033431832
3.3206159496700813
2.922735380409452
6.856626840228878
7.000230715227368
5.900487078080631
1.475832680590631
19.78389068572326
3.6059416958571755
6.11103356093257
2.354603370642747
5.639364608558648
7.464543226451104
5.125431980755173
3.2045730776801453
4.806983962784124
6.480405852950118
7.248771765631676
2.6368370697635672
1.602195908919187
5.207290893939573
7.095511244129497
5.073532956466578
3.8104146195668864
3.2134093411039566
1.354599434513211
2.155726597732425
4.384228368959967
3.887995428950165
5.675883529890993
2.317142611320784
6.401241549208129
3.106065686993443
13.672360474985501
6.361076441375491
9.851013530504549
2.470687632997772
9.7841162841219
3.160802245266453
2.520803364728828
1.6698082660378224
2.101207714207623
11.474925996963668
5.024953835939389
5.644349065538344
8.765416719159736
4.917831683577571
3.854084187934877
6.2914580750655595
2.2737522375717902
16.64464270495402
6.817354678446656
2.6295553992987086
6.422572520721681
4.092986265230108
7.4120855269298715
5.745203009183395
3.48149107838316
6.119428858624419
6.485429364032023
2.2695365555452205
2.2326725466457553
2.770750942308251
5.993533249011305
6.703935653549055
5.424716308571185
4.126357852349426
3.9011847978944525
4.680943251523186
2.418881032065546
0.819855636915002
3.3441448991458405
4.24893879207977
6.954485640103048
2.3541039745378662
5.392087817778891
5.130235937251622
4.755599819650962
8.354180890737398
3.8117463101853075
5.242281106209239
8.811008091691694
2.3432079086475737
1.0609944700191085
2.8579715657139806
2.6787317073981525
6.53790424468661
4.994763354939893
6.610195789671863
3.2811956299893597
6.2716995122296035
2.5298543396810675
1.876582022180037
7.932369034270574
4.986306617740433
1.03961501114688
2.009018159276304
3.9626061932441874
7.190324880896164
4.688522105659535
1.8539191456352375
1.6443721503253077
7.013647892415536
8.772230469011937
5.776949135096249
2.8653791510699973
3.034312405230015
5.858045308889568
3.082076880060981
6.519479968876911
4.634099277550219
4.142181393983955
5.307787674291347
2.0376783371507186
2.6411222001234864
14.122448101562219
2.8276619386325756
6.205323748581875
2.2094042934933147
1.8891283949362607
2.4895540379912435
2.1540681884964443
2.91134109827253
1.7547364214552643
3.9461546248608834
4.264269471130339
4.330742338334783
2.807501501475021
2.818380293217115
1.5856873758314638
4.61023207110335
4.837254009767861
4.316072223107967
3.497532410976727
3.8285773994199426
3.256108161002224
4.010338632991931
4.126395498950259
8.15667834426731
3.7456065716867957
5.0196031159474455
3.983105174618871
1.5636473283257821
2.3370407922978265
1.3424641579551602
3.757877875247503
3.7699864173664612
3.2374857151828196
3.6908072651800716
4.7229020012884195
1.3159068277216144
5.0535044634502775
4.055511855536112
5.391019308966809
3.8106205583160153
3.4850280434914334
3.6648989018818807
3.3906012076150738
2.2635694983242516
12.53679634601027
5.93313234498505
4.989189091612141
4.080988562209374
4.635584857322801
3.765122861031211
3.3954273685675798
5.42012920018997
3.095895728507573
4.271212529839995
3.3063338570545677
6.641555356418418
1.5788847097000682
1.9673214207401486
3.5144841401720632
2.9273509265995328
4.804546651765434
5.64143651468169
2.575421037309121
4.493540513917283
2.819211452372559
1.815979948417111
5.950587598515531
7.517998288956399
6.183128235648337
6.665965554749156
5.42850295749727
2.405341672563703
2.124274588932661
4.662900209134198
2.750619654020087
5.4159906672099005
5.280525546945446
4.19598586948332
4.725285257234735
3.4466628770289476
4.737551411214251
5.063072324359067
6.130339331920254
4.100845581280179
3.826044022809957
4.112230373498299
2.3503796686298264
1.5433679564769718
3.0538310646148874
3.1182327691057083
4.607223685341176
3.9516502263437325
3.3725943604137436
4.667062164697891
5.03406692194069
4.162459504285211
3.3340455097090635
4.332120403121479
5.067842223804867
6.867213795780004
1.7885585032292854
1.395966539762028
4.010709934572776
2.045935628689652
6.123827980805121
3.2170099870940785
5.777332680766133
4.585394549246097
7.354567456172918
3.121766174051332
4.542626220040947
3.9976547061149668
5.928509975116869
5.663909482262246
3.1874552812031762
3.749175135786036
3.7759322895070184
2.614128785115972
4.533609828636674
6.162391987771475
4.285823993988302
6.136907825807398
4.218820442193275
4.740837148000179
5.127730420907579
5.662013820060832
11.940778147371155
4.13146696525464
6.428203213384317
3.6588607968653597
0.659712411380476
2.6047563976625487
3.760662471012281
2.6755350445077966
4.521057426961513
3.145018902550778
3.82487702931423
4.349102308708167
3.4649365865104333
6.589780356905571
3.2705370384712755
4.142349271072175
5.369543854967976
2.043182422512544
1.6751479025059544
3.783189489867598
2.4646517443359417
1.5909901396607766
1.975876065711883
3.390839226625341
3.5923986643622903
4.895183426584525
3.972578066226276
3.8937862244472154
3.3094388252574944
2.1857298615330296
3.393933332371295
3.4632312729715053
0.4862005444708138
3.237385066612556
4.410801085774183
4.195087949481933
7.683909163496086
2.9229288311178636
3.5913453572765306
5.392538764917451
3.6561605025051156
2.915653759321492
3.8284633440017934
5.0365561668158865
5.020101275991484
7.994834090212715
7.122383801245412
1.1973900933214483
6.4962132282731835
7.244334528917875
2.2750263132850117
3.9877264777936055
4.1977401311293105
4.234041567883467
4.119367567888219
4.119822240440194
8.80552836322107
3.02170908098889
6.071608167815586
5.237551850204887
2.4936139615938897
3.9701889833674424
3.4488826104739894
3.019900360533623
4.697341186621374
7.166073974560567
4.082181786939157
5.517551555552806
2.525634459107017
7.882237794487599
6.404659757683568
4.112356330780484
4.8228316376155504
3.5744488402272228
1.8498609584178347
3.112478248041522
6.195717334595655
4.189321825254575
4.708537665806999
5.69501271759307
5.370025900007356
4.579497432378312
3.0296917095471043
4.825667063120729
5.604968499952317
5.460550324091635
4.778063552604024
4.331940459934248
6.467228333666923
4.570322886595001
2.234185126662614
3.9739124187179558
3.5202146963763945
3.973758393222607
4.048867415902476
2.3948413416580547
3.817641693999391
3.6364623842067516
2.961492222649428
1.8500692350575436
1.9244224157165046
3.0612293830454576
2.445975231939906
2.552255285579466
1.9604204702455315
5.6051693853194635
3.7165025138609757
2.626050594761064
3.8762410914096153
2.45343057252944
1.6786808324804854
2.4339818376995193
3.536689007238713
1.1758268813984318
2.9159350326329188
2.4428844151464237
3.494788098738286
1.015469717954618
3.146366817691603
1.419175633356196
4.615975267518074
4.091776246692082
1.7493579151188559
2.9652742828621013
4.045007008201313
2.630658227794923
4.065371399281701
3.7510592088611587
5.474915550040792
3.8495276995722607
3.466925568221079
2.701507756290564
1.0600109180189425
2.2157402938427833
3.234269190742801
3.183217010107309
6.300935785373641
5.964796283646795
2.656561450601712
3.680534221181674
3.9418066755632273
5.173662087744619
3.659879622620412
2.527822414287284
5.443604259976412
3.85958891854728
4.602719041930831
3.1489606823884184
1.9679911565446433
2.9244975871876577
3.342129572832665
3.8052822779841122
3.4838561462513224
2.2070255194379067
2.1966104019171304
4.192217436566671
2.9950224373284176
2.3209055193711734
3.5446545201153987
3.775121225327722
2.619151420469975
2.200013178130464
7.0430308382188125
3.9342073206504278
3.4021721930831577
1.159720108231977
1.9136396876700228
4.7366981593994115
3.9189771752737452
4.546312990522791
3.5573234077032945
3.89731912619315
16.760520255571205
3.2428510548001697
3.8767629487907884
2.9429186084956536
2.4642195732680277
3.2738795778945287
2.2210527676453564
2.2904422051635733
4.506049280308825
4.868440228728343
2.087828327224482
2.8956676253924596
3.7580248115211057
4.701869651564941
2.341674970520181
3.5703685744745695
3.099439314390257
0.31391072146709964
4.449773828179713
3.8890467620626894
0.5962534474013165
3.722022552819821
3.3660615605479465
1.7313080725395842
4.882964481729743
0.8428105608571856
5.181958122105493
3.4738499541483545
4.329128079435056
3.7272523495676446
2.4787087586429113
3.1868020297513566
1.2634742206589078
4.068520714322674
3.2399054327163137
2.206363289933615
1.7471008904955108
3.4918812423689576
1.2705171448802381
4.358971631648306
4.204224082404197
5.918492041478824
4.3015064770466696
2.895785270030458
3.5113891262584427
2.9732744408991487
6.084425198196412
3.842437759332208
5.1882672175712115
3.4041397283911534
2.8843708919270927
6.323252145401696
2.638953877636479
4.475601287201621
7.51724161909887
3.21811821447548
5.246253127768004
6.7438045982985395
2.686084014262607
1.6468438026706003
4.481651039530495
2.562350303821354
1.5021844675533882
6.169291819411427
5.912250072571021
2.0296104666469237
2.6195737797012533
3.153268439857878
3.2982593143969354
4.309712535144655
4.184772783138831
3.4606837717967607
4.029486979372275
4.362524190590382
5.055961884802734
3.8199050440479856
4.905661798893492
4.790452566236261
1.8422696345342569
4.929413942112799
2.686167691155854
3.4402867966730803
5.106882775346979
2.9914527051800897
4.1799024582393125
3.9346831776034374
6.056239915605281
4.424824488747754
1.5255184918799536
4.0586253159254975
4.533554565926982
7.0395343672391935
4.1737798057503035
3.9078355707455867
3.0689815344816824
8.570174193243222
2.8461815418272347
0.38677176983904604
6.598411860355595
1.9328979022955557
3.58764282467638
2.5524303395310404
5.285245161104685
2.2015040710709664
2.7150398334134502
1.9490453621733825
4.496889930358765
5.445996732554673
4.03765799071682
4.983452732741978
4.562518936185658
3.658080761030864
2.8500855977779684
1.6723427112159113
3.4256122642491595
4.237476026876296
7.506615408297454
4.122318307905772
6.454548204650142
5.844373384044266
4.914969277172724
4.8943886399457925
2.262923756473514
3.167913979835362
4.550159468511451
2.333491795260046
4.172364169337195
2.9803013006547454
3.3701016138003643
2.0400587541457096
3.825520084811848
3.6519523248203387
4.087389990011431
4.216381464015891
2.721260788169412
3.0261309939520817
4.733607969384779
10.452605437392725
1.674725822759229
3.5952063761798794
3.4841314662905902
1.3637943691104395
3.2859189193123686
2.7332386807573967
2.0582485141267086
3.4223203777420292
2.883366349694499
1.3273372172357323
1.6191154690451603
6.253342596000395
2.771190904391862
1.767380262971441
3.3394650230782594
3.237197986483609
1.1931211290821369
1.978075297811962
2.328063499051681
1.684037536520487
5.0506010223206195
2.2952488345043283
5.82894427306254
2.1499225174417407
4.353191651487202
1.8241714471426207
4.479291823907495
3.440648897051473
1.8033374864201552
3.2526212657270923
3.472555301840692
2.3650551200547265
9.022876004416107
2.61661431317486
1.4252426442465302
4.2586120644124374
3.4958686077638736
6.144886082282923
4.817048931282127
3.3156920108552774
2.8596646537855053
7.362652681049073
4.09272210197409
3.553152075937573
5.592632592942225
0.35508576243736817
3.3631931429632993
6.140895072107666
4.819947097621618
1.9981810602564702
3.038398928052817
2.221882304679209
4.127832151396289
6.170734341334587
3.6701975325445098
4.108420265896826
5.056302580836632
4.682692594001097
5.687755950963174
3.3303968864109987
4.375712358419837
2.5525376064169953
3.2664491697209903
2.1176999206265927
7.440099758618387
5.89963834850394
7.338816841187112
1.9376674599712973
4.161564017455479
3.671565350852443
3.840362666605423
4.15044343936375
4.44486581616363
4.912045496025226
3.6980450109264833
6.9614059960941095
11.037135189962445
5.035120394511151
2.5046205425299624
0.9579715836385526
5.179261303533389
4.231213895056795
3.7499653056535016
7.68775858864605
4.347012288453644
3.4066148565292003
4.695989886458993
4.036514141019529
4.694746632485904
5.742999683874585
5.156188879040039
3.2388317902631716
2.784755894456453
14.687546779043364
3.3463667579395797
4.856466766506352
7.058016925287755
4.443123325629588
3.759321811405681
5.905374245161753
6.327310536914625
2.9381875029519673
3.245904442295542
2.759153438534145
2.863948604601288
8.354372143069856
4.925461592222143
7.575545636565269
4.391043306974058
1.8239339098658438
3.4100958117402724
3.810846420277671
4.3570830849353435
4.956115817263197
3.165060345335148
5.033030614585777
7.434945242870204
14.669956174104417
4.879316172263872
4.006306814606476
2.8405233082322545
2.4471252613913923
5.939257964976272
6.230769034200391
3.472111337230431
3.029827710150256
7.380481682365782
13.854392933331184
4.07995011651494
3.2390386579332984
1.9625231135948678
4.375810059970211
6.0556130104102825
5.874012571505766
4.681335667941901
4.9480924467635985
3.122640174934133
2.8393784228911585
1.1633352292071217
2.911994982088549
6.600407646072482
7.2566260509777285
3.8458110350942483
4.401471172038559
2.615126269829746
4.422524956487235
2.4469104103383454
2.186151704711078
9.112643057433573
3.340589260920459
5.169450682109608
7.382091443750198
3.54693534011652
1.695496790125012
1.4398915753073356
1.7942826226339272
6.5345543517263245
4.373854443668591
6.0006584549054445
5.246862477998529
6.715246759080811
7.299741033560937
3.842350935269023
2.933600207413081
1.9689720645794357
1.815211537408634
4.096470353737996
3.296034951282321
3.83564739780359
2.7412812841464667
7.274323150493044
2.8155770166226435
14.224069244843172
0.27207378753792416
4.43289632028909
3.584501605081935
7.092536739108447
2.3032427205651493
4.7030359021693044
4.492569025574145
3.6814583914883987
2.3977892681051682
3.4367303850635706
2.365835763411306
6.452224282146054
5.310623477109703
2.821393420811593
4.124942676445748
2.460217312650932
2.7776925725741304
1.2930972819830793
8.648766529792624
3.105640374096822
4.99035086132514
4.085702467365727
3.4955277382428673
6.591841446409561
4.997368908978339
6.027231632879434
4.558310432686709
6.002923333760937
8.81490225090763
5.8296738939758255
5.001916892686047
16.057747217743866
4.200170097869263
1.9812458407436246
3.0617462741324037
4.417124923368461
1.3387067275856641
2.156682235337113
2.9962390447921043
7.091254768251189
3.3060758710446225
2.812763892488095
3.5630841035083787
4.233937188206754
4.6089670032915135
1.4402039233769388
3.3052604980763305
1.8084586920668733
1.6976722780190583
4.919229350008175
3.4815437135767846
3.1637234776397865
2.1611081394337015
2.6421097433731733
6.001916290228667
4.260980521298766
0.6768958064583814
1.923087816811671
1.8849305933859615
5.3970407564478275
2.2248875803902544
3.130615149093106
3.583429866258835
3.9499655634533513
3.027388652427246
3.719192480380819
4.546023060658644
3.011418074677201
1.3243197668187696
2.109647736205081
2.9391232787366057
5.972388308747549
4.936345855424749
1.9593585659333659
2.753737210793535
5.435727273885303
3.3942166257934705
3.5546091497331154
2.4864049959474883
2.5917402334365516
3.1197234791235444
3.486383017571369
4.062676276403605
5.905907332292531
7.482524703919891
3.7513212733015684
2.3826871526406466
2.614396434455056
3.5949374059230492
4.899082804219538
3.915555691343241
4.489737799508233
4.447527385075347
4.64126656728362
5.892962335167824
3.8455752010957216
1.9520237255872241
2.4078833582327435
6.713052361840903
7.513255344810728
0.9590402197387967
3.462205722392321
6.2699466124151
3.58257180209745
5.51713406970248
3.886991493346721
3.9453784107342385
7.642372770800782
3.2943921594432433
3.058114486901075
15.124808885045296
3.838636071919915
3.1258791992621067
4.6638420632096675
2.1950083495265984
3.0999379096839172
6.119697445486963
5.634819471435017
6.948322505174535
4.8630382188127195
1.738050930701265
4.904227111234492
5.185556454640493
4.398268474020972
2.5668548039368106
0.39935287175417017
5.526551897063908
5.163717185871056
4.745602698669481
9.540011609846772
3.902037726611979
4.952665348052522
4.422314105161565
3.139689681729942
8.212363494010917
5.123997098818044
5.119129002585569
5.675421261178651
5.833684091805561
2.552982849803608
7.003522895080159
4.892494727903916
7.522717721772303
5.538174424203454
3.3104033642852397
5.407846179802256
3.2604683017194844
2.8813508774365357
6.250313352970918
5.400528527081253
3.714838886439502
1.6035116204590234
8.197418624780532
8.378440464824086
4.777488220633844
4.74485360528197
1.4407285483314562
3.8814279990456035
3.98107980161678
6.002670203053425
2.7104087979854308
6.158373710954923
4.3524979539121365
7.630213763063868
5.57781130689567
8.054091861687997
4.571288699950706
5.651426485461298
3.2571151896034127
1.7024296071568954
2.929351857416583
9.887541388073526
6.791097026927575
3.187833845557798
8.87436532789594
3.5514075105783074
5.003152251611181
2.3319014559453293
3.458723516592361
5.179529180767592
2.547663857889275
6.843780842069816
3.980293502453244
2.759767226575775
3.6355626990054972
4.445233824748485
3.2387783366156753
4.64531056007081
1.5150779491740467
3.3708959029628383
1.8763696204486977
2.9810523944185414
2.79543603139678
1.313712232337894
4.216089402230039
2.745988352229048
3.5124074363383158
5.880079347395774
2.214171706168445
4.440138911987884
4.417510268263148
3.363561143272901
3.2113287640484236
7.070390308738373
2.965370283546146
2.575425444546504
4.300316322173396
3.3862000495413414
5.041641793355936
4.615912537494363
3.3930049525663852
4.454237905903982
4.950347631181803
2.843311376777032
2.171532587808273
3.5713132482387606
7.059081949541009
5.6529923582113355
0.8734745610676834
10.108740982917036
5.073192946535212
4.476833419129981
4.880764487843018
3.459166834819489
4.016461997985745
4.953582933368126
5.605090352282471
5.435414581949536
5.828531317181491
2.1927263634176
4.046340608020918
1.661682770184564
2.078791080939192
3.49414955070707
4.136190052184522
1.3528430982341966
6.101189777944882
3.664237868587854
4.69055631628084
6.394391511948275
2.1040145973145195
2.143714246644521
4.636746123109627
3.454402300816015
7.25829917944889
2.5310977340648235
7.101562305870731
3.6841313421657804
1.9058545817707881
2.645687491042434
3.763338994881764
4.6206155261544755
6.46504018073652
5.080240770602819
6.667573031292588
9.300697293379732
5.741575870394295
5.7678055801896955
3.8821322133953013
2.78796742080896
1.97219799657113
2.3060266737000568
2.727563989414418
0.5199248985869149
8.3814301224918
4.967065205670408
2.32165585448695
6.219326327671428
2.6679896967229215
4.927674999067759
2.9261228904926657
2.5471538783576064
2.7108653270937193
1.7936896669797278
2.2304371760704513
1.8991891301257484
3.2897791897578257
4.8328576101488245
2.919408644740746
4.22237318472219
1.6628416090630682
1.252932348710254
2.3731073586163864
4.073688420649685
2.464865457991286
2.0265402605353553
10.831656845783492
2.0070761193336564
3.836731748829243
4.462232093056836
3.239277307061293
2.5079788036155986
18.295773572663983
2.4894455802205036
2.1118744771833438
3.5632650922979745
3.2959818844785898
2.673418894245134
5.9703514971272655
1.5477397472560628
6.635056199340009
3.693487662769808
3.4631762571699354
5.3590941636269
2.783294684496583
3.748069007222605
5.007995635403826
0.5690427959172594
2.638536758655208
11.128239217720862
3.7074995466610705
2.6884901137196286
1.8217747844437122
2.083254827405267
8.150233292494253
2.7613194597795614
6.268992763718777
3.1789988782721026
4.882054353101401
3.675520493943866
2.9976394040200707
2.288350131425675
4.603420298339103
6.938318814595859
7.887539924855951
2.469170860145227
2.1129266821747517
4.832227498344428
4.4809127987926844
2.4299397212392604
4.147368276965161
7.69402544920378
6.903362982499362
1.136042002444055
2.8236165128304047
6.508099630520463
5.167596880191484
4.92453961399229
3.5646596095238476
2.7839410528346256
7.746535335475161
5.720948602160343
6.620122072090982
6.1894450132955745
4.746281818323015
7.004650327888328
5.482700958660058
7.082556605630489
3.616914704486904
5.018907142222476
5.869978467512161
2.812675271743073
3.612906418379321
9.859796536327737
4.249746629754379
4.77261028824871
3.3718289655206664
4.356143066659587
4.071240784861202
8.434044901958648
8.746672015032194
3.19622173167219
5.861808747048337
4.313957447868329
4.317603199443376
5.752299100550391
1.2225877820524362
8.618431997222876
7.584552791886213
1.6589883978843782
2.0757380370924645
5.449170146651319
4.2606247859262245
3.355391560042056
1.6974242153471306
7.779700948638112
8.702759480878644
4.032262517042766
4.671000423744062
7.293531862047689
17.324050117378945
5.379434286256647
2.7704023637756183
3.5679889852571396
4.367816063818452
8.168018646760075
5.550036666640332
6.16561392615267
5.834341298232562
6.14217728576076
5.5745102793425465
6.46210427640322
7.464149064826677
2.2629793675835415
3.9078212875410854
12.453143837218004
2.6785017100557105
3.414442546367277
9.64935494453377
5.087182668878604
4.925158049375785
3.630187315504902
3.1074470770717713
1.9701107346361664
8.086097283222294
3.8565532019902333
9.0600104921746
5.4041217490084374
7.09324201533505
5.782767255127663
6.087013170264178
3.3649276493180946
6.595766274766951
8.402457176057352
2.83750989716632
2.784905634029332
7.151314717777434
4.849373119651344
6.237409270173312
5.633168806524803
17.780658565566767
9.79682277758407
4.099559094442878
3.20280750111713
8.84519031921735
4.475293139932129
3.599292623453624
5.253403562662312
4.193229869962004
4.784497218633772
5.653471404181385
5.773231703187986
6.704492050856352
7.758046933112024
12.26143327065634
5.383738059397253
4.654492821088264
6.0600604168065155
2.9259036482841236
7.572793556107799
5.657089503368612
2.999269186457254
3.2949940727423943
3.4057810892645857
8.754987112664903
5.027952345363928
5.298721343135037
20.39812134513451
2.11711574061706
0.9679530265912304
7.952846300710739
7.868981718440436
3.673217671275039
4.903058138808481
7.167182787129364
8.239802729541832
1.2977493532311921
4.518057119284396
7.85196174796655
4.035345593872885
2.2815240368438188
5.606881411146786
10.484277597037567
4.239675820950365
4.354451772302886
6.524561005046916
5.893556704227849
9.340318501641173
6.475762440652916
1.4938143584228378
6.295822236303517
3.396290275431644
4.2902917429950564
6.2322067609657745
3.13021316356578
5.627662487171007
11.37873701971019
5.495349933911771
7.867595920053588
4.327570980310019
3.4157439077438227
6.882546589843798
0.4948763025543323
1.4843946247830342
0.9020987557735551
2.7634701218850934
2.614661867871592
6.0390880463601775
4.147015032447347
4.875844324445647
2.3553655185955464
14.906584516828037
2.5368009121997153
1.2980830863561184
4.610397141152672
4.657955813949538
5.077275186173451
3.897497332013825
3.381955661926291
4.582988615156925
2.36016437459158
7.978043426991828
3.805513668838379
0.6949204354028243
7.028771973340671
1.2383677488419484
2.595944123535655
2.914603453396795
5.319372991689558
2.7410937374149804
2.8402819002684105
7.322187907981525
5.4479063869474444
2.784835755127954
2.2614869478411626
2.609978153172985
4.754085369198052
6.308888461760573
5.408757587871774
2.3076115721053476
2.721923986977492
4.071956211449417
3.9189685880908387
13.542309818714656
4.110831340301676
3.491759796968143
4.681507834703654
2.9819590678213586
1.695094141375532
2.9570681298537203
5.882442394422347
4.460199878661342
8.916633053797618
3.0795001523099175
4.143580118294717
2.9394723816905737
16.08924820210808
4.393717466266828
14.832820189580541
6.1591513999482075
7.52478961148176
1.282852571321012
4.643158855770585
5.199853375663431
1.5693402233403309
10.95428730437883
6.194860915787829
3.815517226938199
3.6435504136570285
3.4838873943596487
6.606883100407179
3.302283803347082
3.7089222584706922
11.693455941396298
7.600315286389231
9.602850276800638
10.568878079213242
4.359633216511415
1.335522641703264
4.331618697157454
2.751593427443004
4.255611225138472
4.776060618138922
8.111579100435275
7.097106196546486
6.122419076330411
5.402170577350968
5.304895394076778
5.508403036231485
5.019013027143522
6.862674591498294
5.322094261404377
1.2111753398271068
3.291762137100691
4.560313044222185
9.701535679578097
3.895037100750292
4.154811817543515
3.577034579439897
6.214088173638631
8.4712437103413
5.551539540881942
7.978974508335464
6.685676460271504
4.078221512392489
2.0716542187231464
11.045259505682305
3.275136568057541
5.023858469028037
6.0378482889910785
3.429369605450208
1.984416796582118
4.043779954296953
7.028066699593281
2.0111823428382616
7.935533610609968
7.24627116169362
5.934769277706197
7.930401929306515
3.679233748800211
11.444222086828674
11.592487028948383
1.9878085540787758
3.502364699636347
3.9362283083662675
7.92788599534256
7.151624576420599
6.306538976047262
8.39601375237847
6.174765588116514
7.424962003908387
10.783890278971086
6.637373225501102
6.002201724592495
8.200010619011326
2.7760070703777227
2.8645118512576246
2.2652516126808537
3.9191739128692666
4.319430092112704
9.02544108199682
2.4750329421974295
2.5753288863481942
2.301492771363979
17.645653270148433
9.566274622458312
4.885342556462668
2.883421653800665
8.119343949293189
4.97961154273718
11.925948147927903
4.587834440542738
4.642230722818937
4.167543636480802
6.898851373778547
2.2358091140714977
5.208114523482168
5.9181548054501985
4.156302186528481
3.058882209292283
5.449411887194855
3.5596674891018307
7.732534351954517
1.9792510398693786
10.159674065452762
7.519808643788189
4.250378572609156
4.455940045458986
4.315419082918511
2.551823678776803
8.39981945016175
3.957673563920773
5.8131877960900615
5.210200440451175
6.516997167086455
8.862756653849276
7.846776405158951
4.00157365135516
7.80598427611209
7.229213343715056
2.004717635660723
2.38962705128953
6.188655496466191
1.9033330466093714
10.03236587833715
5.685394165224043
9.574228336242902
15.728368994958668
1.4739829502735622
6.731677962858113
2.6405604083114245
3.109659326037431
7.18848760632087
11.22486841097062
5.305170199950381
6.014863544729166
6.969152457978769
7.622813751794798
4.189793024110834
4.03257626807788
5.240556679041235
4.993910137501755
2.4796562170763785
5.950850878148754
2.8267418008073797
8.427945855302191
5.590352342703482
3.821158138013027
5.2798308301622
1.1318251872527982
10.259698821632913
9.083491107486179
6.297364479153102
7.595959629281733
5.3884395594317125
6.965943489848883
5.083950861108355
10.960906660318066
6.771290867327843
9.9749902104632
8.445002038288713
6.662217483362905
5.152696021978706
0.8840200294648752
2.1197509324690973
4.055911251142202
7.062143681148745
3.1426057568049184
5.524164512253107
2.8183039027643275
3.1011065273129104
1.7317102542973968
14.19219576335715
2.4426222895116623
1.5045048340522316
1.4735904922637457
2.7317087448343136
7.872912501661574
2.6620251997539053
3.0171177171445254
1.3896057830092388
3.262865507295219
1.2239416210628207
1.7913142709618464
3.396442296264868
0.26016005269387976
3.993388073567366
2.741141491338178
1.8867610461477518
2.0679076889511236
1.3042520219454141
3.4394991767672662
2.2834209651609605
2.125536358505065
4.121668306272921
5.36317616043358
4.3536696837567215
2.901118905360604
4.118150066454203
3.002064458243866
4.187981972155943
2.24816973797224
3.560467578381608
9.661204947089688
4.9957393300078765
0.8535333920575644
0.8764212072879443
5.837705083809587
2.356015464074393
3.1621704618041147
2.313504640687816
3.0838071271609824
6.0362206267751715
13.572232292101367
17.973438728191372
15.238654264030371
3.46818911626221
4.038670292472797
3.574410330186231
3.682114656529001
10.207483833903074
1.8358690663633421
3.4519781737143975
3.547805540634042
3.690562798841186
1.3067205145222605
2.8981098471788775
1.6184652043478773
3.2757873180733363
2.9219474832197005
5.598761520266624
2.0037554012446503
2.0327603181371905
3.737638836495954
3.3088756184248176
5.255099691456987
2.4203329621484952
5.20185296257021
5.667474108208965
3.6493225547471737
4.286423175658096
5.117893195430253
2.9255695260395655
2.8953885803595862
13.683931086557719
3.71814786413472
7.8970437827241975
6.853722099246817
1.777552509539751
1.8055006834825917
4.408649173420082
1.9129917082320735
7.373616249210801
5.405539411558476
2.5893276260525977
4.204056149321924
12.4339918679993
16.645848329887297
3.3734322048573837
3.168131176312192
4.652649611324012
4.651172014549058
7.718847187827071
1.408079888726713
3.4395003602350873
2.2756318094066597
5.269612683609414
3.0049253117393095
3.5515065395638286
0.8687033992874807
1.8212579590253928
4.047973169113416
4.838397885011292
3.2064635786896525
1.0582390124423096
15.241149074301108
3.4716261732406393
4.123381970766067
3.354872987900454
4.563298558783816
3.871060565038678
4.843536843285309
2.7547829941442603
5.747757891358372
1.874730850506183
3.86975353324399
5.214680146233545
2.6367824919862284
4.363865690956178
16.535209196040466
12.998669770226181
9.907027291212154
4.942588557578434
3.2668902721149533
1.556144848610268
6.450738321645044
4.572969805701068
10.543835560774445
5.082086173775977
2.1005893093322667
6.99591185777691
3.0630647978685697
6.713667658826306
4.143211400670557
6.259268186936534
5.274829806911587
6.117577842154046
10.423327546295127
6.107652622700193
2.1582109088218604
4.921016433748016
7.497659278165288
7.966825904909782
2.659101442005844
3.121349088466565
7.343381531922311
4.445225427623924
8.735490752702566
6.184038041533248
5.533302979561182
5.69560154024089
2.723802434280373
6.342947611612248
5.436662926590524
7.107677876693783
7.758762928973052
3.3856852298684026
6.7712349411437796
5.253809002076512
6.98632518576129
3.7913092265457093
4.6494775301775695
6.725558939348173
7.524121562119814
15.018253011089811
10.882672087436855
6.9567835219314516
7.5484787067558505
5.656728262501764
5.5418629246720625
3.103007201437945
14.42768410468267
5.96912049183921
7.311293851296258
1.771832134669979
4.228913526631621
14.061147337195894
11.138038485301218
11.403184658204253
4.238384334760271
4.943034772079098
5.704567600931937
8.228490050248128
8.742719334343422
2.683842270616724
8.773797032616187
5.857202245714108
7.088075379218608
3.7180359799696103
6.247409477378884
4.119058927564108
3.5320102750673765
6.68389850438237
5.172679509754886
5.757232224610085
6.968881893246221
14.39331088467635
5.202298737900636
9.921934921109326
4.7291625649902524
5.739868512235634
3.6315000492871583
9.03573966022544
7.104886246842796
3.75786428242255
8.717710386285917
3.8261861066141023
7.417558477921481
5.581539527219436
13.277763357362181
8.44941378415258
12.201105097968144
8.341358447264058
7.402720584752239
5.0133227932660605
3.874228762610977
3.621986253033615
4.741020377170459
4.211333220595296
3.997296912943422
4.744241580783738
13.36950823087469
4.328551554003913
3.607946728350139
5.694522394680448
4.579866232865045
3.9400761923946463
7.65265094625114
3.2669107872298455
5.432848309609699
3.2795065594257933
3.1653774429919035
3.9821191815456527
1.5187186276690103
2.521090807920304
3.180852152661978
1.3943676411292747
4.6634971329114485
0.8715782594232655
1.3570968126399163
2.096368582818741
5.51845615902375
2.4064755479356
3.675076710056923
3.7624679590426564
5.387501185796852
2.6448556255260107
4.0166098754216755
3.1897232621489797
3.312067212115353
2.6628135392453673
2.0122287568139012
2.9324855138092545
4.284473039599034
16.81779266980457
13.963218744790318
7.631848739067717
3.50880768780534
6.2860952062635755
2.3711125122794448
3.99640626235099
1.4851925452735673
6.708493691037387
13.819719458730019
4.611263629628552
5.3953515398748
1.4098690911729888
3.8463660737105894
4.452899335843009
3.804048216458153
5.164048771168686
8.790992790864758
6.150266461341617
6.2998665547166555
1.6122592453772788
5.867962058119226
5.363082995731269
6.058932125356514
3.8325870682664975
2.903460121271897
2.9758769276344106
1.2939487844149584
5.898397979555075
3.074286249254216
5.13912699215111
7.666797388448319
5.567948521094829
8.557064186955056
1.4426523287723232
2.820366782271183
2.498613335289255
7.703420422116898
6.6214177671596
4.791030862412032
4.854280959853882
3.3348327316133477
4.778435947596279
4.531614993149447
6.484573732243085
14.77428713200151
16.703435873967734
14.604848005067051
6.335592810646486
6.35748758279698
3.608843418175615
3.526404931699827
2.8088155526472898
5.228444760062838
4.184101923137722
1.2490188523069605
4.957485765860954
4.1073350182209065
6.323395783178209
4.038052190142957
5.6813311383309655
8.487906779879212
3.430584278204426
4.038052190142957
6.365959611415998
6.788334903996466
5.152891476825801
5.717189492827397
3.9397800563516934
2.2156817917690605
3.191464959292416
2.130701842932373
5.9719682498861735
4.678449855822065
1.024764369516297
8.31136543433279
6.851443732209096
4.857275581342048
8.873027094609746
3.234823492893505
4.225555672948827
4.312774951458761
3.524665524134774
7.066586063574846
3.5136074652259013
4.19201570716242
6.334933569762329
4.379869598957319
6.769364831007245
15.273669846152218
13.329844050389667
4.562801032752315
5.277459102751186
6.275986959597524
3.7427086936462093
3.7297382900754568
3.5497302625859475
2.863003433486536
3.482390103336509
5.781988176884673
1.0612053823015677
7.245739014898115
7.099392278521841
4.405379083503306
5.510366460374758
5.432041883101521
7.773756323746608
3.6590748510947817
11.111917075323639
5.6849969821476956
5.427640479071604
6.420763204591007
4.912032698133986
5.690354448049135
4.804397685679159
0.8931433718828454
3.6608204640694897
2.510323115127337
6.277624913828317
0.6909571231095383
4.604154814457772
5.71919958685389
5.526430535164684
7.729805539655167
2.985971724297221
2.556225712898011
5.706027163121963
4.923189501180503
4.5549398129810665
4.122410546859769
5.267705485393214
3.684547019106681
7.254655478998225
2.823571306751514
6.579740685555522
14.801699459118717
4.894123918905812
5.611678334560079
7.443816913200213
3.420357739551369
7.541429316732301
5.156096261672957
3.1312353106248083
3.724607855553932
4.1864419021552575
3.629567293694118
1.7209855568483865
7.706686371875499
13.271982977028244
7.0341331649091385
4.186047197991355
4.41352520773249
6.350684347824804
4.348761264830204
4.495300209354284
7.376833080601775
6.122486740047368
4.307454286952751
5.429633045467173
6.008790293944819
2.595367928856702
3.1463559555002707
2.1698245489083683
3.0890147343911756
7.054445335857927
1.1631523501956142
3.7279417207306675
8.815501328965274
4.20553231383211
7.69360538603735
2.316410368172407
0.6146368237312115
3.4132606548400806
4.76212653085936
6.212699479264916
1.7380482022887138
5.743116714322453
3.3800258475552734
6.507551139331445
4.469032467252491
10.327439141372436
7.09338249131878
8.701142646736093
4.151845143074618
8.047645378536963
4.848234796551552
3.3120099606140974
5.330834116339044
13.294162580185114
3.1821210919026925
4.52886133997789
5.053626135658047
12.477230830889638
4.318154979065525
1.881772165100863
2.2926746034506444
5.1278262377476995
5.414293099212203
2.4991875859959007
3.2384857404662823
5.379566952619996
4.212382820947983
2.4964346590094837
2.9431526533934624
4.7550891747502675
2.328725198423749
3.8015490776106007
2.1023035299444155
4.407152230062436
1.892933118419066
3.282849917810306
3.244651522087097
4.031397554091712
0.32501000716256234
2.3264879037390016
5.78863487575874
2.969768885648494
3.1088525182624585
2.520937639689634
3.2328788090039495
3.6170660026137216
1.8885957001909157
3.886540566313792
2.008729383627222
2.0854085617925
7.7746403751046484
3.077934821369625
4.122615466011514
1.780275193181259
7.507230144288635
3.984302808938565
4.567447063873473
2.7352439291437833
4.084873028746478
4.410324553318574
6.0153267879376635
14.054418321450393
5.5472694710776445
3.830120063376783
5.0673372145780435
2.835955702287623
8.027057286621023
4.4535365618102665
2.6606617461925706
6.88577817196574
6.325360723707564
3.2418109799246455
5.44442026992941
4.931968101533201
3.1263447050392785
5.406718387605285
2.1169316635224513
2.2100003199029348
1.5088198695148172
6.545785782086202
2.1526326472949155
5.0861712469469085
3.9624961204169784
4.006741589473351
4.886030194380079
5.028954117084998
6.927719981746544
6.534556048381566
0.8981217601566547
3.688638352538967
3.873426928564917
4.052754749842756
3.0120139467897182
3.0759223348530047
8.409184251483351
8.587070961374625
3.31058891898695
4.171067488901471
5.842457977886397
4.74121896321361
3.3488615561824986
1.7291116893617358
4.232737444835785
5.0633953408598735
5.303134894583377
7.262095648555222
2.2749771542205086
2.8821553768041746
4.534947301530207
4.504579841009417
6.8703069280696845
4.508293461550218
4.297648315529936
5.084254966828517
7.831653881151388
5.777736574113557
2.3325507839931543
5.580243518157788
4.087861885827636
5.779809403768495
5.884876384188147
1.849058975739922
1.6300363420342203
5.413019983094259
4.8084423287407745
3.1304894840110657
5.081204954486238
7.1924085573057
4.673632513615557
1.2088047892214906
3.8164899950250444
4.338222038888685
6.345357674073944
10.54544508257444
3.4601059193914603
1.698064062183241
4.339394357904705
3.84240804055763
9.241286462422972
8.991321257152293
4.69586595120832
5.69467198007107
5.876523149936131
1.5696705642630733
3.036028315888666
3.492885993160507
3.2726086127607434
4.893325660501384
6.1120636291884605
3.3445828048596056
2.901954042235734
6.832642076960421
1.4191787637551483
4.174361300951797
4.6562587522082755
3.9728696239480294
4.371193229173937
4.63603130834821
4.401112592540573
3.3460378936751654
5.010475891924617
4.763033907916062
2.3556524588123664
4.170823517116358
1.9891663235707864
3.057371232064058
3.2928831283318023
2.656424929186333
1.3699682782194749
3.3135652169388465
4.160880996726564
2.595877251997346
4.398201638568467
3.5578219446260153
8.064106448171167
9.1791648647573
2.1218525810265003
4.3303975433540804
1.6057382310553818
3.575812348714983
1.5470139249997394
8.172504455331069
12.735194350496904
3.0684983604358695
3.947546870299548
2.5922819442611975
3.632130291654091
0.9760331188765224
9.60441476461138
4.021781528568194
3.2731057583437537
6.121615131888123
6.010054552976041
4.191301342846852
6.9021743032676275
15.355371309173114
3.640691257572832
3.4831047456270157
4.904573010675031
4.4194056263803265
2.77493177594838
7.538047813395587
4.505886668127038
0.8648488015666914
4.783458466021548
3.5192320479359576
6.308936553000605
3.1307297721508878
1.2039759507172896
1.4173150606988372
2.1930760472724917
6.013143405447807
2.3473911850267672
6.037212648135283
5.09927353762655
4.984539574471338
3.362293305893521
3.81834671786271
5.059194681114008
7.954667104101932
8.12348528122424
4.391242520397706
3.25082638586689
3.0873647930085193
2.8502954658003854
6.640629269016216
7.287496691834468
13.943295820353306
2.849576236799324
5.645995739187104
3.7162163163312423
3.249699652786781
1.4479728352855303
5.486924978181414
5.490686040040877
4.435096269465665
2.0422652420297305
3.1368387196247727
5.237852140800024
3.716386395099376
1.9248648380555944
1.545433390284082
6.83377798938117
1.0067772169093478
3.925040186401614
4.509182233934085
2.387484487237063
1.9666665456971864
2.803498849967454
3.465110518772397
4.18846685772842
2.204524346791721
4.531253404196701
1.6227557935123216
2.272790670476284
2.447712381762272
3.2183733313093126
4.151884663169259
2.0544979757688178
3.712328466557459
2.5115744507476268
3.2856862598966172
1.95598815261185
3.0802753601618447
2.3690002695014614
5.425472987640842
4.177932956059149
2.78599086471123
2.184647396435937
15.649975851719896
7.185574961610008
4.572418300946821
13.47324841595559
2.811072482183814
2.9567371899835106
4.006833377394513
1.200180541403232
2.1379828623911723
6.221197763838784
6.127618471847302
4.610453565588513
5.034854082600055
4.223472108844285
4.570813570758522
5.409934796199588
3.0767582509957685
1.7526799939302298
1.7166023433135704
1.4321882623813258
5.741874848887501
3.92565471899852
5.0766541110117975
3.823857808219417
4.450746651801606
1.2373167899646407
5.076988611348347
3.2863669316226907
3.3738861691912825
2.145841517742858
2.5281901626268
2.503017098305148
2.4569335871714624
4.58831975216765
3.9562219934347844
3.074702650486217
3.2086655624374734
2.8430602725375493
1.0181272337845166
3.259933394882765
4.678273120582487
4.977781236422054
6.902532111757643
20.04140162019138
4.590488992576151
1.319344635773528
7.309752943394862
5.388698495892134
12.742361492333087
2.131113411383727
2.7174072659234674
5.498908978583261
2.6047544758579804
3.8394385760977254
9.576520854570575
7.327448352516218
3.94581098533804
4.61732875427696
5.879815712871206
3.497050755001507
5.333667498500603
4.1366078562011435
0.7019865066287057
3.652288862588403
2.124754350531423
5.585617252503273
3.715963281354781
4.12826328200154
3.2749224521952556
3.7408602648692093
4.918278142822919
3.253460550297204
3.205230264439836
3.112455118706234
2.38266259501311
1.4694778908789083
2.400298614226084
2.316282063247839
1.5425945915913741
3.506445409998249
4.016876921417757
1.7472095568013095
1.8645421254413361
3.711185915674776
4.127006868090252
2.1427933217440085
3.1301296703098194
6.512178825953345
0.9262046450804263
4.66490981279276
3.471195988680922
6.173313574866303
17.014669225433483
4.849236510322108
7.304979169237764
3.4344133491177002
2.716815687204642
5.17325823123691
2.246595709197996
2.4559607370164547
5.177425509142694
5.964708268468022
4.179287457072272
2.829571443421
5.900986391312039
3.1508731944700723
8.550612570968221
4.727136600729494
1.6037577363621864
1.5759275500625989
1.9480941046100317
4.572503780287713
2.3962869578088912
5.873676513520565
3.1878641046599294
5.445286318799644
3.752349300885154
4.0883030067153525
4.722158564092013
4.6154956235868285
1.5494085166925637
2.9483252160407107
1.6190928344787576
4.950458081635365
3.6294679967750607
18.10912902433259
2.8742580726648868
2.1854957531392976
1.7370209415618862
2.4150745630420327
4.216332678515052
2.1814965261688446
4.3221922991284325
7.263216969427999
3.1755273137235895
4.168430589395097
2.413512659401681
6.0661417392740145
7.1101048337487605
12.097846546246187
3.3598594426908863
3.59078067843226
6.0402022321230175
3.315849114607401
4.538288473813775
3.721295065383431
3.8601925129735064
5.743076690179041
3.4517999951912866
7.9140803758586635
4.6988131853754345
2.4631597167594155
7.43117738533059
13.953755678008521
3.930426020574123
2.3677770689948274
1.853526160281414
3.5483476124449465
11.568066195483636
6.086117801653449
4.107503150255442
6.2594039302043685
2.513904362959584
5.576760411760478
4.056959595054535
4.042111609273327
4.216791708190505
2.7814051355558815
3.113199287877997
3.0366660761261484
6.220943128427324
4.0825229175495865
2.8539949282539805
3.7498980481070547
6.449401043373601
5.9007102891195595
5.405319264513163
3.101658783264672
1.7884018634072405
9.804363010140397
4.820826840483261
7.588958535434918
2.4791035707264126
6.976233994143779
16.330115420355956
4.999439903521884
4.219186360665025
6.780619130784914
2.8819302554552455
5.198613674452745
3.931854001684675
4.65121603453357
3.210320945909091
2.9842154515935033
7.889485299085907
2.3612461255794
5.925584851812083
3.1068089546175375
2.2119622632904257
6.913850599263778
1.7395086262524293
3.581412258248884
5.727353335724735
13.005670840395645
5.461538435421127
1.068345562206298
5.148083197574504
2.8114614168466123
3.1024128770615667
5.881435782137505
1.4517492588244814
2.460309960456017
0.38914441433392893
2.3532970823774466
3.7054976334659453
2.362225197093785
9.715052874393152
2.5793116903220183
4.8415534883722176
4.218503456168019
2.082302810875705
1.7001264748877223
6.081632409991398
2.686503725244483
4.237179253012724
4.642760440098898
4.951922283742424
1.8792929118652582
4.286716517528859
14.881335867431014
12.571167369513553
0.8958568642024979
1.6848545278931983
7.27095661593455
1.8404461158119783
4.1747409199561964
4.841233166212895
2.5893905661080305
4.828274058737514
2.4515707689434216
8.109929275657748
3.749535851834044
5.422871467571202
3.8712918026529652
4.511883759022482
7.175231468552733
4.9762742779166205
9.202300817364435
3.4657596674713744
5.030536674119853
7.6752127955145335
2.6597017160808933
4.809908749628949
3.618323449998747
5.51438227244926
5.720707293186552
2.798988408306759
6.051116061261659
1.502159293205486
4.637625270770493
6.842243534699565
3.6209747869985067
3.741913036886359
7.884376253610648
4.075256578864723
6.262955185090211
1.9290759863177225
5.676061230242144
6.223585726452262
7.484017025781356
6.035117930878656
7.4777485718853
7.393415040273169
5.657186198548691
3.734314386364169
13.274276160630988
10.778789639271977
3.220682266387851
4.416270866947275
4.022302859931172
8.096817578965934
5.019675338678823
10.20249704742108
5.412432552823769
2.7630099098351426
3.537314266170912
8.514348608797997
3.5129085649825336
5.444265842122293
4.096096387582356
5.1584840242983745
8.708096985141498
5.077189525391738
7.626986554736738
3.629943860966701
8.817454593478471
6.1966082798815805
4.306702106501953
4.372468563181526
5.160127199897536
4.835703110577404
5.503732991643311
2.8809347516693666
4.359421900850725
6.751889281483703
1.4997548971824737
1.5297323843370014
6.93092678444973
4.139974214243608
3.995492706291862
8.290830635295467
2.618932119486009
6.155656639279774
1.4292846728368374
3.6810579646036503
2.100908485153572
7.943178571029917
6.922009078085793
6.22657946140563
2.642495779869893
12.149089212865912
10.952195588039203
4.246852560076055
4.42000810733191
4.711484383831145
8.152948638209603
3.9533046871205717
4.899391236717262
5.020339210936862
4.888089089211881
3.4732664891630867
8.966371415940497
3.9911390692057327
4.978773762341079
6.522036334734031
4.271938275556557
13.980012165336303
3.576533680873234
6.921670781140711
10.452214957547461
3.3379358573094664
6.635560900755276
7.284495130219047
2.7490066788801406
5.493670140076316
4.514207005962795
5.444276795769078
3.486012998742139
3.471574501594424
4.970000770188942
4.541690772512442
7.250841349908661
5.112416324967271
3.789156998340166
5.208170788086065
8.47945892259016
2.1888209984107543
6.0940191395923025
4.082343474501983
4.134831541860568
7.584523700739507
7.6134815704099195
3.76012344935631
6.2822109176301275
3.0157767812992686
3.1636361617831206
12.436048987021712
10.845788927265511
3.732578031172773
3.7305526842274648
4.755022861847379
6.9597503198183635
2.785675146570382
3.2799259710405924
4.058914135924939
4.699506702505133
5.357346043074403
8.42319928756428
3.171925984147857
5.150184694743552
5.915975330843982
5.566928108868639
4.876785805023041
2.745967015472372
8.046540011449656
4.785955806269425
3.860159375260747
6.250812663381145
4.554748450246408
3.2281261287561094
6.147696093526139
3.9050636731666653
3.626024908509175
2.9313690163741466
3.937766856533161
3.763414610214271
3.8962848926288314
6.554057649116489
4.019534031327528
2.6672201837670895
5.989235164676626
2.9687715777929746
10.013916800185418
0.8930446626224603
2.6811776408095196
7.228604307690919
2.3335580011495005
5.324080491070351
8.559982878329555
7.428985970753798
2.216195472868914
2.287774161476962
7.735376962669381
10.145788221388557
7.041698206863291
4.209965338438676
5.292021681191141
4.588134599358816
2.208453952720535
3.8334043871279526
4.8115532163199655
2.726434021976036
4.5131397227729355
6.975628929021881
0.8942394808040044
4.753410022560999
3.2695605482495416
4.325030415851563
2.5641889902661723
3.116678233758328
4.6105915716994925
7.032342716779661
3.465365318889339
22.503018068426805
1.517085393732038
4.102261692265198
1.7410048523618462
4.072413702532139
3.65912922842456
1.6560128928907762
2.2226685668269197
1.4368572244502609
3.0403812461383604
5.1480865860436325
4.675569643110353
2.5678390351085825
4.443296963221625
4.079172903196677
4.57562996164385
4.044869014979061
2.4342122924875302
2.4588989429960533
3.720469673216314
3.396044674614351
5.393947488584329
1.2161850989464733
1.395524745091633
6.767328789878591
7.581184711411556
0.894617428797688
1.5376529906097585
2.7657189230161747
3.26406724977234
2.4103504046046837
4.880116171248312
4.073845787421286
2.075151639197805
4.7191269361178
8.724915488878956
4.087732777844357
7.153138440893415
5.336628501441797
4.164597185977714
5.0133558150860695
2.3170257731568973
6.49029891972606
7.985842902368436
5.028650071690423
6.394372561216767
2.413379244953188
2.246347793207785
6.178870579442734
4.044144537428391
1.5015399653952104
3.5732520003833255
3.600485960720063
1.3959397575961823
2.8772145091980588
4.57106057876985
7.204247003004531
4.18121505849871
6.224906109615518
2.895247843539862
6.156193809183074
4.2967404183273885
5.354086963450856
3.999617744027106
1.7333270521596797
2.039453676053286
5.0727683493196825
5.120414295646384
3.7664054570662113
3.5679129189087035
7.997613613979103
10.75988514956814
6.911613957031592
3.707982383003396
4.0021616250397045
5.14611547414965
2.005399277546221
5.884314884925254
5.582672100494861
2.380571628093603
6.328735250639723
7.401056587401619
7.917789028956252
2.7204497045635136
5.33157367290336
4.397180303339703
4.2032647759019675
4.072293739226099
4.023962328774945
8.328172352560577
5.286379090286498
6.204789669694143
2.6190649310594094
2.8421883530515153
4.090911995105614
5.0783327179426045
4.096543232331472
3.1442820795998596
2.2539044892660987
4.048230785870817
2.4471886028330596
3.6935840930023844
5.1443632190425514
4.781071332773331
3.399712260791738
4.291191667166276
7.134920461023459
3.478553241306029
7.000144207552207
5.127792008412158
2.4402135349799945
5.07668362725051
6.2981709505796415
3.8174713204736266
4.598616421588094
3.670966135856463
8.590768636330221
16.569464192868857
2.5645855329980995
6.599541797394455
4.852227381069789
5.874442637710955
3.1421900003947525
7.677653604452887
6.284109272147199
1.5737367592825753
6.695489279957967
7.192870069949638
5.517666101214136
3.814312962514406
1.5040178727726201
3.009029568065892
4.340037811179282
2.014490365533211
7.0655905451032615
4.123609513872988
4.952497015509691
2.5266250495440525
1.172135134564141
3.8016438459158155
4.028546810936291
5.619123605941333
4.711670522085363
4.023710205119837
3.5082465634490334
1.2767581328634452
2.6946336486295768
3.6283228894522663
3.192224915347397
4.487620418241669
2.0303820752138204
2.2289267894440106
3.438200613258196
4.473297224752143
3.4450969957434894
0.6484011479444317
3.1848813828266676
1.9332541838488593
3.346217762414064
3.554609636312597
3.2675385826739625
4.422934193587224
6.07749581045749
3.659100329738308
1.823972674156386
0.4351584547066412
2.2967002907353744
2.526157289159373
1.9832532805273246
6.713682771758063
5.072869213984555
2.2641336506459893
6.711330616951071
5.027127916660738
1.6165796309092064
6.45952224388692
2.2083571787507483
2.2546093997396266
4.621172475628491
3.874770726918211
5.41317339606593
8.86065956681477
4.882415779067212
3.2796464122104583
2.279883917832872
4.788463024159277
1.3526318094476946
4.514205324366917
5.553086603870666
2.758176734013562
6.627589751702541
5.571411709385812
2.1025161444220792
4.003061478651174
6.204521590152617
3.090390931215613
4.834868185842125
4.010435081124469
3.1474242893833986
1.959006357054049
6.108409347328523
6.88872143723322
3.7277840429864146
4.493486140140917
5.688206302679981
15.569138830968212
3.456863297194267
3.8910898196118877
7.301070505000524
2.0846934832931625
4.21168733442294
3.837312839389268
1.97907204830618
2.855441753177362
4.523549105163503
3.3792471939828275
2.7029387589270812
6.577262183167527
4.6007468743472995
7.0525089372865555
2.898354174390476
2.393762693857673
2.076152343606917
2.4663418883844175
4.110700920247493
5.71149767474268
4.733073009012093
1.4552579342026468
5.449540867600765
3.0142796211615526
3.5491328510483524
3.614619617209092
3.3339884188189592
3.921054659386083
2.5627448642009614
4.4276089009340245
4.533447477198324
2.3866427685002227
2.304598894559464
2.5474679614904097
3.794005341038258
1.2864477723142858
3.598241245437069
1.7815342089976245
3.4548605817277718
4.276455294487691
2.3794099273004843
4.222394953681567
1.604735204833901
4.542247068111462
2.7501166491835765
2.526015862449074
5.791044822689379
1.6260683713317188
3.266663325016713
3.6218116184494353
4.547539882949569
5.487012487140351
4.310152977240483
2.963814670778912
4.107810312323494
16.05307369148191
6.137265983768646
3.5829761626375025
3.3154191138408327
3.8298636015687104
7.447758176969715
5.460834782798853
7.99475720108464
2.4105813222486017
4.071725676526694
2.4958194867975734
2.759668768566719
3.7430875653383544
3.6587043661280263
5.773896190128931
2.0817935097679223
5.903261415260252
4.244061044063998
4.209331113149876
2.5836555877961715
7.152339397276344
4.761295913123004
2.6558360580972415
4.079231178759706
1.9724723562846647
2.539687461296718
6.797521572341959
1.2159673784665315
5.094433165349844
3.3131742715214143
4.410122389834867
5.559297716716786
3.775238247205499
4.411004618173681
5.873454663062102
12.072171204456263
2.5115258638526603
5.175178883380519
4.8897612716693
2.992952497085132
4.693849848717776
4.691100215514385
3.8912818866413885
5.752970582595254
4.69997010233469
6.6491664542537965
6.9977714405617055
3.4509430204435074
5.40492982651604
5.883215573023787
6.687767833514432
5.576819160836593
2.4210054298334973
9.122651178898986
3.227161368077735
3.205555578101728
3.4590740709241685
4.099631361917982
4.541840856532014
6.595659621078438
0.9350574741595759
4.202677740854002
4.009886771478918
5.67424040367366
2.5200733156358686
3.615566086811166
4.407087767784232
2.9739132707854563
3.4536515774060845
3.741321459867051
1.9319322210782033
6.182401082112098
7.587975189592447
2.7855230847137173
3.3572401017368914
2.7245853302545413
15.30542276126009
3.8815433400650052
4.1985164670645725
5.688364762365794
6.216930790023362
3.402425641975675
5.196648641298207
5.059871702062101
1.7584296341110728
2.971180453112602
5.5057780610930624
4.048352328545207
3.445424698952458
4.913585344819089
2.9575543067036154
5.7200636091090376
3.2732589307711115
6.862985902165062
7.687741056947007
2.161184281239642
6.956776020465451
1.0884963740339209
10.122542265256339
2.0987847844171004
4.175416074368493
3.4375636346615
2.964087003681421
3.8117040034965672
6.375132716078951
6.3112403601866065
1.5041234812220243
4.829528054770128
5.243190053296343
3.3971161925625855
4.237458187999733
4.471705050944134
2.2589507814812593
6.03888989751053
5.48460893978914
4.953849750322592
2.266819409926135
5.0107361003312825
2.588386192243765
4.946760746474931
17.18534880523471
7.0776612164558275
3.9475467796876025
3.733467261801544
7.162872388873083
13.29070210957354
3.4866578306052025
5.69663956394222
5.988483383259476
1.6009329658856193
2.1625685478263756
2.6416094704436306
3.5305336992514578
3.4879586846351747
6.035719244480242
4.068086729045427
3.8990584458632718
2.8938951997253772
3.7478947215751592
4.178042360927355
4.718777975993056
6.867880750366941
4.983399360062838
1.2131858228718881
0.7405677826577576
9.394452558325305
4.643441510843714
3.9053764313438224
3.3698143382636805
2.8564619310003194
2.8310013582887157
5.031490977354212
3.143110642032017
4.27804610853025
4.884422916865004
3.3818732555421125
4.883327609171486
3.7916604878189637
4.150187493645908
1.3344799364072393
3.8482111422151957
4.464364985112564
3.4279431460052567
4.18503557245067
4.361422740405138
4.575162090552391
4.960284883163164
6.644540085123285
4.2327829726613135
2.7597549676717263
6.2023354255612
11.229353193965911
2.2425267518494807
6.59055033712528
5.535651897395242
17.504988836450305
2.2258001681011637
4.3227910687910285
3.5074143602085823
4.024813563116288
2.9672542995633107
3.2435875427300265
2.2717729527583064
3.8968420401294064
3.2103094678609554
6.10932483850718
2.5026705797488917
5.415717029871354
1.3946123521737932
4.892461065563742
1.3215214411264222
1.603310145939954
4.982049116120305
3.582464068482419
2.1811181776499518
2.671966183981033
4.785483194462171
3.361306504667224
3.9666079820844447
4.2971187940336435
2.7476622640300445
2.1532573971778337
5.109082751001139
3.3560843586466533
2.5224002390747904
2.2477782725088935
5.35365642000642
5.825451422440867
5.78926137658655
1.3288310141874224
2.4281039656665473
3.6385612854020226
3.765441184503532
4.862676579063948
5.582611463090327
4.209900521577778
11.039226263596964
0.9165893492108481
3.710532289856158
4.913437897703186
4.902447708512609
5.15625609426993
4.933566700571478
5.394941538725833
13.541145447015127
2.6237742107220776
4.609121989777138
4.549675422305027
3.1628331885132956
2.421076479902705
7.41171109960794
3.067468418067086
3.642239519470457
1.7536301105332825
9.089069459665229
2.4930693138191202
3.9351620775886142
2.5461849965907635
1.7371768078837047
4.382799114220507
1.2443509170660567
4.369248104029085
3.5232047233522312
3.1777982798879916
4.005118237239591
3.9861097636706133
2.199510646702005
6.321083517166358
3.32976052960633
2.277210220481665
7.029740755141034
4.79652143797643
3.29918078761268
8.80087174002093
2.123668722727402
2.9340758441593384
1.48931584100562
2.8076719714291594
7.612674714021959
6.067548219985269
6.168898335561848
3.2814508144884216
3.13594370623502
5.915395906876343
1.5279919782025315
2.791808950479068
4.615044307242925
6.274284449371958
6.675019131638841
4.5912284887663235
2.1763547285544997
12.112644363250118
2.4532842540325652
2.3657710172665243
2.301568087532449
6.296615742431003
4.340818743556214
2.665906377481876
7.079596458611359
3.950049187374016
2.307075551303999
3.8262464853781935
1.3086349277642633
3.414651597032597
4.823592315551221
2.6429974837983665
3.934424234579359
2.01381488684514
2.7490800566159925
2.338863649676964
2.763624404545396
9.239227501873618
7.131796480468833
3.470674916410714
2.357506508309436
4.502926326518
3.203970080288224
9.99270888058567
1.3769055624858204
5.045237596588609
2.7215998620193207
3.593529278583933
7.636055977072176
14.235730573268723
5.103926871648162
10.985464007902152
3.850163323430117
4.344058183980741
6.286758119017144
12.21744637955876
3.023061775448322
3.876384275419235
5.753861153696111
6.469582048798202
15.924650559113068
2.277215097245924
5.26085312736347
3.678050024950627
2.433942825507392
1.997144661087717
4.688914403401622
11.69098243252473
5.955946763428446
6.309409019535149
3.4567115310563254
3.2519200252680753
2.163427637847089
3.2121499348137506
2.115947048830393
2.6290963836674788
4.605850382947425
3.8761178536238505
3.620999267679793
1.694040410458911
3.435205610244923
3.195215069771914
2.4986129014698713
7.1227170097477766
3.2623152464805596
8.3518634573401
3.7364519508567917
4.669329376287564
4.556607259766797
7.394890248267188
3.3322745027723895
2.8951519677986712
1.787808632052514
3.0565968696746713
7.686566874303942
4.955714937777731
5.682389310233808
9.811860020614601
3.9771512601813814
3.147144719223725
4.801788105674123
5.706608938490984
3.7877736639180135
4.5785783052240046
5.096631505490876
6.626926261258862
9.043680151725642
2.302850394677437
3.8675803665306945
2.380089554592225
2.155003233971952
2.155547724332717
13.619826250165197
4.772644839613159
7.881245609179332
5.290254207584452
4.6561038957649075
1.7233205654375479
4.169466437867576
0.9698206917284752
2.9393246441946217
3.570557761877013
4.630834616231907
5.724070883519977
3.637631580644163
2.5929105977341607
2.0449631135965682
3.374670706744177
9.041728962739837
2.105493886358601
7.313987724157872
3.5964913490285966
3.551213217964227
0.9960454542965438
5.461547233310776
7.991186142586387
6.748016052068363
2.736014884504703
2.662753628027817
6.085058887668565
1.968559344752961
6.783195514280357
7.176535692197497
2.857903911527127
4.6934154726689155
3.7191508364133004
6.792658520244395
4.805865765927696
3.5092901289221743
4.385975910058886
8.495954604914381
7.515274302670418
3.603714195857604
15.552084056451307
4.426850523345247
15.300900835532437
3.0151876561597417
3.2157159901644286
4.998056117313638
10.990925838640132
6.9278367008805235
5.8400364090763714
2.4182204664276252
2.606224010259394
1.4840095603921475
3.3903839721237374
3.2515702783032596
5.2043514988465835
3.302875215766118
5.280575727995927
4.879186739153318
4.268590219219897
1.663503414849873
5.395654611406243
1.7938204137542877
2.389674120259844
4.3239443529800425
3.2677845215111354
4.917545546174301
3.775126724462662
5.3688892345962245
6.796672670700061
4.044280535555075
2.4231632708477924
2.925576105652721
3.2058464550349095
1.3723125096542588
3.2657019613802145
7.046650058983157
2.4141653700444823
9.562096657499003
3.89809961939414
4.5016014747372575
6.154231895679602
4.229501329192529
2.8982546713282074
7.547528063710072
7.149124678344272
3.86846993042243
2.4468913497291322
4.396796579658263
4.737739895140949
3.252650016121542
2.464508485604702
9.801129892411316
2.8749611414643965
6.694715520823336
2.4949502727608706
1.9920491389332993
2.436606495883067
2.630951537099079
3.9913901810043786
5.337373430256234
3.5373367492734684
2.953981295733306
2.673384780148368
4.095681426025686
1.0202214377537413
2.612400917582789
4.577978392785637
2.680406703031069
4.1217177564647285
1.9824849398815
3.7503365194419027
4.688107910529451
2.8307552993739202
2.085829510330604
4.354073527575654
3.474710308183512
5.925416752046895
2.527349796910279
2.8320972246705254
2.3824021272198395
3.0965520453516437
10.782502330741941
1.8669282140268213
2.955105214568298
11.794745767440011
4.502651684405482
6.3710547662939705
2.707401115250175
2.1665586849756577
5.25128023924359
5.306741789567491
3.8387090476612955
3.3646067991487008
3.7967084251489935
4.226288134536035
2.297483416601078
6.964046372595318
6.718168221813757
6.5498137654307325
4.652249284550483
3.531332554283082
2.7313576554543713
1.802161098984773
5.8311794991730705
5.329360181024089
2.8913902081725453
4.128290347679631
5.673830389551505
3.5295071632613086
2.974871579382293
3.2102932084921183
5.872358370996459
3.8572181905192515
3.015242913056925
2.8938567726460405
1.407508652530816
3.3181725485007387
2.2318396610777893
5.178813118897777
19.549202205995506
5.901038595931014
7.31522722854936
1.7202444799505023
5.340969306101064
13.519525255956093
1.132638517288257
11.155235515707792
2.1725420810529505
2.7498535517100344
11.19192666185549
4.246369813882797
4.697482116562892
4.773933036073448
5.938777663650249
7.715671890974865
4.521246197243533
5.3498046547415745
4.335359216835499
6.243130835580162
6.050388649096234
4.503552118096174
2.6525746839348745
5.78834121302338
7.272615312744035
6.06097107505356
2.2534211511474935
3.0718681523559033
1.3661784830094654
5.666545396163632
4.505080125977566
2.5881141420827816
5.678939215767892
3.4433842483625865
6.160498423671748
2.4035033247056923
5.570019934835398
2.097165981632045
4.680569187561662
2.542389714258618
3.5161778260965053
3.7629838285590793
3.166696475362834
1.1953228910904186
4.702195619925404
9.135313232888139
5.768483969680103
10.001641735784048
3.244338050180389
10.604308404100154
5.429532651774672
4.711801203286356
3.7817480020139635
1.9292090982969639
9.544993345175644
7.999209425515638
4.936331785008673
2.339105578313015
4.8597978748061665
6.426112090579518
6.5349209337652185
6.436440567480888
4.062242105905438
16.772569852441883
4.297258388857539
3.0893709858751106
7.255219949580672
5.520326791914604
1.8731913078010056
1.8731913078010056
3.1469169555084937
5.128010730569892
6.4718098696940265
4.704318273163491
7.262780423081624
5.9748208842021535
4.8640599631124966
1.6024167392328703
3.325240997201324
6.498173437296809
3.6582616875566565
8.719016229554503
1.628829433309673
7.041897373875164
3.367451729753292
5.486418094775445
4.986805293817401
6.741652619353558
2.6982183902600725
16.880967045781684
5.77636886014398
6.870966002128844
11.921180860861107
7.362779407964572
4.797944180342398
11.64174955835845
3.9729420508745563
5.293833020450677
13.924453306892199
4.99630382093917
3.554153339571845
6.985653856930455
12.058589520699698
6.533491732326408
1.966006676226733
2.4894973060079817
5.0832876977317065
6.858722867188235
5.50043225277168
4.4233713669472365
3.062538460203745
1.5907319955016908
2.6823713261429574
5.868624826717914
4.614305165843037
2.9066881780716725
5.4914038446858875
7.007923457341402
4.442926423645735
3.318186365417124
3.804258818586234
1.537680622750883
5.147290629235722
4.950730514533331
2.507136408275008
3.2167754590444164
1.7789404101887976
8.245450549625287
3.968820485238729
2.256743215528361
5.820968268305796
1.1591382918366253
3.847521131335971
2.918005451831891
4.647523196567816
3.1473856822557718
16.853315365602885
5.396651911707563
4.765741799836906
11.842229534664082
2.6194779552849954
3.8250543327221664
4.182694585050672
2.610025096643129
2.82047187628824
8.386080432427258
5.597941237677283
2.633627556906915
1.3750365619897078
5.5889561665113705
3.2297093186890478
3.8759490293678454
3.6898642395645966
5.770483729950988
6.90571502639032
8.053301714547164
3.158894385248739
4.909861878645169
2.399647170266506
3.2832904782068444
7.938435496654118
6.2496700752737935
3.1681904583191076
7.952392351170194
4.035879259928091
8.021103144168451
4.877662483245196
3.798831302933727
2.109651351264513
5.780490324426466
4.354033214362598
2.267194076088339
4.690420331097583
2.479001783542643
3.9079481367054263
4.947525041599826
3.2595525483733176
3.2578098088464724
4.300070858071818
4.140177885176742
2.8577149550361014
5.713214383542097
1.3946280789033252
17.05330458571995
5.057817830725929
4.138104619176597
8.592287207366192
3.9621165669863387
4.960085634011758
6.606014074840909
0.1940834428375317
3.6262928333940456
7.83426882320857
5.697290123197552
2.972453727875651
1.7991735337427799
4.2626413038350925
1.9700929124353985
7.583995051806893
4.891161433459031
6.397182872823813
4.645858821068958
11.07961032195889
3.5462875055005676
6.312540274795925
3.4144848117903934
2.4075030768615058
7.684004000031731
9.217193793984853
4.334777578150699
7.897861746831345
6.050911721527199
5.69200857963186
7.401762982355831
4.8162447815911715
3.205280156733491
6.324080749987887
3.326930392166633
7.978507831008031
4.630977361615668
3.3327047722575625
4.984340157609311
5.632180075647906
2.0434549007237996
3.7427752179505416
3.8563360561922524
3.655940267366092
3.9249054781588018
6.6269333741153815
2.2018427803285587
2.7404580984823195
6.608473644153663
5.716318980193637
11.470867069089966
3.8924126610610754
6.4185708409384885
6.658842258824718
0.8394790108835042
3.8899134471955286
6.272114718682377
4.363575823102181
2.5439511426265375
2.604880276751622
0.5096101347816464
7.80831709783374
5.506757484023924
5.857665803142706
2.838683253010711
8.312910453735167
4.601265053595209
3.0596205670697647
7.867036054194163
6.534958087188045
2.3274093445664374
8.29713069838393
8.702673459875864
8.35266649554829
5.987730882465312
6.424160915844573
6.3710443610895355
4.137600395040197
6.981545763621668
2.3793257928442904
4.121579574965781
4.490374884244538
2.994059964009889
1.07009490612263
5.076614686678324
5.021584363260895
2.2967134013563344
2.5732828748909333
2.5890732516714445
3.172870915117107
5.329568083814627
3.876475485203955
16.22607625639306
2.158243231823309
7.936725165305507
7.670711567220024
2.7158082657633726
5.624174379539002
6.836665810481349
7.000268946264414
3.2347162820620015
15.617834768933147
3.2807940864031826
5.00781191044891
6.550269155994869
3.22067956758679
3.1069300427984317
4.5427523843059525
5.430052710676517
1.9247131033964662
3.972215683072413
7.800446082683029
6.859888334796966
7.6273343127855275
8.53973276095611
12.69460747667121
3.253421595793713
5.01342656292759
9.509865699273291
7.409560348607857
0.3305464291648398
5.359755599628828
6.417565805281306
4.489287356791656
5.86475225465496
4.433293226972541
5.778622712763883
6.210917415164879
3.478942528711167
6.450834555447469
3.0077960370806767
2.255429640560452
4.090446183747044
5.419758311669097
4.122621865051507
4.58580064077467
4.960540228203186
4.201125855928531
3.6109854961408456
4.895912704181511
6.53645145022035
2.141269108736281
6.079453435292481
5.555000915599117
6.099328633313846
7.283661192752531
4.791669250043839
7.536797679329551
12.837320285062779
16.10252758466203
5.3497808649720655
6.4058766423091145
5.974244960458298
6.045706269186267
3.8083006168020286
3.1170565098264498
4.093934169909847
3.389660557195568
3.0937737489410297
8.854783869092854
6.646568708497949
7.7884433603040835
5.338828315223251
3.6564359374796758
4.829700359911354
8.005384695542844
5.258975014667403
3.5583488520681805
5.098125966717553
3.7566449105632826
4.161459784791669
5.571823089948942
5.304948812628673
2.915866941469674
4.3580371026774065
1.4683834906378521
3.0111191289130845
4.620851819987427
4.50228712354793
1.5069637410105958
2.0258850662372714
2.2057569389638547
2.4121825485320123
5.70359915648555
1.822579927366255
2.301894094583893
3.288739095952799
13.771155750696678
3.4569954858784047
3.41148420976695
2.934937217166656
3.3901300584840683
8.790722802418568
3.82895584277521
2.6752844752973126
7.001666997853365
6.1189645901991225
10.285366379010863
2.793860931905121
5.546668207806837
2.758987498134014
3.2115563411392736
1.269837980122998
3.9801675793061753
6.027704034693535
3.358072685203898
5.565189927589698
5.815013696163287
5.188898737170767
4.882035624710009
3.0312979642671314
5.763534470197003
9.63711219242105
5.630043476979145
6.167962243823311
5.915815702850402
5.354034739453007
12.256385925695605
5.949317482068839
7.172252599063225
4.45379305309305
6.853781774277191
2.5741030152734123
2.2246001579826857
2.9540659162559884
4.022853396661159
5.904066638384904
14.821517414977595
3.518205124633168
3.607866122011602
1.6372979070122269
2.180357077806912
5.227323415772367
4.5655310092492725
7.8425238352690325
5.560113264167299
14.408466960442937
2.1077400211004753
6.824740573382889
4.702261899761139
2.9103994605466723
4.265466430315142
7.083464034185034
4.983502280438165
6.877810632911426
4.030233708180496
5.511498525304407
3.5795733292262875
2.501190421472169
2.4878304177609034
4.364268878151655
4.010892888725865
3.4740713386281676
6.181141648095611
14.421503100666573
5.002870402425701
2.616609219815979
4.141205950654269
5.823485347575408
3.4694237392148675
9.95094857022908
6.576626889130255
4.5344751970503365
7.28903371868977
6.592133001565482
11.60321057403056
4.446999432526076
7.469089583830594
4.469963114617978
7.017042326913333
1.3887680968580975
2.301509088158602
2.7470789050583364
4.974516882705442
7.548983000709047
1.4609290860050874
6.438078933399068
3.7261543303371276
2.4777492084974906
4.74979150708605
2.4327620515155477
2.692962199801013
6.510476825413633
9.583893535082865
13.154121518472424
1.6155449899900114
9.027044210249665
4.677147194098856
5.3095465808546844
3.803768841742097
8.19847344705542
4.645875551167881
1.2263407353119484
5.625836522862168
5.493000658908438
5.310856013178323
3.107146395331529
4.14384163287814
5.065342123408196
4.875003631391399
3.716313635749219
5.346595398449909
4.086747539649432
4.182036593764172
0.5201458262785209
6.050910572462251
4.594147632244422
5.838420972742279
8.769436969910643
7.047962745587876
2.2216788940770336
6.626084825352228
9.276550903750909
4.726066476625077
7.433294090057849
3.6990994947110014
4.895142162277502
1.5589509585217132
2.5618039411699747
5.135395561952632
3.719950072488253
4.486753707677525
2.108594892246126
5.254577964643538
2.7287448726303123
3.208800436924883
3.3773012789740036
2.134030655138725
5.941805364256163
14.924413449769666
13.261597341791477
4.850751373459212
1.2827265824558394
11.77166400424257
4.574960332705718
5.461318519288811
3.108225670892703
6.810668159639134
5.0453139834111935
0.815026375231289
4.701750993989864
4.62208279235546
4.33357076060966
3.6488923537076805
3.7656590233745204
5.312986883363899
4.3441337268456675
4.231259672825942
3.1105211303512137
4.927990777188667
3.1994447740545726
5.014069567971167
17.28968034569715
6.159088486689172
3.551758074028763
9.293677688338237
6.858275220002762
6.074617528862202
8.241444893466268
6.126256433936908
4.311905072736594
8.163002792099661
4.919056474297564
8.084893867222581
2.7346499936425563
3.1455511485936785
5.52592429033363
5.323083881644246
3.275293007803101
5.706885376042963
1.9947975825913984
5.114568836832505
4.130183836677961
3.30438188616799
3.3911996635479125
14.195834853078901
6.036641302722343
8.952225954693825
3.4958930915081248
3.1224208386180208
5.259756090361308
9.025046504981066
3.5217397727663724
4.653255489962582
6.8567144650785155
8.472896142030848
7.854051549316104
5.061767554710598
4.40592626409395
4.079788032167347
3.024481212013138
5.880961018241648
0.7891923249101067
4.784844328188879
3.4794383878908524
1.9767326649855157
5.7048940472527905
3.0337087143535926
4.087876976687402
13.437327225428112
6.197144837390187
4.0076911469298695
3.7832831818466035
19.41531106276122
5.1791039565189525
4.276011470976988
5.071644156574593
3.9257611855657264
3.366099665078264
5.444048773113692
3.8184797828720005
4.6863919655303885
2.6606955785369824
0.7646722922151653
5.571305545750227
3.5022566818141936
2.690908058993116
2.8230893312347844
0.7751317298552303
1.862310691682517
2.1332836714940955
3.316113409119311
1.3661915838053464
5.375179950211302
5.158041884671636
2.4160176086243736
1.4903131012852917
4.699246591485312
11.899625218718349
11.024388018887525
2.9089218983488925
1.9413238102649084
7.266334178148317
3.5287341512835533
1.1501509855022167
15.09208878516452
2.4911274416929654
0.7243477088568235
3.435868914167868
2.331996315498193
3.550587301386118
2.7470325681525143
6.10104391884647
4.244798205220289
2.9078326721767516
4.039896111631924
0.9710124401415507
3.7749898790939427
4.779342961388079
6.0278858199176115
4.94076704498361
4.799289710331176
10.609624157702095
4.494653887706825
7.206009964498206
4.026944304393547
5.922368726752264
5.572500397082366
4.556949968748936
6.012379032635294
0.6925556679340323
3.9696613717334444
5.465766747256529
3.0623992271870675
3.6495495336275647
4.437441131786923
4.027443346282154
3.929720170389348
4.4157821103105395
2.853264049655432
2.930072234392391
12.780952608845482
4.569525076706241
3.695976073973568
3.613369588031332
4.64808298194618
4.712547167566833
11.251599712547923
10.693268857825501
8.357410192223345
2.887093834256826
1.954815821570474
3.664296320640062
2.933264372809004
3.8913533197032106
3.7806261342822802
3.548844978594563
2.5265880037414306
1.3815796875004955
3.748320437653254
4.377498345639603
3.266420644316876
1.3039150573563487
3.072656892226087
3.9716708628019366
1.8037853265008414
5.401723159092986
4.597058872521815
5.101353599983216
4.521886768412411
4.849864167286289
4.4402402979663
6.041102238314908
6.782109387379433
2.3034721809586194
5.095646293940684
4.200674482139821
20.011057749266573
3.6285921680010906
1.6718035243244918
1.1735435514450556
6.449130572785602
7.666095347606229
6.0690353401850885
5.7189276586310385
2.8525624909035905
5.560680968369915
1.8772756758946663
0.20641964610066124
4.5168716944113
0.8447308412171826
2.6115119438455072
4.031212867283126
4.856661410424541
6.336204411615631
3.607761027087116
11.753381158257005
7.747356414565898
1.9312431795698384
6.075463126549096
1.351848189926079
6.201641236539077
2.5144347641416065
2.3838341413929767
4.4930238952388954
5.0124510940204114
2.5294619978502437
0.6458835135501361
4.460245292125621
4.1104793941536135
4.160717871199504
4.903012379199985
4.504421523121526
2.1523784841459954
4.972484420724219
6.911587561589699
6.0177693001114765
6.524011615910816
7.120923982921802
7.370727852485436
9.699458796613706
2.427312606239323
6.3427493460191355
6.6093058669506926
5.935301128077128
4.5725692131767355
2.634447738644705
1.5007145211614927
1.240414577319552
5.889955725662594
8.317034248245315
6.252572491646807
6.426995106352099
7.228219684923233
3.0854986086150125
2.7329996872561537
15.288329369961804
1.4673431504662757
12.527111173097074
4.031799760791569
4.783687943764953
2.4168072504321256
6.466089346426059
3.976470246571607
8.57056832556179
8.691878508520066
4.592835473383462
4.2429550697595095
1.50267635469502
5.080023865209222
3.907820033019113
5.270587226267491
3.507330875271145
5.778826473039542
5.342268864954406
3.685734223994176
3.1879690744693194
5.792957547217525
2.2422220995423428
3.145825545873822
5.7245334126103735
14.825387290722249
3.8091354790194676
4.722803568387614
5.487754564662035
1.3606090988447954
10.53071636065018
10.552983042430235
3.430503526598373
5.900541768583951
6.3262257871593155
5.987970087260571
3.649207714557755
3.2578380824503803
6.186268490841252
2.6555811035806065
5.433712766304905
7.318768544790847
6.298002449186316
13.85910079345754
1.8164869498673273
4.232247012543251
16.926827223456776
3.475044410664233
1.3772721282099096
5.086367108405757
5.292180689795591
5.160541289631213
6.563415774887915
1.8179104594328483
3.9982448530044667
8.551443582604799
8.369291426679762
2.78574844048922
2.747665740351996
4.540908340695475
4.0377892561426325
5.387869001599628
5.9113472632771975
6.170560981290635
8.232663791312676
3.060273357051313
17.609062795675975
1.5755431274648939
2.1861118716959216
4.935829700300766
1.0256556371561616
3.8843672862279077
5.004887413817057
10.838183917764725
5.277526074365565
2.842155111804401
4.881372625370851
6.605817886467984
6.555678089309581
5.848472221534362
2.4950739826336448
11.886375848829434
3.884662465153879
3.023690386238087
1.455827059863396
1.4288501191161695
2.4930485391774444
5.577758589353353
4.153956308470853
1.5880771404479699
6.581008202822191
1.8510992511129016
3.6451385002565724
1.160208931885894
3.10750929139993
3.2979871952177806
5.17200464943677
17.304047995732684
1.5020547682613445
1.6078136460536006
17.630339420992303
3.500289085096932
4.996769298946416
6.272008671861502
3.486229548147452
7.139762276650125
4.610280485739869
3.974243959040377
8.409732348998698
3.330651399760164
3.5460522879745957
3.777941002572888
4.737329101602866
8.630477891592106
0.8538249179055895
2.2489638085477943
2.68882857028081
3.820532878673746
2.001529393509725
4.901924952801964
5.8887340901980085
13.216026822150742
14.161258173738423
3.8960163236292
7.203388796188307
8.358087619122722
8.435583951081059
9.114291906858703
3.074954358669504
12.525226100397024
4.909687070116752
3.561518621844877
3.695124375059747
2.216610319233837
4.22381780523955
2.397652740029386
4.998267443587589
3.731330053096169
6.797172327403701
3.2973849014340595
6.760970176908871
6.422026838869068
2.5433565187618448
1.1450223349162185
4.0769126525563015
15.880292747907108
4.758232016837376
4.584274641801198
5.143678228397905
3.063067593501581
4.8013297189902815
2.891919591288715
6.092054437436125
8.920946512078219
4.010221035461967
4.894300381356721
12.770002525139716
6.412210871339126
4.813270870242362
5.260232888407668
6.525758360248286
10.991685306260639
1.7726997672346752
3.597733667586979
1.5323918079479506
4.545757604037353
2.2780501619328537
5.69517405585472
4.1598937581865165
11.96437151103994
10.943166118973302
5.042766850705172
6.673930411614859
7.721471847157839
7.841673421918502
2.888291298265279
0.3022860255573872
10.467632420682264
3.866091677390203
3.543962067246011
3.378841873279841
0.6649124570612758
4.202742225851116
4.366236214377354
3.3900644836716918
3.895316735151579
6.357288787590128
7.0101613942881835
5.543836128178051
3.9256159172461924
2.2272997728081343
3.854995110960117
3.904506617288979
3.8493744046803067
2.8129707777844626
6.786875521408732
14.786370922268667
1.7910206921891592
4.104554259399621
4.780713809402615
7.565894293354617
8.959814293803019
7.050527701385421
3.63123582948935
6.648051021224768
10.875719964514701
5.876562874669227
5.978281474004265
7.344043412259638
10.625299287493023
0.2906250480015383
9.785371833905371
3.669387828107603
2.0651800138290106
4.713740472180143
1.4515429489713498
5.958494821631775
11.30284272996361
1.7146553458134823
9.810159310092706
5.165911735751638
2.861178067476978
6.4544722616322066
7.628148549796926
3.1859342446650967
3.7263972492404736
7.177810096430892
4.1960788642871805
5.5788188361917355
4.4449376525936115
1.323801036850678
3.0665783243281255
3.282356839902807
3.759259536126714
2.1645389043435093
5.132453092448624
7.37073004129646
2.7689626305271937
1.98362569537916
4.44084720530245
3.272686084369852
3.20115105654599
2.888420345943436
2.8991894733546157
8.508520070265385
3.769150669327548
5.2314651321640735
1.6021975494858225
3.3420272358272824
8.304125520132827
8.853825783007565
6.891153502040688
2.078853010265571
7.268518297548326
17.87269929507463
5.37166742628642
6.012563674366096
5.975251919685054
6.90786802003396
0.8602450923774894
11.878234537879056
3.0743575790014037
4.454730580011341
6.888135084873465
0.5651383836080974
14.784539968986234
5.400846781146289
3.032442283075259
13.36483442384724
4.072120057414508
2.422642240719056
6.026746236843704
7.8039772724374625
4.491810188028577
8.930508206540757
5.463063666576842
3.0616563130839944
6.368276659221268
5.438939172943376
3.912100888697779
4.294931802712428
4.79985933393101
3.9841280430964354
5.24803381863141
2.075078600936977
6.939319165114581
8.310676527349104
2.599265498678196
4.297825196195883
3.7203778208229283
2.251144507371698
2.461128755602871
4.6867936185920644
3.3762537557317325
0.6117235038298359
2.025630358423994
4.421359851386836
13.931476491138525
10.77627764399487
5.7593977220617685
6.233355962495737
7.3377903493234236
2.886077361256517
5.371396661341073
7.036613825863377
9.249855792694593
4.402230353794605
1.5950261971367494
9.31437570385793
1.2754428171369525
3.4100218655645724
2.5119647288106925
0.7966594099830644
4.49289220310422
10.79849471299395
2.4249002422300157
5.935226853083357
4.497438666478491
2.2298352052938117
4.424888409577811
4.784498949290722
4.41995780849824
2.587720318419956
13.3144218827244
3.1180848914624457
1.958387208736334
2.411696349104586
0.47315819394732983
1.8227223338734866
3.7371690839999765
10.659923494873553
2.966628775635313
4.596026935859928
4.724737101469774
3.105457513890503
0.9017469164987574
4.110689583291974
4.033891161501618
1.1463314160284128
2.277047807072106
4.459692176228128
4.024166443324336
2.6909951083092203
0.7234608251518627
2.4702977205149277
6.6612955747656395
15.05358628255343
3.506649211795304
2.102257428137322
2.290992982223905
6.047294718305104
11.284701472238204
4.140036924795583
5.372478216770543
6.383007099232227
3.090517792929848
4.3100168098027885
0.31324894788576124
11.428885194701376
3.866559725904997
4.802688357384386
1.899679365203561
4.866877284892684
2.8174406331664237
4.750876867190055
5.64595142582855
3.6375457767244668
6.831624369529712
7.813566497639861
6.703764116028288
3.7604357858181086
11.551052704636195
5.014256047488229
7.300163574185452
3.7111698489448006
5.247939132870851
2.2275219549770053
1.5553278227582241
11.376571338728182
5.695605830361379
3.583317827738325
6.55942253971988
5.2487417594671735
4.452978197309226
3.916573631885256
4.000880678186222
3.2430476704689837
1.2343696846322068
3.9590623075507265
3.56997202634937
7.539766002537979
2.529307919702784
6.579185391070386
9.359229747179674
13.270393825026416
6.315789718946955
5.2167486416285875
2.6551610217829587
4.971230616655727
9.964084719874307
2.542567904876929
4.468443950389163
3.885067767424967
6.638384069462887
5.996433003670669
10.169582537872252
3.7443154058422206
3.7792976107549983
4.454704756039958
2.987595631964249
5.470893092451213
4.4525017443509
3.4395616057642533
16.56924365085633
5.4903319867667575
2.5315814308084104
7.870131673197309
5.542164520460871
6.95977272656838
3.443130616653661
12.56967645145223
4.835975642895162
7.8399840173996855
2.550708614494489
6.235979093659889
5.741305222070544
7.150794248952682
12.08823177774349
3.980406452277038
5.234779806239147
2.343239334241181
4.366833118712559
5.488596366911365
7.727730608565547
5.633575806874054
4.5803446555766945
2.8367491649622005
4.741426213000292
4.588525289224867
5.45489901441804
4.157685616734945
6.676099708517651
8.999957872499941
2.7067593715523284
4.451152124395829
3.4816867209138835
4.531645790379171
5.156778885988126
7.677964971491371
4.2409915835088805
1.4899828899426393
3.3842360018860664
8.568073518113843
4.287912481670202
6.808901788840001
3.802699269536039
1.4324810962505405
5.719724288890709
4.955908096345652
3.1062915146929893
5.814611362890682
14.660818568466063
11.521253057318912
1.3220307434745444
4.213684725463106
4.231630999886548
3.8882417891766243
3.3268760370360946
2.3968728311326593
3.6558342321288113
5.633107035709112
7.824782998937806
2.858584923149797
3.968570438803239
4.385357721619419
4.158919233455216
2.7012838211470758
4.848182616378893
3.6455790591445156
3.1449955528359412
4.205116867281378
5.081116854493963
5.542607319823844
3.3957048288747247
1.3428656725426489
5.300934215109321
5.248954761805525
3.750931313759092
2.8887631821681397
1.0334026206369857
2.0185603812444013
4.5233704526470175
3.754818808547827
2.7808577974047766
1.2010647825989795
5.299233922078426
11.834732177936512
0.877154330700983
4.867814506576171
4.342152376666341
6.089010445517866
2.787098158949493
7.150457567347385
2.528909854198485
2.5854904353955854
3.9828025245937573
3.4456780087711705
5.895850859949565
3.9233609480477676
12.873122161718516
15.977055368074652
7.700658615986367
1.2605227372731098
7.580405747652083
5.137142470409088
5.80936886436829
3.096254793538969
5.699222428197905
4.055197756707177
5.514223898486353
7.26413660247408
5.678699413796104
2.1199631462722306
4.100967622076542
6.50501485060605
5.084285792904739
5.7978598405220625
7.284190460436949
2.995381175571666
7.15997256108101
6.305832223135825
4.488060891781197
4.265201487926371
1.5010867917615176
4.719846038733722
12.90657981234257
4.447284373471824
3.3553168883612856
4.769771201514515
8.355868084692167
4.377642427119869
6.0422659888654975
1.7027500116631655
3.0545761335543484
5.9736052399900075
8.652590964884192
3.3670832508927373
1.489331281457125
14.036996376644984
6.967864628837934
0.8438166740343493
12.754027357280737
13.769438750435455
2.075122951672478
0.7281173894380867
3.0450232376164506
4.476636745967779
1.8378913958636818
9.640051882202371
7.489567498756052
19.72189261763168
2.625602847251288
2.7058888055442303
3.0293580738002817
3.8076429010987694
2.571487624953465
5.354707491500273
13.99432021658162
5.113012823961361
1.3847899672675443
4.256861725154621
2.4523356886398715
4.659683715360318
4.539908906138868
4.458297958769259
2.879720143621111
2.8251639701463573
5.321449383260633
4.348198321833516
1.929072891784879
2.938186381549029
1.9888089838336447
3.2929135005370367
3.6941977320846062
4.176712082373191
3.5119123443539455
2.361562697488385
1.831766633763819
5.47605513596214
4.239169039530316
1.3789184054168364
3.6612423963765646
1.5222569291360137
3.89380991973921
7.839414506971622
3.064282042729878
2.5519009985849106
4.997456472628976
4.055792477643359
8.87172442077676
13.365647398686981
3.979040481328871
4.212610691762667
4.849650733653427
2.297550053044297
3.4387810183993532
8.482927162226405
9.909221490389298
15.714869921625445
4.443088322696839
4.445886321993125
4.251112814444673
6.882218348233792
3.6311537564589704
6.705389452310865
3.0116394397161774
7.984051012595017
4.191536197371476
5.000149421861559
2.696501054278873
7.157739990161286
6.132400056245611
6.154017683419892
3.755925431546519
7.5479952996838335
6.8616309909035085
1.596310662923581
2.6218740159395386
2.258538180913055
3.7074292115482996
1.6830103548570705
2.9574559362775767
12.157123376836553
2.1704086691148627
5.67243882617225
8.238226735104918
1.3125085937767478
3.3459373806814297
2.6044336808297466
1.601039169634655
5.958922971519881
6.874132617332115
3.736488566782616
1.9472481985725052
6.064702217051241
2.024374412949031
6.825314271231169
4.062527187867267
2.8817827221750467
3.6116014268102496
3.392230045679944
13.939525391742004
13.375875858007074
8.079529076446052
4.62223743746857
3.652925916733967
5.092963804793967
6.837506529571616
2.3361108954034697
7.008978023176599
3.8251508398390457
10.429341965580724
5.1927303248956695
4.061631269176775
7.629346981983319
5.827075244049758
6.170255562917595
18.249869234308076
6.76832281762912
6.6063030848703415
4.142175129827723
2.0825222472165317
4.347248731297823
0.7676208894883525
3.7491386146906103
1.6495986764123625
3.7095502507275717
13.009980181618324
6.691311033402042
3.6567241501644894
8.227144538143259
4.103405372538311
2.138162617983037
3.7723857272995494
0.5858673550162496
6.296611933893073
12.374277539550267
3.4538210274778427
2.9933149470849525
6.299001250337385
2.460262176166961
4.4519720079317295
2.0671825280147758
4.164486426906402
3.625547650626673
4.916855527301451
2.8874743295345535
11.592469589005892
13.637417798530727
9.533026152844261
2.978294135139519
3.3672736385335353
6.26646304059812
6.5393220751963
1.4113430817784633
5.998996354393312
2.7684714543728925
9.536207493420589
11.090255260122268
7.607908112887447
15.333813916296677
5.625565434552865
14.40081318973415
4.6395555418719505
6.681981484476727
4.792141734072367
2.383897822178377
7.407826189816275
3.5878516040676827
7.874142747325633
3.1154473273007546
3.6741707011419735
2.2882694373895354
2.5968802367849344
5.718709078984132
4.050670588941212
7.008753862294513
5.358827177309948
4.78563720082316
16.0270345204079
2.902229281792082
2.1701137255703884
6.529801261451903
1.4708168618949387
4.674220489748545
5.617544124418598
5.309016126623599
2.832906419041427
14.278906067011988
1.476671112473581
3.367134389233454
3.4236336006281443
2.9505998484880167
3.8600572371820685
2.183568192809996
13.296757782046484
11.654782386074032
7.154765628659098
2.07566293732668
1.0028381696032893
4.236076797729704
5.623505790387332
3.6723971052434816
4.989193132932963
1.1800675710446147
8.64642333871692
4.530898328598278
2.8932568779147854
1.6488728782025477
6.794886689469374
15.326454799093254
4.718507028398234
6.529347982707469
3.472591713692087
6.58830345139119
4.310704268266101
3.642553744696023
6.547033622372335
5.758506252727268
3.937311164492953
5.705429291041723
4.007628775143674
16.426745872935822
3.181935102478524
14.857417035342365
2.08435672979718
5.929835048940073
4.67429068914952
2.6132446735697235
16.81933954495369
2.6918416174182025
4.91757815269441
2.629478573410867
4.0445077560217495
1.6025847588109545
6.086216775382938
4.592882689649978
2.2413367911216584
6.624986126433729
4.437275339138173
4.209093108863564
0.5267027591484719
2.5018675914565804
3.271319199479417
2.818626144751617
10.306554007627787
4.917436414936915
4.106933817655268
1.9236819417838265
2.7323777216423153
2.224967357057643
2.2869993213028326
0.8731449643059666
2.5376482688891326
3.0278131280884537
7.035874797977572
5.728436704157649
0.5207913267898453
3.881538613357384
4.216628642394626
14.176132877601168
3.688815071620337
3.2992023248368776
3.5604421892671687
6.704897379370181
3.4535009876412266
2.501178520377464
2.0472840067155107
6.793006549586602
3.774175209816452
3.814019701650215
5.37276515263623
5.642729237927857
3.425327514745916
2.5800002981597356
4.8931516751269495
7.170321687197276
3.334577936451702
1.1936509474819612
2.5857378108229527
2.644192236509791
3.711378344972048
13.844702146512772
3.0581389329196345
2.3922956728887432
2.2856924172878643
1.6551574033619028
11.932043529698918
11.2595686240568
5.761342946739224
2.880155601711703
6.01539342423937
2.4819367063908553
4.761159862952074
13.945532035621978
8.895786495232718
4.7916525216643615
3.581839907371008
2.9175339225403363
3.6125039052092687
4.952582170338861
2.6920751119212425
4.021639299610059
3.8314842123777657
4.204779392313974
4.472148506092827
4.763853261677782
18.67588808843632
5.308278192568935
3.2684318607813623
4.532310533353027
6.539075586260024
21.280965496501548
3.999586817775706
3.959087420237652
0.4806993614395992
3.4335187848717696
5.587453488412303
2.607180513949664
2.7122462272411187
7.5245402662390894
3.3894352244983583
2.8869378645867196
7.167256196693157
6.598054781654915
4.820908198530902
2.405175574121809
5.884226993509807
3.7057997234906837
12.478871933167172
3.415028437687886
4.483270138857465
3.4234840239814126
4.474506546950172
12.89366592763728
3.9280043918258674
12.067864521660793
3.8194053834042694
4.977608359296585
2.040591140108432
6.379782427377631
14.166672798003576
15.264142652725956
6.46608569558694
2.9470672597923784
4.272803480020048
2.6795328143171413
5.109436609659913
3.031750370782146
3.58968331854508
3.677957898198273
15.753193603121707
6.654148290575017
5.265618800347656
2.2191647950223428
6.117254234916399
5.374687865758961
16.703653987375525
3.9425318268241676
4.452839443233285
6.233380117285023
2.9782562632555276
4.383878561440364
4.839535298726621
3.953132423745208
2.773412943969213
3.4700390562002617
5.55126319749927
3.226458795531005
7.082519019060161
3.976590486412859
4.0156519242063915
7.729185839213219
5.914253970554272
5.68495594930936
2.4729943490219606
3.102769996708511
0.8508680143544594
4.315337912633171
4.540052303235947
8.75945570938732
4.042357978309884
4.409511279767735
12.808224946386396
2.8128002471811997
4.3836723311482375
13.133863103331551
3.510754978600894
2.920205444749078
4.449445556121059
13.631921011294759
11.372353484395665
3.2499758253373776
4.46585429693945
2.826291354149469
3.519829900691161
3.34475837853461
3.867783939141052
3.3697512416172843
3.414216871296672
4.938415758271109
2.8405170722745745
2.813294439208383
5.32210529924591
3.9299351255394264
5.325384022608492
3.8996126337896695
14.449720059000299
18.54558791861126
5.380900405195185
1.0622890763468675
2.3155585763446287
2.6607966581815763
3.7079615274776327
2.897862412830269
3.4211294010482076
3.581823538132041
5.951159372957931
7.182492652392246
1.7525695928988865
6.350381083131473
4.804433275382153
4.637267694627567
2.881586212042318
2.746499608726675
2.777391767249035
3.8813070410228816
3.8297825605854747
4.208189613745806
12.719551198172178
5.312116286675046
5.448875870134761
11.605878110715848
2.57476738369151
4.177525246730767
4.758614838794448
3.5953643158007202
3.524439721863355
3.812880667965755
17.163320770381247
11.598287620992291
2.9273986387039463
4.935245457300282
2.241129546605358
3.9537069737395085
3.6577327207912624
4.710526243814626
4.154795773131885
4.531599560040751
3.623692972385268
3.5484427156662606
11.384789356875988
4.531599560040751
6.07884898656545
13.454537092670606
5.9606252246210865
13.050061059473682
12.664281192338201
3.539381013434713
2.3028372508154935
3.905123635132945
2.602171807874969
3.6608162652737244
3.464861619876915
3.7594151454190956
2.0002896723056445
4.626993959254017
2.5744415242995657
8.417415300504043
4.474251302363367
5.389149053679916
3.3865320129096506
4.764094139948774
3.450646564342333
4.728871544697395
3.469690641605778
3.1390385303276256
3.3839621843002448
4.267092360995508
6.858064486333495
3.3307285852202595
4.075339447037789
11.95612228019037
2.1657857019737836
0.6994592267513259
4.109703749306468
1.6275398423151692
6.185261933274809
2.148770078326388
4.583076607552416
13.543514651906605
2.0031836247465216
0.86852168773121
8.94785969672756
3.9075613927057056
5.447947383385354
3.266297699921461
2.6701018134096253
14.527501061182624
2.0024710221697504
10.489940797464362
1.4381594539326576
3.3612227157649017
3.5379408596489212
3.1198801583964384
4.3052266513166115
14.056306344607965
1.9250555022046578
4.0417041141257215
1.8464750758751172
2.039963886409983
3.8601925256824905
4.447975521149736
2.9716356600596514
3.196276569248176
3.418699164378052
5.313691952598583
3.5446213705347374
4.663783323303896
1.905521423770967
4.598902075272937
2.74689854267919
3.808020755823575
3.095718580744723
2.400621528063017
3.1498412771279383
3.5513771637738545
4.555212815330543
2.1705735069636583
4.485087998834254
11.198817358499802
1.9270854249055331
2.2800454196617013
4.6757770522413855
1.6165922232404966
5.783539774858717
2.470635110331364
14.683578001800988
2.8349694800420595
1.5270271280021608
0.7083382715634939
7.063225207508918
3.035334142492452
6.014551638960262
3.0722358491039468
3.45080422128555
4.135386632422771
1.9017315400098904
3.001609803222257
9.080032384567454
16.299529049625985
4.015973107824869
4.0632661207725524
3.414161577922949
2.1241115945606115
2.812106833490286
4.11138316836564
3.411951753561085
4.092442723580214
2.4677141757510235
3.2901959312693694
3.0280142138632136
4.551535532909592
2.9286452460327905
1.8854929419321318
3.5094822097828806
3.8634200069999163
4.365439090081471
6.807903742631122
3.3700094199881776
4.058347601256093
4.096317443783131
2.040236366623468
3.8235467170427953
3.5654808762845174
2.103236521849406
1.0230422885187938
3.4590158848584305
1.2460776048948683
3.757474886313656
12.091280813376418
2.8771107413131793
4.060374467630067
2.8747837914917023
3.4740482395902323
2.9256652482983574
2.4480544898094068
15.171641563035333
11.41399848720643
1.4154414038901382
0.9367070373885402
4.964182119096801
4.6665868881949795
2.373665514452438
3.3174627009654403
5.032906121002435
2.8029749148471477
3.4810165759649854
2.41965664915451
11.522700519209783
4.352253354587136
4.255365236974826
4.358074828241959
2.5049417919604497
1.0281875427921054
2.088923868978009
4.805385234135036
1.2439880561211754
6.355711668731711
3.569345890652202
4.94192248219041
1.2638674499442244
4.400835145500069
2.7394167263697775
1.615564421549209
3.5662864641340932
3.0125536475442165
3.9771236408337405
10.693092055989359
6.126560455640395
8.377109667207499
3.72546333291272
2.6554140656462
4.232387218924748
2.0833343089834866
2.6894879360754667
1.861296786783743
1.8165059860040944
5.630566726519853
8.71160962622723
3.9036571185781566
3.328316949657728
2.409168467412136
3.2008081578886873
2.922734393555981
0.9431822199330545
14.614981472942166
10.636547557912309
5.028359195929157
2.6556076343091544
2.6825891933972406
3.1402825569998525
5.345807907764136
2.8627036877301886
4.029069938004096
6.718920419353882
5.304475536607613
7.1453287829710765
9.217649011288009
3.442904013647008
5.449217339729565
4.558524817620644
3.9886144858596344
1.0471280682184838
3.3174234936967277
2.4204660686423374
2.0237625719106873
12.970884002469635
3.3904367553891435
3.170100955911256
4.384334550926884
3.865010086785003
2.3764572444763234
5.89562836423808
2.5687193359486473
5.495754391871121
5.8673398191873405
2.7779908489118244
6.621176895508136
10.709183625623723
5.397025773013183
2.1555905025859095
4.158677394446639
4.461089174388966
3.6510443621115267
3.2202348389433766
3.354108027212199
4.614473041415365
2.3757511049341664
4.36053350199145
7.6024387342892625
2.666776928289157
4.611867728761012
3.767106049306169
4.369224048004829
3.7603981064510545
14.673564931430832
1.9833129580214963
13.302435820580069
7.473437326567877
4.074067585924377
2.7331495603043834
2.23256973073409
3.2735833314903884
13.660139859232691
8.646713609105895
6.643556633008708
15.361309393270302
4.065909717905383
8.523930791337342
4.265891819212268
3.3326750462650625
5.804558883395395
2.9708487007198094
4.378096800298159
5.001310545655514
6.132617632251094
2.611707563805307
3.848484254124801
2.531073358905993
6.553507632318374
3.076167060236868
3.7000164323075726
2.7135051900195357
3.979958732530827
4.380065945883869
7.630615692720792
5.666182688303025
8.415735350557629
1.681415906984401
4.26366314079804
12.633325884419264
9.229348684130416
5.399666110378517
4.706658513840345
9.170395900493537
3.7060446007460293
1.915362868210635
5.177506091495207
2.6537233476986573
0.9882471172103485
3.605075152508505
8.287891057344765
2.916086395639145
4.1124872578779765
2.9447469529758674
2.507188394016865
13.578139028239548
13.617486337627676
3.765161892426725
1.013854645398847
3.07475801991608
3.4320812812572554
4.692980795503867
5.71658178090127
5.17859219402951
2.890408082258455
1.2985935808117224
4.099837563183207
2.3997436517757684
2.4521812402254017
2.471446620152737
4.722272575866981
3.452139176379014
5.015492967314519
6.089139104134142
5.016310507928104
5.037998681557615
3.062672155027356
4.6016934492449995
4.151557910226358
1.8864030331321096
5.151947814097798
4.119395658215375
3.780453897145792
3.899739327069682
4.820049194514764
7.867246212198344
4.257506283588346
4.442217208595891
3.466388847555275
12.718838929827195
2.6938155324099373
15.184387709259477
3.1731908453999766
2.6661884534555416
6.499213575287545
4.565839531672927
1.9134782729416013
3.6749560232146075
7.760344202859408
2.1084111199884252
3.534777458417453
3.2319915470034855
4.418842553217235
2.2247274916553206
2.516398788895099
11.550264704120691
13.578773245106538
6.721834306204282
3.442961061605495
3.8833447897136804
3.6857887042216415
6.412325150717852
4.679812432016145
5.119306882643141
5.086087118747004
5.502038008377577
2.1851082427863786
7.260830047654381
6.0250600922720805
2.7168785755452007
14.300424499199314
4.8706176930704626
4.796554074528598
1.8774675824193312
3.7647320514501827
5.442646909532881
1.9775123746957877
2.3873818478444675
4.8291197446202565
6.702402552503429
4.114693283215999
5.462559886002229
5.008850245220995
2.071487494512529
3.9282644311957737
2.977103287997692
4.791142670485514
12.921667326127258
2.8063776008361763
3.002119187874522
3.4495434226711006
4.938444242912544
3.4882702900398104
5.2877671950411855
3.7615033057069094
4.17417647470045
8.567035420084625
2.614110587759123
2.699631193514302
3.3560921056763746
5.442303889531362
2.438633862539871
2.7285972760605786
20.65123677167205
12.380747981457938
6.87591867718797
5.205744927946789
4.45882247322121
4.661402553007092
6.1994976587375445
7.005477731038947
7.04799287247823
5.740885732800744
6.52468177049265
5.740658418559621
2.3768622002408093
2.5808456501562937
3.465337175802111
7.1617649816097755
5.19974401002123
6.402895909179706
2.81755902509673
2.9775670041172337
3.9459319976021363
1.4059167308751916
6.250451436350385
3.4418680311486143
1.7856640775826766
4.1947152124071545
6.3758227629276005
5.340815119197713
6.061212400387308
14.782643765516807
3.33618658007921
3.8315487200216674
4.825315377450273
7.7988764094707665
9.20390422577928
5.762154137046654
3.6564855170663204
4.336477488254211
5.7371312977747495
9.568470239406116
3.7565238101779923
4.260431331217773
4.89932596622212
10.007341274590296
4.499906129122917
2.413692791445567
4.165786577738982
5.869192921983071
3.929534265252378
2.5153802967963763
4.094406499429966
11.588856621400272
7.128092259515193
6.675313376257281
4.655777524645307
4.347421235827569
4.598426166915461
7.805967526739522
7.197874221553669
6.878247247709066
5.446194986394466
1.2627940077979622
1.9484722587199124
2.4946890700921553
2.9921361244146847
1.6231232973638674
4.828730728320058
7.682875361005619
3.544785502690699
6.813301111190346
2.75285956557629
3.6808895464833595
6.738730138184142
5.518942704804864
4.338708743736989
2.8251502287865597
11.262940640765617
7.32391891198007
14.331199999835071
5.179666572953911
3.580440954716054
6.6464429958191475
2.346085336482444
5.657674231556155
14.258538833223605
4.0267791315022015
4.85261253611565
3.1880569128297487
5.337560428745273
2.7235599665299906
17.08169141816829
5.443483234142382
2.3286900179632566
6.349695397113712
3.7764865980232836
2.11963420260826
3.925703969258081
11.154560828725666
5.2069552272002495
2.665072428172724
6.236220420974059
8.000544099387959
7.244116219037037
8.931675234200656
2.534067176953362
3.8080426661654334
4.742819983160694
6.017800128680762
7.366852213930893
5.9552034685713755
2.3909116164171436
3.547139062246418
2.042663459605142
1.191013247114514
3.376183600692631
2.573822232412876
4.887759614629603
2.2287340783006018
3.0625077303191217
5.1831127150748975
4.372802554538488
2.7550540747542347
13.627042093340457
13.36054746469163
7.161563230404838
7.241342869934023
3.8657874710567226
4.1503107899913925
4.106163726669985
4.696099996075796
7.071675155573895
6.0901361149814734
4.478986849971482
4.648457740582697
3.8676823064133057
8.76090400924581
6.854491586354293
10.307468447038595
2.116836839846639
2.2862241784715995
2.157492602480699
4.352383015685577
4.763245965128447
5.093905507899147
2.762291568755676
4.587236373187412
2.2405434857153117
5.7459004014477
5.135525038276043
2.896207116151388
4.237308260423735
3.0680445815717197
3.095858790481848
2.580893771755902
4.205684672194497
4.416987746337415
3.4437924551618893
1.7024061358798168
2.7212153580152285
3.580724863583744
2.284291671948434
0.9875488724424261
3.690111620765082
4.944836493426008
17.425804570919993
3.6017323703025967
1.9625515997413794
2.400634277966527
2.316307646672912
3.295335363812517
1.1538085378654486
2.0741604904803377
7.043701397866187
4.034038036935748
7.294024539749474
4.154940337631763
4.393289426365836
2.4826372215285772
0.9856562881607165
0.9031903960262544
4.359631236090417
5.964384426764086
1.1137206831719952
3.118374122218997
1.1253841052630442
4.949919468743381
10.657681524264579
8.699819666039167
1.3874209886562696
2.0425100911307905
3.6090933167414025
7.1527185355984475
4.5514164597589
6.106424741091162
5.531583433297106
3.3696399856223174
6.109360821560808
2.880747108793464
13.577374162261904
6.068263548898384
4.928727214533601
3.491238997159314
2.030150208907594
4.827711850453052
8.700492336468349
5.594436266124999
6.849276122943546
1.9819971986273086
4.035183481037562
7.21418528146093
2.067446535846225
3.775652345369811
3.578951165186319
1.877280505850123
5.400676211117507
5.277496962576354
4.931672286539343
5.622292719435692
2.8516470093480994
1.9201529081721596
3.8932351218047976
2.523419722357469
3.0873614873482964
4.6315473977532875
10.087257164109097
6.817957521938716
6.09302767262079
5.605002668392959
2.5621171296342453
2.5982975163776105
5.992632913540449
5.271254465022827
5.602192787572416
2.7917581363654755
3.413980939050827
2.197384965936871
4.954100015654188
11.387662115001453
8.115005484685994
0.6573630743347231
2.4514933026858983
4.438028614018471
4.792088656645084
4.700376604149447
5.703956992405653
2.725823675810395
3.752142047683045
8.02014299991638
4.6408126086593535
13.489496727480317
5.763892114453985
3.21009788205713
4.113354908658712
9.052379547309505
6.472118672052777
2.3311827414565762
6.333357593510205
5.115128890164198
5.820326000153518
1.6061806089372557
2.940699439334044
4.047992002722281
3.15967722555444
1.7786446961462936
2.7645765168808762
7.004245893945452
4.405567436324967
5.106310963010047
3.3348209251296335
2.1704625003937026
5.237148052145358
4.928827486097678
2.2468854801238205
1.9256284692814154
2.2343043953843
2.882376827906543
10.711194474783026
5.649915585965335
4.7366891051682
4.27033936095742
1.7320193028392084
2.5043273001534585
5.928376883871434
4.343069404029603
6.290585309161408
0.6670636895734838
3.50072501039295
3.747003234065195
5.583632928770233
12.581365991681269
8.893806945449102
2.807587980727542
1.932759811913347
3.962986193266832
4.159576664550749
5.935317808702958
4.8576790518749196
3.4914374873272895
4.944774426494802
8.095334668117454
14.997474602541288
13.281811664801683
3.779722366387369
2.959602291205275
2.5374569179135986
11.317615475498775
3.7250250773249642
6.859454052228513
5.736465298140211
6.7117724075270235
5.786909377321154
1.3508521381435263
6.044050498763295
3.4204264610614414
0.3575586570973538
4.631846986713567
3.690441773239168
2.8086259062588828
5.352953113906895
4.649768457523865
3.182198546116852
2.723251519185097
3.4756950559145254
1.6060262901413862
3.524082397627175
1.3365076915189111
7.8168539175221055
10.973984932920086
4.933630809254099
4.9535774033755695
4.140777634214089
3.1102352768923325
3.7960403307002935
5.499711660860265
3.9409045486705527
6.122159463942492
3.1866723706735725
3.9285138616292063
2.9644121636026157
4.550351324370217
11.892580974563414
8.837538617610557
2.9122023900628817
2.5817707179064584
5.840656080809946
4.861272836649108
4.77309463591018
2.668973805521912
7.24317116943853
13.44814985020603
4.756980702543726
7.427716471649136
4.676887579306057
6.564269833782105
3.666927629456052
9.705706131772706
1.9761180190401344
1.960100690491667
6.1992335493323
7.9872643908911325
7.334738538787923
6.228797804906186
3.457750929490006
4.250604059274818
3.294430131567298
5.287740801052903
3.9822152293926356
4.528027025036417
2.7750777171442556
2.8338549757335225
4.842023262685874
4.193246535092154
4.874689287298672
6.228545244946612
3.5181240657812483
2.7283501465099245
2.904060674777199
2.198238596920417
5.4719939557481565
1.9305063950609604
5.124926228037674
5.492590740281124
5.038947374550907
2.3239868960540435
4.5111570245597274
3.3147024475370914
4.353382008463932
3.7101673612694426
4.741891383772136
9.025094222148393
2.8637060221868524
4.509175234986254
7.280037950646811
1.640034171284331
3.553898333859672
6.275474031011209
2.525600516318278
0.639197051562079
4.961528358447617
2.681533215445053
12.420152949975943
1.3732460285556127
12.336906677390765
11.220323178112572
4.325660704594016
7.625552022994306
3.4219896690171887
0.2509167849390475
6.063234770403892
2.8694921076789406
3.6602646963652052
3.613005854203778
4.070004340575737
1.3673493013709583
2.761888497549445
1.4652877554578205
6.798621832675308
0.9172706106906071
4.479011579816379
1.625593707344099
1.4338236058653033
2.1270829824730337
5.7535283021082835
2.360672971530535
2.2168280121075683
3.3236770980663075
2.0954284537661745
3.148368156400325
5.205143204626839
3.5751170725916386
2.493079537409668
6.172110031374464
4.2791285517057345
1.6364869846842074
0.8858414157419018
2.5648755785623134
4.013175918836149
2.655041667821652
2.0849855120743648
4.7875081155594925
1.882928364071705
8.211798254244812
1.847314030617414
3.3737275812318424
10.136655588288068
0.9284066605673589
1.563860115625997
5.979945441106191
4.08290091706796
2.925129250560086
1.9051291064567364
1.7421993319467022
9.70779278585352
2.240285609200152
6.763360304455137
11.704822071533101
6.1564092931726755
5.051767340514442
3.919846037174034
1.180419572362924
7.149181824082912
4.589619895189606
3.276559939712836
4.121936190253597
1.5798179047311127
4.916172052763364
2.258147651087685
2.6665018799908706
9.341855373968253
2.5665070633171316
3.176081611806812
3.0672064937006924
5.5054434048898555
4.974169696424197
6.135251874342475
1.9119837549190741
4.494703193477093
2.228797429544084
3.813253033566444
4.779174835636661
14.455964722040493
2.781448598633521
5.689770581143017
3.7004867005340754
5.527197458253391
4.192900349626753
2.1780014859948778
2.134106072454688
12.381981235700955
4.616790835750383
3.638191455262093
2.3039465879800605
3.1266028811580515
10.137676017797038
2.7208100304503544
5.7110769347340415
8.872521815789353
1.4811718908771905
2.118787893435495
4.980588477302401
4.202085883119871
2.558008680623995
3.6737572887203562
10.467585642042849
2.996150771096684
1.7162094042904381
6.736762316598505
10.520560538671955
3.302466171757172
5.956041876816533
3.03737258955299
2.3887500773232673
8.911782569035607
5.151553667349664
1.9830974647740967
2.4193228362292123
4.2218050268807215
4.008509641415342
1.9739093704602155
2.1240248255860537
9.247660456506127
1.936591823340308
5.55063845754337
1.0554517638539989
1.1141803381356297
5.553886147468373
1.4815981761183687
1.8936555197596914
1.1068613446975677
3.864653353815722
5.024542609806016
4.188608803180168
13.630624707990622
2.2832552264434613
3.0122635461293736
3.5371947681340528
6.152839506391508
6.953296563877015
3.67310520706265
2.944737149972168
4.6528162200132845
2.0296155926755173
5.066396179754236
6.111635405989513
3.0120464687181654
11.105566405663161
1.2786981934065063
9.102533432206378
1.6704645668701197
3.036643859097761
4.758375726447726
5.214713222317081
3.6648339247465773
3.90827541505662
11.161908674575814
6.061653106047342
2.139047700603582
16.351677515599697
7.415823672951345
10.300700957060743
2.508868266449093
2.5002437385773644
3.7936344609864974
1.458048425107648
6.3197660918223075
5.309653928276618
4.360377189273559
4.157263062122958
15.842427812642107
3.637292633881172
1.4766052429933614
8.111377710712567
4.464736353615152
17.5671959189432
4.815661963960022
1.6743551876161793
4.805940381092156
4.023563280602068
2.2110603680483565
5.134943775410237
4.898675054157393
4.403352426765569
2.188582791489135
2.0081930387098983
3.0298847250414225
3.9891828398033535
4.52712774074869
4.153172046069575
11.375214914432883
3.224927561822416
2.591366533209271
5.033595157177032
6.38745636274101
13.442031461445636
5.272618955835668
3.1763742163609083
10.275396771286957
2.125085631914841
6.792316929490268
4.22368989775239
4.408089733978436
3.8129760841382945
5.487880741714603
5.411325055522434
3.3234856964534694
11.488001797487646
4.0742380548301265
2.7750117565660464
7.9962120389374265
2.990920151231401
13.030386682123934
5.662284344054249
4.524007575885487
3.289887482109077
4.28258406008966
2.493142076290958
7.680890554304703
8.289775522571183
4.603729633580246
5.132883607253603
3.193564610520775
4.884469250295511
1.646960618301348
3.8962986061183003
6.1838995025231815
16.340910749112968
5.651405444979848
3.0450757582785526
1.0106666929348638
3.272475162768013
2.547336563230177
5.715060951505627
2.8310330397758494
2.2131064499555593
1.7929039733923033
3.663009772597929
5.672066715709247
5.009596351448675
5.486570036141957
0.7354227852989432
2.2007625977405256
4.0755091895437685
5.8620409489033305
6.896477194662253
1.68982989187533
3.3945259071413
9.174665039121429
3.3689921518213826
7.64986527415374
7.12102805774447
4.740949422459286
1.2055226762146698
2.037449498083772
13.023604594732733
1.859071949117894
4.895277207231828
11.83780732660054
5.57738179909684
2.4287614387387846
6.794800465441264
0.9004715748428587
6.724552800107635
4.814869622075965
1.7144445468405443
4.004157578283281
1.8691281166834353
5.4065299564412355
4.8438289676288555
7.062926944719301
2.96928366805713
2.5126566664280325
2.4829396263606323
15.934338932082579
3.856607922379405
7.234731705381732
2.959534928174308
1.4348749634498172
2.871712578416633
0.564548955462102
4.170047103008356
3.5416252333823497
2.8264719316767954
2.9776076340267985
14.848044957857104
2.4890850151353825
3.9028710004893883
1.550510675098986
3.789965824217497
3.4705625029766263
1.3897252836197904
3.598546457099761
1.212102712696092
4.496889123936406
5.411870196620906
2.117849937998487
8.716797112178348
2.9918280186690573
7.298665156142286
3.1077285386553783
3.871441942298214
4.483117158979534
4.091802603111724
3.662566487606223
5.520599797409946
6.624534350644621
3.0946232498384796
1.2563817758797902
16.400834409636936
1.9553380389531851
4.856640464890514
5.811083988020034
3.568053962942211
5.3615250458265225
5.4126338832382155
4.616489297731156
5.459886111345528
5.1097669702319495
5.608880007705344
4.863330482992803
3.821772605216294
7.033880262889381
4.79031272082566
1.3767213822822577
14.330290269714434
2.085450360182804
5.106599475038607
4.528825039169963
6.044212274407177
1.6951028204946696
1.0190946331008155
0.9860450565366491
3.482556252033765
1.745958820659015
4.959150767711015
4.110528197613414
4.761521935530399
3.4770025813828256
2.4199408099467425
2.0009233186484976
4.661711888453568
4.3993328104335045
5.207275981325782
4.73762654341266
3.555034427662182
11.190202383795064
2.4206328400737362
3.6054570781417983
4.574144724022593
4.345125077898714
5.589975939249694
6.6467771423516275
3.7385104958174127
4.234599603830334
5.426726932110636
10.545638280934812
2.0130706103337976
12.817881261423864
3.473082096653756
3.9607931532127867
6.372231276630984
2.8441474168665852
4.082839943215209
4.953368385243756
4.151110027628099
5.120705258272079
3.9949874798957734
6.168564926804982
2.822239686608919
5.456948004926411
14.137830161271562
7.979083723518498
4.002435024747739
4.889729385491881
4.486884388210076
5.627388138484406
1.4978898966227363
1.9828911823941644
2.8758192791556123
2.6162815366985535
2.7436680026096267
4.018178031107742
4.630503485789339
4.39757563929515
2.7988155307795184
4.950835122728404
3.795159086000799
3.556063823032891
1.4161950858379064
3.7683725169830278
12.623578644504311
4.24887448303348
8.570520796318794
4.299282025663353
5.85879051584685
7.04465214821599
2.3924493944826906
5.582702329981065
5.7167333077473295
2.5085897018493393
4.346909541912558
13.57213378626093
4.421160777706879
3.575397079247632
3.3222000349041454
8.708946677154945
1.9212123355344666
12.861750230449848
3.0016443446976933
3.7977307002038225
2.1599726404300803
5.093944237189536
5.5881379421150745
5.85426194527633
2.3745583253797515
6.22857411952323
4.163437076857253
6.496946231002075
5.418513780043172
4.556462324696118
4.47671035223652
5.311361076089094
6.461961295146943
2.265636513296989
2.3363596871354466
4.1276516477568
8.188979135574987
3.963291951274333
5.322996596137458
3.445023177177486
2.844629020668767
2.309033929125171
5.695349742504702
1.642124582801155
2.8373085912450975
3.7428393619549296
3.5527380585177326
5.061351040013611
7.157280837724739
5.359999925160352
2.674133360655415
2.1400168525504135
6.714129749893179
11.836409476888557
4.028174553259812
4.277166956383793
5.200000040827202
0.7386262726409385
6.312093100867653
5.557650391479507
5.597689296751006
1.5063706526252407
4.9363098805986425
5.330672826203975
2.453340777577966
10.564435236736506
5.642460486844606
12.555028054799157
15.55534354143823
1.3826866707884005
3.7148971205493613
3.4684217556475287
7.001523818597853
4.877672413251007
4.890267344920168
5.876494147238608
6.5460060412896945
6.005144385641702
7.383001578891315
4.926483374411725
8.065497720893367
6.294767046802034
6.108684246346825
4.2917259024096674
4.316989967734469
6.270518446304995
7.643211832969962
3.5774992080411714
3.350232717927456
2.823445319527936
5.906063841809117
3.1382996839905157
2.4193212788841127
4.760475788221456
4.408177535408222
0.28534996872367496
2.386544119614873
6.868537214128305
10.638739223922636
3.241338863892043
5.629633491856274
7.075989245139457
2.3177349078923775
2.3718088521099996
12.498265501235458
5.011615737772816
2.8785070302788327
5.955371928458267
5.680470596696924
9.060954151371565
3.135507629706398
5.1099035887067625
4.759456949631442
6.346279894756602
2.930913378762869
8.059736768320905
3.3774329991671475
3.590955352960252
3.540081966572193
5.92178537506136
11.247436025895212
15.588613725155767
2.053943770995559
9.845653172846601
4.557505027231119
3.6675783049590582
1.3050336462120873
3.3849883656590154
5.231332635955609
4.12237937439343
1.3196943676841497
4.622050960389763
4.275326747348402
5.151788710938716
1.9043892420842965
7.190000004343319
3.4715416289483563
4.214420559300804
4.4895182152255515
5.8279066744469
3.7404073037407217
3.9173923142598723
2.2423352488745785
3.9971718527912556
3.1975065642541467
1.2807890507948745
3.4058805363793314
1.84545400653491
2.684131730085367
3.6858487092521433
2.8510627652930145
5.296559873885504
1.1012633922597104
3.9540449647208344
4.479537987348257
2.994954200179894
1.2567689533481856
14.136764590767141
3.657088657406775
3.3348638583076253
1.557678810592219
4.089439208378474
8.2155082506183
4.146180187891997
2.7415109785981757
5.156946426430968
4.612089155593672
3.4661004053832523
8.330170534189408
3.5837269390936877
3.5040064873319716
3.9968459271013104
0.44256405918711955
10.156640358659866
3.27635241149664
10.167602430726058
6.610391547106986
2.3382426355934256
3.0254615200914077
3.9141316120709515
8.024990807382759
3.058067996560085
6.244652155608081
4.918155450215237
6.49601416114459
5.8115038996559205
5.173940508097911
3.5655439655018646
4.662957043833244
4.848061041218638
7.619848362444148
6.709902804195706
5.226455894065892
4.024116267241988
2.381404040607905
3.0971738709335597
6.117424276360674
4.736674138342772
9.726829004711883
2.281145642043851
3.0577578733680175
3.961856961218972
5.558926830887438
3.715381377659358
5.049776237145432
7.266175570232081
0.8271208966430283
4.907565943310239
13.080252977661216
5.262492604603432
2.0926495879439395
5.27024127141263
4.680209295226789
4.457526544434495
4.014678645551562
9.244680838570751
5.4734159255959
1.5670831584106943
3.7852005734238583
10.113271781774884
3.085600431966079
8.985062850507466
3.6952762981159175
4.92583391570705
3.735699620450004
2.3297247836743025
10.47161385679697
9.455162214176918
14.307374761899116
4.035848522349111
16.33535738877403
3.370582389140403
4.815155016356292
5.3286301040023325
6.4542197781457915
6.072101337538385
1.029030212489416
7.753995622486111
4.54067159492237
3.764499433208011
6.8867592048684845
6.775201930629936
4.988660762013891
7.094900363848378
6.498025658721714
4.9366636677029225
2.7969522545663814
3.1593998822224516
17.55360458267856
6.890294476981674
2.991544426608999
1.3463185668359379
2.06649724047473
4.144108226335294
8.562876281501916
2.2893709180307407
4.714815643719375
2.323077872674458
4.038391749929997
1.2367723122128051
8.274303888271625
3.2151463799135436
6.961809478310371
8.175923973822549
3.524782464047693
4.93693612316549
2.8299458914664184
5.471685025605345
5.36160863378465
11.20083942453528
3.1342704708808644
5.827056313389946
2.817863851423124
10.579309054936026
2.410692840405003
8.893815664297628
2.4706871703420825
3.94994648307861
1.9577720420791775
4.215864368601715
8.896218959082706
10.209101045984807
3.6818697805470766
5.385929084149839
3.1784919261526206
2.9057826877159565
2.157969263863783
5.237700633823797
4.6045140243036835
5.457077760357279
5.643802892294532
5.009069652116869
2.353635044348926
4.270459930524247
5.970600865951374
4.6555298457938346
8.45079461695835
9.267856944753293
1.8310832659036864
4.185880432478556
3.00981431062896
5.94394581501546
3.1039277236152127
1.671366926262915
4.4526653599614745
11.228478847014436
1.7097159537681528
2.69104270567789
1.3381558194027356
4.331126497650179
7.534170783104252
1.4278733753899076
5.961133430726316
3.429041433526415
4.892122142439196
14.373016710342672
2.5787245137100725
3.543474271750321
3.231057517895552
1.4355037724727837
5.507197474017759
3.396560850626013
10.267593712438114
3.79177999798466
2.9857582493372843
9.22079818227532
2.7236551234026196
4.884815296930703
6.074471217814059
2.6529433046719544
2.7807089967359615
3.335273181805652
2.7590201948093185
11.111616875642326
13.479815958035426
4.222486685132441
2.317506935877862
2.0844243385228296
3.2311611411256496
8.625929236703044
5.1991143086681415
4.595956742854331
7.832125206335794
3.681890427004593
6.045853195202726
4.732878178218668
5.0813670196121885
5.7501519469608375
7.3869926883912145
8.417226869357034
4.693096447859378
4.158765215566072
5.833248750278703
1.7095372338367847
3.507064636070699
9.801405694367302
4.50049631895662
2.5977649386408053
5.903729251704296
2.711123594925902
8.59451971666524
8.122971013838857
3.6346620312213993
14.099392432084697
2.4434110319627345
7.232501265895518
4.962848777134777
4.074811505519689
2.6027370075929164
6.03397249829723
2.5847071661827017
5.34215751955502
5.1448077407805615
5.13252266493567
4.260821413441128
11.22115822999909
5.61743655861083
2.583782678840283
8.927908546115646
1.380711985102336
3.5197842222312303
2.690544533110491
2.7439963658738264
3.456068190136861
4.2616678699473125
10.256748224202568
14.330993928682533
15.113340647852464
3.749080213723031
2.303132905219138
1.4409978523754081
3.318138431261995
6.047067116480421
2.92116981662955
5.155140513889168
4.378265710754327
5.6614712133432885
4.225976630306477
4.050183911134717
3.8774672793573077
8.766141356694185
3.509401678097998
6.411025472040058
2.9230638407317375
5.205511211029611
6.92309651258776
1.3246947757783254
4.322468047533946
8.969333603539864
4.751623375637818
1.114562344534807
7.614601674428442
13.174066727824751
2.972780529941575
2.236476118181945
14.923485450114834
6.201865454935728
2.9133558364150454
4.439413550834964
2.012834841441694
1.2555012503420193
3.6919265580019247
15.90243970531758
3.185387363864138
2.417159024013859
1.5987486258800514
2.980515438621804
5.326518743200679
3.7249277087178854
1.1329115365063447
4.028921086821837
1.7752781411772287
2.143788302235056
4.312601969822211
2.4203355475333184
3.728278840988
5.1914317578302684
3.111959539546496
9.90251404285013
14.481089222964295
3.107422039226868
4.666294545553769
5.599983978441378
2.5837237966410984
3.5201904706321923
8.496739786932896
4.816565364275333
4.190297804492711
6.266296268115016
5.633992173967732
4.745905572003995
4.597162344378808
3.6499941899984205
8.269864370148316
2.5085044985254967
2.469602231053516
2.9142626928184057
2.7277931763708776
2.4998722725082256
2.25419855584646
9.52580676977287
3.4989548808131525
3.625479481393217
5.768817028145321
11.623670396644728
1.721470787590705
6.8518322459176755
3.752454602726008
8.222586778238577
1.3349579391970312
6.739845242979479
4.201450034913606
3.5291443553113826
3.886788746633768
3.107081907289604
0.613933354596394
13.640516962684469
4.374789567596832
3.3044970408507424
2.88311326946706
3.7253849454431966
5.504131028671662
2.433568607309399
3.418380677806064
5.353550278404942
2.1913833437116854
4.2986371552862614
4.609007433232818
3.2537555583127626
4.278813874845069
4.075916407530453
11.310499910938555
3.8868175685727597
14.805681872123188
4.545450293036147
1.4795868739666098
3.1988803052599697
2.768101999469607
7.622852039331066
3.6501540438077695
2.9942819866831165
3.754055832325067
3.84277671085757
6.1869308853470315
3.0192270936286367
4.0507507843455075
6.945860012614716
2.7157375381129714
17.83398906323081
9.325981710436794
1.8545004933858849
2.594269149168712
2.3566715897808934
9.777457403104115
1.8333390999588346
4.679620192279763
4.7816923747987685
1.8235981453141232
1.2939918185299233
4.762181814805249
5.431584867707008
1.764147601523195
9.004962652523222
3.104235138651898
4.853151015534698
6.6493624725340865
2.113087598964155
1.1044439267636608
2.4291794656740313
12.729570247799836
2.8622681736730717
6.131706938005738
4.281572146822207
4.046925344641122
3.7775354445140765
4.348399609069948
2.477133144329541
5.095066425358261
4.828773709841491
2.69408333822178
6.803305980550324
3.8398045516029633
4.298764269377828
2.5774713477910765
5.4224225386134375
12.104540331505683
4.624658962218171
4.881285872093156
2.1122547939719145
1.9727520578154567
2.2195561656566043
16.551025152338305
14.463050475870547
7.427116419548122
4.269403567614172
5.0483390549427405
7.1852748506531485
3.387049191859934
3.392916787337932
6.215242892156769
7.105560997947374
2.7364914048301445
1.708317577001828
9.832815661634323
4.216563579830153
16.920512260856164
3.3078093963530826
2.6605965716682034
3.78709328383818
4.775844303093944
11.711103756750042
1.4163814125762655
2.4869334085765273
3.8361511650368767
4.7356142886223145
5.339192144148379
6.832514328513663
5.132381276048391
13.463995138572868
2.748138474891255
1.4741844693174382
2.524644249182035
9.308081539115097
5.333005278671839
7.886346173885139
6.089556110965319
5.252974552438695
2.935030489587269
3.9761130543174295
4.175933103263323
4.801066399436157
5.83142908044654
5.062623624485354
4.02020521665703
4.854929730340611
1.9579953680383655
4.430678275390025
5.603865408681352
3.8503936216451167
3.87527428402889
2.0294147353467946
2.5314217804964163
5.710400893856803
1.3767535573203926
3.29856301333078
2.598923078070544
4.775994760318475
5.373147058876987
5.093787241361418
5.6416575386556795
5.22517261414395
4.551207872137104
3.8341815119997644
4.6107084497031625
10.958266215275948
2.093015483964081
2.232659389030998
4.62769661197606
16.83945010776794
4.102880199747977
3.4471399124617137
2.406766515585155
4.9093670733668775
9.870209879468586
3.524544421343168
2.635238531888796
3.4537529371442113
4.289343057195844
4.568414785310767
4.620957996887713
11.858141259049232
4.878433126004401
3.3036921034980793
4.3170600748030035
5.591696923025067
7.760387721076527
3.733351733582001
14.42403834420375
5.879109506124189
5.217230924213078
4.694455716613895
3.086291823654671
2.3179746678658306
4.393942999563614
2.9322375732511126
3.0851078903993536
2.512987134270481
4.73784320519999
6.543823593453667
3.4818656974521236
4.1251648321040255
5.925760261964377
2.40776339666879
6.717005244863565
3.7842181971790767
12.230162802088522
1.8409848034810616
2.1905180807424514
2.3297958011600146
2.289573751246579
3.689682146015716
3.086806972387897
4.193691836007959
3.5352858843191926
3.929099775868304
3.6436317640402134
3.1457999159852332
1.9345034246414683
10.663418264934045
2.657734761856945
2.0054473321268973
3.7171240100064353
3.287153903598134
8.064207383639156
2.519687992241124
4.315655217522241
3.040080402196137
3.8250051142744548
5.416347828678159
2.8281734800661575
4.756592019355948
2.428103820021806
9.539314610215754
2.0646975881436322
3.387617210386836
1.9402593862250241
2.2368440430132788
3.771258132902602
7.504973528186558
4.260057382291987
3.0876350755809496
15.470539625200058
3.130342650868832
3.2368372496958098
3.2707389877653674
3.7095202853241025
4.124665507959855
2.20184361424682
1.3589397105954513
4.209155092708735
4.526424930088059
2.642140802077316
5.849971284142255
9.768422311651424
13.54305544034463
1.4472930059641371
12.627072607618574
5.379758255489548
9.216602892529044
1.5717250645576684
2.812759125889286
6.3000759614542385
3.8780235131903718
4.662197810259083
3.9196623657387453
2.7295050519540136
5.971167649927595
2.9351652899257368
5.461501580662692
6.210540326704505
13.54736880329015
5.804903679889944
2.351203506644928
1.582372831009441
1.469959942803863
1.6531756658357832
10.324168965880109
2.265784360105199
1.607301625871756
2.275912490045393
1.9412052506920798
1.9192349817509962
6.333496312631358
1.2645578810123856
2.043875204405916
9.429878992657116
3.690172404893052
3.4287133614737377
3.1514468482745968
3.32768214805951
3.195573230532531
9.375102861926637
2.551678429759976
4.554207017331571
14.124534801528602
4.137151120288475
4.241783147518509
4.229203617428925
2.7783695393156513
4.830149174071159
3.1324991910468265
4.16811550583705
5.099315859918972
4.751159053895381
3.934452547961053
3.3259105792851362
4.8247020100209745
10.802867895659327
1.3127009723997984
12.343879482225105
7.863360082041093
4.553490252556928
12.342003923863844
0.9563456423451638
3.1382483335847686
6.465319247275677
5.918507701648327
4.501454487589144
2.4490604934110705
2.758251034853577
5.872569202304874
3.367431631206737
5.461845217736763
6.133131606592028
16.762934335199922
1.9539488043404296
3.164119616271376
2.889668585788489
2.574963424960831
1.116602694164746
2.7260805784514788
9.875239769139167
7.259377718550856
2.799230727375566
2.6325154168315374
0.6569381349310227
3.059655874666356
8.867785440417208
5.569530005930149
3.093838705841866
2.898248424869222
2.3300714754640737
2.0634103554620338
10.73490504141563
3.7685018934583234
4.772514188899256
3.561906370047609
5.745166662734582
4.727771098277696
4.260838183774441
15.499194925301039
1.92403107184074
2.240713055798785
5.6869603323135385
5.935699245254281
2.91667435963176
2.977522515158296
3.0050980550516604
3.742951661246947
12.590667319523375
1.1343427382658386
8.667108752410666
10.690459733163332
12.571366016737429
1.3152448899201923
6.6925312546398406
0.7570398303236362
5.236053275360255
4.050105838988373
4.004507321591488
5.431929816828454
6.372219140988722
4.062205606876319
7.857709542804977
5.826509908514868
5.776357130794905
1.7397819860277561
3.9708553854268054
10.147544595846995
0.6934470650301567
3.2259305288926585
4.790343048292584
9.103112534286566
5.8663695517159224
2.9204947060132334
2.019214699954735
8.285361493966718
3.038786808720851
3.2502943678977285
1.7195964442949379
2.676430869422738
3.348609920928473
3.505489890959588
3.8755622385530883
4.658215526685689
2.0001163189391584
3.964093557235594
1.5594493456428025
2.86209433040911
3.3445879056839773
3.461847120576476
5.381830327117582
3.3209351835004144
2.2135279961195593
5.989053121750752
9.764560756092378
5.392083538654317
3.588850386504785
2.1924891395335964
5.010774084803958
11.350009564700349
6.944340355864706
3.9421432094796685
1.5001346349043676
11.566058384749493
19.016606378249104
4.773135925560109
5.712913813661684
9.01137468386491
5.129953839680575
6.527020178537426
3.1903891508542923
3.8653165209574207
2.113978725694835
4.568967730090604
7.292342665963104
5.930733530090265
4.864439970721611
4.79216544782744
6.614998270108677
3.9559621785962693
2.7042503350886036
2.129529460753449
20.653859868852333
3.318453541378341
2.096370706192834
2.6536847789131115
3.2690345914194756
9.3500701363151
5.113353292340763
2.5827045980093057
1.8665227677388534
5.743012667102339
6.05097073755646
8.660204935972935
2.8584128708019794
9.0667899066241
0.7356395818275052
3.4928943940189616
16.008498140650058
1.6963869877163784
3.393790968621684
1.4473140086532164
3.433826889031085
1.23543576028606
5.583134543532579
5.759601660075848
2.439849022813671
3.2206422165777515
2.1989504150060015
5.790151692645778
3.2217382490057087
2.2776349845720727
1.49118592333109
10.623171964914164
6.966185434798852
17.303311433439557
3.172525760890028
5.1144764547188215
6.0918961379936905
3.4400785481823353
3.336946794735757
8.3134316014528
7.8719836859824355
2.5844825850006017
2.3902962906085268
6.0226877326393975
4.705463423111773
10.323273023523845
4.804966466476389
2.330887919535122
11.701037769560772
3.051630908523077
10.886158098670853
5.085737999184847
6.578538011182459
0.7854832831599312
6.391887388362502
4.363772588754899
3.2904238725298787
7.370332552642716
1.5899108981216783
6.091063438967164
4.901159027705319
7.536537968427136
6.762446365627554
7.029866855494071
5.547837828028702
3.929962708664939
5.102988521835491
9.270704156621555
5.330780580478478
2.6135050385644507
6.87106367557626
5.467748968324607
3.4999420741525413
2.422663896341948
