# Supplementary material for: Automated reconstruction of whole-embryo cell lineages by learning from sparse annotations
Source: Nat Biotechnol. 2022 Sep 5;41(1):44–9. doi: 10.1038/s41587-022-01427-7 (PMC7614077; doi:10.1038/s41587-022-01427-7)
Supplement: Supplementary file 3 — Statistical source data for Supplementary Figs 1–7. [file 41587_2022_1427_MOESM3_ESM.zip › supplementary_data/supplementary_figure_5/movement_distances_dros_es2_baseline.txt]

1.0
1.0
1.4142135623730951
1.4142135623730951
3.3166247903554
4.0
2.0
2.8284271247461903
1.4142135623730951
1.0
6.782329983125268
1.0
1.0
3.605551275463989
6.557438524302
1.7320508075688772
2.449489742783178
1.4142135623730951
1.0
5.477225575051661
0.0
1.0
10.246950765959598
3.3166247903554
6.782329983125268
2.23606797749979
8.06225774829855
2.23606797749979
3.1622776601683795
5.477225575051661
4.123105625617661
8.831760866327848
6.48074069840786
2.0
5.916079783099616
7.3484692283495345
6.164414002968976
3.605551275463989
4.58257569495584
6.708203932499369
8.602325267042627
5.385164807134504
4.47213595499958
11.180339887498949
3.1622776601683795
1.0
5.916079783099616
3.7416573867739413
3.0
5.0990195135927845
10.04987562112089
5.196152422706632
3.605551275463989
8.12403840463596
1.0
4.898979485566356
10.198039027185569
5.477225575051661
11.180339887498949
9.486832980505138
14.142135623730951
5.196152422706632
10.246950765959598
5.0990195135927845
5.196152422706632
4.898979485566356
1.0
8.602325267042627
5.477225575051661
5.0
5.385164807134504
6.708203932499369
2.0
0.0
2.449489742783178
3.0
3.1622776601683795
0.0
6.4031242374328485
6.708203932499369
5.744562646538029
6.4031242374328485
1.4142135623730951
2.449489742783178
3.0
4.0
5.477225575051661
1.7320508075688772
5.477225575051661
5.0990195135927845
5.196152422706632
5.196152422706632
8.12403840463596
8.12403840463596
9.695359714832659
1.4142135623730951
4.123105625617661
7.874007874011811
6.082762530298219
1.0
0.0
0.0
1.0
1.7320508075688772
1.7320508075688772
2.0
2.0
1.0
2.23606797749979
2.23606797749979
1.0
1.0
0.0
4.898979485566356
1.0
2.23606797749979
4.123105625617661
2.23606797749979
5.477225575051661
0.0
1.0
10.246950765959598
9.16515138991168
5.196152422706632
2.23606797749979
8.12403840463596
1.0
5.477225575051661
2.23606797749979
4.0
7.0
5.196152422706632
2.23606797749979
5.385164807134504
1.0
2.23606797749979
6.164414002968976
5.830951894845301
6.082762530298219
9.643650760992955
5.385164807134504
6.557438524302
4.242640687119285
3.1622776601683795
1.4142135623730951
5.916079783099616
5.477225575051661
7.0
3.3166247903554
11.224972160321824
3.1622776601683795
5.744562646538029
7.14142842854285
6.082762530298219
5.385164807134504
2.449489742783178
10.04987562112089
3.1622776601683795
1.0
11.224972160321824
9.1104335791443
5.477225575051661
5.744562646538029
5.385164807134504
1.0
9.433981132056603
10.198039027185569
2.23606797749979
3.605551275463989
5.916079783099616
6.164414002968976
1.4142135623730951
3.0
2.23606797749979
3.0
0.0
5.0990195135927845
9.0
6.557438524302
3.1622776601683795
1.0
3.0
3.3166247903554
4.123105625617661
6.164414002968976
1.4142135623730951
2.23606797749979
6.0
1.4142135623730951
5.385164807134504
2.23606797749979
8.06225774829855
4.358898943540674
8.06225774829855
1.7320508075688772
5.744562646538029
6.164414002968976
1.4142135623730951
1.4142135623730951
2.23606797749979
1.4142135623730951
1.4142135623730951
1.7320508075688772
1.4142135623730951
2.0
1.0
1.0
2.23606797749979
1.0
1.4142135623730951
1.0
2.23606797749979
3.3166247903554
3.0
2.23606797749979
1.4142135623730951
5.385164807134504
3.1622776601683795
2.23606797749979
10.246950765959598
5.477225575051661
5.196152422706632
3.0
3.1622776601683795
0.0
11.445523142259598
5.385164807134504
2.23606797749979
8.306623862918075
5.196152422706632
5.0990195135927845
6.164414002968976
2.23606797749979
1.0
8.94427190999916
5.0990195135927845
10.770329614269007
6.708203932499369
5.196152422706632
2.8284271247461903
3.4641016151377544
4.123105625617661
2.23606797749979
7.280109889280518
6.708203932499369
8.48528137423857
4.47213595499958
5.916079783099616
1.0
5.0990195135927845
5.0
6.4031242374328485
6.708203932499369
3.1622776601683795
10.099504938362077
3.605551275463989
0.0
1.0
11.180339887498949
8.306623862918075
5.830951894845301
5.196152422706632
3.605551275463989
1.0
9.273618495495704
10.246950765959598
1.0
10.488088481701515
6.164414002968976
6.557438524302
9.0
2.0
2.8284271247461903
6.164414002968976
1.0
4.123105625617661
5.385164807134504
5.744562646538029
6.164414002968976
1.0
3.605551275463989
5.385164807134504
4.47213595499958
6.782329983125268
5.916079783099616
5.830951894845301
6.0
4.58257569495584
5.477225575051661
1.7320508075688772
6.4031242374328485
3.7416573867739413
9.219544457292887
3.0
9.273618495495704
8.12403840463596
1.4142135623730951
3.0
2.23606797749979
1.4142135623730951
1.7320508075688772
2.449489742783178
3.1622776601683795
1.0
2.0
1.4142135623730951
0.0
2.0
2.23606797749979
1.4142135623730951
1.0
3.0
3.1622776601683795
2.449489742783178
1.0
5.744562646538029
1.4142135623730951
3.3166247903554
10.04987562112089
4.358898943540674
3.0
3.4641016151377544
3.0
3.1622776601683795
10.44030650891055
3.1622776601683795
4.47213595499958
7.14142842854285
5.196152422706632
4.358898943540674
5.0
10.862780491200215
7.874007874011811
10.816653826391969
6.0
6.164414002968976
5.0990195135927845
3.1622776601683795
16.583123951777
1.0
1.4142135623730951
5.744562646538029
7.874007874011811
4.242640687119285
5.916079783099616
8.12403840463596
2.8284271247461903
4.58257569495584
3.3166247903554
6.48074069840786
7.0710678118654755
3.3166247903554
6.164414002968976
5.0
0.0
10.770329614269007
2.23606797749979
7.0710678118654755
5.385164807134504
5.744562646538029
8.306623862918075
9.433981132056603
1.0
10.246950765959598
5.0990195135927845
7.14142842854285
8.602325267042627
8.94427190999916
10.099504938362077
2.23606797749979
2.0
5.744562646538029
3.0
4.123105625617661
9.273618495495704
12.24744871391589
5.477225575051661
0.0
4.358898943540674
4.123105625617661
5.656854249492381
5.916079783099616
1.0
5.385164807134504
6.082762530298219
2.449489742783178
5.477225575051661
2.23606797749979
3.7416573867739413
10.04987562112089
5.916079783099616
3.0
9.0
7.874007874011811
1.0
2.23606797749979
1.0
1.0
1.0
3.3166247903554
2.0
1.0
3.0
1.4142135623730951
4.242640687119285
1.0
1.4142135623730951
3.0
5.196152422706632
1.7320508075688772
2.23606797749979
2.23606797749979
1.4142135623730951
5.744562646538029
2.23606797749979
5.0
5.656854249492381
4.47213595499958
2.8284271247461903
3.605551275463989
2.23606797749979
2.23606797749979
2.0
9.219544457292887
3.1622776601683795
3.0
6.6332495807108
4.898979485566356
6.0
5.477225575051661
11.045361017187261
7.874007874011811
1.7320508075688772
5.830951894845301
9.055385138137417
2.0
2.8284271247461903
5.0990195135927845
6.4031242374328485
1.4142135623730951
5.0
7.3484692283495345
5.0990195135927845
5.916079783099616
1.4142135623730951
5.0990195135927845
2.449489742783178
4.123105625617661
4.898979485566356
7.3484692283495345
5.477225575051661
4.58257569495584
6.4031242374328485
2.23606797749979
9.433981132056603
1.4142135623730951
6.4031242374328485
5.196152422706632
5.0990195135927845
3.7416573867739413
10.816653826391969
0.0
5.196152422706632
5.196152422706632
3.605551275463989
3.7416573867739413
8.12403840463596
5.0990195135927845
4.47213595499958
2.0
1.4142135623730951
1.0
4.123105625617661
11.489125293076057
9.0
5.744562646538029
1.0
3.7416573867739413
4.47213595499958
3.7416573867739413
5.916079783099616
6.164414002968976
1.4142135623730951
8.0
2.449489742783178
5.830951894845301
11.575836902790225
3.7416573867739413
9.695359714832659
11.045361017187261
3.0
9.539392014169456
6.708203932499369
1.0
2.449489742783178
1.4142135623730951
0.0
1.0
3.3166247903554
2.449489742783178
2.0
1.4142135623730951
1.0
3.3166247903554
2.23606797749979
3.605551275463989
3.7416573867739413
5.0990195135927845
1.4142135623730951
2.23606797749979
1.0
1.0
5.744562646538029
1.4142135623730951
10.04987562112089
6.708203932499369
8.12403840463596
5.744562646538029
1.4142135623730951
2.0
1.4142135623730951
2.0
12.083045973594572
2.0
4.123105625617661
5.916079783099616
9.0
7.0710678118654755
5.477225575051661
9.643650760992955
5.477225575051661
7.14142842854285
4.0
8.306623862918075
3.1622776601683795
3.605551275463989
5.0990195135927845
5.385164807134504
1.0
4.58257569495584
7.3484692283495345
4.242640687119285
5.830951894845301
1.0
1.4142135623730951
3.7416573867739413
4.123105625617661
8.366600265340756
6.708203932499369
7.0710678118654755
5.0990195135927845
6.48074069840786
2.23606797749979
7.810249675906654
5.744562646538029
7.0710678118654755
5.477225575051661
1.4142135623730951
12.041594578792296
6.708203932499369
1.4142135623730951
5.0990195135927845
5.0990195135927845
4.58257569495584
12.24744871391589
5.830951894845301
5.0990195135927845
1.0
5.196152422706632
1.0
3.0
4.123105625617661
4.123105625617661
9.1104335791443
5.477225575051661
0.0
4.123105625617661
8.06225774829855
4.47213595499958
5.385164807134504
6.164414002968976
2.23606797749979
9.0
3.1622776601683795
5.916079783099616
9.1104335791443
4.358898943540674
7.280109889280518
5.477225575051661
1.7320508075688772
6.4031242374328485
1.4142135623730951
2.8284271247461903
1.4142135623730951
0.0
1.0
0.0
4.242640687119285
1.7320508075688772
1.4142135623730951
0.0
1.0
2.0
4.123105625617661
4.58257569495584
3.605551275463989
5.0
1.4142135623730951
1.7320508075688772
1.0
1.0
5.744562646538029
2.23606797749979
5.385164807134504
5.916079783099616
4.0
8.12403840463596
4.123105625617661
1.0
2.23606797749979
11.357816691600547
5.477225575051661
3.0
7.681145747868608
4.58257569495584
10.04987562112089
7.0710678118654755
2.0
11.180339887498949
5.196152422706632
3.0
6.708203932499369
3.605551275463989
1.4142135623730951
6.557438524302
2.23606797749979
4.242640687119285
2.23606797749979
2.23606797749979
7.3484692283495345
4.358898943540674
5.196152422706632
1.0
3.605551275463989
2.23606797749979
3.3166247903554
7.3484692283495345
5.916079783099616
5.916079783099616
5.196152422706632
6.4031242374328485
2.23606797749979
7.0710678118654755
7.874007874011811
3.3166247903554
5.0990195135927845
5.0990195135927845
10.04987562112089
11.180339887498949
0.0
5.477225575051661
5.0
5.0990195135927845
6.708203932499369
6.4031242374328485
5.0990195135927845
5.916079783099616
2.449489742783178
0.0
3.0
4.58257569495584
3.7416573867739413
11.575836902790225
5.477225575051661
3.7416573867739413
1.4142135623730951
8.660254037844387
2.23606797749979
5.385164807134504
4.123105625617661
5.744562646538029
8.0
2.449489742783178
6.48074069840786
9.1104335791443
5.656854249492381
7.0
1.0
5.0990195135927845
5.0990195135927845
2.0
1.4142135623730951
1.0
5.0990195135927845
0.0
1.0
4.242640687119285
2.449489742783178
0.0
4.123105625617661
1.4142135623730951
1.4142135623730951
4.123105625617661
8.660254037844387
6.4031242374328485
5.0990195135927845
1.0
2.23606797749979
0.0
2.23606797749979
5.385164807134504
1.7320508075688772
5.0990195135927845
5.916079783099616
4.123105625617661
9.273618495495704
3.0
3.0
2.449489742783178
5.744562646538029
5.196152422706632
2.449489742783178
7.280109889280518
3.3166247903554
8.06225774829855
7.3484692283495345
3.1622776601683795
3.0
2.449489742783178
8.48528137423857
10.04987562112089
3.7416573867739413
2.449489742783178
5.477225575051661
5.0990195135927845
4.123105625617661
2.0
1.0
8.602325267042627
2.8284271247461903
7.3484692283495345
7.810249675906654
2.23606797749979
6.782329983125268
3.7416573867739413
6.708203932499369
6.48074069840786
5.744562646538029
5.385164807134504
8.06225774829855
2.0
11.0
8.12403840463596
6.4031242374328485
4.242640687119285
5.477225575051661
10.862780491200215
1.4142135623730951
11.180339887498949
5.477225575051661
5.0
2.23606797749979
5.385164807134504
6.4031242374328485
5.830951894845301
5.0990195135927845
1.4142135623730951
0.0
4.0
5.0
3.0
6.164414002968976
7.483314773547883
0.0
5.0990195135927845
8.660254037844387
2.8284271247461903
5.385164807134504
8.306623862918075
5.744562646538029
7.0
2.449489742783178
5.916079783099616
8.12403840463596
5.744562646538029
1.0
7.483314773547883
5.830951894845301
11.445523142259598
5.0990195135927845
1.7320508075688772
2.8284271247461903
4.0
2.0
3.0
4.123105625617661
1.4142135623730951
0.0
3.605551275463989
1.4142135623730951
2.23606797749979
4.58257569495584
8.602325267042627
2.23606797749979
4.242640687119285
2.0
1.7320508075688772
1.0
1.0
6.164414002968976
3.0
5.477225575051661
5.0
4.123105625617661
6.082762530298219
6.082762530298219
2.23606797749979
2.8284271247461903
9.219544457292887
5.916079783099616
4.123105625617661
4.0
5.916079783099616
10.246950765959598
7.54983443527075
2.23606797749979
6.164414002968976
3.3166247903554
7.3484692283495345
9.899494936611665
8.12403840463596
2.449489742783178
6.164414002968976
5.477225575051661
8.602325267042627
2.0
1.0
7.483314773547883
2.449489742783178
5.385164807134504
7.14142842854285
4.242640687119285
2.0
3.0
12.206555615733702
8.12403840463596
5.916079783099616
5.196152422706632
10.488088481701515
4.123105625617661
2.23606797749979
11.045361017187261
6.6332495807108
5.385164807134504
3.0
5.385164807134504
4.242640687119285
1.0
5.196152422706632
8.12403840463596
2.0
4.358898943540674
7.0710678118654755
10.246950765959598
5.830951894845301
2.449489742783178
5.916079783099616
3.0
5.830951894845301
9.055385138137417
6.557438524302
9.899494936611665
2.0
0.0
6.782329983125268
8.06225774829855
5.385164807134504
8.774964387392123
5.385164807134504
7.0
2.23606797749979
5.477225575051661
5.477225575051661
2.449489742783178
7.14142842854285
5.916079783099616
11.180339887498949
12.68857754044952
5.196152422706632
4.47213595499958
2.23606797749979
3.0
1.0
1.4142135623730951
3.3166247903554
2.449489742783178
1.4142135623730951
2.8284271247461903
2.23606797749979
1.4142135623730951
4.242640687119285
9.486832980505138
2.23606797749979
3.1622776601683795
1.7320508075688772
1.0
2.23606797749979
1.4142135623730951
6.4031242374328485
1.4142135623730951
4.123105625617661
10.246950765959598
5.0990195135927845
6.082762530298219
6.324555320336759
3.0
2.23606797749979
8.06225774829855
7.14142842854285
3.0
5.916079783099616
5.0990195135927845
10.198039027185569
6.082762530298219
5.0990195135927845
6.782329983125268
6.4031242374328485
6.082762530298219
10.04987562112089
10.198039027185569
2.449489742783178
6.164414002968976
6.164414002968976
3.605551275463989
4.242640687119285
2.23606797749979
7.681145747868608
6.4031242374328485
8.774964387392123
5.385164807134504
6.48074069840786
2.0
6.324555320336759
10.198039027185569
10.44030650891055
4.0
7.0710678118654755
7.280109889280518
6.164414002968976
2.0
11.180339887498949
2.23606797749979
5.0990195135927845
1.0
11.224972160321824
2.23606797749979
1.4142135623730951
5.196152422706632
8.306623862918075
5.0990195135927845
3.4641016151377544
5.0
2.23606797749979
10.198039027185569
5.830951894845301
5.477225575051661
3.1622776601683795
5.477225575051661
3.4641016151377544
6.557438524302
9.433981132056603
2.0
3.1622776601683795
6.0
6.0
5.196152422706632
7.3484692283495345
5.385164807134504
6.0
1.4142135623730951
5.916079783099616
5.0990195135927845
4.242640687119285
8.306623862918075
6.708203932499369
3.3166247903554
2.0
5.0990195135927845
2.449489742783178
2.23606797749979
2.0
1.4142135623730951
2.0
2.23606797749979
1.4142135623730951
2.23606797749979
1.0
1.0
1.0
6.557438524302
10.344080432788601
4.47213595499958
2.0
1.0
1.0
1.4142135623730951
1.4142135623730951
8.660254037844387
2.23606797749979
3.605551275463989
10.246950765959598
4.242640687119285
7.0
7.280109889280518
1.0
1.4142135623730951
9.433981132056603
9.899494936611665
2.449489742783178
7.810249675906654
5.196152422706632
7.0710678118654755
5.477225575051661
2.23606797749979
5.477225575051661
5.385164807134504
6.557438524302
10.04987562112089
5.477225575051661
3.7416573867739413
6.164414002968976
1.4142135623730951
7.3484692283495345
4.123105625617661
5.830951894845301
7.0710678118654755
7.0710678118654755
8.12403840463596
7.3484692283495345
5.196152422706632
1.0
7.14142842854285
11.575836902790225
6.4031242374328485
4.123105625617661
10.099504938362077
5.477225575051661
7.3484692283495345
2.0
11.704699910719626
4.358898943540674
4.47213595499958
0.0
11.224972160321824
1.4142135623730951
5.0990195135927845
5.0990195135927845
8.306623862918075
1.7320508075688772
7.483314773547883
5.656854249492381
2.23606797749979
5.0990195135927845
5.744562646538029
1.4142135623730951
5.477225575051661
3.0
3.0
7.0710678118654755
1.0
2.23606797749979
8.306623862918075
4.123105625617661
5.0990195135927845
5.744562646538029
6.324555320336759
5.916079783099616
7.0
1.0
6.164414002968976
2.449489742783178
6.324555320336759
7.3484692283495345
7.14142842854285
2.449489742783178
14.352700094407323
4.123105625617661
1.4142135623730951
1.0
2.449489742783178
1.4142135623730951
1.4142135623730951
1.4142135623730951
1.4142135623730951
2.23606797749979
2.0
1.4142135623730951
1.0
6.928203230275509
4.123105625617661
10.295630140987
2.449489742783178
2.23606797749979
3.1622776601683795
1.0
2.23606797749979
11.40175425099138
2.23606797749979
2.449489742783178
10.44030650891055
3.3166247903554
5.0990195135927845
7.0710678118654755
5.385164807134504
2.23606797749979
6.708203932499369
4.58257569495584
5.916079783099616
3.1622776601683795
4.242640687119285
3.0
5.0
7.3484692283495345
5.744562646538029
5.477225575051661
9.273618495495704
10.198039027185569
9.0
3.0
5.916079783099616
3.0
5.477225575051661
4.47213595499958
2.23606797749979
6.557438524302
1.4142135623730951
7.615773105863909
7.0710678118654755
7.874007874011811
2.23606797749979
7.280109889280518
5.477225575051661
6.4031242374328485
3.605551275463989
9.055385138137417
6.48074069840786
11.832159566199232
2.23606797749979
4.58257569495584
10.0
3.1622776601683795
1.0
11.357816691600547
4.47213595499958
2.23606797749979
9.539392014169456
1.0
4.242640687119285
7.0
7.0710678118654755
2.449489742783178
5.385164807134504
2.8284271247461903
3.7416573867739413
7.211102550927978
3.0
2.449489742783178
6.164414002968976
1.4142135623730951
9.899494936611665
1.4142135623730951
9.273618495495704
7.0710678118654755
6.082762530298219
5.744562646538029
6.48074069840786
6.082762530298219
1.0
6.164414002968976
7.615773105863909
12.083045973594572
8.06225774829855
8.660254037844387
9.539392014169456
11.40175425099138
3.1622776601683795
7.0
2.23606797749979
1.4142135623730951
1.0
3.3166247903554
3.3166247903554
1.4142135623730951
3.3166247903554
2.23606797749979
4.58257569495584
1.0
3.3166247903554
3.7416573867739413
9.433981132056603
2.449489742783178
1.0
2.449489742783178
6.48074069840786
1.4142135623730951
9.486832980505138
1.4142135623730951
2.23606797749979
10.04987562112089
2.23606797749979
6.082762530298219
4.123105625617661
5.0990195135927845
2.8284271247461903
2.23606797749979
5.0990195135927845
5.744562646538029
5.477225575051661
1.4142135623730951
5.0990195135927845
7.14142842854285
6.164414002968976
5.196152422706632
5.196152422706632
7.874007874011811
9.1104335791443
9.486832980505138
3.4641016151377544
5.477225575051661
10.954451150103322
1.4142135623730951
3.7416573867739413
1.0
6.708203932499369
1.7320508075688772
2.8284271247461903
6.082762530298219
8.06225774829855
2.23606797749979
8.602325267042627
3.0
4.242640687119285
3.0
9.0
5.477225575051661
13.601470508735444
5.477225575051661
2.0
4.47213595499958
2.8284271247461903
1.0
8.12403840463596
11.357816691600547
1.0
10.63014581273465
5.385164807134504
10.04987562112089
7.0
6.557438524302
3.1622776601683795
5.0990195135927845
3.605551275463989
2.23606797749979
6.6332495807108
3.0
4.123105625617661
6.48074069840786
1.0
5.196152422706632
1.4142135623730951
2.23606797749979
7.681145747868608
5.477225575051661
10.862780491200215
5.385164807134504
5.0990195135927845
1.0
6.164414002968976
3.3166247903554
10.816653826391969
4.58257569495584
10.198039027185569
5.916079783099616
7.0710678118654755
4.58257569495584
4.0
1.0
1.7320508075688772
4.123105625617661
2.23606797749979
0.0
1.0
4.242640687119285
1.4142135623730951
3.1622776601683795
1.0
2.8284271247461903
3.1622776601683795
13.490737563232042
2.23606797749979
3.1622776601683795
3.0
5.477225575051661
1.4142135623730951
9.643650760992955
1.4142135623730951
1.0
6.164414002968976
5.477225575051661
6.708203932499369
6.0
4.47213595499958
1.4142135623730951
2.8284271247461903
3.605551275463989
3.3166247903554
10.392304845413264
0.0
8.660254037844387
5.196152422706632
6.164414002968976
2.0
1.0
7.14142842854285
4.242640687119285
8.12403840463596
3.0
5.477225575051661
1.4142135623730951
10.488088481701515
2.449489742783178
1.4142135623730951
6.48074069840786
2.23606797749979
7.0710678118654755
8.06225774829855
5.916079783099616
8.306623862918075
3.1622776601683795
5.744562646538029
4.242640687119285
4.58257569495584
9.055385138137417
5.196152422706632
8.94427190999916
6.082762530298219
10.44030650891055
5.0990195135927845
4.123105625617661
6.082762530298219
9.695359714832659
5.830951894845301
1.4142135623730951
10.04987562112089
5.477225575051661
11.045361017187261
13.379088160259652
5.916079783099616
3.7416573867739413
5.0990195135927845
3.3166247903554
5.0990195135927845
2.23606797749979
4.0
6.48074069840786
6.0
2.23606797749979
9.643650760992955
3.0
3.0
8.06225774829855
6.557438524302
7.0710678118654755
5.916079783099616
6.082762530298219
6.0
5.744562646538029
5.0990195135927845
10.0
9.486832980505138
12.727922061357855
7.483314773547883
5.744562646538029
4.123105625617661
3.0
2.0
1.4142135623730951
4.47213595499958
2.23606797749979
2.8284271247461903
1.4142135623730951
3.7416573867739413
2.449489742783178
3.0
1.4142135623730951
1.4142135623730951
2.8284271247461903
10.295630140987
3.7416573867739413
2.23606797749979
2.23606797749979
5.0990195135927845
1.0
9.486832980505138
2.23606797749979
1.7320508075688772
5.196152422706632
7.681145747868608
5.385164807134504
6.324555320336759
4.242640687119285
2.449489742783178
7.0
3.3166247903554
3.605551275463989
10.63014581273465
3.1622776601683795
10.198039027185569
5.385164807134504
6.164414002968976
4.47213595499958
3.1622776601683795
5.744562646538029
4.0
2.449489742783178
4.58257569495584
7.615773105863909
10.04987562112089
5.0990195135927845
3.3166247903554
2.0
5.0990195135927845
3.3166247903554
8.306623862918075
7.681145747868608
7.0710678118654755
4.242640687119285
6.4031242374328485
5.477225575051661
5.656854249492381
1.4142135623730951
10.04987562112089
6.708203932499369
8.717797887081348
0.0
7.14142842854285
6.324555320336759
10.246950765959598
2.0
8.06225774829855
6.48074069840786
5.0990195135927845
15.264337522473747
5.830951894845301
5.196152422706632
8.48528137423857
2.23606797749979
4.358898943540674
4.123105625617661
5.0990195135927845
2.449489742783178
4.69041575982343
3.0
5.916079783099616
7.483314773547883
2.449489742783178
8.831760866327848
4.358898943540674
3.7416573867739413
7.0710678118654755
7.0710678118654755
5.477225575051661
6.164414002968976
5.0990195135927845
5.0
5.744562646538029
4.242640687119285
6.164414002968976
9.219544457292887
1.7320508075688772
7.14142842854285
3.7416573867739413
4.242640687119285
2.23606797749979
1.4142135623730951
1.7320508075688772
4.242640687119285
1.0
2.23606797749979
1.0
2.8284271247461903
3.1622776601683795
1.7320508075688772
2.23606797749979
2.0
1.0
10.295630140987
4.242640687119285
1.0
3.605551275463989
5.0990195135927845
2.0
7.0
1.4142135623730951
1.4142135623730951
5.0
5.0990195135927845
3.0
7.14142842854285
3.3166247903554
5.385164807134504
4.47213595499958
3.7416573867739413
6.782329983125268
10.63014581273465
1.0
8.06225774829855
5.477225575051661
6.164414002968976
3.0
3.1622776601683795
8.48528137423857
4.58257569495584
3.1622776601683795
3.0
2.23606797749979
10.246950765959598
3.0
6.4031242374328485
1.0
1.0
5.0
7.3484692283495345
8.06225774829855
3.7416573867739413
6.557438524302
3.1622776601683795
11.832159566199232
5.656854249492381
1.7320508075688772
10.0
6.708203932499369
11.661903789690601
4.47213595499958
13.341664064126334
1.0
10.246950765959598
1.0
9.1104335791443
6.708203932499369
11.224972160321824
5.0990195135927845
5.477225575051661
8.660254037844387
8.306623862918075
2.23606797749979
4.123105625617661
10.63014581273465
5.0
6.082762530298219
3.1622776601683795
6.164414002968976
5.916079783099616
7.483314773547883
2.449489742783178
6.0
2.449489742783178
3.3166247903554
8.246211251235321
5.916079783099616
5.744562646538029
3.3166247903554
5.0990195135927845
4.0
6.164414002968976
1.7320508075688772
3.3166247903554
8.246211251235321
2.0
3.605551275463989
3.7416573867739413
5.196152422706632
1.7320508075688772
1.4142135623730951
1.0
3.1622776601683795
1.0
2.0
2.0
1.4142135623730951
2.449489742783178
1.0
0.0
2.23606797749979
2.23606797749979
7.0710678118654755
3.3166247903554
2.23606797749979
3.1622776601683795
3.1622776601683795
1.4142135623730951
6.082762530298219
2.23606797749979
2.23606797749979
5.0990195135927845
5.385164807134504
3.0
7.0
4.242640687119285
3.605551275463989
6.164414002968976
4.69041575982343
7.874007874011811
2.23606797749979
7.280109889280518
6.324555320336759
8.774964387392123
5.477225575051661
3.0
11.357816691600547
7.0
5.0990195135927845
2.23606797749979
2.23606797749979
2.23606797749979
10.198039027185569
8.246211251235321
2.449489742783178
1.4142135623730951
20.09975124224178
2.23606797749979
8.306623862918075
7.874007874011811
7.810249675906654
5.385164807134504
2.23606797749979
12.24744871391589
5.0
1.7320508075688772
11.224972160321824
7.14142842854285
7.3484692283495345
9.433981132056603
6.6332495807108
10.246950765959598
5.0990195135927845
2.23606797749979
8.366600265340756
6.48074069840786
10.862780491200215
5.916079783099616
5.477225575051661
11.832159566199232
8.246211251235321
3.605551275463989
5.0990195135927845
11.180339887498949
5.0990195135927845
6.0
7.0710678118654755
3.1622776601683795
6.164414002968976
8.06225774829855
9.055385138137417
10.344080432788601
3.0
8.06225774829855
3.7416573867739413
5.830951894845301
5.744562646538029
5.385164807134504
2.23606797749979
5.0
5.385164807134504
1.0
3.7416573867739413
7.280109889280518
2.449489742783178
7.810249675906654
2.23606797749979
6.4031242374328485
1.0
1.0
5.196152422706632
2.23606797749979
2.23606797749979
5.0990195135927845
1.7320508075688772
2.449489742783178
1.4142135623730951
2.0
2.0
2.23606797749979
1.0
7.3484692283495345
2.8284271247461903
2.23606797749979
0.0
1.4142135623730951
1.0
4.47213595499958
2.23606797749979
1.0
5.0990195135927845
5.0
1.7320508075688772
6.4031242374328485
5.385164807134504
3.605551275463989
3.4641016151377544
4.58257569495584
11.661903789690601
2.23606797749979
9.695359714832659
9.486832980505138
5.385164807134504
5.477225575051661
5.916079783099616
9.899494936611665
8.12403840463596
5.0990195135927845
1.4142135623730951
3.1622776601683795
4.0
6.164414002968976
3.1622776601683795
3.1622776601683795
1.4142135623730951
9.9498743710662
1.7320508075688772
4.898979485566356
8.660254037844387
6.324555320336759
3.3166247903554
5.0990195135927845
5.916079783099616
4.242640687119285
1.4142135623730951
11.224972160321824
5.0990195135927845
9.486832980505138
7.0710678118654755
5.744562646538029
10.246950765959598
10.198039027185569
7.874007874011811
2.449489742783178
10.344080432788601
5.916079783099616
5.477225575051661
5.0
12.041594578792296
5.830951894845301
2.0
6.48074069840786
10.488088481701515
1.4142135623730951
5.830951894845301
6.0
3.1622776601683795
5.477225575051661
4.47213595499958
8.306623862918075
9.486832980505138
4.123105625617661
7.0710678118654755
4.58257569495584
7.0710678118654755
5.477225575051661
4.47213595499958
0.0
4.0
5.385164807134504
10.862780491200215
4.123105625617661
5.196152422706632
2.23606797749979
5.0
3.7416573867739413
5.0990195135927845
1.0
1.4142135623730951
5.0990195135927845
2.0
1.4142135623730951
4.242640687119285
2.0
1.4142135623730951
1.0
1.4142135623730951
2.0
1.4142135623730951
2.23606797749979
6.4031242374328485
2.23606797749979
1.4142135623730951
1.0
1.0
2.0
3.1622776601683795
2.23606797749979
5.0990195135927845
5.385164807134504
5.477225575051661
1.4142135623730951
4.123105625617661
6.164414002968976
3.1622776601683795
4.58257569495584
7.810249675906654
1.0
9.0
9.486832980505138
6.6332495807108
6.164414002968976
5.916079783099616
11.832159566199232
7.0710678118654755
1.0
5.0990195135927845
12.12435565298214
2.23606797749979
10.246950765959598
3.3166247903554
3.3166247903554
8.366600265340756
2.8284271247461903
3.1622776601683795
7.874007874011811
9.486832980505138
6.48074069840786
2.449489742783178
3.1622776601683795
10.344080432788601
4.242640687119285
1.4142135623730951
12.449899597988733
5.477225575051661
10.44030650891055
10.295630140987
5.477225575051661
10.246950765959598
11.045361017187261
7.3484692283495345
10.816653826391969
10.198039027185569
2.449489742783178
5.0990195135927845
4.47213595499958
9.899494936611665
6.708203932499369
4.47213595499958
5.916079783099616
11.224972160321824
5.196152422706632
4.58257569495584
5.0990195135927845
3.1622776601683795
6.164414002968976
5.385164807134504
8.246211251235321
6.4031242374328485
11.357816691600547
5.196152422706632
5.916079783099616
10.862780491200215
5.477225575051661
3.605551275463989
1.0
6.0
5.196152422706632
3.1622776601683795
9.273618495495704
2.0
3.7416573867739413
5.0
3.605551275463989
5.385164807134504
2.0
3.1622776601683795
2.23606797749979
1.7320508075688772
2.23606797749979
3.1622776601683795
2.23606797749979
2.0
2.0
2.23606797749979
5.196152422706632
2.0
2.23606797749979
6.4031242374328485
1.4142135623730951
2.23606797749979
2.23606797749979
1.4142135623730951
0.0
3.605551275463989
5.0990195135927845
5.477225575051661
5.916079783099616
2.0
2.449489742783178
2.449489742783178
5.916079783099616
3.1622776601683795
4.123105625617661
13.038404810405298
11.661903789690601
2.8284271247461903
9.16515138991168
10.488088481701515
7.280109889280518
4.123105625617661
6.557438524302
11.832159566199232
6.082762530298219
1.4142135623730951
4.123105625617661
12.12435565298214
0.0
11.357816691600547
2.23606797749979
5.385164807134504
8.660254037844387
1.4142135623730951
3.3166247903554
8.12403840463596
3.3166247903554
8.660254037844387
6.4031242374328485
3.7416573867739413
4.123105625617661
7.681145747868608
2.0
8.06225774829855
5.477225575051661
8.06225774829855
9.219544457292887
5.385164807134504
5.744562646538029
9.055385138137417
7.681145747868608
2.8284271247461903
4.123105625617661
5.744562646538029
6.782329983125268
5.0990195135927845
13.416407864998739
4.0
7.810249675906654
5.0990195135927845
11.575836902790225
5.0
3.7416573867739413
5.0990195135927845
5.385164807134504
5.916079783099616
5.0990195135927845
8.246211251235321
11.180339887498949
7.810249675906654
5.385164807134504
5.830951894845301
7.0710678118654755
5.477225575051661
4.123105625617661
1.4142135623730951
1.0
5.196152422706632
2.8284271247461903
4.47213595499958
1.4142135623730951
2.23606797749979
1.0
2.449489742783178
5.0990195135927845
2.23606797749979
2.8284271247461903
3.1622776601683795
2.23606797749979
1.0
3.0
1.4142135623730951
1.0
1.0
2.23606797749979
4.123105625617661
1.0
2.0
5.196152422706632
2.0
2.23606797749979
1.4142135623730951
4.123105625617661
1.0
4.123105625617661
2.449489742783178
4.242640687119285
6.708203932499369
1.0
1.0
2.8284271247461903
5.744562646538029
3.605551275463989
3.1622776601683795
11.224972160321824
11.180339887498949
3.1622776601683795
11.40175425099138
7.3484692283495345
4.47213595499958
3.1622776601683795
6.164414002968976
10.44030650891055
6.082762530298219
1.0
4.123105625617661
10.04987562112089
1.4142135623730951
11.40175425099138
2.8284271247461903
5.385164807134504
0.0
8.660254037844387
2.8284271247461903
8.774964387392123
7.0
6.48074069840786
7.3484692283495345
8.246211251235321
3.0
7.3484692283495345
2.0
10.816653826391969
10.04987562112089
6.164414002968976
9.433981132056603
10.246950765959598
7.0710678118654755
9.055385138137417
7.3484692283495345
2.449489742783178
3.605551275463989
8.306623862918075
2.0
4.47213595499958
13.152946437965905
10.954451150103322
7.681145747868608
5.0990195135927845
10.246950765959598
1.4142135623730951
3.0
5.0990195135927845
5.0990195135927845
5.744562646538029
5.0990195135927845
9.273618495495704
9.0
8.602325267042627
5.744562646538029
5.830951894845301
8.774964387392123
5.830951894845301
3.1622776601683795
5.196152422706632
1.4142135623730951
5.477225575051661
1.0
3.3166247903554
3.0
13.152946437965905
3.4641016151377544
2.23606797749979
5.0990195135927845
2.8284271247461903
1.4142135623730951
2.23606797749979
1.0
0.0
1.7320508075688772
2.449489742783178
3.0
1.4142135623730951
2.23606797749979
4.123105625617661
2.0
1.0
5.0
1.0
1.0
1.0
3.1622776601683795
1.0
2.23606797749979
3.605551275463989
3.1622776601683795
6.164414002968976
1.0
1.4142135623730951
5.477225575051661
6.48074069840786
2.8284271247461903
7.874007874011811
2.0
10.099504938362077
4.47213595499958
3.605551275463989
9.486832980505138
4.58257569495584
9.899494936611665
5.916079783099616
10.04987562112089
8.602325267042627
1.0
11.40175425099138
2.449489742783178
4.47213595499958
8.831760866327848
1.4142135623730951
5.385164807134504
1.0
8.06225774829855
3.1622776601683795
7.280109889280518
4.123105625617661
6.48074069840786
6.48074069840786
10.246950765959598
5.0
8.774964387392123
3.0
7.280109889280518
8.0
5.830951894845301
8.06225774829855
10.198039027185569
6.4031242374328485
1.4142135623730951
7.14142842854285
5.385164807134504
2.449489742783178
7.810249675906654
0.0
0.0
12.24744871391589
3.1622776601683795
8.06225774829855
5.0
5.196152422706632
5.830951894845301
3.605551275463989
2.0
2.23606797749979
5.477225575051661
5.477225575051661
3.7416573867739413
8.602325267042627
8.660254037844387
6.164414002968976
5.477225575051661
8.366600265340756
5.916079783099616
3.1622776601683795
5.196152422706632
1.0
5.477225575051661
3.7416573867739413
6.4031242374328485
2.449489742783178
10.63014581273465
4.898979485566356
4.123105625617661
5.0990195135927845
1.7320508075688772
2.23606797749979
2.449489742783178
1.4142135623730951
1.7320508075688772
4.242640687119285
3.3166247903554
1.4142135623730951
2.23606797749979
3.1622776601683795
3.1622776601683795
3.3166247903554
1.4142135623730951
2.8284271247461903
2.23606797749979
14.45683229480096
2.23606797749979
2.449489742783178
2.0
1.4142135623730951
2.0
7.54983443527075
6.164414002968976
2.23606797749979
1.4142135623730951
8.54400374531753
4.0
2.449489742783178
8.06225774829855
2.449489742783178
10.099504938362077
10.770329614269007
5.830951894845301
5.477225575051661
8.306623862918075
6.708203932499369
10.198039027185569
7.3484692283495345
0.0
12.68857754044952
5.0990195135927845
4.242640687119285
1.4142135623730951
6.48074069840786
8.12403840463596
2.23606797749979
10.488088481701515
4.242640687119285
8.12403840463596
5.196152422706632
5.916079783099616
7.810249675906654
11.74734012447073
6.082762530298219
8.774964387392123
2.0
6.708203932499369
5.744562646538029
8.660254037844387
8.54400374531753
10.246950765959598
6.4031242374328485
2.0
6.708203932499369
6.0
3.0
9.433981132056603
3.7416573867739413
0.0
13.490737563232042
12.767145334803704
7.810249675906654
4.47213595499958
9.486832980505138
5.477225575051661
3.605551275463989
3.0
3.0
5.477225575051661
5.477225575051661
5.385164807134504
9.0
7.874007874011811
6.48074069840786
5.196152422706632
8.06225774829855
5.0
3.1622776601683795
5.0990195135927845
2.23606797749979
5.477225575051661
3.1622776601683795
5.916079783099616
2.23606797749979
12.36931687685298
5.916079783099616
2.23606797749979
5.0990195135927845
3.3166247903554
2.8284271247461903
2.23606797749979
3.7416573867739413
4.123105625617661
3.7416573867739413
3.4641016151377544
2.23606797749979
2.23606797749979
1.7320508075688772
2.449489742783178
3.3166247903554
2.0
6.0
1.0
3.7416573867739413
5.0990195135927845
1.7320508075688772
1.4142135623730951
7.280109889280518
2.449489742783178
6.4031242374328485
2.0
6.164414002968976
1.4142135623730951
2.449489742783178
6.48074069840786
1.0
7.681145747868608
3.0
10.04987562112089
10.44030650891055
8.06225774829855
8.0
4.58257569495584
6.4031242374328485
3.1622776601683795
5.0990195135927845
6.708203932499369
2.0
4.58257569495584
3.605551275463989
2.449489742783178
1.4142135623730951
10.04987562112089
5.385164807134504
7.54983443527075
10.488088481701515
5.477225575051661
3.0
7.0710678118654755
7.874007874011811
6.708203932499369
7.280109889280518
10.816653826391969
3.1622776601683795
8.774964387392123
5.830951894845301
5.744562646538029
6.782329983125268
5.0990195135927845
10.198039027185569
5.830951894845301
2.23606797749979
5.916079783099616
2.8284271247461903
8.660254037844387
1.4142135623730951
5.385164807134504
5.0990195135927845
9.899494936611665
12.68857754044952
4.69041575982343
5.385164807134504
5.196152422706632
2.23606797749979
5.744562646538029
2.23606797749979
1.0
9.1104335791443
5.385164807134504
5.477225575051661
9.486832980505138
10.04987562112089
5.0990195135927845
5.0990195135927845
7.0710678118654755
4.123105625617661
2.23606797749979
5.0
2.23606797749979
6.164414002968976
4.58257569495584
3.1622776601683795
2.8284271247461903
11.532562594670797
5.830951894845301
4.58257569495584
5.196152422706632
2.449489742783178
3.0
2.23606797749979
2.449489742783178
2.8284271247461903
2.0
2.449489742783178
3.1622776601683795
2.23606797749979
4.242640687119285
3.605551275463989
1.7320508075688772
1.4142135623730951
4.0
1.0
3.0
4.47213595499958
1.0
3.1622776601683795
8.602325267042627
1.0
5.385164807134504
1.4142135623730951
6.164414002968976
2.0
7.3484692283495345
8.94427190999916
1.0
2.449489742783178
10.099504938362077
7.14142842854285
10.198039027185569
7.0
7.3484692283495345
10.04987562112089
5.385164807134504
4.242640687119285
5.0990195135927845
9.486832980505138
4.242640687119285
6.48074069840786
6.164414002968976
3.0
3.3166247903554
1.4142135623730951
10.392304845413264
8.06225774829855
6.4031242374328485
5.744562646538029
4.123105625617661
8.12403840463596
7.0
6.48074069840786
12.36931687685298
7.483314773547883
4.0
8.774964387392123
5.477225575051661
6.708203932499369
13.19090595827292
6.164414002968976
10.63014581273465
5.830951894845301
5.0990195135927845
5.916079783099616
7.14142842854285
6.928203230275509
1.7320508075688772
0.0
8.831760866327848
14.52583904633395
6.0
5.477225575051661
1.4142135623730951
6.4031242374328485
5.0990195135927845
3.3166247903554
1.0
5.477225575051661
5.477225575051661
5.830951894845301
9.643650760992955
11.661903789690601
4.58257569495584
5.0990195135927845
6.4031242374328485
1.4142135623730951
5.0990195135927845
2.449489742783178
3.1622776601683795
7.54983443527075
6.082762530298219
1.4142135623730951
10.246950765959598
3.1622776601683795
7.14142842854285
5.744562646538029
4.123105625617661
3.7416573867739413
3.605551275463989
3.0
1.7320508075688772
2.449489742783178
2.449489742783178
2.23606797749979
3.3166247903554
3.7416573867739413
4.123105625617661
1.7320508075688772
2.449489742783178
1.7320508075688772
3.0
2.23606797749979
3.7416573867739413
3.3166247903554
3.1622776601683795
3.0
9.1104335791443
5.196152422706632
5.477225575051661
3.0
2.23606797749979
2.23606797749979
5.916079783099616
12.206555615733702
0.0
3.1622776601683795
10.099504938362077
5.385164807134504
4.0
11.0
7.483314773547883
10.04987562112089
8.831760866327848
5.385164807134504
9.219544457292887
10.488088481701515
3.3166247903554
5.916079783099616
4.123105625617661
3.605551275463989
3.0
2.0
9.219544457292887
4.358898943540674
6.4031242374328485
5.744562646538029
4.0
10.816653826391969
8.774964387392123
7.681145747868608
10.04987562112089
5.916079783099616
3.7416573867739413
7.54983443527075
6.782329983125268
7.615773105863909
9.899494936611665
3.1622776601683795
11.40175425099138
5.916079783099616
13.601470508735444
2.23606797749979
3.1622776601683795
4.242640687119285
7.54983443527075
1.7320508075688772
6.082762530298219
9.899494936611665
6.782329983125268
9.486832980505138
3.3166247903554
5.477225575051661
6.6332495807108
4.358898943540674
5.0990195135927845
2.0
5.196152422706632
10.099504938362077
5.385164807134504
8.246211251235321
11.661903789690601
4.358898943540674
6.4031242374328485
5.656854249492381
1.4142135623730951
5.385164807134504
2.449489742783178
4.123105625617661
3.7416573867739413
6.082762530298219
12.083045973594572
11.489125293076057
2.0
8.06225774829855
5.916079783099616
3.1622776601683795
3.3166247903554
4.123105625617661
4.123105625617661
4.358898943540674
2.23606797749979
3.1622776601683795
3.605551275463989
8.94427190999916
3.605551275463989
3.0
1.4142135623730951
3.1622776601683795
3.7416573867739413
3.0
1.7320508075688772
1.4142135623730951
2.449489742783178
1.0
1.7320508075688772
9.1104335791443
6.4031242374328485
9.539392014169456
5.0990195135927845
3.0
2.23606797749979
5.744562646538029
11.313708498984761
1.4142135623730951
2.449489742783178
6.782329983125268
10.770329614269007
10.246950765959598
2.23606797749979
8.831760866327848
10.246950765959598
3.1622776601683795
5.0990195135927845
9.1104335791443
3.0
9.1104335791443
6.4031242374328485
4.123105625617661
5.0990195135927845
2.449489742783178
2.0
9.1104335791443
2.23606797749979
9.9498743710662
11.874342087037917
6.082762530298219
9.9498743710662
7.0
6.164414002968976
8.54400374531753
5.916079783099616
3.4641016151377544
9.9498743710662
2.0
4.123105625617661
12.569805089976535
2.0
11.180339887498949
5.916079783099616
11.445523142259598
2.449489742783178
5.477225575051661
8.0
2.23606797749979
6.928203230275509
7.681145747868608
5.830951894845301
7.615773105863909
10.246950765959598
1.4142135623730951
5.196152422706632
13.416407864998739
11.224972160321824
5.0990195135927845
5.0990195135927845
5.0990195135927845
9.433981132056603
6.164414002968976
9.433981132056603
5.0990195135927845
3.4641016151377544
7.0
5.0
5.385164807134504
1.0
3.7416573867739413
4.123105625617661
4.58257569495584
5.196152422706632
12.083045973594572
10.295630140987
4.58257569495584
11.357816691600547
6.708203932499369
2.23606797749979
4.358898943540674
3.0
3.4641016151377544
3.4641016151377544
2.449489742783178
4.47213595499958
2.23606797749979
3.0
2.23606797749979
2.23606797749979
2.449489742783178
2.0
2.449489742783178
3.7416573867739413
3.7416573867739413
0.0
2.23606797749979
2.23606797749979
1.4142135623730951
7.0710678118654755
2.449489742783178
3.605551275463989
6.4031242374328485
2.23606797749979
5.385164807134504
8.54400374531753
5.744562646538029
2.0
9.433981132056603
2.449489742783178
9.0
3.1622776601683795
6.48074069840786
1.4142135623730951
10.488088481701515
6.48074069840786
1.0
5.0990195135927845
8.48528137423857
4.358898943540674
5.0990195135927845
5.0990195135927845
1.0
1.7320508075688772
10.04987562112089
3.7416573867739413
9.433981132056603
7.3484692283495345
9.899494936611665
7.810249675906654
1.7320508075688772
7.54983443527075
8.06225774829855
1.7320508075688772
5.916079783099616
9.486832980505138
3.7416573867739413
2.23606797749979
9.273618495495704
3.0
11.40175425099138
6.557438524302
9.9498743710662
4.123105625617661
13.601470508735444
8.06225774829855
5.385164807134504
5.0990195135927845
12.36931687685298
5.385164807134504
10.099504938362077
8.602325267042627
2.449489742783178
6.164414002968976
2.8284271247461903
2.0
4.242640687119285
2.8284271247461903
0.0
7.874007874011811
5.477225575051661
8.306623862918075
11.224972160321824
6.782329983125268
5.744562646538029
5.0
7.280109889280518
4.242640687119285
6.48074069840786
4.0
5.196152422706632
5.0
7.874007874011811
11.180339887498949
6.708203932499369
8.06225774829855
10.63014581273465
1.4142135623730951
3.0
2.8284271247461903
3.0
3.1622776601683795
3.7416573867739413
2.23606797749979
3.3166247903554
3.3166247903554
2.449489742783178
3.0
3.7416573867739413
3.1622776601683795
2.449489742783178
4.242640687119285
2.23606797749979
5.196152422706632
1.0
3.3166247903554
1.4142135623730951
3.1622776601683795
5.744562646538029
2.23606797749979
9.643650760992955
2.23606797749979
6.708203932499369
5.0990195135927845
6.48074069840786
1.0
5.0990195135927845
1.4142135623730951
6.708203932499369
4.242640687119285
11.180339887498949
6.48074069840786
2.449489742783178
11.40175425099138
4.58257569495584
3.3166247903554
5.196152422706632
2.23606797749979
7.3484692283495345
5.477225575051661
9.055385138137417
3.3166247903554
4.123105625617661
3.4641016151377544
6.4031242374328485
7.0710678118654755
10.344080432788601
5.0990195135927845
7.54983443527075
2.0
7.54983443527075
10.816653826391969
2.0
4.123105625617661
4.47213595499958
10.63014581273465
6.164414002968976
9.486832980505138
3.3166247903554
12.529964086141668
11.180339887498949
11.180339887498949
4.123105625617661
4.69041575982343
9.16515138991168
5.916079783099616
1.4142135623730951
8.246211251235321
10.392304845413264
6.708203932499369
9.486832980505138
8.06225774829855
4.47213595499958
6.48074069840786
1.4142135623730951
4.123105625617661
5.196152422706632
5.385164807134504
7.0710678118654755
5.477225575051661
8.774964387392123
3.3166247903554
10.488088481701515
4.58257569495584
13.341664064126334
6.782329983125268
4.242640687119285
5.0
6.082762530298219
5.477225575051661
5.385164807134504
9.433981132056603
11.224972160321824
5.385164807134504
11.489125293076057
10.246950765959598
5.0
3.0
5.916079783099616
3.605551275463989
4.69041575982343
3.0
4.898979485566356
3.605551275463989
4.123105625617661
2.8284271247461903
3.605551275463989
2.23606797749979
4.242640687119285
1.4142135623730951
2.8284271247461903
1.4142135623730951
4.58257569495584
4.242640687119285
2.449489742783178
1.0
1.4142135623730951
4.123105625617661
4.123105625617661
5.744562646538029
5.0990195135927845
2.449489742783178
5.0990195135927845
6.164414002968976
3.0
1.0
0.0
6.164414002968976
2.0
6.708203932499369
8.602325267042627
2.23606797749979
10.44030650891055
9.433981132056603
2.23606797749979
8.246211251235321
3.0
5.477225575051661
7.874007874011811
6.324555320336759
2.449489742783178
4.69041575982343
3.1622776601683795
6.782329983125268
7.874007874011811
6.4031242374328485
9.0
7.14142842854285
4.47213595499958
6.557438524302
8.660254037844387
1.7320508075688772
4.47213595499958
5.0990195135927845
6.164414002968976
8.246211251235321
6.4031242374328485
2.0
9.695359714832659
12.041594578792296
5.744562646538029
5.830951894845301
3.7416573867739413
6.782329983125268
5.196152422706632
1.4142135623730951
6.164414002968976
6.48074069840786
7.3484692283495345
10.04987562112089
7.874007874011811
7.874007874011811
6.48074069840786
5.196152422706632
4.58257569495584
3.605551275463989
8.366600265340756
5.916079783099616
0.0
8.18535277187245
5.0990195135927845
10.488088481701515
3.605551275463989
2.8284271247461903
8.774964387392123
4.242640687119285
7.0710678118654755
3.0
6.164414002968976
6.4031242374328485
5.916079783099616
11.180339887498949
4.123105625617661
12.041594578792296
5.916079783099616
5.385164807134504
3.7416573867739413
4.58257569495584
3.0
3.4641016151377544
1.7320508075688772
4.69041575982343
3.4641016151377544
4.69041575982343
3.0
2.449489742783178
3.7416573867739413
4.358898943540674
5.0990195135927845
3.605551275463989
2.449489742783178
3.7416573867739413
3.3166247903554
1.4142135623730951
4.58257569495584
4.123105625617661
4.242640687119285
5.385164807134504
8.602325267042627
8.246211251235321
4.58257569495584
4.242640687119285
10.770329614269007
0.0
2.23606797749979
2.23606797749979
3.3166247903554
1.0
9.055385138137417
2.23606797749979
13.601470508735444
8.06225774829855
9.0
1.7320508075688772
7.681145747868608
3.7416573867739413
5.385164807134504
7.0710678118654755
5.830951894845301
2.23606797749979
4.47213595499958
1.0
5.744562646538029
1.7320508075688772
5.477225575051661
5.196152422706632
8.06225774829855
8.06225774829855
3.1622776601683795
10.198039027185569
4.242640687119285
4.358898943540674
6.0
9.273618495495704
8.48528137423857
8.0
3.605551275463989
8.48528137423857
6.164414002968976
6.4031242374328485
5.385164807134504
2.449489742783178
7.54983443527075
1.4142135623730951
5.0990195135927845
3.7416573867739413
4.47213595499958
9.1104335791443
5.477225575051661
8.366600265340756
6.4031242374328485
6.48074069840786
4.0
3.3166247903554
3.605551275463989
5.385164807134504
3.0
8.774964387392123
8.306623862918075
4.358898943540674
5.916079783099616
10.816653826391969
4.58257569495584
7.681145747868608
3.1622776601683795
7.874007874011811
3.0
6.782329983125268
1.4142135623730951
8.54400374531753
11.40175425099138
7.0710678118654755
12.328828005937952
10.246950765959598
5.477225575051661
3.605551275463989
4.123105625617661
4.123105625617661
3.7416573867739413
2.8284271247461903
3.4641016151377544
1.7320508075688772
3.0
5.477225575051661
3.7416573867739413
4.47213595499958
3.7416573867739413
5.0990195135927845
6.4031242374328485
3.7416573867739413
3.7416573867739413
3.7416573867739413
3.1622776601683795
4.123105625617661
3.7416573867739413
5.0990195135927845
5.477225575051661
8.246211251235321
5.477225575051661
2.449489742783178
4.358898943540674
4.123105625617661
5.0990195135927845
4.58257569495584
3.3166247903554
4.69041575982343
14.422205101855956
8.06225774829855
2.449489742783178
11.224972160321824
10.44030650891055
8.246211251235321
2.23606797749979
7.211102550927978
4.47213595499958
9.695359714832659
12.409673645990857
5.196152422706632
2.23606797749979
2.23606797749979
1.4142135623730951
2.23606797749979
2.0
11.832159566199232
5.744562646538029
9.643650760992955
4.242640687119285
2.8284271247461903
5.0990195135927845
4.123105625617661
8.48528137423857
3.1622776601683795
10.488088481701515
7.681145747868608
4.123105625617661
9.273618495495704
9.219544457292887
13.92838827718412
6.48074069840786
8.12403840463596
5.477225575051661
2.23606797749979
1.4142135623730951
5.196152422706632
6.324555320336759
4.123105625617661
11.180339887498949
5.196152422706632
10.198039027185569
7.874007874011811
5.196152422706632
1.0
1.4142135623730951
3.3166247903554
6.082762530298219
2.23606797749979
9.055385138137417
3.0
3.7416573867739413
8.54400374531753
10.246950765959598
5.196152422706632
5.385164807134504
9.899494936611665
3.7416573867739413
2.23606797749979
5.0
1.0
4.58257569495584
6.164414002968976
11.575836902790225
5.477225575051661
5.0
4.69041575982343
4.69041575982343
4.123105625617661
5.0
3.3166247903554
4.242640687119285
5.0990195135927845
4.47213595499958
5.385164807134504
3.4641016151377544
5.744562646538029
2.449489742783178
3.7416573867739413
4.358898943540674
3.3166247903554
4.58257569495584
4.242640687119285
4.242640687119285
1.4142135623730951
2.8284271247461903
1.0
6.4031242374328485
11.0
5.0990195135927845
2.449489742783178
3.7416573867739413
1.4142135623730951
4.358898943540674
5.0
3.3166247903554
3.7416573867739413
5.385164807134504
10.0
3.0
5.385164807134504
8.660254037844387
7.280109889280518
2.449489742783178
11.40175425099138
5.916079783099616
8.18535277187245
2.23606797749979
6.6332495807108
2.23606797749979
2.8284271247461903
4.58257569495584
1.0
2.449489742783178
7.211102550927978
5.916079783099616
7.874007874011811
5.830951894845301
4.123105625617661
9.219544457292887
5.0990195135927845
2.8284271247461903
13.92838827718412
10.816653826391969
7.3484692283495345
6.4031242374328485
6.708203932499369
6.324555320336759
12.649110640673518
7.0710678118654755
5.916079783099616
5.0990195135927845
3.1622776601683795
3.7416573867739413
5.196152422706632
6.082762530298219
8.12403840463596
15.0
5.0990195135927845
6.708203932499369
2.449489742783178
5.196152422706632
3.3166247903554
0.0
12.041594578792296
7.0710678118654755
1.4142135623730951
3.7416573867739413
9.219544457292887
4.242640687119285
2.23606797749979
11.224972160321824
6.48074069840786
7.0710678118654755
5.0990195135927845
6.4031242374328485
3.0
6.48074069840786
3.0
1.4142135623730951
14.45683229480096
5.196152422706632
5.477225575051661
5.0990195135927845
3.7416573867739413
5.0
4.47213595499958
5.830951894845301
4.69041575982343
5.385164807134504
4.69041575982343
5.385164807134504
4.358898943540674
4.242640687119285
4.123105625617661
6.48074069840786
4.58257569495584
4.242640687119285
4.58257569495584
3.1622776601683795
5.385164807134504
4.123105625617661
5.385164807134504
3.605551275463989
3.1622776601683795
3.7416573867739413
10.954451150103322
3.4641016151377544
5.744562646538029
2.23606797749979
2.8284271247461903
3.0
4.358898943540674
4.123105625617661
4.123105625617661
4.69041575982343
5.477225575051661
7.54983443527075
6.4031242374328485
10.246950765959598
3.4641016151377544
6.324555320336759
3.7416573867739413
11.575836902790225
2.449489742783178
5.0990195135927845
6.4031242374328485
2.449489742783178
7.3484692283495345
2.0
2.449489742783178
3.1622776601683795
2.23606797749979
6.0
2.0
18.681541692269406
5.916079783099616
2.23606797749979
10.099504938362077
3.0
11.224972160321824
11.045361017187261
9.9498743710662
2.449489742783178
5.385164807134504
6.48074069840786
4.123105625617661
10.099504938362077
5.385164807134504
1.4142135623730951
5.0990195135927845
2.449489742783178
2.0
4.58257569495584
9.1104335791443
2.23606797749979
6.4031242374328485
8.774964387392123
5.196152422706632
5.477225575051661
3.605551275463989
1.0
4.358898943540674
3.7416573867739413
3.7416573867739413
3.7416573867739413
8.54400374531753
4.242640687119285
1.4142135623730951
7.14142842854285
6.6332495807108
6.324555320336759
5.916079783099616
6.48074069840786
3.1622776601683795
8.602325267042627
5.0
3.605551275463989
9.797958971132712
4.123105625617661
10.246950765959598
5.385164807134504
4.0
6.4031242374328485
5.830951894845301
4.69041575982343
5.385164807134504
5.0990195135927845
7.681145747868608
7.0710678118654755
5.916079783099616
6.4031242374328485
5.196152422706632
6.557438524302
4.69041575982343
7.483314773547883
5.830951894845301
4.58257569495584
6.4031242374328485
5.385164807134504
4.58257569495584
3.7416573867739413
3.4641016151377544
5.744562646538029
5.0
7.483314773547883
7.874007874011811
4.358898943540674
4.242640687119285
2.449489742783178
9.273618495495704
2.23606797749979
2.449489742783178
2.23606797749979
3.7416573867739413
8.12403840463596
8.246211251235321
3.3166247903554
7.14142842854285
6.48074069840786
5.477225575051661
4.123105625617661
8.12403840463596
3.7416573867739413
3.7416573867739413
10.246950765959598
3.7416573867739413
7.810249675906654
3.1622776601683795
5.196152422706632
2.8284271247461903
2.23606797749979
2.449489742783178
7.0710678118654755
3.7416573867739413
3.605551275463989
8.366600265340756
5.0990195135927845
8.54400374531753
3.7416573867739413
9.433981132056603
6.708203932499369
12.206555615733702
7.0710678118654755
13.19090595827292
5.0990195135927845
3.1622776601683795
10.295630140987
2.449489742783178
5.477225575051661
5.0990195135927845
3.3166247903554
7.615773105863909
6.6332495807108
5.0
7.615773105863909
2.8284271247461903
11.575836902790225
2.0
6.082762530298219
13.601470508735444
1.0
5.744562646538029
1.4142135623730951
2.23606797749979
9.219544457292887
1.4142135623730951
11.224972160321824
5.916079783099616
14.966629547095765
5.744562646538029
5.916079783099616
4.123105625617661
3.1622776601683795
9.539392014169456
5.385164807134504
2.23606797749979
9.433981132056603
4.123105625617661
10.198039027185569
5.0990195135927845
7.54983443527075
6.557438524302
6.48074069840786
6.48074069840786
7.0710678118654755
6.48074069840786
7.0
5.385164807134504
7.0710678118654755
7.211102550927978
5.0990195135927845
7.874007874011811
4.58257569495584
7.54983443527075
8.12403840463596
5.916079783099616
4.58257569495584
4.898979485566356
5.385164807134504
5.830951894845301
7.0710678118654755
3.7416573867739413
2.23606797749979
8.660254037844387
11.445523142259598
7.810249675906654
3.4641016151377544
4.242640687119285
7.681145747868608
4.358898943540674
6.557438524302
3.605551275463989
8.06225774829855
6.48074069840786
6.4031242374328485
9.273618495495704
1.4142135623730951
2.8284271247461903
8.06225774829855
4.123105625617661
10.63014581273465
3.1622776601683795
5.0990195135927845
12.649110640673518
3.7416573867739413
7.874007874011811
9.1104335791443
1.0
2.8284271247461903
1.4142135623730951
2.23606797749979
15.132745950421556
2.8284271247461903
5.196152422706632
15.165750888103101
5.385164807134504
2.23606797749979
2.23606797749979
8.602325267042627
6.708203932499369
2.8284271247461903
4.58257569495584
10.099504938362077
7.280109889280518
3.0
4.69041575982343
5.830951894845301
5.830951894845301
3.1622776601683795
7.280109889280518
14.491376746189438
3.0
5.0
5.0
4.58257569495584
2.449489742783178
4.242640687119285
3.0
4.47213595499958
5.0990195135927845
2.23606797749979
1.4142135623730951
1.0
8.54400374531753
4.123105625617661
6.48074069840786
5.196152422706632
9.16515138991168
5.0990195135927845
9.539392014169456
7.810249675906654
5.0
10.099504938362077
7.874007874011811
5.0
4.123105625617661
9.433981132056603
10.198039027185569
5.0990195135927845
7.0710678118654755
8.246211251235321
5.196152422706632
8.12403840463596
6.164414002968976
6.6332495807108
7.483314773547883
7.3484692283495345
5.916079783099616
6.164414002968976
7.3484692283495345
8.366600265340756
5.385164807134504
7.54983443527075
6.708203932499369
6.782329983125268
6.4031242374328485
8.12403840463596
7.0710678118654755
7.0710678118654755
6.164414002968976
4.69041575982343
2.23606797749979
6.164414002968976
8.54400374531753
4.58257569495584
6.164414002968976
7.681145747868608
5.0
3.3166247903554
5.385164807134504
8.18535277187245
6.4031242374328485
7.3484692283495345
2.23606797749979
10.770329614269007
8.0
6.082762530298219
3.0
4.58257569495584
8.06225774829855
5.0990195135927845
7.280109889280518
2.23606797749979
4.358898943540674
10.04987562112089
8.12403840463596
7.54983443527075
3.0
2.0
13.74772708486752
3.3166247903554
5.744562646538029
9.899494936611665
1.0
4.123105625617661
3.3166247903554
3.1622776601683795
5.916079783099616
5.830951894845301
2.0
7.874007874011811
5.744562646538029
13.341664064126334
3.7416573867739413
1.7320508075688772
4.0
6.4031242374328485
2.8284271247461903
3.7416573867739413
7.3484692283495345
4.123105625617661
7.874007874011811
3.0
4.47213595499958
3.605551275463989
7.681145747868608
3.3166247903554
14.7648230602334
5.477225575051661
6.6332495807108
4.47213595499958
1.4142135623730951
2.23606797749979
10.677078252031311
5.744562646538029
5.744562646538029
9.695359714832659
5.196152422706632
11.789826122551595
7.280109889280518
7.54983443527075
5.0990195135927845
2.0
8.12403840463596
4.123105625617661
8.246211251235321
10.246950765959598
5.0
7.3484692283495345
6.164414002968976
8.12403840463596
6.782329983125268
7.54983443527075
8.12403840463596
9.695359714832659
6.4031242374328485
9.433981132056603
7.810249675906654
7.211102550927978
8.12403840463596
7.54983443527075
6.708203932499369
6.4031242374328485
7.3484692283495345
10.63014581273465
6.164414002968976
9.0
8.306623862918075
7.3484692283495345
6.708203932499369
5.385164807134504
4.0
10.04987562112089
7.54983443527075
8.12403840463596
7.874007874011811
18.57417562100671
5.385164807134504
3.1622776601683795
8.366600265340756
6.6332495807108
6.324555320336759
6.48074069840786
11.224972160321824
9.055385138137417
10.488088481701515
4.69041575982343
6.708203932499369
10.723805294763608
4.58257569495584
5.0
4.242640687119285
7.483314773547883
4.47213595499958
10.862780491200215
3.7416573867739413
4.47213595499958
3.605551275463989
15.066519173319364
5.0990195135927845
5.916079783099616
12.206555615733702
4.0
7.3484692283495345
7.0710678118654755
4.47213595499958
4.47213595499958
14.352700094407323
5.477225575051661
4.58257569495584
5.830951894845301
8.774964387392123
7.483314773547883
4.898979485566356
8.602325267042627
5.656854249492381
2.23606797749979
5.830951894845301
4.47213595499958
3.0
5.477225575051661
5.196152422706632
1.0
6.324555320336759
3.3166247903554
2.0
16.15549442140351
5.477225575051661
3.7416573867739413
2.449489742783178
4.58257569495584
4.242640687119285
11.916375287812984
4.123105625617661
9.16515138991168
5.744562646538029
7.681145747868608
4.242640687119285
6.782329983125268
6.4031242374328485
13.038404810405298
1.7320508075688772
5.0990195135927845
5.385164807134504
7.280109889280518
10.04987562112089
4.242640687119285
7.280109889280518
8.06225774829855
6.6332495807108
8.246211251235321
6.4031242374328485
7.810249675906654
7.3484692283495345
7.0
7.615773105863909
7.615773105863909
6.164414002968976
8.306623862918075
7.681145747868608
7.681145747868608
8.12403840463596
9.848857801796104
9.9498743710662
8.602325267042627
6.164414002968976
8.602325267042627
8.774964387392123
8.06225774829855
7.0
9.539392014169456
7.0710678118654755
8.774964387392123
6.708203932499369
5.916079783099616
17.029386365926403
7.54983443527075
2.23606797749979
8.602325267042627
7.280109889280518
8.660254037844387
6.782329983125268
11.74734012447073
10.295630140987
8.602325267042627
6.4031242374328485
5.830951894845301
10.198039027185569
5.0990195135927845
8.774964387392123
12.206555615733702
9.899494936611665
3.605551275463989
5.744562646538029
4.58257569495584
8.831760866327848
2.8284271247461903
4.58257569495584
4.358898943540674
5.385164807134504
13.379088160259652
9.1104335791443
6.4031242374328485
7.681145747868608
1.7320508075688772
5.477225575051661
6.48074069840786
7.3484692283495345
9.899494936611665
6.557438524302
5.196152422706632
5.0990195135927845
5.744562646538029
5.916079783099616
3.7416573867739413
5.916079783099616
2.23606797749979
6.4031242374328485
5.385164807134504
3.605551275463989
3.1622776601683795
2.23606797749979
15.0
13.92838827718412
5.0990195135927845
1.7320508075688772
5.0990195135927845
7.0710678118654755
10.04987562112089
7.14142842854285
4.58257569495584
9.0
12.24744871391589
4.358898943540674
6.48074069840786
12.68857754044952
4.58257569495584
8.774964387392123
5.916079783099616
5.916079783099616
2.449489742783178
4.242640687119285
5.196152422706632
6.324555320336759
5.385164807134504
2.449489742783178
7.280109889280518
8.774964387392123
7.810249675906654
7.3484692283495345
6.708203932499369
9.643650760992955
7.3484692283495345
8.18535277187245
6.6332495807108
9.433981132056603
7.810249675906654
9.0
10.44030650891055
8.774964387392123
9.0
10.677078252031311
8.306623862918075
7.280109889280518
6.557438524302
9.486832980505138
11.0
6.557438524302
4.123105625617661
5.0990195135927845
9.38083151964686
9.9498743710662
7.211102550927978
7.54983443527075
4.898979485566356
7.3484692283495345
5.385164807134504
7.810249675906654
8.246211251235321
7.0710678118654755
6.164414002968976
6.708203932499369
6.708203932499369
9.539392014169456
5.385164807134504
6.0
11.445523142259598
7.681145747868608
7.211102550927978
7.0710678118654755
7.681145747868608
3.605551275463989
5.477225575051661
6.557438524302
7.0710678118654755
4.0
7.211102550927978
5.0990195135927845
4.58257569495584
13.30413469565007
8.94427190999916
9.1104335791443
3.3166247903554
3.3166247903554
2.23606797749979
5.830951894845301
3.1622776601683795
7.0710678118654755
14.035668847618199
5.0990195135927845
7.3484692283495345
6.4031242374328485
4.58257569495584
2.449489742783178
4.0
4.0
6.48074069840786
6.324555320336759
2.449489742783178
3.3166247903554
4.69041575982343
7.874007874011811
4.123105625617661
9.0
3.1622776601683795
4.123105625617661
5.0990195135927845
3.605551275463989
4.58257569495584
8.246211251235321
5.477225575051661
2.0
6.4031242374328485
6.164414002968976
6.082762530298219
6.4031242374328485
9.9498743710662
5.916079783099616
5.477225575051661
4.123105625617661
1.0
6.4031242374328485
9.539392014169456
8.774964387392123
3.3166247903554
3.605551275463989
5.0
4.58257569495584
7.0710678118654755
3.3166247903554
7.0
5.916079783099616
5.385164807134504
6.782329983125268
7.615773105863909
5.385164807134504
5.916079783099616
8.12403840463596
6.6332495807108
7.681145747868608
9.899494936611665
9.486832980505138
7.280109889280518
8.12403840463596
8.06225774829855
9.433981132056603
7.483314773547883
5.385164807134504
5.385164807134504
6.164414002968976
9.899494936611665
8.06225774829855
10.0
9.1104335791443
2.0
10.488088481701515
12.449899597988733
7.874007874011811
10.0
9.486832980505138
7.681145747868608
7.0710678118654755
17.46424919657298
8.831760866327848
9.433981132056603
7.874007874011811
6.4031242374328485
3.605551275463989
6.708203932499369
4.242640687119285
4.242640687119285
11.045361017187261
8.06225774829855
2.0
6.4031242374328485
6.708203932499369
2.8284271247461903
6.708203932499369
8.306623862918075
8.774964387392123
1.0
15.524174696260024
5.830951894845301
8.831760866327848
2.23606797749979
4.123105625617661
6.4031242374328485
7.874007874011811
6.164414002968976
10.488088481701515
4.123105625617661
9.16515138991168
4.0
6.082762530298219
6.164414002968976
8.660254037844387
5.0990195135927845
7.681145747868608
3.1622776601683795
7.54983443527075
2.449489742783178
6.6332495807108
2.23606797749979
2.23606797749979
3.7416573867739413
7.483314773547883
17.233687939614086
2.0
1.7320508075688772
3.4641016151377544
12.68857754044952
4.58257569495584
6.557438524302
3.3166247903554
9.16515138991168
5.385164807134504
0.0
5.385164807134504
2.0
12.083045973594572
5.744562646538029
6.4031242374328485
7.874007874011811
4.58257569495584
6.708203932499369
4.123105625617661
5.656854249492381
5.385164807134504
7.280109889280518
6.4031242374328485
5.385164807134504
6.164414002968976
7.681145747868608
7.483314773547883
6.708203932499369
7.810249675906654
5.830951894845301
6.6332495807108
8.602325267042627
7.280109889280518
8.602325267042627
7.0
8.774964387392123
7.810249675906654
9.486832980505138
5.477225575051661
5.916079783099616
6.557438524302
8.774964387392123
10.295630140987
10.816653826391969
11.090536506409418
5.0990195135927845
9.486832980505138
12.449899597988733
11.0
10.723805294763608
10.862780491200215
8.12403840463596
8.366600265340756
6.6332495807108
5.0990195135927845
5.744562646538029
10.677078252031311
10.770329614269007
15.165750888103101
7.0710678118654755
2.8284271247461903
4.0
7.0
5.916079783099616
5.385164807134504
7.280109889280518
5.916079783099616
12.24744871391589
5.196152422706632
7.874007874011811
8.246211251235321
3.7416573867739413
8.774964387392123
5.744562646538029
3.605551275463989
5.744562646538029
9.273618495495704
5.916079783099616
6.324555320336759
6.782329983125268
6.708203932499369
5.385164807134504
4.123105625617661
5.477225575051661
3.3166247903554
2.8284271247461903
4.242640687119285
4.123105625617661
8.06225774829855
7.0710678118654755
7.280109889280518
18.788294228055936
2.23606797749979
6.0
15.264337522473747
2.449489742783178
5.477225575051661
8.06225774829855
3.3166247903554
11.224972160321824
4.242640687119285
2.449489742783178
11.445523142259598
7.54983443527075
4.58257569495584
17.4928556845359
5.0990195135927845
5.0990195135927845
1.4142135623730951
5.744562646538029
8.246211251235321
5.0990195135927845
10.954451150103322
6.48074069840786
4.123105625617661
6.708203932499369
7.3484692283495345
5.0
4.123105625617661
5.0990195135927845
5.744562646538029
5.0
6.48074069840786
7.681145747868608
6.48074069840786
4.242640687119285
5.196152422706632
6.6332495807108
7.3484692283495345
7.874007874011811
9.0
9.695359714832659
9.1104335791443
7.810249675906654
7.874007874011811
5.744562646538029
3.605551275463989
8.831760866327848
7.810249675906654
6.4031242374328485
8.774964387392123
10.392304845413264
9.219544457292887
18.384776310850235
10.770329614269007
1.0
13.038404810405298
7.54983443527075
12.727922061357855
12.569805089976535
7.874007874011811
7.483314773547883
6.48074069840786
5.196152422706632
8.06225774829855
12.206555615733702
11.357816691600547
6.782329983125268
13.784048752090222
5.0
6.708203932499369
9.1104335791443
5.916079783099616
6.164414002968976
10.63014581273465
11.180339887498949
7.54983443527075
6.48074069840786
8.12403840463596
9.486832980505138
15.297058540778355
4.123105625617661
4.47213595499958
7.0710678118654755
5.0990195135927845
3.0
14.798648586948742
6.324555320336759
6.48074069840786
7.211102550927978
10.246950765959598
2.449489742783178
10.295630140987
4.242640687119285
8.306623862918075
5.0990195135927845
5.385164807134504
11.489125293076057
5.196152422706632
3.1622776601683795
8.831760866327848
7.874007874011811
4.0
14.0
8.48528137423857
6.4031242374328485
5.0
2.449489742783178
21.213203435596427
3.0
6.48074069840786
10.954451150103322
5.744562646538029
10.862780491200215
3.7416573867739413
4.123105625617661
9.219544457292887
2.23606797749979
4.58257569495584
4.47213595499958
8.831760866327848
10.63014581273465
9.273618495495704
3.605551275463989
3.3166247903554
4.58257569495584
5.196152422706632
4.123105625617661
6.48074069840786
5.196152422706632
5.385164807134504
7.0710678118654755
5.196152422706632
5.744562646538029
5.744562646538029
5.385164807134504
5.0990195135927845
8.660254037844387
5.385164807134504
6.708203932499369
6.164414002968976
4.58257569495584
7.211102550927978
4.358898943540674
5.0990195135927845
7.874007874011811
7.280109889280518
7.3484692283495345
5.385164807134504
9.433981132056603
9.1104335791443
8.306623862918075
7.483314773547883
3.0
13.038404810405298
8.774964387392123
4.123105625617661
14.0
8.717797887081348
7.14142842854285
1.4142135623730951
6.708203932499369
7.0
9.695359714832659
11.445523142259598
8.831760866327848
8.660254037844387
11.0
6.708203932499369
10.099504938362077
7.0
8.0
12.083045973594572
8.660254037844387
10.677078252031311
7.681145747868608
8.12403840463596
9.273618495495704
8.306623862918075
8.366600265340756
6.708203932499369
10.488088481701515
4.898979485566356
6.708203932499369
6.4031242374328485
6.4031242374328485
8.306623862918075
9.899494936611665
7.874007874011811
11.357816691600547
3.7416573867739413
7.874007874011811
9.273618495495704
19.1049731745428
9.9498743710662
3.3166247903554
8.12403840463596
6.48074069840786
7.874007874011811
11.180339887498949
7.483314773547883
6.48074069840786
6.324555320336759
6.0
6.708203932499369
3.7416573867739413
8.06225774829855
6.4031242374328485
3.7416573867739413
2.23606797749979
4.123105625617661
17.4928556845359
8.06225774829855
8.06225774829855
6.4031242374328485
5.385164807134504
4.47213595499958
10.63014581273465
6.557438524302
7.874007874011811
13.379088160259652
10.344080432788601
5.0990195135927845
5.477225575051661
4.47213595499958
3.7416573867739413
4.358898943540674
4.242640687119285
3.3166247903554
4.123105625617661
4.58257569495584
6.324555320336759
5.0990195135927845
5.477225575051661
6.164414002968976
5.0990195135927845
5.744562646538029
5.385164807134504
5.916079783099616
5.916079783099616
6.0
6.48074069840786
7.0710678118654755
5.385164807134504
7.681145747868608
4.358898943540674
6.164414002968976
7.810249675906654
7.810249675906654
9.433981132056603
6.48074069840786
9.0
13.038404810405298
5.916079783099616
5.916079783099616
15.165750888103101
7.810249675906654
6.4031242374328485
2.449489742783178
7.681145747868608
7.483314773547883
7.280109889280518
11.180339887498949
9.1104335791443
6.4031242374328485
11.489125293076057
6.4031242374328485
4.242640687119285
5.196152422706632
7.3484692283495345
9.433981132056603
1.4142135623730951
8.366600265340756
10.816653826391969
10.295630140987
10.44030650891055
10.04987562112089
7.0
7.54983443527075
7.211102550927978
4.242640687119285
9.273618495495704
6.324555320336759
4.47213595499958
8.94427190999916
7.0
8.246211251235321
7.874007874011811
5.0990195135927845
7.810249675906654
7.211102550927978
9.273618495495704
7.3484692283495345
7.0710678118654755
5.744562646538029
4.0
5.744562646538029
14.247806848775006
4.242640687119285
4.47213595499958
8.306623862918075
5.830951894845301
5.830951894845301
5.385164807134504
7.14142842854285
6.164414002968976
6.708203932499369
9.38083151964686
4.242640687119285
4.47213595499958
6.324555320336759
4.123105625617661
3.0
6.082762530298219
5.0
6.164414002968976
6.708203932499369
3.605551275463989
16.24807680927192
14.035668847618199
4.898979485566356
6.164414002968976
5.385164807134504
4.58257569495584
4.898979485566356
3.7416573867739413
6.164414002968976
5.0990195135927845
6.082762530298219
6.782329983125268
6.4031242374328485
6.48074069840786
5.385164807134504
6.324555320336759
5.830951894845301
7.54983443527075
4.47213595499958
5.196152422706632
6.0
4.58257569495584
6.6332495807108
5.385164807134504
9.055385138137417
7.874007874011811
6.0
9.38083151964686
6.48074069840786
8.774964387392123
13.92838827718412
3.7416573867739413
4.58257569495584
8.12403840463596
7.810249675906654
12.36931687685298
5.744562646538029
6.164414002968976
7.0
5.830951894845301
5.385164807134504
9.1104335791443
7.681145747868608
9.899494936611665
7.874007874011811
7.0
9.273618495495704
6.4031242374328485
12.96148139681572
12.68857754044952
4.47213595499958
9.273618495495704
10.63014581273465
12.409673645990857
11.575836902790225
3.1622776601683795
3.7416573867739413
9.643650760992955
5.656854249492381
5.0990195135927845
1.4142135623730951
6.164414002968976
6.708203932499369
10.770329614269007
11.575836902790225
7.280109889280518
6.48074069840786
5.0
9.433981132056603
7.14142842854285
8.06225774829855
9.695359714832659
5.830951894845301
13.19090595827292
13.96424004376894
5.385164807134504
8.54400374531753
6.164414002968976
5.477225575051661
3.605551275463989
5.0
5.830951894845301
7.3484692283495345
6.164414002968976
3.7416573867739413
10.04987562112089
13.379088160259652
8.12403840463596
8.602325267042627
4.123105625617661
4.242640687119285
3.1622776601683795
2.23606797749979
14.177446878757825
8.831760866327848
6.164414002968976
3.3166247903554
6.164414002968976
3.1622776601683795
5.477225575051661
3.605551275463989
6.6332495807108
4.123105625617661
5.916079783099616
5.477225575051661
5.385164807134504
5.385164807134504
5.477225575051661
5.830951894845301
4.47213595499958
5.477225575051661
5.0990195135927845
7.14142842854285
5.477225575051661
7.14142842854285
6.708203932499369
6.324555320336759
8.660254037844387
6.082762530298219
5.0990195135927845
5.0
5.0990195135927845
8.602325267042627
9.16515138991168
5.0990195135927845
7.280109889280518
7.810249675906654
7.54983443527075
16.1245154965971
5.656854249492381
6.4031242374328485
6.164414002968976
6.4031242374328485
13.892443989449804
6.0
7.280109889280518
7.874007874011811
6.4031242374328485
8.48528137423857
7.483314773547883
9.433981132056603
5.385164807134504
10.295630140987
8.06225774829855
8.774964387392123
11.40175425099138
10.816653826391969
7.0710678118654755
13.2664991614216
8.831760866327848
10.954451150103322
2.8284271247461903
7.3484692283495345
8.12403840463596
11.704699910719626
5.656854249492381
9.273618495495704
7.0
4.47213595499958
5.385164807134504
1.0
5.916079783099616
11.661903789690601
5.744562646538029
12.12435565298214
8.660254037844387
3.3166247903554
9.899494936611665
9.539392014169456
12.767145334803704
3.605551275463989
8.602325267042627
16.431676725154983
16.61324772583615
5.0990195135927845
6.4031242374328485
8.12403840463596
7.211102550927978
3.7416573867739413
6.557438524302
3.605551275463989
3.0
4.47213595499958
4.242640687119285
3.7416573867739413
16.401219466856727
2.23606797749979
2.8284271247461903
8.06225774829855
11.832159566199232
4.123105625617661
10.392304845413264
4.58257569495584
18.708286933869708
2.449489742783178
5.0
8.774964387392123
6.0
7.280109889280518
3.605551275463989
5.0990195135927845
3.7416573867739413
5.385164807134504
5.0
5.385164807134504
3.605551275463989
6.0
4.58257569495584
4.123105625617661
4.242640687119285
1.7320508075688772
5.916079783099616
6.0
5.385164807134504
7.211102550927978
6.4031242374328485
6.782329983125268
5.916079783099616
6.48074069840786
7.54983443527075
6.4031242374328485
8.06225774829855
7.280109889280518
7.280109889280518
6.6332495807108
6.6332495807108
7.14142842854285
15.811388300841896
6.4031242374328485
7.483314773547883
9.0
5.0990195135927845
4.123105625617661
6.48074069840786
9.848857801796104
7.14142842854285
5.0990195135927845
6.4031242374328485
8.12403840463596
8.660254037844387
3.1622776601683795
7.681145747868608
7.681145747868608
8.602325267042627
11.40175425099138
7.280109889280518
15.132745950421556
10.488088481701515
11.180339887498949
9.38083151964686
6.4031242374328485
6.164414002968976
7.810249675906654
6.708203932499369
5.477225575051661
11.704699910719626
1.7320508075688772
10.0
1.4142135623730951
4.242640687119285
7.0
12.041594578792296
10.246950765959598
12.36931687685298
3.0
7.483314773547883
7.3484692283495345
7.681145747868608
7.810249675906654
11.180339887498949
10.677078252031311
9.486832980505138
14.45683229480096
6.48074069840786
5.916079783099616
5.830951894845301
6.0
7.0710678118654755
1.0
7.483314773547883
16.76305461424021
5.656854249492381
1.7320508075688772
3.7416573867739413
3.7416573867739413
2.23606797749979
3.0
8.246211251235321
7.54983443527075
4.242640687119285
8.246211251235321
5.477225575051661
7.874007874011811
3.605551275463989
12.727922061357855
5.744562646538029
6.164414002968976
9.899494936611665
5.477225575051661
5.656854249492381
4.123105625617661
5.0
4.898979485566356
4.47213595499958
4.69041575982343
5.744562646538029
5.385164807134504
4.898979485566356
6.164414002968976
5.385164807134504
6.6332495807108
5.830951894845301
7.615773105863909
5.196152422706632
7.874007874011811
6.4031242374328485
6.4031242374328485
5.0990195135927845
5.0990195135927845
5.477225575051661
4.69041575982343
6.6332495807108
5.477225575051661
5.385164807134504
6.708203932499369
13.96424004376894
6.324555320336759
6.324555320336759
6.324555320336759
5.744562646538029
6.4031242374328485
2.23606797749979
4.123105625617661
10.246950765959598
6.4031242374328485
5.830951894845301
8.12403840463596
9.9498743710662
7.280109889280518
2.0
7.3484692283495345
7.3484692283495345
8.54400374531753
9.219544457292887
2.23606797749979
7.810249675906654
10.488088481701515
9.1104335791443
7.14142842854285
9.219544457292887
2.23606797749979
5.916079783099616
8.06225774829855
7.874007874011811
2.8284271247461903
3.3166247903554
9.273618495495704
7.3484692283495345
7.615773105863909
7.280109889280518
8.06225774829855
9.486832980505138
5.0990195135927845
15.297058540778355
5.916079783099616
4.58257569495584
11.445523142259598
5.830951894845301
10.198039027185569
5.477225575051661
8.774964387392123
8.06225774829855
14.594519519326424
7.0
5.0990195135927845
7.0710678118654755
4.123105625617661
16.1245154965971
6.782329983125268
6.782329983125268
9.433981132056603
8.06225774829855
12.529964086141668
3.0
4.58257569495584
4.358898943540674
8.246211251235321
8.602325267042627
5.916079783099616
7.0710678118654755
9.486832980505138
6.48074069840786
1.7320508075688772
6.782329983125268
3.7416573867739413
10.04987562112089
12.36931687685298
6.4031242374328485
5.0
5.385164807134504
5.477225575051661
5.656854249492381
4.47213595499958
4.69041575982343
3.7416573867739413
6.324555320336759
5.196152422706632
6.708203932499369
5.0990195135927845
6.324555320336759
7.3484692283495345
7.0710678118654755
6.4031242374328485
6.164414002968976
6.4031242374328485
6.082762530298219
7.0710678118654755
5.196152422706632
5.0990195135927845
9.643650760992955
6.082762530298219
6.48074069840786
8.602325267042627
7.0
2.449489742783178
14.317821063276353
6.082762530298219
5.0990195135927845
13.114877048604
7.483314773547883
7.0
6.4031242374328485
10.198039027185569
6.48074069840786
7.0
6.708203932499369
4.123105625617661
8.246211251235321
8.246211251235321
8.48528137423857
8.660254037844387
7.280109889280518
5.0990195135927845
7.3484692283495345
2.8284271247461903
7.0710678118654755
7.810249675906654
8.54400374531753
8.12403840463596
11.489125293076057
10.392304845413264
8.54400374531753
1.4142135623730951
5.916079783099616
4.47213595499958
5.830951894845301
8.12403840463596
8.366600265340756
10.295630140987
9.0
10.723805294763608
7.810249675906654
3.7416573867739413
10.295630140987
5.656854249492381
5.744562646538029
4.69041575982343
8.48528137423857
11.916375287812984
5.385164807134504
12.206555615733702
5.0990195135927845
7.483314773547883
8.602325267042627
9.486832980505138
2.8284271247461903
6.557438524302
5.385164807134504
5.477225575051661
4.898979485566356
3.1622776601683795
7.0710678118654755
8.602325267042627
5.477225575051661
6.082762530298219
10.295630140987
4.242640687119285
10.44030650891055
10.344080432788601
5.0990195135927845
5.744562646538029
5.0
7.483314773547883
11.090536506409418
6.4031242374328485
7.3484692283495345
7.0710678118654755
5.744562646538029
5.385164807134504
5.830951894845301
5.0990195135927845
4.242640687119285
4.123105625617661
5.916079783099616
6.164414002968976
5.744562646538029
6.48074069840786
7.211102550927978
5.916079783099616
5.477225575051661
7.0710678118654755
5.0990195135927845
5.830951894845301
4.47213595499958
4.58257569495584
8.54400374531753
4.242640687119285
10.677078252031311
5.0990195135927845
5.0990195135927845
6.164414002968976
6.782329983125268
3.0
4.898979485566356
8.366600265340756
9.486832980505138
6.0
5.744562646538029
7.0
5.830951894845301
10.246950765959598
7.810249675906654
6.782329983125268
3.1622776601683795
5.830951894845301
6.164414002968976
7.3484692283495345
7.0
8.366600265340756
2.23606797749979
5.0
7.810249675906654
2.8284271247461903
11.575836902790225
5.477225575051661
7.810249675906654
5.385164807134504
3.0
8.366600265340756
5.477225575051661
7.681145747868608
10.392304845413264
4.358898943540674
7.0710678118654755
10.770329614269007
7.483314773547883
3.0
8.18535277187245
7.280109889280518
10.816653826391969
10.488088481701515
9.0
3.1622776601683795
8.774964387392123
6.164414002968976
3.3166247903554
4.242640687119285
12.449899597988733
6.0
11.224972160321824
6.557438524302
8.12403840463596
4.58257569495584
9.16515138991168
13.638181696985855
9.797958971132712
4.58257569495584
7.0
11.704699910719626
5.744562646538029
3.605551275463989
6.082762530298219
4.69041575982343
8.366600265340756
4.47213595499958
7.0710678118654755
9.539392014169456
6.0
5.830951894845301
5.385164807134504
8.366600265340756
11.224972160321824
9.1104335791443
2.8284271247461903
6.48074069840786
7.0710678118654755
5.744562646538029
4.69041575982343
4.123105625617661
4.58257569495584
4.47213595499958
6.708203932499369
4.123105625617661
5.385164807134504
4.47213595499958
4.69041575982343
4.58257569495584
5.477225575051661
5.0990195135927845
4.47213595499958
5.916079783099616
4.69041575982343
4.58257569495584
3.7416573867739413
4.58257569495584
4.58257569495584
9.695359714832659
6.708203932499369
5.0990195135927845
5.477225575051661
1.4142135623730951
8.06225774829855
5.385164807134504
4.58257569495584
11.045361017187261
6.082762530298219
6.4031242374328485
5.744562646538029
8.12403840463596
5.477225575051661
6.4031242374328485
2.449489742783178
4.358898943540674
5.196152422706632
5.196152422706632
6.4031242374328485
8.717797887081348
6.4031242374328485
2.449489742783178
5.656854249492381
3.0
7.3484692283495345
3.605551275463989
5.196152422706632
10.488088481701515
5.916079783099616
7.280109889280518
2.23606797749979
6.0
6.782329983125268
7.0710678118654755
1.0
6.708203932499369
10.246950765959598
9.643650760992955
3.1622776601683795
8.48528137423857
1.4142135623730951
7.874007874011811
11.489125293076057
7.810249675906654
7.681145747868608
8.602325267042627
9.273618495495704
3.0
2.23606797749979
9.899494936611665
6.4031242374328485
8.774964387392123
1.4142135623730951
6.48074069840786
6.0
8.06225774829855
7.280109889280518
10.099504938362077
5.0990195135927845
12.328828005937952
8.602325267042627
6.164414002968976
9.433981132056603
17.46424919657298
4.123105625617661
6.708203932499369
6.164414002968976
8.54400374531753
6.782329983125268
6.4031242374328485
9.695359714832659
5.830951894845301
9.797958971132712
13.564659966250536
5.830951894845301
9.1104335791443
7.14142842854285
6.48074069840786
4.242640687119285
5.385164807134504
6.4031242374328485
5.196152422706632
5.830951894845301
5.477225575051661
3.7416573867739413
3.3166247903554
6.782329983125268
3.1622776601683795
6.708203932499369
5.196152422706632
7.211102550927978
5.0990195135927845
5.385164807134504
5.830951894845301
5.830951894845301
5.0
3.7416573867739413
5.0990195135927845
14.142135623730951
5.477225575051661
4.123105625617661
2.449489742783178
16.401219466856727
4.123105625617661
4.69041575982343
5.0990195135927845
8.06225774829855
9.273618495495704
3.605551275463989
5.385164807134504
5.385164807134504
6.48074069840786
5.385164807134504
3.7416573867739413
7.0
4.358898943540674
8.306623862918075
5.196152422706632
3.3166247903554
5.196152422706632
5.0990195135927845
5.744562646538029
5.0990195135927845
5.0990195135927845
2.449489742783178
6.082762530298219
7.681145747868608
5.916079783099616
1.0
7.0
2.449489742783178
4.358898943540674
5.385164807134504
6.4031242374328485
7.0710678118654755
4.242640687119285
5.744562646538029
2.0
7.3484692283495345
4.0
6.708203932499369
5.916079783099616
7.0710678118654755
8.0
8.306623862918075
5.916079783099616
12.165525060596439
8.06225774829855
5.744562646538029
5.0
11.575836902790225
8.06225774829855
7.0
5.916079783099616
3.7416573867739413
7.0710678118654755
5.744562646538029
7.874007874011811
4.242640687119285
3.7416573867739413
6.082762530298219
4.47213595499958
15.132745950421556
4.242640687119285
9.219544457292887
11.224972160321824
8.0
5.0990195135927845
2.23606797749979
8.246211251235321
7.681145747868608
10.723805294763608
11.224972160321824
3.7416573867739413
8.831760866327848
5.830951894845301
4.47213595499958
3.7416573867739413
5.0
3.605551275463989
4.69041575982343
5.385164807134504
4.358898943540674
3.605551275463989
5.0990195135927845
4.47213595499958
4.242640687119285
6.782329983125268
6.4031242374328485
4.123105625617661
5.744562646538029
3.1622776601683795
5.385164807134504
5.656854249492381
7.14142842854285
6.164414002968976
5.744562646538029
4.123105625617661
6.4031242374328485
8.06225774829855
5.385164807134504
17.4928556845359
5.0990195135927845
5.0990195135927845
3.7416573867739413
11.532562594670797
5.477225575051661
5.744562646538029
4.898979485566356
5.385164807134504
6.708203932499369
7.483314773547883
7.681145747868608
5.477225575051661
6.48074069840786
5.0
3.3166247903554
5.385164807134504
5.196152422706632
5.385164807134504
4.898979485566356
2.449489742783178
6.082762530298219
6.708203932499369
5.830951894845301
7.3484692283495345
1.7320508075688772
6.557438524302
3.7416573867739413
7.3484692283495345
4.47213595499958
9.695359714832659
6.48074069840786
5.744562646538029
6.164414002968976
3.7416573867739413
5.385164807134504
12.041594578792296
3.1622776601683795
5.0990195135927845
6.4031242374328485
8.06225774829855
11.789826122551595
7.0
7.3484692283495345
5.477225575051661
6.164414002968976
6.4031242374328485
8.306623862918075
9.433981132056603
6.4031242374328485
9.0
10.63014581273465
5.0990195135927845
5.196152422706632
5.744562646538029
4.58257569495584
5.196152422706632
9.433981132056603
7.874007874011811
5.744562646538029
16.792855623746664
11.224972160321824
5.385164807134504
5.0990195135927845
12.12435565298214
7.0710678118654755
5.0990195135927845
8.54400374531753
6.164414002968976
11.489125293076057
4.123105625617661
5.385164807134504
7.280109889280518
10.954451150103322
4.358898943540674
4.242640687119285
4.242640687119285
4.58257569495584
4.242640687119285
4.69041575982343
4.123105625617661
2.449489742783178
2.23606797749979
4.123105625617661
5.744562646538029
4.58257569495584
4.0
3.0
5.385164807134504
5.0
4.58257569495584
5.744562646538029
2.23606797749979
2.8284271247461903
3.0
3.1622776601683795
4.58257569495584
2.8284271247461903
7.0710678118654755
18.920887928424502
4.123105625617661
5.0990195135927845
4.898979485566356
7.810249675906654
3.7416573867739413
5.196152422706632
3.7416573867739413
7.0
6.164414002968976
9.486832980505138
7.483314773547883
4.58257569495584
5.830951894845301
11.489125293076057
4.47213595499958
2.0
4.58257569495584
5.0990195135927845
1.7320508075688772
1.7320508075688772
6.164414002968976
5.916079783099616
1.0
6.4031242374328485
2.449489742783178
3.605551275463989
4.47213595499958
4.898979485566356
6.708203932499369
10.723805294763608
7.874007874011811
7.280109889280518
8.306623862918075
6.082762530298219
4.69041575982343
5.0990195135927845
5.196152422706632
6.48074069840786
7.874007874011811
8.306623862918075
4.123105625617661
5.0990195135927845
9.0
7.14142842854285
5.385164807134504
7.874007874011811
8.18535277187245
10.63014581273465
6.324555320336759
9.695359714832659
8.831760866327848
7.810249675906654
5.0
10.677078252031311
9.0
6.0
8.774964387392123
6.48074069840786
7.54983443527075
5.196152422706632
11.224972160321824
9.695359714832659
6.164414002968976
9.1104335791443
7.483314773547883
11.789826122551595
12.041594578792296
14.352700094407323
6.4031242374328485
10.04987562112089
4.69041575982343
10.488088481701515
4.69041575982343
5.744562646538029
3.605551275463989
4.123105625617661
3.605551275463989
4.123105625617661
3.0
4.69041575982343
5.385164807134504
4.242640687119285
2.23606797749979
4.123105625617661
3.605551275463989
2.0
1.4142135623730951
3.0
4.358898943540674
3.605551275463989
2.23606797749979
2.8284271247461903
4.58257569495584
6.164414002968976
4.358898943540674
1.7320508075688772
3.0
2.8284271247461903
10.677078252031311
2.23606797749979
6.48074069840786
4.123105625617661
4.123105625617661
5.656854249492381
4.58257569495584
7.0710678118654755
2.23606797749979
10.770329614269007
5.196152422706632
2.8284271247461903
5.744562646538029
13.601470508735444
3.605551275463989
4.58257569495584
5.744562646538029
4.69041575982343
6.782329983125268
5.385164807134504
2.449489742783178
1.4142135623730951
5.916079783099616
3.0
5.0990195135927845
6.782329983125268
7.0710678118654755
8.306623862918075
5.477225575051661
6.557438524302
4.123105625617661
6.708203932499369
5.385164807134504
4.242640687119285
4.898979485566356
6.4031242374328485
8.246211251235321
6.708203932499369
3.3166247903554
7.280109889280518
6.4031242374328485
2.449489742783178
3.3166247903554
9.433981132056603
8.602325267042627
6.782329983125268
9.9498743710662
7.0710678118654755
7.0710678118654755
7.3484692283495345
9.1104335791443
6.4031242374328485
6.164414002968976
4.58257569495584
11.916375287812984
6.48074069840786
11.789826122551595
11.916375287812984
7.681145747868608
7.0710678118654755
3.7416573867739413
4.123105625617661
13.19090595827292
8.366600265340756
3.605551275463989
11.180339887498949
11.40175425099138
7.483314773547883
3.605551275463989
4.58257569495584
11.575836902790225
3.7416573867739413
4.123105625617661
3.605551275463989
3.0
4.47213595499958
2.449489742783178
4.123105625617661
3.0
2.0
2.23606797749979
4.0
4.0
2.449489742783178
2.0
1.7320508075688772
1.7320508075688772
3.3166247903554
1.4142135623730951
3.605551275463989
2.23606797749979
1.7320508075688772
5.744562646538029
2.449489742783178
3.1622776601683795
6.782329983125268
7.0710678118654755
2.23606797749979
6.557438524302
5.916079783099616
6.557438524302
3.0
4.123105625617661
3.3166247903554
3.0
3.1622776601683795
3.605551275463989
9.695359714832659
3.0
5.196152422706632
3.0
13.74772708486752
8.12403840463596
3.605551275463989
2.449489742783178
5.196152422706632
7.54983443527075
5.0990195135927845
1.4142135623730951
4.0
2.449489742783178
6.0
5.0990195135927845
5.477225575051661
7.280109889280518
7.483314773547883
7.0710678118654755
4.58257569495584
8.366600265340756
7.810249675906654
4.58257569495584
6.164414002968976
5.0990195135927845
7.0710678118654755
5.385164807134504
10.816653826391969
6.4031242374328485
4.358898943540674
11.445523142259598
5.0
1.7320508075688772
6.324555320336759
7.0710678118654755
7.483314773547883
9.899494936611665
9.273618495495704
7.0
8.06225774829855
10.488088481701515
6.557438524302
11.180339887498949
7.0710678118654755
5.477225575051661
11.575836902790225
11.0
14.352700094407323
6.708203932499369
12.884098726725126
7.615773105863909
6.164414002968976
16.06237840420901
12.12435565298214
12.0
5.916079783099616
16.15549442140351
9.0
17.233687939614086
8.306623862918075
9.0
7.874007874011811
3.3166247903554
4.123105625617661
5.196152422706632
4.58257569495584
2.23606797749979
2.23606797749979
2.23606797749979
3.0
1.7320508075688772
1.4142135623730951
1.0
2.23606797749979
1.4142135623730951
1.0
3.3166247903554
1.0
3.0
1.4142135623730951
1.4142135623730951
3.0
2.449489742783178
2.449489742783178
5.196152422706632
4.358898943540674
1.4142135623730951
7.14142842854285
3.0
5.0990195135927845
2.23606797749979
7.615773105863909
2.449489742783178
4.358898943540674
3.7416573867739413
3.7416573867739413
2.23606797749979
4.358898943540674
2.23606797749979
12.36931687685298
3.7416573867739413
4.58257569495584
8.774964387392123
5.744562646538029
13.601470508735444
5.196152422706632
5.0990195135927845
6.4031242374328485
3.7416573867739413
5.916079783099616
3.7416573867739413
2.449489742783178
5.196152422706632
10.04987562112089
6.708203932499369
9.433981132056603
5.0990195135927845
3.4641016151377544
5.830951894845301
5.830951894845301
4.123105625617661
3.0
10.392304845413264
10.04987562112089
8.12403840463596
10.677078252031311
6.708203932499369
9.848857801796104
5.744562646538029
11.180339887498949
4.242640687119285
6.164414002968976
3.7416573867739413
7.0710678118654755
12.083045973594572
14.142135623730951
8.06225774829855
9.9498743710662
6.782329983125268
5.0
8.831760866327848
11.874342087037917
18.027756377319946
7.3484692283495345
13.038404810405298
13.92838827718412
15.684387141358123
10.677078252031311
16.15549442140351
7.615773105863909
16.30950643030009
11.0
17.204650534085253
10.04987562112089
11.224972160321824
14.560219778561036
12.083045973594572
20.273134932713294
6.782329983125268
11.224972160321824
7.810249675906654
3.1622776601683795
3.1622776601683795
4.242640687119285
3.7416573867739413
3.1622776601683795
3.0
1.7320508075688772
1.4142135623730951
3.1622776601683795
2.0
0.0
1.7320508075688772
1.7320508075688772
1.4142135623730951
1.4142135623730951
2.23606797749979
2.23606797749979
2.449489742783178
2.23606797749979
2.8284271247461903
4.123105625617661
2.0
4.47213595499958
1.0
3.1622776601683795
3.1622776601683795
5.477225575051661
5.0
7.483314773547883
2.0
4.0
5.0990195135927845
4.123105625617661
3.1622776601683795
6.4031242374328485
5.477225575051661
2.449489742783178
11.74734012447073
7.810249675906654
5.477225575051661
4.123105625617661
13.114877048604
5.744562646538029
3.1622776601683795
4.58257569495584
4.47213595499958
5.477225575051661
4.58257569495584
4.123105625617661
7.211102550927978
6.48074069840786
10.246950765959598
9.433981132056603
7.0710678118654755
3.1622776601683795
5.0990195135927845
6.164414002968976
2.449489742783178
9.486832980505138
5.0990195135927845
6.082762530298219
12.0
6.782329983125268
5.0990195135927845
6.4031242374328485
7.0
10.392304845413264
9.1104335791443
5.744562646538029
7.280109889280518
2.23606797749979
10.488088481701515
12.884098726725126
7.3484692283495345
7.810249675906654
8.366600265340756
12.84523257866513
11.224972160321824
12.84523257866513
14.866068747318506
15.427248620541512
6.4031242374328485
18.05547008526779
13.638181696985855
6.0
18.466185312619388
9.486832980505138
23.790754506740637
16.76305461424021
17.26267650163207
9.1104335791443
22.135943621178654
15.394804318340652
20.12461179749811
10.0
14.352700094407323
22.40535650240808
15.652475842498529
5.385164807134504
4.0
4.0
4.123105625617661
3.3166247903554
2.23606797749979
2.23606797749979
1.4142135623730951
1.0
2.23606797749979
4.242640687119285
1.4142135623730951
3.1622776601683795
2.23606797749979
5.477225575051661
1.4142135623730951
1.0
2.0
0.0
3.0
3.0
2.449489742783178
2.23606797749979
3.0
3.3166247903554
1.4142135623730951
11.832159566199232
2.23606797749979
4.123105625617661
8.660254037844387
3.3166247903554
5.0
3.0
3.0
5.0
4.58257569495584
5.196152422706632
5.0990195135927845
10.677078252031311
5.830951894845301
2.23606797749979
5.0990195135927845
2.23606797749979
12.68857754044952
4.0
7.810249675906654
3.0
5.916079783099616
3.7416573867739413
7.280109889280518
6.4031242374328485
8.54400374531753
11.0
7.3484692283495345
5.0990195135927845
9.643650760992955
5.916079783099616
6.0
2.8284271247461903
6.164414002968976
9.0
8.54400374531753
5.477225575051661
4.242640687119285
9.486832980505138
7.54983443527075
9.433981132056603
8.306623862918075
3.1622776601683795
9.486832980505138
5.0990195135927845
3.1622776601683795
9.1104335791443
6.6332495807108
9.848857801796104
8.660254037844387
12.806248474865697
13.416407864998739
14.035668847618199
12.206555615733702
13.152946437965905
8.306623862918075
15.620499351813308
15.811388300841896
10.488088481701515
11.180339887498949
15.264337522473747
10.862780491200215
24.677925358506133
18.49324200890693
16.61324772583615
9.899494936611665
18.275666882497067
17.05872210923198
15.297058540778355
10.488088481701515
20.322401432901575
9.055385138137417
17.146428199482248
7.874007874011811
1.4142135623730951
2.23606797749979
2.8284271247461903
2.8284271247461903
1.4142135623730951
3.7416573867739413
4.123105625617661
2.0
2.23606797749979
3.1622776601683795
2.8284271247461903
3.3166247903554
3.605551275463989
4.47213595499958
1.4142135623730951
2.0
1.4142135623730951
2.0
5.477225575051661
5.0990195135927845
2.8284271247461903
3.0
4.47213595499958
2.23606797749979
6.164414002968976
11.445523142259598
3.0
9.0
5.196152422706632
4.58257569495584
3.7416573867739413
6.0
2.0
4.123105625617661
5.196152422706632
3.3166247903554
3.7416573867739413
5.830951894845301
6.48074069840786
9.848857801796104
1.0
12.68857754044952
4.242640687119285
3.3166247903554
1.0
3.3166247903554
6.782329983125268
10.488088481701515
6.782329983125268
5.830951894845301
7.874007874011811
8.774964387392123
3.7416573867739413
5.385164807134504
9.695359714832659
6.4031242374328485
4.123105625617661
4.242640687119285
5.477225575051661
5.830951894845301
5.830951894845301
6.4031242374328485
5.385164807134504
7.0710678118654755
5.0
9.695359714832659
11.489125293076057
13.152946437965905
6.082762530298219
7.280109889280518
11.045361017187261
5.830951894845301
11.916375287812984
5.0990195135927845
11.704699910719626
12.449899597988733
12.84523257866513
10.63014581273465
14.491376746189438
7.14142842854285
15.297058540778355
10.44030650891055
14.352700094407323
14.352700094407323
9.433981132056603
16.09347693943108
20.346989949375804
15.165750888103101
13.92838827718412
9.219544457292887
10.198039027185569
16.30950643030009
16.1245154965971
10.246950765959598
3.1622776601683795
13.30413469565007
6.708203932499369
19.05255888325765
1.4142135623730951
2.23606797749979
3.0
1.4142135623730951
3.605551275463989
2.449489742783178
3.0
3.7416573867739413
2.0
3.605551275463989
1.0
2.0
1.7320508075688772
4.58257569495584
3.605551275463989
2.0
1.7320508075688772
1.0
2.23606797749979
3.0
4.69041575982343
4.123105625617661
6.557438524302
2.23606797749979
14.177446878757825
4.47213595499958
3.0
6.6332495807108
6.164414002968976
4.123105625617661
5.0990195135927845
3.7416573867739413
3.605551275463989
5.916079783099616
5.916079783099616
6.164414002968976
3.7416573867739413
5.744562646538029
7.0710678118654755
9.38083151964686
3.605551275463989
12.328828005937952
4.0
3.1622776601683795
3.0
5.0
6.082762530298219
8.12403840463596
6.4031242374328485
13.152946437965905
7.874007874011811
7.874007874011811
9.643650760992955
6.6332495807108
4.47213595499958
5.0990195135927845
7.3484692283495345
1.7320508075688772
6.557438524302
4.58257569495584
4.898979485566356
6.4031242374328485
7.0
7.681145747868608
2.23606797749979
10.488088481701515
9.899494936611665
11.532562594670797
5.385164807134504
7.3484692283495345
5.830951894845301
7.810249675906654
9.848857801796104
8.774964387392123
12.36931687685298
11.532562594670797
15.0
14.730919862656235
5.916079783099616
14.730919862656235
14.035668847618199
11.575836902790225
14.491376746189438
10.44030650891055
10.04987562112089
16.673332000533065
18.275666882497067
12.36931687685298
15.427248620541512
8.366600265340756
10.04987562112089
15.066519173319364
15.329709716755891
11.180339887498949
12.649110640673518
8.06225774829855
22.045407685048602
22.561028345356956
4.123105625617661
2.8284271247461903
4.69041575982343
2.0
3.3166247903554
2.449489742783178
2.23606797749979
3.3166247903554
2.23606797749979
3.1622776601683795
1.4142135623730951
3.7416573867739413
1.7320508075688772
3.1622776601683795
2.0
2.23606797749979
4.123105625617661
0.0
3.0
6.164414002968976
4.242640687119285
3.0
3.4641016151377544
2.23606797749979
13.96424004376894
4.58257569495584
2.0
9.539392014169456
5.196152422706632
5.916079783099616
4.123105625617661
5.385164807134504
3.605551275463989
1.4142135623730951
5.916079783099616
4.123105625617661
5.477225575051661
5.0990195135927845
7.54983443527075
3.605551275463989
6.164414002968976
12.328828005937952
4.123105625617661
1.4142135623730951
2.449489742783178
5.0990195135927845
3.0
7.280109889280518
5.0
3.1622776601683795
5.0990195135927845
7.874007874011811
8.602325267042627
4.123105625617661
7.3484692283495345
5.916079783099616
6.164414002968976
4.0
8.306623862918075
3.4641016151377544
4.242640687119285
5.916079783099616
6.0
6.4031242374328485
7.0
6.557438524302
9.695359714832659
5.477225575051661
8.774964387392123
10.246950765959598
8.48528137423857
6.082762530298219
9.486832980505138
11.575836902790225
10.63014581273465
11.357816691600547
13.601470508735444
16.76305461424021
8.602325267042627
10.816653826391969
16.34013463836819
17.029386365926403
9.433981132056603
17.46424919657298
10.63014581273465
10.344080432788601
14.071247279470288
17.578395831246947
10.770329614269007
14.45683229480096
10.04987562112089
16.881943016134134
21.213203435596427
15.066519173319364
5.196152422706632
7.3484692283495345
3.4641016151377544
23.366642891095847
3.605551275463989
1.4142135623730951
2.0
1.4142135623730951
1.0
3.3166247903554
2.23606797749979
2.8284271247461903
4.0
2.23606797749979
0.0
3.0
2.23606797749979
3.3166247903554
1.4142135623730951
2.23606797749979
3.7416573867739413
1.4142135623730951
3.0
3.3166247903554
3.0
2.23606797749979
10.295630140987
3.7416573867739413
3.3166247903554
4.47213595499958
5.830951894845301
9.899494936611665
5.196152422706632
3.1622776601683795
3.7416573867739413
4.47213595499958
3.605551275463989
1.0
5.385164807134504
3.4641016151377544
5.477225575051661
4.47213595499958
4.58257569495584
12.328828005937952
6.0
13.416407864998739
5.0
1.7320508075688772
3.7416573867739413
7.54983443527075
3.0
7.54983443527075
5.196152422706632
8.06225774829855
2.0
1.7320508075688772
6.4031242374328485
8.717797887081348
1.7320508075688772
8.246211251235321
6.164414002968976
5.0990195135927845
2.8284271247461903
4.47213595499958
8.246211251235321
5.0
5.385164807134504
12.206555615733702
6.4031242374328485
5.830951894845301
4.58257569495584
9.643650760992955
7.810249675906654
9.055385138137417
9.1104335791443
6.4031242374328485
13.674794331177344
8.774964387392123
7.280109889280518
10.862780491200215
11.789826122551595
7.3484692283495345
15.7797338380595
13.784048752090222
15.297058540778355
17.291616465790582
7.0
19.026297590440446
9.9498743710662
13.74772708486752
19.235384061671343
11.874342087037917
10.488088481701515
12.68857754044952
14.177446878757825
10.04987562112089
13.92838827718412
18.110770276274835
7.0710678118654755
5.830951894845301
12.449899597988733
5.916079783099616
19.4164878389476
1.4142135623730951
1.0
2.0
1.4142135623730951
1.4142135623730951
1.4142135623730951
1.4142135623730951
4.123105625617661
2.449489742783178
1.0
2.0
1.0
2.0
3.3166247903554
2.8284271247461903
3.0
3.0
1.0
3.605551275463989
3.605551275463989
5.0990195135927845
2.449489742783178
10.677078252031311
2.8284271247461903
3.1622776601683795
3.3166247903554
11.224972160321824
6.0
5.385164807134504
4.358898943540674
5.385164807134504
5.830951894845301
3.605551275463989
3.605551275463989
2.23606797749979
2.8284271247461903
6.0
6.4031242374328485
8.06225774829855
4.358898943540674
4.242640687119285
3.605551275463989
11.489125293076057
5.916079783099616
7.0710678118654755
4.242640687119285
3.4641016151377544
4.58257569495584
5.0990195135927845
1.4142135623730951
5.830951894845301
1.4142135623730951
6.557438524302
4.898979485566356
4.898979485566356
6.4031242374328485
5.916079783099616
5.196152422706632
6.782329983125268
4.0
5.196152422706632
8.366600265340756
9.643650760992955
8.12403840463596
5.916079783099616
6.708203932499369
3.1622776601683795
10.344080432788601
5.0990195135927845
8.831760866327848
10.954451150103322
11.874342087037917
7.874007874011811
6.6332495807108
8.06225774829855
9.433981132056603
7.0
14.035668847618199
11.489125293076057
11.090536506409418
13.45362404707371
7.280109889280518
14.52583904633395
12.165525060596439
8.306623862918075
11.445523142259598
22.293496809607955
13.379088160259652
10.488088481701515
11.224972160321824
7.280109889280518
5.196152422706632
16.15549442140351
13.892443989449804
6.782329983125268
5.744562646538029
10.04987562112089
9.16515138991168
17.832554500127006
3.1622776601683795
3.1622776601683795
3.1622776601683795
2.23606797749979
1.4142135623730951
2.0
1.0
3.7416573867739413
0.0
2.449489742783178
2.449489742783178
2.23606797749979
4.358898943540674
4.123105625617661
3.605551275463989
1.0
2.23606797749979
5.385164807134504
5.196152422706632
3.605551275463989
3.3166247903554
2.23606797749979
12.84523257866513
3.7416573867739413
3.7416573867739413
5.385164807134504
10.816653826391969
4.123105625617661
6.164414002968976
5.0
4.242640687119285
4.898979485566356
2.449489742783178
5.916079783099616
2.23606797749979
4.358898943540674
7.3484692283495345
4.58257569495584
8.06225774829855
1.4142135623730951
6.4031242374328485
5.830951894845301
8.06225774829855
3.4641016151377544
6.708203932499369
3.7416573867739413
5.385164807134504
4.123105625617661
3.7416573867739413
6.4031242374328485
6.708203932499369
1.0
4.58257569495584
8.06225774829855
7.810249675906654
3.7416573867739413
5.916079783099616
7.14142842854285
7.874007874011811
3.1622776601683795
5.744562646538029
3.605551275463989
6.782329983125268
9.486832980505138
6.4031242374328485
6.082762530298219
2.8284271247461903
7.14142842854285
9.1104335791443
9.695359714832659
7.810249675906654
8.06225774829855
9.695359714832659
6.782329983125268
10.677078252031311
7.874007874011811
8.366600265340756
12.84523257866513
16.1245154965971
11.532562594670797
13.038404810405298
8.602325267042627
15.066519173319364
5.830951894845301
11.445523142259598
9.0
19.339079605813716
12.529964086141668
8.06225774829855
16.0
6.324555320336759
6.0
12.806248474865697
15.588457268119896
12.884098726725126
5.830951894845301
10.63014581273465
11.489125293076057
18.411952639521967
2.23606797749979
3.1622776601683795
3.605551275463989
1.4142135623730951
2.0
3.0
2.23606797749979
2.23606797749979
4.58257569495584
6.4031242374328485
2.449489742783178
2.23606797749979
2.0
3.605551275463989
2.449489742783178
2.449489742783178
2.0
5.477225575051661
5.477225575051661
3.605551275463989
6.4031242374328485
2.23606797749979
3.7416573867739413
4.47213595499958
8.717797887081348
3.7416573867739413
4.58257569495584
4.47213595499958
4.47213595499958
5.0990195135927845
4.58257569495584
4.242640687119285
4.58257569495584
4.898979485566356
2.449489742783178
4.47213595499958
9.1104335791443
3.605551275463989
4.358898943540674
6.708203932499369
3.3166247903554
7.0710678118654755
7.874007874011811
12.409673645990857
5.0
7.280109889280518
4.123105625617661
2.8284271247461903
4.123105625617661
7.14142842854285
1.0
6.164414002968976
3.1622776601683795
4.58257569495584
9.1104335791443
6.4031242374328485
5.0990195135927845
6.782329983125268
4.47213595499958
8.366600265340756
5.477225575051661
5.477225575051661
5.196152422706632
7.3484692283495345
6.4031242374328485
4.0
6.0
4.123105625617661
9.1104335791443
7.681145747868608
12.84523257866513
6.6332495807108
9.695359714832659
7.483314773547883
10.862780491200215
10.770329614269007
8.660254037844387
11.224972160321824
11.789826122551595
7.3484692283495345
5.744562646538029
12.328828005937952
12.328828005937952
7.3484692283495345
15.427248620541512
8.12403840463596
17.11724276862369
6.082762530298219
11.090536506409418
12.083045973594572
8.18535277187245
8.306623862918075
15.652475842498529
6.708203932499369
11.180339887498949
9.1104335791443
9.1104335791443
15.0996688705415
2.8284271247461903
3.605551275463989
3.1622776601683795
2.8284271247461903
2.23606797749979
2.23606797749979
2.0
2.8284271247461903
3.7416573867739413
5.916079783099616
1.4142135623730951
2.449489742783178
1.7320508075688772
2.0
3.0
2.449489742783178
3.3166247903554
4.123105625617661
5.0
3.1622776601683795
3.1622776601683795
3.0
2.449489742783178
3.1622776601683795
8.602325267042627
3.0
3.1622776601683795
2.449489742783178
4.58257569495584
0.0
5.0990195135927845
5.744562646538029
3.1622776601683795
5.385164807134504
5.0990195135927845
6.324555320336759
11.40175425099138
1.7320508075688772
4.47213595499958
2.0
14.142135623730951
5.477225575051661
5.385164807134504
6.708203932499369
3.3166247903554
3.605551275463989
3.7416573867739413
6.708203932499369
6.4031242374328485
5.0990195135927845
2.23606797749979
4.47213595499958
5.0990195135927845
4.58257569495584
5.477225575051661
5.0990195135927845
7.211102550927978
4.123105625617661
5.385164807134504
4.358898943540674
5.0990195135927845
8.602325267042627
3.3166247903554
3.7416573867739413
6.4031242374328485
7.3484692283495345
10.04987562112089
5.916079783099616
7.280109889280518
7.483314773547883
7.3484692283495345
5.196152422706632
6.48074069840786
10.488088481701515
8.48528137423857
13.638181696985855
7.3484692283495345
9.0
9.695359714832659
8.306623862918075
11.357816691600547
12.68857754044952
13.152946437965905
14.071247279470288
7.3484692283495345
9.1104335791443
18.466185312619388
7.874007874011811
6.082762530298219
12.083045973594572
11.224972160321824
8.06225774829855
9.899494936611665
5.0990195135927845
16.76305461424021
16.06237840420901
9.486832980505138
9.797958971132712
17.4928556845359
3.1622776601683795
2.8284271247461903
3.0
4.47213595499958
2.23606797749979
0.0
4.47213595499958
1.4142135623730951
2.23606797749979
1.0
4.123105625617661
2.23606797749979
2.449489742783178
2.23606797749979
2.0
2.449489742783178
1.4142135623730951
3.605551275463989
5.477225575051661
0.0
3.3166247903554
3.1622776601683795
4.47213595499958
3.0
8.602325267042627
3.3166247903554
3.3166247903554
4.58257569495584
5.385164807134504
4.0
3.605551275463989
3.0
3.0
2.23606797749979
3.7416573867739413
4.242640687119285
8.246211251235321
5.0
6.082762530298219
4.47213595499958
9.848857801796104
4.242640687119285
2.8284271247461903
2.449489742783178
5.916079783099616
4.47213595499958
8.12403840463596
6.164414002968976
4.58257569495584
3.0
1.7320508075688772
4.58257569495584
4.47213595499958
3.3166247903554
6.324555320336759
4.358898943540674
7.874007874011811
7.3484692283495345
5.477225575051661
5.0990195135927845
5.385164807134504
7.14142842854285
7.0
4.242640687119285
7.54983443527075
5.477225575051661
6.4031242374328485
4.242640687119285
6.708203932499369
5.385164807134504
7.810249675906654
8.12403840463596
4.58257569495584
9.273618495495704
10.954451150103322
15.165750888103101
7.14142842854285
7.0
11.575836902790225
7.810249675906654
4.898979485566356
12.727922061357855
8.831760866327848
10.488088481701515
8.12403840463596
6.082762530298219
4.123105625617661
4.58257569495584
3.0
5.385164807134504
10.295630140987
6.4031242374328485
8.12403840463596
7.874007874011811
14.247806848775006
10.099504938362077
24.596747752497688
5.385164807134504
12.84523257866513
2.23606797749979
2.23606797749979
2.449489742783178
3.3166247903554
1.0
0.0
3.7416573867739413
1.0
2.449489742783178
2.0
3.1622776601683795
1.4142135623730951
2.23606797749979
3.1622776601683795
1.4142135623730951
2.8284271247461903
4.242640687119285
4.47213595499958
3.7416573867739413
4.58257569495584
3.7416573867739413
5.656854249492381
3.7416573867739413
9.219544457292887
2.23606797749979
2.0
5.196152422706632
4.58257569495584
6.708203932499369
2.449489742783178
4.0
3.7416573867739413
1.4142135623730951
4.123105625617661
3.4641016151377544
4.69041575982343
9.539392014169456
2.23606797749979
4.898979485566356
1.0
5.196152422706632
1.4142135623730951
6.082762530298219
6.48074069840786
5.0990195135927845
5.0
7.54983443527075
3.605551275463989
5.477225575051661
1.7320508075688772
9.16515138991168
4.123105625617661
4.242640687119285
5.0
7.14142842854285
5.744562646538029
4.358898943540674
5.744562646538029
4.242640687119285
3.7416573867739413
5.744562646538029
5.477225575051661
4.898979485566356
5.744562646538029
4.123105625617661
6.0
5.477225575051661
6.4031242374328485
9.486832980505138
6.708203932499369
5.0990195135927845
7.3484692283495345
5.385164807134504
10.198039027185569
12.806248474865697
11.489125293076057
7.874007874011811
6.708203932499369
7.874007874011811
10.862780491200215
8.48528137423857
9.695359714832659
12.0
13.152946437965905
5.477225575051661
8.602325267042627
4.58257569495584
8.306623862918075
2.23606797749979
14.177446878757825
6.6332495807108
4.0
7.483314773547883
7.0
6.164414002968976
10.862780491200215
12.884098726725126
11.180339887498949
12.328828005937952
2.8284271247461903
2.23606797749979
1.4142135623730951
3.7416573867739413
3.0
2.0
2.23606797749979
1.0
2.0
2.23606797749979
3.0
2.23606797749979
1.4142135623730951
2.0
4.58257569495584
3.0
4.123105625617661
2.23606797749979
1.7320508075688772
4.242640687119285
3.7416573867739413
6.4031242374328485
10.488088481701515
3.3166247903554
2.449489742783178
2.0
4.123105625617661
3.7416573867739413
4.58257569495584
4.123105625617661
3.0
3.1622776601683795
4.69041575982343
2.8284271247461903
4.123105625617661
10.954451150103322
5.0
4.242640687119285
7.3484692283495345
3.605551275463989
8.12403840463596
3.0
6.4031242374328485
10.099504938362077
4.242640687119285
4.123105625617661
4.47213595499958
8.366600265340756
9.539392014169456
4.898979485566356
6.782329983125268
3.7416573867739413
2.449489742783178
7.615773105863909
8.06225774829855
7.874007874011811
4.58257569495584
4.47213595499958
5.196152422706632
6.782329983125268
6.4031242374328485
5.385164807134504
4.242640687119285
7.280109889280518
7.483314773547883
4.47213595499958
4.358898943540674
7.874007874011811
6.708203932499369
7.681145747868608
6.48074069840786
7.681145747868608
6.4031242374328485
7.3484692283495345
10.344080432788601
13.152946437965905
9.899494936611665
12.884098726725126
7.280109889280518
10.344080432788601
10.770329614269007
10.63014581273465
11.575836902790225
15.264337522473747
4.358898943540674
3.0
9.273618495495704
18.138357147217054
4.358898943540674
9.273618495495704
5.385164807134504
2.449489742783178
8.602325267042627
6.708203932499369
7.14142842854285
9.486832980505138
13.152946437965905
9.1104335791443
13.19090595827292
2.8284271247461903
2.23606797749979
2.8284271247461903
2.449489742783178
1.4142135623730951
1.4142135623730951
2.23606797749979
1.4142135623730951
1.0
2.449489742783178
4.898979485566356
3.0
2.8284271247461903
2.23606797749979
5.0990195135927845
3.3166247903554
5.477225575051661
5.196152422706632
1.4142135623730951
3.0
3.1622776601683795
5.0990195135927845
5.830951894845301
3.0
4.358898943540674
3.7416573867739413
4.898979485566356
4.123105625617661
5.477225575051661
3.0
5.0990195135927845
2.23606797749979
4.898979485566356
3.7416573867739413
3.7416573867739413
4.242640687119285
7.810249675906654
6.164414002968976
5.196152422706632
5.744562646538029
13.19090595827292
1.0
5.0990195135927845
4.242640687119285
14.071247279470288
4.358898943540674
6.164414002968976
12.68857754044952
10.770329614269007
6.324555320336759
6.4031242374328485
3.3166247903554
3.7416573867739413
4.58257569495584
5.477225575051661
8.12403840463596
5.830951894845301
4.0
5.0990195135927845
6.48074069840786
6.782329983125268
6.164414002968976
5.0
3.1622776601683795
6.708203932499369
4.58257569495584
6.082762530298219
7.0
6.0
7.211102550927978
7.681145747868608
8.831760866327848
5.385164807134504
7.874007874011811
10.816653826391969
10.770329614269007
8.831760866327848
13.076696830622021
11.313708498984761
9.16515138991168
11.445523142259598
11.789826122551595
12.041594578792296
17.26267650163207
4.58257569495584
4.47213595499958
10.246950765959598
20.615528128088304
3.1622776601683795
13.92838827718412
11.357816691600547
5.916079783099616
5.830951894845301
4.358898943540674
9.273618495495704
10.677078252031311
6.164414002968976
16.30950643030009
12.328828005937952
3.0
3.1622776601683795
3.1622776601683795
1.4142135623730951
3.1622776601683795
2.0
2.23606797749979
1.4142135623730951
3.7416573867739413
4.58257569495584
1.4142135623730951
4.123105625617661
4.47213595499958
3.605551275463989
3.0
5.0990195135927845
3.605551275463989
2.8284271247461903
5.0990195135927845
2.23606797749979
2.23606797749979
4.123105625617661
5.744562646538029
3.1622776601683795
2.8284271247461903
3.7416573867739413
4.58257569495584
3.1622776601683795
7.0710678118654755
1.7320508075688772
4.123105625617661
5.477225575051661
3.7416573867739413
3.1622776601683795
4.123105625617661
3.1622776601683795
4.242640687119285
5.830951894845301
5.830951894845301
3.4641016151377544
14.071247279470288
2.0
4.123105625617661
5.916079783099616
5.196152422706632
11.661903789690601
4.58257569495584
9.1104335791443
3.0
11.445523142259598
7.54983443527075
2.8284271247461903
3.3166247903554
6.782329983125268
4.0
7.280109889280518
7.874007874011811
5.0990195135927845
6.164414002968976
4.358898943540674
8.717797887081348
4.123105625617661
7.280109889280518
3.7416573867739413
6.082762530298219
4.58257569495584
7.3484692283495345
7.681145747868608
10.04987562112089
6.082762530298219
7.810249675906654
8.831760866327848
7.280109889280518
8.602325267042627
7.874007874011811
12.36931687685298
14.035668847618199
7.54983443527075
7.280109889280518
9.273618495495704
8.306623862918075
12.529964086141668
13.076696830622021
7.681145747868608
15.556349186104045
3.1622776601683795
5.0990195135927845
12.84523257866513
3.1622776601683795
8.306623862918075
14.317821063276353
3.7416573867739413
5.0
4.69041575982343
9.1104335791443
7.810249675906654
9.273618495495704
14.247806848775006
12.328828005937952
4.123105625617661
2.8284271247461903
3.605551275463989
3.1622776601683795
2.23606797749979
2.23606797749979
3.7416573867739413
2.23606797749979
2.23606797749979
4.0
1.4142135623730951
5.196152422706632
2.23606797749979
2.449489742783178
2.449489742783178
4.0
5.830951894845301
2.23606797749979
3.0
3.7416573867739413
3.1622776601683795
6.708203932499369
4.123105625617661
2.8284271247461903
3.0
6.0
2.23606797749979
9.486832980505138
4.242640687119285
3.1622776601683795
2.8284271247461903
4.123105625617661
4.898979485566356
4.58257569495584
5.196152422706632
5.477225575051661
3.0
5.916079783099616
4.242640687119285
5.830951894845301
11.575836902790225
3.1622776601683795
4.123105625617661
3.0
9.1104335791443
5.196152422706632
3.7416573867739413
8.246211251235321
5.196152422706632
5.385164807134504
12.36931687685298
7.14142842854285
6.0
7.3484692283495345
5.385164807134504
5.830951894845301
7.3484692283495345
4.242640687119285
5.916079783099616
7.0
4.123105625617661
6.082762530298219
6.324555320336759
7.810249675906654
6.164414002968976
6.164414002968976
7.681145747868608
12.68857754044952
4.69041575982343
8.06225774829855
5.916079783099616
6.164414002968976
7.0710678118654755
8.54400374531753
12.36931687685298
13.96424004376894
9.0
6.324555320336759
7.211102550927978
8.602325267042627
11.704699910719626
12.12435565298214
8.306623862918075
10.344080432788601
24.372115213907882
5.830951894845301
7.810249675906654
8.54400374531753
5.385164807134504
9.848857801796104
3.4641016151377544
12.727922061357855
8.306623862918075
5.830951894845301
6.4031242374328485
2.8284271247461903
9.486832980505138
11.874342087037917
8.12403840463596
3.605551275463989
2.23606797749979
4.58257569495584
2.23606797749979
4.123105625617661
1.7320508075688772
3.3166247903554
1.0
3.0
2.449489742783178
1.4142135623730951
4.58257569495584
3.7416573867739413
2.8284271247461903
1.4142135623730951
3.4641016151377544
7.3484692283495345
2.8284271247461903
3.0
3.4641016151377544
3.7416573867739413
4.0
5.0990195135927845
4.123105625617661
3.1622776601683795
8.12403840463596
2.23606797749979
3.0
5.196152422706632
2.449489742783178
2.449489742783178
3.0
7.280109889280518
6.48074069840786
4.242640687119285
6.082762530298219
4.123105625617661
7.0710678118654755
7.483314773547883
7.681145747868608
11.489125293076057
3.7416573867739413
3.0
4.123105625617661
9.433981132056603
3.3166247903554
5.196152422706632
8.366600265340756
7.3484692283495345
5.0
4.58257569495584
4.242640687119285
10.862780491200215
7.810249675906654
4.47213595499958
4.242640687119285
11.489125293076057
4.898979485566356
7.3484692283495345
5.477225575051661
4.123105625617661
5.477225575051661
7.3484692283495345
9.0
4.47213595499958
6.782329983125268
7.483314773547883
5.0990195135927845
12.36931687685298
7.681145747868608
7.874007874011811
6.164414002968976
8.306623862918075
10.816653826391969
9.055385138137417
13.74772708486752
9.433981132056603
11.832159566199232
10.0
8.06225774829855
9.695359714832659
13.076696830622021
8.94427190999916
10.295630140987
2.8284271247461903
14.352700094407323
6.324555320336759
10.770329614269007
12.806248474865697
7.0710678118654755
10.862780491200215
5.0990195135927845
11.180339887498949
6.0
8.12403840463596
7.483314773547883
12.24744871391589
16.401219466856727
12.328828005937952
2.23606797749979
3.0
4.242640687119285
2.0
4.898979485566356
3.0
2.449489742783178
2.23606797749979
4.123105625617661
3.605551275463989
4.242640687119285
3.7416573867739413
2.23606797749979
7.615773105863909
4.47213595499958
3.7416573867739413
5.916079783099616
2.8284271247461903
3.1622776601683795
3.7416573867739413
2.8284271247461903
4.123105625617661
4.123105625617661
3.1622776601683795
4.123105625617661
6.164414002968976
3.3166247903554
4.123105625617661
5.385164807134504
3.605551275463989
4.58257569495584
5.0990195135927845
5.477225575051661
6.708203932499369
6.48074069840786
5.385164807134504
5.0990195135927845
5.0
6.4031242374328485
5.0990195135927845
3.605551275463989
3.1622776601683795
14.45683229480096
3.3166247903554
2.449489742783178
7.810249675906654
5.744562646538029
8.12403840463596
3.605551275463989
1.0
6.0
6.164414002968976
12.409673645990857
7.14142842854285
4.123105625617661
3.605551275463989
4.58257569495584
6.164414002968976
6.4031242374328485
5.0990195135927845
4.47213595499958
5.477225575051661
7.280109889280518
9.273618495495704
6.4031242374328485
10.295630140987
7.0710678118654755
9.219544457292887
8.774964387392123
7.14142842854285
8.06225774829855
6.708203932499369
8.774964387392123
9.539392014169456
10.04987562112089
15.937377450509228
11.575836902790225
16.24807680927192
8.602325267042627
9.486832980505138
10.344080432788601
10.04987562112089
9.1104335791443
14.212670403551895
5.744562646538029
4.58257569495584
9.273618495495704
9.273618495495704
5.385164807134504
9.0
10.723805294763608
4.898979485566356
5.477225575051661
14.0
9.695359714832659
9.273618495495704
12.727922061357855
14.45683229480096
11.874342087037917
2.23606797749979
2.8284271247461903
2.449489742783178
1.4142135623730951
2.23606797749979
2.23606797749979
3.3166247903554
2.23606797749979
4.58257569495584
4.898979485566356
2.8284271247461903
4.242640687119285
7.280109889280518
3.0
4.69041575982343
2.23606797749979
3.605551275463989
3.0
3.605551275463989
3.605551275463989
3.4641016151377544
2.0
3.1622776601683795
4.242640687119285
4.242640687119285
5.916079783099616
5.916079783099616
5.0
4.58257569495584
3.0
4.358898943540674
5.196152422706632
5.477225575051661
4.123105625617661
6.4031242374328485
4.58257569495584
4.242640687119285
5.196152422706632
4.242640687119285
3.605551275463989
4.242640687119285
6.4031242374328485
3.605551275463989
10.246950765959598
5.744562646538029
7.0710678118654755
5.916079783099616
12.449899597988733
2.449489742783178
4.123105625617661
3.605551275463989
7.3484692283495345
9.38083151964686
8.18535277187245
4.123105625617661
9.899494936611665
4.47213595499958
5.196152422706632
8.06225774829855
4.123105625617661
6.4031242374328485
4.123105625617661
9.486832980505138
8.602325267042627
6.082762530298219
9.643650760992955
6.4031242374328485
13.784048752090222
11.575836902790225
7.874007874011811
7.280109889280518
9.643650760992955
10.770329614269007
9.9498743710662
11.704699910719626
15.394804318340652
13.74772708486752
3.0
8.06225774829855
8.831760866327848
10.862780491200215
8.306623862918075
10.488088481701515
11.445523142259598
2.8284271247461903
5.196152422706632
10.344080432788601
4.47213595499958
13.74772708486752
11.532562594670797
8.06225774829855
12.328828005937952
8.54400374531753
13.19090595827292
7.681145747868608
9.695359714832659
13.152946437965905
20.024984394500787
13.92838827718412
4.242640687119285
2.23606797749979
1.0
2.0
2.23606797749979
2.23606797749979
3.0
3.1622776601683795
5.385164807134504
3.0
1.7320508075688772
5.477225575051661
3.1622776601683795
4.358898943540674
1.7320508075688772
2.23606797749979
4.123105625617661
3.605551275463989
2.23606797749979
4.47213595499958
3.605551275463989
4.58257569495584
2.0
3.0
3.1622776601683795
5.916079783099616
5.744562646538029
6.4031242374328485
2.449489742783178
7.874007874011811
3.605551275463989
6.324555320336759
5.477225575051661
3.605551275463989
8.660254037844387
4.47213595499958
6.708203932499369
7.874007874011811
3.3166247903554
5.385164807134504
3.7416573867739413
7.3484692283495345
5.830951894845301
4.123105625617661
17.74823934929885
5.385164807134504
12.206555615733702
5.0990195135927845
3.7416573867739413
5.656854249492381
5.830951894845301
9.1104335791443
9.0
9.16515138991168
5.385164807134504
9.0
8.831760866327848
5.0990195135927845
8.366600265340756
7.0
10.44030650891055
6.082762530298219
10.198039027185569
5.744562646538029
10.04987562112089
5.656854249492381
11.0
7.3484692283495345
9.273618495495704
9.0
8.366600265340756
8.831760866327848
11.575836902790225
10.0
12.409673645990857
14.45683229480096
12.083045973594572
10.862780491200215
7.54983443527075
15.264337522473747
11.575836902790225
10.198039027185569
15.0
15.620499351813308
5.385164807134504
4.123105625617661
14.45683229480096
6.782329983125268
16.09347693943108
11.874342087037917
6.782329983125268
11.789826122551595
13.96424004376894
9.486832980505138
16.34013463836819
9.486832980505138
14.071247279470288
16.06237840420901
16.76305461424021
3.0
1.4142135623730951
2.23606797749979
2.0
2.449489742783178
2.23606797749979
3.4641016151377544
3.1622776601683795
2.23606797749979
2.23606797749979
2.0
6.082762530298219
2.449489742783178
3.605551275463989
3.1622776601683795
2.0
2.0
4.0
4.898979485566356
5.0
4.0
3.1622776601683795
4.123105625617661
4.0
4.242640687119285
5.477225575051661
4.58257569495584
2.23606797749979
3.605551275463989
7.14142842854285
3.7416573867739413
4.123105625617661
6.164414002968976
5.385164807134504
3.7416573867739413
4.47213595499958
5.477225575051661
7.615773105863909
4.123105625617661
3.7416573867739413
3.0
6.48074069840786
7.810249675906654
5.477225575051661
15.297058540778355
3.1622776601683795
11.357816691600547
5.477225575051661
5.385164807134504
4.123105625617661
3.605551275463989
8.774964387392123
11.180339887498949
6.082762530298219
9.643650760992955
4.123105625617661
7.3484692283495345
7.874007874011811
6.082762530298219
7.14142842854285
7.874007874011811
14.352700094407323
7.810249675906654
10.862780491200215
8.602325267042627
7.280109889280518
8.602325267042627
13.564659966250536
10.04987562112089
8.12403840463596
8.602325267042627
7.211102550927978
10.099504938362077
7.54983443527075
11.532562594670797
19.467922333931785
15.0
16.881943016134134
10.816653826391969
5.0
5.477225575051661
10.246950765959598
7.615773105863909
16.1245154965971
4.69041575982343
7.681145747868608
6.324555320336759
15.652475842498529
7.54983443527075
17.916472867168917
12.884098726725126
7.483314773547883
9.273618495495704
12.727922061357855
15.684387141358123
7.810249675906654
11.489125293076057
16.492422502470642
15.748015748023622
1.4142135623730951
1.0
2.23606797749979
1.0
1.7320508075688772
1.4142135623730951
3.7416573867739413
1.4142135623730951
1.4142135623730951
5.0990195135927845
4.58257569495584
6.4031242374328485
2.23606797749979
5.0
3.1622776601683795
3.0
2.23606797749979
4.123105625617661
4.123105625617661
4.47213595499958
4.0
3.1622776601683795
6.082762530298219
3.605551275463989
3.7416573867739413
2.0
2.23606797749979
3.7416573867739413
4.242640687119285
3.0
2.8284271247461903
5.0990195135927845
5.0990195135927845
5.0990195135927845
4.0
4.242640687119285
5.385164807134504
3.3166247903554
7.280109889280518
4.47213595499958
7.3484692283495345
4.69041575982343
6.164414002968976
8.54400374531753
13.152946437965905
3.1622776601683795
9.643650760992955
3.7416573867739413
4.69041575982343
5.196152422706632
5.0
11.704699910719626
6.164414002968976
8.12403840463596
5.0990195135927845
9.643650760992955
7.3484692283495345
4.0
7.14142842854285
5.916079783099616
7.681145747868608
13.564659966250536
7.280109889280518
15.165750888103101
10.488088481701515
5.196152422706632
10.198039027185569
10.198039027185569
8.48528137423857
7.810249675906654
7.810249675906654
11.045361017187261
8.06225774829855
12.083045973594572
12.083045973594572
13.076696830622021
15.811388300841896
15.066519173319364
16.76305461424021
9.486832980505138
16.64331697709324
16.15549442140351
17.029386365926403
6.082762530298219
5.385164807134504
6.164414002968976
6.782329983125268
16.673332000533065
8.774964387392123
11.74734012447073
15.652475842498529
7.874007874011811
9.695359714832659
12.328828005937952
13.19090595827292
11.0
13.152946437965905
14.071247279470288
11.874342087037917
3.0
0.0
2.23606797749979
2.0
3.0
3.1622776601683795
3.1622776601683795
3.1622776601683795
3.605551275463989
6.48074069840786
4.358898943540674
3.0
3.1622776601683795
3.7416573867739413
3.1622776601683795
4.123105625617661
3.0
3.605551275463989
5.0990195135927845
2.0
5.0990195135927845
5.0990195135927845
6.082762530298219
5.196152422706632
3.0
5.385164807134504
5.916079783099616
4.898979485566356
4.358898943540674
3.1622776601683795
5.196152422706632
5.0
7.483314773547883
7.0710678118654755
5.0
5.0
4.69041575982343
2.449489742783178
4.47213595499958
6.164414002968976
6.0
4.123105625617661
6.164414002968976
16.401219466856727
7.211102550927978
2.8284271247461903
9.273618495495704
2.8284271247461903
4.358898943540674
5.477225575051661
5.830951894845301
6.48074069840786
5.744562646538029
5.0
7.483314773547883
9.486832980505138
6.48074069840786
5.0
6.164414002968976
5.196152422706632
6.0
14.352700094407323
5.916079783099616
9.433981132056603
8.831760866327848
9.055385138137417
9.433981132056603
11.445523142259598
6.164414002968976
6.6332495807108
7.874007874011811
8.831760866327848
9.055385138137417
10.954451150103322
9.797958971132712
16.278820596099706
12.449899597988733
14.798648586948742
8.660254037844387
6.48074069840786
10.099504938362077
16.06237840420901
12.68857754044952
6.4031242374328485
7.874007874011811
6.782329983125268
4.898979485566356
8.774964387392123
17.349351572897472
12.083045973594572
6.4031242374328485
18.275666882497067
7.3484692283495345
14.696938456699069
15.427248620541512
10.04987562112089
11.916375287812984
12.449899597988733
11.916375287812984
2.0
2.0
2.8284271247461903
1.4142135623730951
2.23606797749979
2.23606797749979
3.0
2.23606797749979
2.8284271247461903
5.830951894845301
2.23606797749979
4.58257569495584
3.605551275463989
3.4641016151377544
3.1622776601683795
2.449489742783178
3.4641016151377544
2.449489742783178
4.58257569495584
3.7416573867739413
4.123105625617661
5.477225575051661
8.660254037844387
5.477225575051661
2.23606797749979
3.3166247903554
7.681145747868608
3.0
5.385164807134504
3.605551275463989
3.0
5.385164807134504
5.477225575051661
4.47213595499958
5.744562646538029
4.47213595499958
3.0
4.69041575982343
5.0990195135927845
7.0710678118654755
7.280109889280518
7.874007874011811
2.23606797749979
1.0
13.19090595827292
10.63014581273465
4.242640687119285
8.06225774829855
3.605551275463989
5.0
6.082762530298219
8.94427190999916
5.385164807134504
5.0990195135927845
8.602325267042627
6.48074069840786
9.486832980505138
4.58257569495584
5.385164807134504
5.196152422706632
5.744562646538029
14.866068747318506
6.708203932499369
7.280109889280518
8.717797887081348
8.06225774829855
7.14142842854285
12.328828005937952
7.810249675906654
6.082762530298219
6.48074069840786
8.717797887081348
9.0
11.180339887498949
10.44030650891055
13.564659966250536
13.379088160259652
8.06225774829855
6.082762530298219
5.0
16.06237840420901
4.123105625617661
7.0
13.19090595827292
4.898979485566356
3.1622776601683795
5.830951894845301
6.0
10.344080432788601
15.165750888103101
5.744562646538029
13.379088160259652
14.035668847618199
9.1104335791443
12.083045973594572
10.246950765959598
10.677078252031311
11.0
1.0
3.3166247903554
3.1622776601683795
1.4142135623730951
1.0
1.0
2.449489742783178
1.4142135623730951
2.0
1.7320508075688772
2.23606797749979
2.449489742783178
2.0
2.8284271247461903
1.4142135623730951
13.076696830622021
3.1622776601683795
3.605551275463989
4.58257569495584
1.4142135623730951
3.1622776601683795
4.123105625617661
7.14142842854285
4.58257569495584
4.47213595499958
6.6332495807108
4.0
3.0
2.8284271247461903
5.0990195135927845
7.0710678118654755
7.280109889280518
3.0
4.47213595499958
7.0
5.477225575051661
5.477225575051661
4.58257569495584
5.830951894845301
5.0
9.433981132056603
8.94427190999916
3.605551275463989
1.7320508075688772
7.615773105863909
12.328828005937952
4.69041575982343
5.656854249492381
5.385164807134504
5.385164807134504
5.916079783099616
6.4031242374328485
7.615773105863909
5.385164807134504
8.602325267042627
7.874007874011811
9.0
5.477225575051661
5.0
7.14142842854285
9.433981132056603
11.180339887498949
8.306623862918075
7.3484692283495345
8.54400374531753
8.660254037844387
8.602325267042627
10.04987562112089
9.9498743710662
6.324555320336759
7.874007874011811
7.615773105863909
11.357816691600547
7.3484692283495345
13.601470508735444
12.36931687685298
11.832159566199232
15.556349186104045
6.0
8.06225774829855
10.099504938362077
5.0990195135927845
3.1622776601683795
16.73320053068151
7.0710678118654755
15.588457268119896
7.14142842854285
5.385164807134504
5.385164807134504
12.041594578792296
7.0710678118654755
13.076696830622021
12.68857754044952
9.433981132056603
7.874007874011811
12.409673645990857
11.445523142259598
11.180339887498949
10.723805294763608
2.23606797749979
3.3166247903554
3.1622776601683795
1.0
1.4142135623730951
2.23606797749979
3.7416573867739413
2.449489742783178
1.4142135623730951
1.4142135623730951
1.4142135623730951
2.449489742783178
2.23606797749979
1.0
1.0
1.0
3.0
3.0
4.123105625617661
4.123105625617661
5.0
3.605551275463989
5.916079783099616
3.3166247903554
2.23606797749979
2.23606797749979
3.1622776601683795
2.8284271247461903
2.23606797749979
4.58257569495584
4.0
5.916079783099616
2.0
2.8284271247461903
6.782329983125268
3.7416573867739413
5.196152422706632
2.449489742783178
4.0
3.1622776601683795
3.1622776601683795
5.477225575051661
3.0
5.196152422706632
12.68857754044952
6.782329983125268
15.652475842498529
4.47213595499958
6.708203932499369
5.196152422706632
5.744562646538029
15.297058540778355
7.0
7.874007874011811
6.082762530298219
14.035668847618199
8.12403840463596
5.916079783099616
5.916079783099616
8.12403840463596
8.12403840463596
10.0
8.12403840463596
7.14142842854285
6.6332495807108
8.660254037844387
7.483314773547883
8.306623862918075
8.54400374531753
6.324555320336759
7.14142842854285
6.708203932499369
10.44030650891055
10.246950765959598
12.569805089976535
12.083045973594572
9.16515138991168
2.23606797749979
18.275666882497067
10.0
6.782329983125268
5.916079783099616
3.1622776601683795
14.071247279470288
4.58257569495584
13.490737563232042
9.0
7.0710678118654755
5.744562646538029
10.723805294763608
13.152946437965905
12.328828005937952
14.212670403551895
11.704699910719626
8.366600265340756
11.74734012447073
9.1104335791443
12.083045973594572
10.246950765959598
1.0
2.23606797749979
3.1622776601683795
1.4142135623730951
2.23606797749979
1.0
1.7320508075688772
6.324555320336759
1.0
2.23606797749979
3.0
2.8284271247461903
2.23606797749979
1.0
2.23606797749979
11.40175425099138
2.23606797749979
3.3166247903554
4.0
2.23606797749979
4.242640687119285
2.8284271247461903
3.3166247903554
3.0
5.0
3.1622776601683795
2.449489742783178
4.58257569495584
4.58257569495584
4.358898943540674
6.708203932499369
1.0
4.242640687119285
5.196152422706632
4.123105625617661
5.477225575051661
5.477225575051661
2.8284271247461903
4.123105625617661
3.3166247903554
7.0710678118654755
2.23606797749979
8.06225774829855
11.832159566199232
5.385164807134504
6.324555320336759
3.7416573867739413
4.242640687119285
6.4031242374328485
8.660254037844387
6.082762530298219
10.344080432788601
6.324555320336759
6.164414002968976
9.1104335791443
8.306623862918075
6.4031242374328485
8.246211251235321
7.280109889280518
11.357816691600547
8.12403840463596
13.076696830622021
7.54983443527075
9.055385138137417
8.602325267042627
9.486832980505138
7.874007874011811
9.486832980505138
16.673332000533065
8.831760866327848
7.14142842854285
3.0
11.224972160321824
9.539392014169456
12.12435565298214
9.433981132056603
13.152946437965905
3.7416573867739413
1.7320508075688772
11.090536506409418
7.3484692283495345
5.385164807134504
5.0990195135927845
13.92838827718412
5.0990195135927845
10.677078252031311
10.954451150103322
5.830951894845301
8.660254037844387
8.12403840463596
13.601470508735444
11.789826122551595
12.041594578792296
7.3484692283495345
9.1104335791443
10.198039027185569
9.486832980505138
10.295630140987
9.899494936611665
3.0
1.0
1.4142135623730951
2.23606797749979
4.898979485566356
1.4142135623730951
1.7320508075688772
4.47213595499958
2.8284271247461903
1.4142135623730951
5.477225575051661
2.449489742783178
3.1622776601683795
2.23606797749979
1.4142135623730951
10.63014581273465
2.23606797749979
6.48074069840786
2.23606797749979
3.7416573867739413
5.385164807134504
4.47213595499958
3.1622776601683795
3.0
3.3166247903554
4.123105625617661
3.1622776601683795
4.58257569495584
4.69041575982343
6.782329983125268
1.0
3.1622776601683795
9.899494936611665
5.744562646538029
2.449489742783178
6.48074069840786
3.605551275463989
4.58257569495584
4.123105625617661
3.0
6.164414002968976
1.7320508075688772
11.357816691600547
3.3166247903554
6.082762530298219
16.522711641858304
5.744562646538029
5.385164807134504
5.385164807134504
6.082762530298219
6.164414002968976
5.0990195135927845
8.48528137423857
7.874007874011811
11.832159566199232
6.782329983125268
5.0990195135927845
5.196152422706632
8.54400374531753
10.0
7.3484692283495345
13.638181696985855
8.54400374531753
8.54400374531753
9.0
8.660254037844387
6.164414002968976
8.54400374531753
9.055385138137417
9.899494936611665
8.48528137423857
8.602325267042627
11.357816691600547
13.0
12.083045973594572
10.04987562112089
7.874007874011811
2.449489742783178
19.078784028338912
8.246211251235321
3.7416573867739413
4.898979485566356
3.1622776601683795
9.486832980505138
5.477225575051661
7.3484692283495345
4.69041575982343
9.899494936611665
5.830951894845301
5.916079783099616
12.96148139681572
12.569805089976535
13.152946437965905
6.708203932499369
10.816653826391969
9.899494936611665
9.1104335791443
11.704699910719626
8.660254037844387
3.1622776601683795
2.23606797749979
1.4142135623730951
1.4142135623730951
4.58257569495584
2.23606797749979
2.449489742783178
3.7416573867739413
2.8284271247461903
4.123105625617661
5.477225575051661
1.4142135623730951
2.23606797749979
3.1622776601683795
2.23606797749979
2.8284271247461903
2.23606797749979
1.4142135623730951
3.3166247903554
4.58257569495584
8.12403840463596
3.1622776601683795
2.8284271247461903
4.0
3.7416573867739413
3.0
3.0
3.1622776601683795
4.123105625617661
4.123105625617661
4.123105625617661
3.605551275463989
11.661903789690601
5.477225575051661
3.605551275463989
2.8284271247461903
6.324555320336759
6.324555320336759
2.449489742783178
4.0
5.0
2.23606797749979
6.324555320336759
5.0990195135927845
5.744562646538029
17.46424919657298
4.242640687119285
4.123105625617661
5.830951894845301
5.0
6.557438524302
6.324555320336759
5.196152422706632
6.164414002968976
7.874007874011811
7.280109889280518
7.280109889280518
6.4031242374328485
7.483314773547883
13.379088160259652
6.4031242374328485
15.620499351813308
7.280109889280518
8.18535277187245
7.3484692283495345
9.219544457292887
7.681145747868608
9.643650760992955
8.306623862918075
7.0710678118654755
8.660254037844387
6.4031242374328485
8.12403840463596
12.806248474865697
12.68857754044952
6.708203932499369
10.392304845413264
2.23606797749979
15.165750888103101
4.358898943540674
10.246950765959598
4.242640687119285
12.206555615733702
4.358898943540674
7.280109889280518
8.12403840463596
5.830951894845301
7.483314773547883
9.539392014169456
5.477225575051661
6.164414002968976
7.0
9.643650760992955
8.246211251235321
8.06225774829855
7.810249675906654
8.774964387392123
10.770329614269007
7.681145747868608
1.4142135623730951
1.0
1.4142135623730951
2.23606797749979
3.3166247903554
1.0
3.0
7.0710678118654755
1.4142135623730951
2.23606797749979
1.0
2.449489742783178
1.0
1.0
1.4142135623730951
2.23606797749979
1.4142135623730951
3.0
4.358898943540674
2.23606797749979
2.8284271247461903
4.242640687119285
3.7416573867739413
5.0990195135927845
3.3166247903554
3.3166247903554
1.4142135623730951
4.58257569495584
4.0
4.123105625617661
13.152946437965905
5.830951894845301
3.605551275463989
10.677078252031311
6.164414002968976
1.4142135623730951
4.47213595499958
3.7416573867739413
6.0
5.0
3.1622776601683795
5.830951894845301
4.242640687119285
5.0
5.385164807134504
6.4031242374328485
6.48074069840786
5.196152422706632
5.196152422706632
6.324555320336759
5.0990195135927845
5.477225575051661
7.483314773547883
10.099504938362077
5.477225575051661
6.164414002968976
6.782329983125268
7.3484692283495345
11.045361017187261
9.848857801796104
12.96148139681572
7.3484692283495345
7.3484692283495345
6.4031242374328485
4.47213595499958
7.874007874011811
11.180339887498949
7.3484692283495345
6.708203932499369
6.4031242374328485
7.14142842854285
11.0
11.045361017187261
8.94427190999916
4.69041575982343
15.329709716755891
3.3166247903554
12.206555615733702
5.196152422706632
3.1622776601683795
13.19090595827292
5.830951894845301
6.6332495807108
7.0710678118654755
10.295630140987
7.3484692283495345
5.916079783099616
10.723805294763608
10.816653826391969
5.830951894845301
13.564659966250536
8.06225774829855
9.0
8.831760866327848
11.575836902790225
9.1104335791443
10.246950765959598
8.774964387392123
2.0
2.0
2.23606797749979
1.7320508075688772
2.23606797749979
4.242640687119285
2.8284271247461903
6.082762530298219
2.449489742783178
1.0
2.0
3.7416573867739413
2.23606797749979
2.8284271247461903
7.0710678118654755
2.8284271247461903
3.0
2.0
3.0
2.449489742783178
5.0990195135927845
3.1622776601683795
3.3166247903554
3.605551275463989
6.324555320336759
3.1622776601683795
4.242640687119285
4.242640687119285
4.242640687119285
4.123105625617661
3.4641016151377544
4.58257569495584
5.0990195135927845
12.083045973594572
5.196152422706632
2.8284271247461903
9.433981132056603
5.0990195135927845
5.830951894845301
5.916079783099616
2.8284271247461903
3.3166247903554
4.242640687119285
5.0
5.0
14.594519519326424
8.602325267042627
5.744562646538029
8.306623862918075
4.58257569495584
5.744562646538029
5.830951894845301
5.0990195135927845
5.477225575051661
8.18535277187245
6.782329983125268
4.47213595499958
6.164414002968976
5.385164807134504
12.449899597988733
6.4031242374328485
4.58257569495584
6.082762530298219
5.196152422706632
9.0
5.830951894845301
8.306623862918075
8.660254037844387
5.0990195135927845
8.06225774829855
7.810249675906654
6.708203932499369
6.48074069840786
10.816653826391969
9.433981132056603
5.477225575051661
8.12403840463596
14.142135623730951
14.594519519326424
5.916079783099616
2.23606797749979
12.409673645990857
4.69041575982343
11.575836902790225
8.12403840463596
13.114877048604
4.58257569495584
6.708203932499369
6.4031242374328485
11.0
6.782329983125268
12.68857754044952
10.44030650891055
6.0
8.06225774829855
9.433981132056603
8.831760866327848
6.164414002968976
7.681145747868608
5.0990195135927845
1.4142135623730951
3.0
2.449489742783178
3.0
3.7416573867739413
2.449489742783178
5.0990195135927845
4.123105625617661
3.7416573867739413
5.916079783099616
3.0
3.1622776601683795
3.605551275463989
2.8284271247461903
5.916079783099616
4.123105625617661
2.8284271247461903
1.0
4.123105625617661
3.1622776601683795
3.3166247903554
3.7416573867739413
3.605551275463989
5.916079783099616
4.0
3.1622776601683795
3.605551275463989
5.0
1.7320508075688772
6.324555320336759
4.358898943540674
3.0
13.076696830622021
4.358898943540674
9.055385138137417
2.8284271247461903
5.477225575051661
4.58257569495584
3.3166247903554
2.8284271247461903
4.123105625617661
4.123105625617661
4.47213595499958
5.0990195135927845
17.4928556845359
4.58257569495584
5.0990195135927845
5.0990195135927845
4.123105625617661
5.477225575051661
6.4031242374328485
3.3166247903554
6.48074069840786
8.06225774829855
7.3484692283495345
6.0
5.916079783099616
6.4031242374328485
10.488088481701515
8.12403840463596
1.0
6.708203932499369
6.4031242374328485
6.4031242374328485
7.14142842854285
8.06225774829855
7.874007874011811
5.0
7.14142842854285
5.385164807134504
6.4031242374328485
9.433981132056603
8.54400374531753
5.744562646538029
4.358898943540674
6.4031242374328485
14.035668847618199
14.035668847618199
3.3166247903554
1.4142135623730951
3.3166247903554
12.649110640673518
7.54983443527075
10.770329614269007
16.73320053068151
5.385164807134504
6.708203932499369
7.0710678118654755
10.954451150103322
6.782329983125268
10.488088481701515
9.433981132056603
8.06225774829855
8.366600265340756
8.06225774829855
8.660254037844387
7.681145747868608
8.774964387392123
5.196152422706632
2.23606797749979
3.7416573867739413
3.0
1.4142135623730951
4.123105625617661
1.0
2.0
3.605551275463989
2.23606797749979
2.449489742783178
4.47213595499958
2.8284271247461903
3.7416573867739413
5.830951894845301
5.744562646538029
3.605551275463989
2.8284271247461903
4.123105625617661
5.0990195135927845
4.242640687119285
3.3166247903554
3.0
4.242640687119285
3.1622776601683795
2.0
8.306623862918075
2.8284271247461903
5.385164807134504
5.0990195135927845
5.196152422706632
3.7416573867739413
4.58257569495584
8.774964387392123
5.477225575051661
5.744562646538029
3.605551275463989
5.477225575051661
5.477225575051661
4.123105625617661
4.58257569495584
10.44030650891055
6.4031242374328485
11.357816691600547
7.3484692283495345
4.242640687119285
8.06225774829855
5.0990195135927845
4.0
6.082762530298219
5.477225575051661
5.196152422706632
5.385164807134504
6.708203932499369
3.7416573867739413
5.196152422706632
5.477225575051661
7.54983443527075
7.3484692283495345
9.433981132056603
13.19090595827292
5.0990195135927845
6.082762530298219
6.324555320336759
7.14142842854285
6.4031242374328485
5.830951894845301
11.789826122551595
6.4031242374328485
8.717797887081348
6.4031242374328485
7.810249675906654
9.848857801796104
7.3484692283495345
7.0710678118654755
3.0
6.4031242374328485
14.142135623730951
4.47213595499958
2.23606797749979
3.1622776601683795
6.557438524302
12.409673645990857
14.352700094407323
10.488088481701515
6.164414002968976
6.0
9.219544457292887
12.12435565298214
5.0
10.816653826391969
10.488088481701515
6.708203932499369
8.06225774829855
7.3484692283495345
9.1104335791443
7.810249675906654
7.681145747868608
1.0
1.0
3.1622776601683795
2.449489742783178
2.449489742783178
2.449489742783178
1.4142135623730951
2.8284271247461903
4.0
3.3166247903554
2.23606797749979
1.0
4.242640687119285
5.0990195135927845
4.58257569495584
7.3484692283495345
4.123105625617661
2.0
3.605551275463989
5.385164807134504
3.4641016151377544
2.23606797749979
1.4142135623730951
4.123105625617661
4.123105625617661
4.358898943540674
5.744562646538029
2.8284271247461903
5.0
3.3166247903554
5.477225575051661
2.23606797749979
3.1622776601683795
14.560219778561036
6.48074069840786
2.23606797749979
5.0990195135927845
4.123105625617661
5.385164807134504
4.47213595499958
3.605551275463989
3.0
3.605551275463989
12.083045973594572
5.744562646538029
3.0
5.0
5.477225575051661
4.123105625617661
3.605551275463989
6.164414002968976
5.0
10.246950765959598
6.708203932499369
5.744562646538029
5.0990195135927845
5.0
5.385164807134504
6.48074069840786
8.54400374531753
8.660254037844387
3.7416573867739413
5.656854249492381
5.830951894845301
4.58257569495584
6.164414002968976
6.48074069840786
10.246950765959598
5.0990195135927845
5.385164807134504
5.385164807134504
6.782329983125268
6.782329983125268
8.06225774829855
11.045361017187261
3.7416573867739413
5.196152422706632
13.152946437965905
3.7416573867739413
10.099504938362077
4.242640687119285
2.0
7.0
13.784048752090222
12.68857754044952
4.898979485566356
11.74734012447073
6.708203932499369
9.433981132056603
9.433981132056603
7.483314773547883
10.099504938362077
8.366600265340756
7.681145747868608
8.06225774829855
8.774964387392123
8.774964387392123
8.774964387392123
1.0
1.0
3.7416573867739413
4.123105625617661
4.69041575982343
1.0
2.449489742783178
1.4142135623730951
4.358898943540674
3.3166247903554
1.0
2.8284271247461903
2.8284271247461903
5.0990195135927845
6.164414002968976
5.477225575051661
4.0
3.605551275463989
2.8284271247461903
3.0
3.1622776601683795
2.23606797749979
3.3166247903554
3.7416573867739413
2.449489742783178
6.708203932499369
3.7416573867739413
9.486832980505138
4.898979485566356
5.385164807134504
3.7416573867739413
7.681145747868608
3.605551275463989
6.48074069840786
2.23606797749979
13.490737563232042
6.4031242374328485
4.123105625617661
3.1622776601683795
5.196152422706632
2.23606797749979
2.8284271247461903
6.164414002968976
5.0
5.385164807134504
11.532562594670797
5.385164807134504
4.242640687119285
5.916079783099616
5.196152422706632
5.830951894845301
5.477225575051661
4.58257569495584
9.643650760992955
5.385164807134504
5.916079783099616
5.830951894845301
13.19090595827292
10.488088481701515
4.242640687119285
11.789826122551595
5.916079783099616
5.196152422706632
5.0990195135927845
5.0
5.0990195135927845
9.695359714832659
5.196152422706632
6.0
5.0990195135927845
7.14142842854285
7.54983443527075
10.816653826391969
10.392304845413264
4.242640687119285
3.1622776601683795
5.830951894845301
13.19090595827292
5.744562646538029
7.3484692283495345
3.7416573867739413
3.0
7.3484692283495345
7.615773105863909
13.638181696985855
3.7416573867739413
8.306623862918075
6.4031242374328485
12.449899597988733
11.0
8.366600265340756
7.874007874011811
6.082762530298219
8.06225774829855
7.681145747868608
8.06225774829855
8.366600265340756
7.681145747868608
8.366600265340756
3.0
1.4142135623730951
3.605551275463989
3.1622776601683795
2.23606797749979
1.7320508075688772
2.0
2.0
5.0990195135927845
2.449489742783178
1.4142135623730951
2.23606797749979
2.8284271247461903
2.449489742783178
6.48074069840786
3.1622776601683795
2.449489742783178
2.23606797749979
2.23606797749979
2.0
1.0
5.385164807134504
3.0
4.123105625617661
2.23606797749979
8.12403840463596
3.1622776601683795
4.242640687119285
1.7320508075688772
4.242640687119285
3.7416573867739413
5.830951894845301
2.8284271247461903
6.0
3.0
3.3166247903554
15.0
4.123105625617661
3.3166247903554
5.0
1.7320508075688772
2.23606797749979
7.0710678118654755
4.0
4.47213595499958
5.830951894845301
4.358898943540674
7.3484692283495345
4.47213595499958
3.7416573867739413
5.477225575051661
5.0990195135927845
4.123105625617661
8.366600265340756
3.605551275463989
5.385164807134504
8.660254037844387
11.180339887498949
10.04987562112089
3.7416573867739413
12.24744871391589
4.58257569495584
5.744562646538029
5.477225575051661
4.58257569495584
3.605551275463989
8.246211251235321
6.708203932499369
5.385164807134504
4.898979485566356
8.54400374531753
15.165750888103101
9.643650760992955
7.0710678118654755
9.433981132056603
4.242640687119285
6.708203932499369
6.6332495807108
4.123105625617661
7.0
4.242640687119285
4.242640687119285
7.0710678118654755
6.324555320336759
3.7416573867739413
10.816653826391969
9.486832980505138
4.123105625617661
7.3484692283495345
9.433981132056603
7.3484692283495345
9.1104335791443
7.3484692283495345
8.774964387392123
7.0710678118654755
7.3484692283495345
7.681145747868608
7.3484692283495345
7.0710678118654755
2.0
3.7416573867739413
2.8284271247461903
2.449489742783178
5.196152422706632
6.0
2.23606797749979
1.4142135623730951
3.605551275463989
2.8284271247461903
2.449489742783178
2.23606797749979
3.1622776601683795
3.7416573867739413
5.744562646538029
5.385164807134504
2.23606797749979
2.23606797749979
3.7416573867739413
5.477225575051661
3.7416573867739413
3.605551275463989
3.3166247903554
3.0
6.4031242374328485
8.366600265340756
4.123105625617661
4.242640687119285
5.656854249492381
5.0990195135927845
3.0
7.280109889280518
3.3166247903554
7.280109889280518
6.0
15.0
4.358898943540674
4.358898943540674
3.7416573867739413
2.23606797749979
4.123105625617661
5.744562646538029
3.1622776601683795
10.63014581273465
5.830951894845301
5.830951894845301
4.242640687119285
3.7416573867739413
3.4641016151377544
3.0
6.164414002968976
3.0
5.0
8.774964387392123
3.7416573867739413
4.242640687119285
6.48074069840786
10.63014581273465
9.486832980505138
2.0
9.433981132056603
3.7416573867739413
3.7416573867739413
5.0990195135927845
3.1622776601683795
5.0990195135927845
2.23606797749979
9.38083151964686
8.48528137423857
5.477225575051661
4.242640687119285
12.206555615733702
12.84523257866513
7.14142842854285
4.898979485566356
5.477225575051661
7.810249675906654
6.48074069840786
6.708203932499369
4.58257569495584
5.656854249492381
4.47213595499958
7.3484692283495345
6.48074069840786
6.0
11.704699910719626
11.224972160321824
5.477225575051661
5.744562646538029
8.06225774829855
7.681145747868608
6.164414002968976
8.366600265340756
7.681145747868608
6.164414002968976
8.06225774829855
8.12403840463596
6.557438524302
7.681145747868608
2.0
3.0
2.23606797749979
4.242640687119285
2.8284271247461903
5.385164807134504
2.23606797749979
1.4142135623730951
3.0
3.1622776601683795
2.0
2.0
1.4142135623730951
1.4142135623730951
5.477225575051661
4.123105625617661
3.605551275463989
3.7416573867739413
4.123105625617661
5.0990195135927845
2.8284271247461903
3.0
1.0
3.3166247903554
6.4031242374328485
9.486832980505138
2.0
2.8284271247461903
2.0
2.0
2.8284271247461903
3.0
4.242640687119285
3.605551275463989
3.3166247903554
8.06225774829855
3.4641016151377544
3.1622776601683795
4.123105625617661
2.0
3.0
5.196152422706632
3.605551275463989
6.164414002968976
4.47213595499958
7.0710678118654755
4.123105625617661
3.605551275463989
4.242640687119285
5.0990195135927845
4.242640687119285
3.4641016151377544
3.3166247903554
7.874007874011811
4.58257569495584
4.123105625617661
6.0
6.4031242374328485
12.96148139681572
4.69041575982343
10.295630140987
4.242640687119285
4.242640687119285
5.0990195135927845
3.605551275463989
5.385164807134504
3.1622776601683795
10.63014581273465
2.8284271247461903
4.242640687119285
3.0
14.798648586948742
13.379088160259652
8.12403840463596
10.04987562112089
7.810249675906654
7.810249675906654
4.358898943540674
7.280109889280518
5.0990195135927845
5.477225575051661
4.47213595499958
8.306623862918075
6.164414002968976
7.14142842854285
7.874007874011811
10.677078252031311
7.874007874011811
13.0
8.366600265340756
8.717797887081348
6.0
7.3484692283495345
7.0710678118654755
6.782329983125268
12.041594578792296
19.1049731745428
7.681145747868608
7.681145747868608
3.0
3.0
2.23606797749979
3.0
7.874007874011811
5.477225575051661
3.3166247903554
2.0
5.0990195135927845
2.449489742783178
3.0
2.0
2.0
2.8284271247461903
6.4031242374328485
7.810249675906654
4.898979485566356
4.358898943540674
4.242640687119285
3.7416573867739413
1.7320508075688772
1.0
1.4142135623730951
3.3166247903554
7.0
9.9498743710662
3.605551275463989
3.0
5.0
2.449489742783178
2.8284271247461903
2.449489742783178
8.48528137423857
3.4641016151377544
3.1622776601683795
11.0
3.7416573867739413
5.916079783099616
4.58257569495584
3.0
5.830951894845301
5.477225575051661
2.23606797749979
6.164414002968976
5.385164807134504
5.0990195135927845
3.605551275463989
5.0
7.3484692283495345
2.449489742783178
5.0990195135927845
4.123105625617661
5.0990195135927845
5.744562646538029
5.916079783099616
5.830951894845301
7.0710678118654755
5.0990195135927845
8.54400374531753
3.1622776601683795
7.14142842854285
5.0990195135927845
3.605551275463989
6.164414002968976
5.0
3.7416573867739413
5.196152422706632
11.916375287812984
5.830951894845301
7.54983443527075
3.7416573867739413
11.0
7.3484692283495345
5.196152422706632
9.273618495495704
13.038404810405298
8.306623862918075
3.0
7.3484692283495345
6.324555320336759
5.477225575051661
3.0
5.385164807134504
7.54983443527075
4.123105625617661
12.24744871391589
10.344080432788601
7.0710678118654755
8.831760866327848
8.660254037844387
9.0
8.774964387392123
9.1104335791443
8.12403840463596
8.12403840463596
7.681145747868608
8.366600265340756
10.44030650891055
7.54983443527075
1.0
3.605551275463989
1.4142135623730951
3.0
2.23606797749979
5.0990195135927845
3.605551275463989
1.4142135623730951
3.605551275463989
3.1622776601683795
3.1622776601683795
4.242640687119285
4.242640687119285
3.1622776601683795
6.708203932499369
1.4142135623730951
3.1622776601683795
3.4641016151377544
3.7416573867739413
1.7320508075688772
2.23606797749979
3.0
1.0
5.0
6.324555320336759
9.486832980505138
3.1622776601683795
5.385164807134504
4.47213595499958
4.69041575982343
3.0
3.605551275463989
2.449489742783178
3.7416573867739413
2.23606797749979
4.242640687119285
4.123105625617661
5.0990195135927845
2.23606797749979
5.0990195135927845
4.58257569495584
5.477225575051661
2.8284271247461903
2.23606797749979
5.0990195135927845
5.0
4.47213595499958
3.4641016151377544
2.449489742783178
4.58257569495584
4.898979485566356
4.123105625617661
4.123105625617661
5.196152422706632
5.0990195135927845
4.898979485566356
7.14142842854285
7.54983443527075
7.810249675906654
11.874342087037917
3.7416573867739413
4.123105625617661
2.449489742783178
5.385164807134504
4.69041575982343
5.0990195135927845
3.0
10.488088481701515
4.123105625617661
6.082762530298219
5.477225575051661
8.12403840463596
13.076696830622021
6.324555320336759
2.8284271247461903
10.04987562112089
4.358898943540674
3.3166247903554
5.744562646538029
4.47213595499958
2.23606797749979
2.449489742783178
4.358898943540674
6.708203932499369
7.681145747868608
4.123105625617661
12.12435565298214
9.695359714832659
8.94427190999916
7.0710678118654755
8.831760866327848
8.602325267042627
7.681145747868608
8.12403840463596
6.324555320336759
7.0710678118654755
6.0
6.0
6.557438524302
2.23606797749979
2.8284271247461903
1.0
2.23606797749979
2.449489742783178
5.196152422706632
4.58257569495584
2.23606797749979
3.7416573867739413
2.23606797749979
4.242640687119285
4.358898943540674
2.449489742783178
2.0
6.4031242374328485
2.8284271247461903
2.0
1.4142135623730951
2.449489742783178
3.3166247903554
2.0
3.7416573867739413
2.0
2.8284271247461903
1.4142135623730951
8.12403840463596
4.0
1.0
4.898979485566356
3.605551275463989
2.23606797749979
5.0990195135927845
4.58257569495584
4.123105625617661
3.605551275463989
4.58257569495584
3.7416573867739413
5.385164807134504
2.23606797749979
6.4031242374328485
4.358898943540674
5.744562646538029
5.0
3.0
6.4031242374328485
5.0990195135927845
3.3166247903554
5.744562646538029
4.358898943540674
3.1622776601683795
5.0990195135927845
3.1622776601683795
4.58257569495584
11.575836902790225
3.3166247903554
5.0990195135927845
5.916079783099616
4.242640687119285
7.211102550927978
11.357816691600547
4.47213595499958
5.477225575051661
3.4641016151377544
7.3484692283495345
4.47213595499958
5.477225575051661
7.483314773547883
1.4142135623730951
4.0
4.242640687119285
3.0
7.810249675906654
5.385164807134504
2.23606797749979
10.295630140987
9.273618495495704
5.385164807134504
5.385164807134504
5.744562646538029
5.477225575051661
2.449489742783178
5.0
8.602325267042627
6.4031242374328485
5.744562646538029
5.0
9.539392014169456
5.830951894845301
7.483314773547883
5.830951894845301
5.196152422706632
9.486832980505138
7.3484692283495345
5.477225575051661
8.774964387392123
7.3484692283495345
9.643650760992955
7.3484692283495345
5.744562646538029
1.4142135623730951
2.23606797749979
3.605551275463989
2.23606797749979
4.358898943540674
4.58257569495584
8.774964387392123
3.1622776601683795
3.0
1.7320508075688772
3.3166247903554
3.7416573867739413
3.3166247903554
5.916079783099616
2.23606797749979
1.4142135623730951
3.1622776601683795
2.23606797749979
3.605551275463989
4.242640687119285
3.605551275463989
2.0
2.8284271247461903
2.23606797749979
2.449489742783178
1.7320508075688772
3.605551275463989
3.1622776601683795
3.1622776601683795
2.0
2.23606797749979
4.123105625617661
4.123105625617661
5.916079783099616
3.7416573867739413
4.58257569495584
3.605551275463989
3.1622776601683795
4.0
5.0990195135927845
5.385164807134504
4.58257569495584
4.358898943540674
2.8284271247461903
5.385164807134504
11.357816691600547
3.0
3.7416573867739413
4.58257569495584
3.7416573867739413
5.744562646538029
3.0
3.3166247903554
6.708203932499369
2.23606797749979
3.7416573867739413
5.744562646538029
4.898979485566356
8.602325267042627
6.164414002968976
4.358898943540674
4.242640687119285
4.58257569495584
3.7416573867739413
5.0
4.242640687119285
5.196152422706632
5.196152422706632
2.23606797749979
8.06225774829855
3.7416573867739413
5.0990195135927845
7.615773105863909
5.0990195135927845
12.569805089976535
8.366600265340756
10.246950765959598
10.63014581273465
6.082762530298219
12.449899597988733
6.708203932499369
4.358898943540674
7.0710678118654755
5.830951894845301
4.58257569495584
6.164414002968976
8.602325267042627
6.164414002968976
9.848857801796104
6.928203230275509
7.0710678118654755
9.273618495495704
6.708203932499369
11.180339887498949
8.831760866327848
8.12403840463596
8.602325267042627
8.12403840463596
7.0710678118654755
2.449489742783178
5.477225575051661
3.0
2.449489742783178
3.0
3.3166247903554
2.23606797749979
7.280109889280518
1.7320508075688772
3.605551275463989
3.1622776601683795
2.23606797749979
2.449489742783178
6.48074069840786
3.0
1.0
1.4142135623730951
2.23606797749979
1.0
3.7416573867739413
1.7320508075688772
2.23606797749979
2.23606797749979
5.656854249492381
3.1622776601683795
1.0
2.8284271247461903
3.605551275463989
3.605551275463989
5.477225575051661
3.0
3.0
2.23606797749979
4.58257569495584
3.0
3.605551275463989
4.123105625617661
3.1622776601683795
4.58257569495584
6.0
6.4031242374328485
6.4031242374328485
8.306623862918075
5.830951894845301
5.830951894845301
11.789826122551595
5.385164807134504
4.898979485566356
4.69041575982343
4.69041575982343
4.898979485566356
4.58257569495584
3.605551275463989
6.164414002968976
2.23606797749979
3.3166247903554
5.477225575051661
6.6332495807108
8.94427190999916
7.681145747868608
4.47213595499958
6.4031242374328485
2.449489742783178
6.782329983125268
5.385164807134504
5.744562646538029
5.830951894845301
7.810249675906654
3.0
7.3484692283495345
5.477225575051661
5.0990195135927845
9.1104335791443
3.0
5.830951894845301
9.848857801796104
14.177446878757825
6.324555320336759
7.280109889280518
15.264337522473747
4.123105625617661
3.3166247903554
7.810249675906654
9.899494936611665
4.898979485566356
7.0
8.366600265340756
12.24744871391589
6.0
8.12403840463596
8.717797887081348
8.366600265340756
7.3484692283495345
8.366600265340756
7.54983443527075
7.810249675906654
8.12403840463596
6.164414002968976
3.3166247903554
1.4142135623730951
4.123105625617661
3.605551275463989
2.449489742783178
3.605551275463989
1.0
5.477225575051661
3.4641016151377544
3.0
1.7320508075688772
3.7416573867739413
5.196152422706632
2.23606797749979
3.4641016151377544
1.0
1.4142135623730951
2.0
2.23606797749979
3.7416573867739413
1.4142135623730951
1.4142135623730951
2.23606797749979
3.1622776601683795
2.449489742783178
4.58257569495584
3.605551275463989
5.477225575051661
3.605551275463989
3.0
4.358898943540674
5.916079783099616
3.0
5.0
2.23606797749979
1.4142135623730951
6.0
1.4142135623730951
4.47213595499958
6.708203932499369
4.69041575982343
6.4031242374328485
5.196152422706632
6.164414002968976
2.23606797749979
14.866068747318506
5.0990195135927845
3.7416573867739413
4.358898943540674
4.358898943540674
4.47213595499958
4.898979485566356
3.7416573867739413
5.916079783099616
2.8284271247461903
5.0
4.47213595499958
5.196152422706632
6.708203932499369
7.483314773547883
5.385164807134504
6.708203932499369
5.0990195135927845
4.358898943540674
4.58257569495584
5.385164807134504
7.0
4.123105625617661
2.23606797749979
7.0
3.0
6.6332495807108
6.164414002968976
3.7416573867739413
5.656854249492381
5.385164807134504
8.774964387392123
7.681145747868608
7.0710678118654755
5.385164807134504
11.180339887498949
2.23606797749979
2.449489742783178
4.0
8.06225774829855
10.295630140987
6.782329983125268
6.0
10.295630140987
4.242640687119285
7.3484692283495345
7.3484692283495345
7.3484692283495345
6.164414002968976
6.164414002968976
7.874007874011811
6.708203932499369
7.681145747868608
7.0710678118654755
3.605551275463989
1.0
3.0
2.8284271247461903
3.3166247903554
6.324555320336759
3.7416573867739413
3.7416573867739413
3.7416573867739413
2.8284271247461903
3.0
3.3166247903554
5.0
2.449489742783178
4.123105625617661
3.1622776601683795
2.23606797749979
3.0
1.0
2.449489742783178
3.605551275463989
3.4641016151377544
1.4142135623730951
0.0
2.449489742783178
4.242640687119285
2.8284271247461903
4.242640687119285
5.0990195135927845
3.0
5.385164807134504
3.7416573867739413
4.242640687119285
5.385164807134504
3.1622776601683795
5.0
2.23606797749979
5.196152422706632
3.0
3.7416573867739413
4.242640687119285
5.0990195135927845
3.605551275463989
1.4142135623730951
5.0990195135927845
16.0312195418814
1.0
4.123105625617661
3.3166247903554
4.242640687119285
4.358898943540674
5.0
4.242640687119285
13.416407864998739
4.242640687119285
4.58257569495584
3.605551275463989
4.58257569495584
3.7416573867739413
4.69041575982343
5.0990195135927845
5.385164807134504
2.8284271247461903
7.0710678118654755
5.916079783099616
6.4031242374328485
4.69041575982343
4.358898943540674
1.7320508075688772
5.656854249492381
4.123105625617661
9.643650760992955
8.06225774829855
2.23606797749979
9.055385138137417
8.774964387392123
7.280109889280518
5.0
4.242640687119285
4.898979485566356
14.352700094407323
7.14142842854285
2.8284271247461903
10.816653826391969
9.219544457292887
7.681145747868608
10.44030650891055
10.099504938362077
7.3484692283495345
7.681145747868608
8.366600265340756
7.3484692283495345
10.862780491200215
7.3484692283495345
7.810249675906654
7.0710678118654755
8.12403840463596
6.708203932499369
2.23606797749979
2.449489742783178
2.449489742783178
2.23606797749979
3.3166247903554
5.830951894845301
4.123105625617661
2.8284271247461903
3.7416573867739413
3.4641016151377544
3.3166247903554
3.0
10.63014581273465
3.7416573867739413
4.123105625617661
2.23606797749979
1.0
2.23606797749979
4.123105625617661
3.7416573867739413
2.23606797749979
3.1622776601683795
1.4142135623730951
1.0
1.0
3.605551275463989
3.3166247903554
3.605551275463989
3.4641016151377544
2.23606797749979
3.0
4.0
3.1622776601683795
4.123105625617661
2.8284271247461903
3.3166247903554
5.744562646538029
7.280109889280518
4.58257569495584
4.123105625617661
4.0
6.164414002968976
5.477225575051661
1.0
6.48074069840786
14.594519519326424
1.4142135623730951
3.7416573867739413
4.58257569495584
5.0990195135927845
4.123105625617661
4.58257569495584
11.575836902790225
4.123105625617661
5.0
4.47213595499958
4.47213595499958
5.385164807134504
4.0
4.58257569495584
4.58257569495584
6.082762530298219
5.0990195135927845
7.3484692283495345
7.211102550927978
6.4031242374328485
5.385164807134504
5.0990195135927845
4.242640687119285
3.0
9.0
6.164414002968976
8.12403840463596
5.385164807134504
4.58257569495584
6.48074069840786
8.06225774829855
4.358898943540674
4.58257569495584
8.831760866327848
4.123105625617661
11.40175425099138
7.14142842854285
4.242640687119285
7.483314773547883
10.770329614269007
7.3484692283495345
7.483314773547883
7.874007874011811
3.7416573867739413
3.605551275463989
9.273618495495704
7.681145747868608
11.180339887498949
7.0710678118654755
9.486832980505138
6.557438524302
10.954451150103322
6.6332495807108
1.4142135623730951
3.7416573867739413
3.3166247903554
3.1622776601683795
2.8284271247461903
5.385164807134504
6.082762530298219
4.58257569495584
3.3166247903554
4.898979485566356
2.8284271247461903
2.449489742783178
6.164414002968976
4.898979485566356
3.7416573867739413
2.0
3.7416573867739413
3.605551275463989
4.58257569495584
3.4641016151377544
1.4142135623730951
2.8284271247461903
1.4142135623730951
4.0
3.0
2.8284271247461903
5.0
2.23606797749979
3.0
2.449489742783178
3.605551275463989
5.385164807134504
3.0
2.8284271247461903
2.23606797749979
4.358898943540674
4.123105625617661
4.123105625617661
3.1622776601683795
3.605551275463989
4.242640687119285
5.0
5.477225575051661
2.8284271247461903
3.1622776601683795
1.0
4.358898943540674
3.7416573867739413
5.0990195135927845
4.123105625617661
5.744562646538029
7.3484692283495345
10.295630140987
5.0
3.1622776601683795
4.242640687119285
3.605551275463989
6.082762530298219
3.7416573867739413
3.3166247903554
4.58257569495584
5.0990195135927845
4.47213595499958
6.708203932499369
3.3166247903554
7.14142842854285
6.6332495807108
3.0
7.874007874011811
3.1622776601683795
3.3166247903554
4.58257569495584
4.123105625617661
3.3166247903554
6.082762530298219
5.830951894845301
9.486832980505138
5.385164807134504
1.4142135623730951
5.916079783099616
7.483314773547883
14.594519519326424
6.4031242374328485
8.94427190999916
5.0990195135927845
11.575836902790225
7.54983443527075
11.045361017187261
6.48074069840786
5.385164807134504
4.358898943540674
8.660254037844387
9.273618495495704
11.180339887498949
6.164414002968976
5.0990195135927845
9.273618495495704
10.04987562112089
2.8284271247461903
3.7416573867739413
3.7416573867739413
4.898979485566356
4.47213595499958
2.8284271247461903
5.0990195135927845
5.477225575051661
6.164414002968976
4.898979485566356
3.605551275463989
7.0
6.164414002968976
3.3166247903554
3.7416573867739413
3.3166247903554
3.1622776601683795
5.744562646538029
2.449489742783178
3.605551275463989
3.0
1.4142135623730951
3.0
4.123105625617661
0.0
3.1622776601683795
3.605551275463989
4.123105625617661
5.830951894845301
3.1622776601683795
4.123105625617661
3.0
2.8284271247461903
2.23606797749979
4.47213595499958
2.23606797749979
3.1622776601683795
3.4641016151377544
4.358898943540674
5.656854249492381
3.3166247903554
4.69041575982343
6.708203932499369
5.744562646538029
4.58257569495584
3.1622776601683795
2.23606797749979
13.638181696985855
2.8284271247461903
4.58257569495584
5.196152422706632
6.164414002968976
5.744562646538029
7.874007874011811
5.0990195135927845
4.242640687119285
3.1622776601683795
3.1622776601683795
4.69041575982343
5.385164807134504
6.0
5.744562646538029
4.123105625617661
4.123105625617661
5.196152422706632
6.4031242374328485
7.0710678118654755
9.486832980505138
4.358898943540674
7.54983443527075
2.23606797749979
0.0
5.0990195135927845
4.898979485566356
5.0990195135927845
4.47213595499958
7.0
5.477225575051661
5.477225575051661
3.1622776601683795
3.605551275463989
4.898979485566356
15.556349186104045
7.0710678118654755
9.273618495495704
3.4641016151377544
11.357816691600547
5.744562646538029
6.48074069840786
8.06225774829855
5.830951894845301
3.7416573867739413
7.810249675906654
6.557438524302
10.954451150103322
7.0710678118654755
5.385164807134504
8.717797887081348
9.055385138137417
6.4031242374328485
3.7416573867739413
5.0990195135927845
2.23606797749979
3.605551275463989
2.8284271247461903
3.1622776601683795
5.830951894845301
5.744562646538029
3.3166247903554
2.23606797749979
6.164414002968976
5.656854249492381
3.3166247903554
5.385164807134504
2.23606797749979
3.7416573867739413
4.58257569495584
5.830951894845301
2.8284271247461903
1.4142135623730951
1.0
2.449489742783178
4.358898943540674
6.164414002968976
2.23606797749979
2.23606797749979
2.23606797749979
1.7320508075688772
3.0
3.4641016151377544
2.23606797749979
2.8284271247461903
1.4142135623730951
2.23606797749979
3.1622776601683795
2.8284271247461903
3.605551275463989
5.385164807134504
3.0
4.123105625617661
5.830951894845301
6.164414002968976
3.1622776601683795
2.0
5.0
11.224972160321824
15.524174696260024
3.3166247903554
1.4142135623730951
5.656854249492381
4.358898943540674
5.656854249492381
7.483314773547883
4.47213595499958
4.58257569495584
4.898979485566356
3.3166247903554
4.58257569495584
5.916079783099616
5.0990195135927845
4.47213595499958
3.0
3.7416573867739413
4.47213595499958
5.744562646538029
5.196152422706632
6.164414002968976
3.3166247903554
6.708203932499369
3.1622776601683795
5.0990195135927845
4.358898943540674
6.48074069840786
8.246211251235321
4.123105625617661
8.12403840463596
7.3484692283495345
3.7416573867739413
2.0
3.1622776601683795
3.0
5.0990195135927845
12.806248474865697
5.477225575051661
11.180339887498949
3.1622776601683795
5.916079783099616
5.385164807134504
9.433981132056603
4.69041575982343
9.899494936611665
6.0
6.164414002968976
6.164414002968976
8.366600265340756
5.385164807134504
8.06225774829855
3.7416573867739413
8.18535277187245
6.164414002968976
3.3166247903554
3.7416573867739413
2.8284271247461903
3.605551275463989
5.656854249492381
7.874007874011811
5.0990195135927845
4.898979485566356
3.0
6.164414002968976
5.0990195135927845
2.8284271247461903
4.58257569495584
1.4142135623730951
2.0
3.1622776601683795
5.0990195135927845
2.23606797749979
1.4142135623730951
3.1622776601683795
1.7320508075688772
2.8284271247461903
5.0990195135927845
3.0
4.58257569495584
6.4031242374328485
2.0
4.358898943540674
3.3166247903554
3.605551275463989
2.23606797749979
3.0
5.916079783099616
3.605551275463989
2.23606797749979
4.123105625617661
2.23606797749979
2.23606797749979
2.0
5.477225575051661
5.477225575051661
4.58257569495584
4.242640687119285
3.0
12.409673645990857
13.152946437965905
2.449489742783178
5.0
3.3166247903554
7.3484692283495345
3.1622776601683795
3.3166247903554
3.7416573867739413
3.1622776601683795
3.7416573867739413
3.7416573867739413
4.58257569495584
6.6332495807108
4.123105625617661
2.0
6.4031242374328485
3.605551275463989
4.123105625617661
7.483314773547883
5.385164807134504
3.4641016151377544
2.23606797749979
7.280109889280518
5.0990195135927845
4.358898943540674
4.358898943540674
4.123105625617661
8.06225774829855
4.123105625617661
8.246211251235321
8.12403840463596
4.58257569495584
1.0
7.0710678118654755
6.164414002968976
10.04987562112089
5.0
14.0
10.816653826391969
3.0
4.123105625617661
7.54983443527075
5.830951894845301
8.602325267042627
8.660254037844387
7.810249675906654
7.0710678118654755
5.477225575051661
4.69041575982343
4.69041575982343
7.14142842854285
6.164414002968976
7.3484692283495345
4.242640687119285
3.7416573867739413
2.0
4.242640687119285
3.3166247903554
3.7416573867739413
1.4142135623730951
6.782329983125268
5.477225575051661
3.0
4.69041575982343
1.0
2.23606797749979
2.449489742783178
2.8284271247461903
2.0
3.4641016151377544
5.477225575051661
2.8284271247461903
3.7416573867739413
3.7416573867739413
3.1622776601683795
4.242640687119285
9.486832980505138
2.449489742783178
3.7416573867739413
4.47213595499958
5.196152422706632
4.242640687119285
3.605551275463989
3.3166247903554
5.830951894845301
3.7416573867739413
6.164414002968976
5.0
2.8284271247461903
4.123105625617661
5.0
5.385164807134504
4.898979485566356
6.708203932499369
6.48074069840786
4.69041575982343
4.123105625617661
3.605551275463989
8.306623862918075
13.74772708486752
4.123105625617661
3.7416573867739413
6.48074069840786
5.196152422706632
5.0990195135927845
4.58257569495584
5.196152422706632
4.242640687119285
5.0
2.449489742783178
3.3166247903554
5.0
3.7416573867739413
7.3484692283495345
6.164414002968976
4.242640687119285
4.69041575982343
9.539392014169456
6.708203932499369
1.7320508075688772
5.916079783099616
5.744562646538029
4.358898943540674
3.7416573867739413
6.324555320336759
8.306623862918075
2.23606797749979
8.602325267042627
9.055385138137417
4.242640687119285
4.242640687119285
4.898979485566356
4.58257569495584
10.246950765959598
8.12403840463596
6.708203932499369
4.358898943540674
10.770329614269007
1.7320508075688772
4.242640687119285
5.477225575051661
8.12403840463596
8.717797887081348
9.643650760992955
6.557438524302
5.916079783099616
4.69041575982343
10.04987562112089
6.48074069840786
5.830951894845301
7.0710678118654755
5.744562646538029
3.0
2.23606797749979
3.0
2.8284271247461903
2.8284271247461903
5.0
5.0990195135927845
4.358898943540674
6.4031242374328485
3.3166247903554
5.477225575051661
3.605551275463989
2.23606797749979
3.605551275463989
2.449489742783178
5.477225575051661
2.449489742783178
3.605551275463989
4.123105625617661
3.0
3.0
3.7416573867739413
7.810249675906654
1.7320508075688772
3.1622776601683795
3.0
4.47213595499958
3.605551275463989
2.0
3.605551275463989
3.605551275463989
3.1622776601683795
5.744562646538029
3.3166247903554
1.4142135623730951
4.358898943540674
3.7416573867739413
4.58257569495584
6.708203932499369
5.916079783099616
5.385164807134504
4.47213595499958
4.69041575982343
6.164414002968976
9.695359714832659
9.486832980505138
5.744562646538029
2.8284271247461903
2.23606797749979
6.164414002968976
4.69041575982343
4.123105625617661
3.7416573867739413
4.123105625617661
6.708203932499369
5.0990195135927845
2.23606797749979
4.47213595499958
4.123105625617661
4.242640687119285
5.196152422706632
2.449489742783178
2.8284271247461903
8.660254037844387
6.48074069840786
6.708203932499369
6.557438524302
6.164414002968976
4.242640687119285
2.23606797749979
5.0990195135927845
7.14142842854285
10.723805294763608
3.3166247903554
8.774964387392123
3.1622776601683795
5.830951894845301
2.0
4.123105625617661
11.704699910719626
6.708203932499369
7.54983443527075
5.385164807134504
10.099504938362077
3.7416573867739413
6.557438524302
7.681145747868608
7.3484692283495345
7.3484692283495345
8.306623862918075
7.681145747868608
11.180339887498949
6.928203230275509
5.385164807134504
7.681145747868608
8.12403840463596
6.708203932499369
2.23606797749979
4.58257569495584
3.0
2.23606797749979
1.4142135623730951
3.1622776601683795
1.0
5.830951894845301
3.605551275463989
4.58257569495584
3.1622776601683795
3.605551275463989
8.306623862918075
2.0
3.605551275463989
3.7416573867739413
5.385164807134504
2.23606797749979
4.0
4.123105625617661
3.7416573867739413
2.449489742783178
3.7416573867739413
3.605551275463989
7.14142842854285
3.0
6.708203932499369
2.23606797749979
5.477225575051661
2.23606797749979
2.23606797749979
2.23606797749979
3.7416573867739413
5.0990195135927845
3.605551275463989
2.23606797749979
2.449489742783178
3.1622776601683795
4.358898943540674
5.916079783099616
5.916079783099616
3.0
4.358898943540674
3.7416573867739413
3.0
5.477225575051661
9.433981132056603
2.449489742783178
5.385164807134504
4.58257569495584
2.0
2.449489742783178
4.358898943540674
5.0990195135927845
1.7320508075688772
4.0
5.385164807134504
3.3166247903554
8.12403840463596
6.164414002968976
5.385164807134504
6.4031242374328485
4.69041575982343
3.0
7.681145747868608
6.708203932499369
7.810249675906654
8.774964387392123
9.273618495495704
1.7320508075688772
6.0
4.123105625617661
6.48074069840786
7.0710678118654755
4.123105625617661
10.295630140987
16.583123951777
2.23606797749979
3.0
7.14142842854285
10.392304845413264
13.0
6.48074069840786
5.916079783099616
6.164414002968976
8.831760866327848
3.7416573867739413
4.242640687119285
6.164414002968976
6.164414002968976
7.0710678118654755
6.164414002968976
6.557438524302
6.48074069840786
6.164414002968976
6.0
7.54983443527075
6.557438524302
6.557438524302
2.0
2.8284271247461903
2.449489742783178
2.23606797749979
5.477225575051661
3.0
3.605551275463989
5.830951894845301
4.47213595499958
3.0
9.055385138137417
3.0
8.06225774829855
4.242640687119285
2.23606797749979
5.477225575051661
3.3166247903554
3.0
2.23606797749979
3.4641016151377544
1.4142135623730951
5.0
5.477225575051661
2.23606797749979
3.7416573867739413
4.242640687119285
4.242640687119285
4.58257569495584
1.4142135623730951
3.605551275463989
2.449489742783178
3.7416573867739413
4.242640687119285
3.605551275463989
1.0
3.7416573867739413
4.358898943540674
6.708203932499369
4.898979485566356
5.0990195135927845
3.0
5.477225575051661
3.3166247903554
3.1622776601683795
5.744562646538029
11.532562594670797
3.1622776601683795
5.0
1.4142135623730951
5.0990195135927845
3.3166247903554
4.47213595499958
2.23606797749979
4.358898943540674
2.23606797749979
4.242640687119285
3.605551275463989
3.3166247903554
5.656854249492381
3.3166247903554
5.0
5.744562646538029
3.7416573867739413
4.358898943540674
3.7416573867739413
6.4031242374328485
5.385164807134504
7.14142842854285
2.449489742783178
5.916079783099616
6.48074069840786
6.557438524302
5.0990195135927845
5.0
10.295630140987
3.7416573867739413
16.30950643030009
3.605551275463989
7.0
5.916079783099616
10.816653826391969
6.6332495807108
5.196152422706632
2.8284271247461903
6.4031242374328485
10.723805294763608
5.477225575051661
8.246211251235321
5.385164807134504
9.433981132056603
11.045361017187261
8.06225774829855
6.708203932499369
6.164414002968976
4.58257569495584
8.12403840463596
10.488088481701515
7.0710678118654755
2.23606797749979
2.8284271247461903
3.7416573867739413
3.0
1.4142135623730951
2.23606797749979
2.23606797749979
5.477225575051661
3.1622776601683795
2.23606797749979
7.3484692283495345
3.1622776601683795
6.324555320336759
2.23606797749979
3.1622776601683795
5.916079783099616
2.23606797749979
2.23606797749979
2.23606797749979
1.4142135623730951
2.23606797749979
5.477225575051661
5.0
6.164414002968976
5.0990195135927845
2.23606797749979
3.7416573867739413
3.3166247903554
3.0
2.449489742783178
3.1622776601683795
2.23606797749979
3.605551275463989
2.23606797749979
2.449489742783178
4.242640687119285
3.4641016151377544
4.123105625617661
6.557438524302
4.242640687119285
3.1622776601683795
2.23606797749979
5.477225575051661
4.242640687119285
4.358898943540674
5.0
16.64331697709324
3.7416573867739413
4.58257569495584
1.7320508075688772
8.48528137423857
4.898979485566356
3.3166247903554
3.0
3.0
3.1622776601683795
5.0990195135927845
3.0
5.830951894845301
7.0710678118654755
4.58257569495584
5.830951894845301
5.0
4.123105625617661
6.708203932499369
5.830951894845301
7.483314773547883
3.7416573867739413
4.358898943540674
3.7416573867739413
8.306623862918075
10.246950765959598
3.0
3.0
10.488088481701515
5.916079783099616
2.449489742783178
12.727922061357855
6.557438524302
5.385164807134504
5.477225575051661
10.816653826391969
4.242640687119285
3.605551275463989
12.727922061357855
5.916079783099616
8.06225774829855
6.164414002968976
7.681145747868608
8.774964387392123
9.055385138137417
6.4031242374328485
7.810249675906654
7.810249675906654
6.557438524302
6.164414002968976
7.0710678118654755
9.16515138991168
6.557438524302
1.0
2.23606797749979
4.47213595499958
3.0
2.0
1.4142135623730951
1.0
5.196152422706632
3.1622776601683795
2.23606797749979
7.681145747868608
2.0
5.196152422706632
2.8284271247461903
2.8284271247461903
5.0
3.3166247903554
3.7416573867739413
3.605551275463989
5.477225575051661
4.58257569495584
3.0
2.449489742783178
7.0710678118654755
2.449489742783178
3.4641016151377544
3.7416573867739413
3.0
3.605551275463989
5.916079783099616
4.242640687119285
3.0
4.58257569495584
4.242640687119285
2.0
2.23606797749979
3.4641016151377544
5.0990195135927845
5.0
2.23606797749979
3.7416573867739413
3.1622776601683795
1.4142135623730951
3.0
3.1622776601683795
6.324555320336759
15.652475842498529
2.23606797749979
1.4142135623730951
3.605551275463989
6.4031242374328485
3.605551275463989
5.0990195135927845
1.4142135623730951
3.1622776601683795
2.23606797749979
6.0
4.47213595499958
11.180339887498949
6.4031242374328485
4.123105625617661
10.0
6.164414002968976
5.0990195135927845
7.0
3.7416573867739413
5.656854249492381
7.681145747868608
4.58257569495584
3.1622776601683795
5.385164807134504
7.0
4.58257569495584
4.898979485566356
11.180339887498949
3.4641016151377544
2.23606797749979
12.68857754044952
7.0710678118654755
4.242640687119285
4.58257569495584
10.816653826391969
4.358898943540674
4.242640687119285
2.8284271247461903
7.0
8.774964387392123
4.242640687119285
2.8284271247461903
7.14142842854285
7.54983443527075
3.3166247903554
8.366600265340756
5.830951894845301
5.477225575051661
5.830951894845301
6.324555320336759
7.681145747868608
6.164414002968976
1.0
3.605551275463989
1.7320508075688772
2.23606797749979
4.47213595499958
1.4142135623730951
2.23606797749979
4.0
2.8284271247461903
1.0
5.196152422706632
2.23606797749979
5.0990195135927845
2.8284271247461903
1.4142135623730951
5.0990195135927845
2.449489742783178
2.8284271247461903
5.0
8.48528137423857
3.7416573867739413
2.23606797749979
1.4142135623730951
9.1104335791443
3.3166247903554
2.23606797749979
5.744562646538029
5.0990195135927845
1.0
3.605551275463989
4.47213595499958
5.477225575051661
1.4142135623730951
3.1622776601683795
2.23606797749979
3.3166247903554
2.449489742783178
3.7416573867739413
4.242640687119285
7.0
5.0990195135927845
2.449489742783178
2.0
4.58257569495584
1.0
2.449489742783178
4.898979485566356
3.1622776601683795
3.0
2.449489742783178
4.898979485566356
3.0
4.358898943540674
4.123105625617661
3.7416573867739413
2.23606797749979
3.0
5.916079783099616
10.44030650891055
3.7416573867739413
5.656854249492381
5.830951894845301
5.744562646538029
6.164414002968976
4.69041575982343
6.557438524302
4.123105625617661
8.06225774829855
4.242640687119285
5.0990195135927845
5.744562646538029
11.575836902790225
4.47213595499958
3.1622776601683795
10.44030650891055
6.0
2.449489742783178
5.385164807134504
4.123105625617661
4.358898943540674
6.164414002968976
4.358898943540674
8.660254037844387
8.54400374531753
3.3166247903554
9.486832980505138
11.090536506409418
5.385164807134504
7.3484692283495345
5.916079783099616
11.045361017187261
9.0
6.782329983125268
5.830951894845301
5.916079783099616
5.744562646538029
3.7416573867739413
6.782329983125268
6.164414002968976
2.8284271247461903
3.0
1.4142135623730951
1.0
1.0
5.0990195135927845
2.0
3.7416573867739413
3.7416573867739413
1.0
2.449489742783178
3.605551275463989
4.123105625617661
2.23606797749979
4.47213595499958
5.477225575051661
3.3166247903554
4.242640687119285
6.082762530298219
4.58257569495584
2.0
2.23606797749979
2.23606797749979
10.488088481701515
3.3166247903554
4.358898943540674
3.4641016151377544
4.123105625617661
4.898979485566356
4.242640687119285
3.7416573867739413
3.0
2.23606797749979
3.3166247903554
3.7416573867739413
3.0
3.7416573867739413
4.358898943540674
3.0
5.916079783099616
4.358898943540674
4.69041575982343
0.0
4.69041575982343
4.898979485566356
4.69041575982343
4.69041575982343
4.242640687119285
4.242640687119285
1.4142135623730951
2.449489742783178
7.54983443527075
3.7416573867739413
3.4641016151377544
4.242640687119285
4.47213595499958
3.3166247903554
6.164414002968976
7.810249675906654
6.708203932499369
4.242640687119285
7.681145747868608
5.0990195135927845
5.385164807134504
4.358898943540674
8.12403840463596
9.16515138991168
2.8284271247461903
5.0
3.7416573867739413
6.164414002968976
5.744562646538029
3.1622776601683795
3.0
10.63014581273465
2.449489742783178
2.23606797749979
10.44030650891055
9.219544457292887
7.3484692283495345
4.47213595499958
5.916079783099616
6.4031242374328485
3.0
3.605551275463989
6.48074069840786
10.677078252031311
12.328828005937952
4.123105625617661
4.898979485566356
6.0
7.0710678118654755
5.830951894845301
6.4031242374328485
7.14142842854285
4.69041575982343
6.557438524302
6.557438524302
5.0990195135927845
1.0
1.4142135623730951
2.0
1.4142135623730951
2.23606797749979
2.23606797749979
1.4142135623730951
2.0
3.0
2.449489742783178
4.123105625617661
2.8284271247461903
8.12403840463596
3.1622776601683795
3.0
5.0990195135927845
3.1622776601683795
4.58257569495584
3.3166247903554
3.605551275463989
2.23606797749979
0.0
4.123105625617661
10.246950765959598
2.8284271247461903
4.58257569495584
2.449489742783178
3.3166247903554
4.69041575982343
3.0
3.4641016151377544
3.7416573867739413
1.4142135623730951
4.47213595499958
4.58257569495584
3.605551275463989
2.8284271247461903
4.58257569495584
5.744562646538029
3.7416573867739413
4.123105625617661
3.3166247903554
1.4142135623730951
3.7416573867739413
4.242640687119285
3.0
6.0
3.7416573867739413
3.605551275463989
3.0
2.449489742783178
5.916079783099616
10.770329614269007
3.0
4.123105625617661
4.123105625617661
5.0
5.477225575051661
9.16515138991168
5.385164807134504
7.280109889280518
9.273618495495704
4.58257569495584
5.0990195135927845
4.898979485566356
4.47213595499958
6.708203932499369
5.385164807134504
8.366600265340756
3.605551275463989
3.0
4.0
4.123105625617661
4.123105625617661
10.295630140987
3.1622776601683795
2.449489742783178
7.0710678118654755
6.4031242374328485
5.0990195135927845
6.4031242374328485
11.180339887498949
1.4142135623730951
3.3166247903554
6.4031242374328485
7.0710678118654755
8.54400374531753
8.12403840463596
7.54983443527075
7.0710678118654755
4.58257569495584
6.708203932499369
5.0990195135927845
8.774964387392123
7.483314773547883
7.0710678118654755
6.708203932499369
5.477225575051661
9.433981132056603
1.0
1.4142135623730951
3.1622776601683795
3.0
1.7320508075688772
3.3166247903554
3.7416573867739413
2.449489742783178
3.7416573867739413
3.7416573867739413
3.605551275463989
2.8284271247461903
3.0
3.1622776601683795
6.708203932499369
5.0990195135927845
2.23606797749979
4.242640687119285
4.358898943540674
5.0
1.4142135623730951
2.0
4.358898943540674
8.774964387392123
3.0
4.123105625617661
4.242640687119285
3.4641016151377544
3.7416573867739413
4.123105625617661
4.58257569495584
3.3166247903554
0.0
4.47213595499958
3.7416573867739413
4.242640687119285
3.605551275463989
4.69041575982343
3.605551275463989
5.385164807134504
5.0990195135927845
4.242640687119285
4.123105625617661
4.123105625617661
3.3166247903554
5.0
8.366600265340756
3.1622776601683795
2.449489742783178
3.7416573867739413
3.1622776601683795
5.0990195135927845
8.602325267042627
3.605551275463989
3.3166247903554
5.744562646538029
6.164414002968976
5.477225575051661
8.06225774829855
7.0710678118654755
8.831760866327848
2.449489742783178
9.848857801796104
5.0990195135927845
6.557438524302
6.4031242374328485
7.0710678118654755
5.196152422706632
10.295630140987
3.1622776601683795
4.47213595499958
4.58257569495584
2.23606797749979
3.4641016151377544
10.770329614269007
4.242640687119285
2.0
6.48074069840786
4.898979485566356
6.782329983125268
6.164414002968976
2.0
4.47213595499958
7.615773105863909
5.830951894845301
6.164414002968976
6.782329983125268
6.4031242374328485
8.246211251235321
4.123105625617661
6.164414002968976
7.810249675906654
5.0990195135927845
4.69041575982343
8.18535277187245
6.708203932499369
10.44030650891055
5.744562646538029
7.54983443527075
2.23606797749979
4.242640687119285
4.242640687119285
2.23606797749979
2.23606797749979
5.0990195135927845
3.605551275463989
3.0
3.0
3.7416573867739413
7.3484692283495345
3.3166247903554
2.23606797749979
3.4641016151377544
5.916079783099616
2.8284271247461903
3.1622776601683795
4.242640687119285
3.605551275463989
5.0990195135927845
1.0
5.0990195135927845
3.7416573867739413
1.4142135623730951
3.7416573867739413
3.7416573867739413
4.123105625617661
2.23606797749979
2.449489742783178
6.48074069840786
1.4142135623730951
3.0
2.23606797749979
4.242640687119285
3.0
4.898979485566356
3.3166247903554
4.123105625617661
3.1622776601683795
5.0
10.0
3.3166247903554
1.4142135623730951
5.0990195135927845
3.1622776601683795
1.4142135623730951
15.652475842498529
3.0
3.3166247903554
2.23606797749979
3.3166247903554
7.0710678118654755
7.211102550927978
3.4641016151377544
4.242640687119285
7.14142842854285
5.916079783099616
4.123105625617661
7.54983443527075
6.164414002968976
7.810249675906654
4.47213595499958
6.082762530298219
5.196152422706632
5.744562646538029
9.899494936611665
6.164414002968976
4.123105625617661
12.206555615733702
2.0
2.449489742783178
2.23606797749979
3.7416573867739413
12.84523257866513
2.8284271247461903
5.656854249492381
5.477225575051661
5.385164807134504
5.830951894845301
2.23606797749979
5.830951894845301
5.385164807134504
7.14142842854285
9.695359714832659
4.69041575982343
6.708203932499369
6.4031242374328485
6.4031242374328485
5.0990195135927845
5.916079783099616
5.385164807134504
8.306623862918075
4.358898943540674
4.123105625617661
6.6332495807108
8.246211251235321
9.797958971132712
5.744562646538029
7.0
2.8284271247461903
4.123105625617661
2.23606797749979
2.23606797749979
3.605551275463989
1.0
3.7416573867739413
1.4142135623730951
3.605551275463989
2.8284271247461903
7.14142842854285
2.449489742783178
3.1622776601683795
2.8284271247461903
1.0
2.0
6.48074069840786
3.0
2.23606797749979
2.8284271247461903
1.0
3.0
3.0
2.0
2.23606797749979
1.4142135623730951
3.3166247903554
2.23606797749979
2.23606797749979
3.3166247903554
1.4142135623730951
1.4142135623730951
5.656854249492381
2.8284271247461903
3.1622776601683795
0.0
3.0
2.23606797749979
3.0
4.358898943540674
5.477225575051661
3.605551275463989
3.605551275463989
3.0
3.3166247903554
2.23606797749979
7.874007874011811
4.242640687119285
2.23606797749979
2.23606797749979
2.449489742783178
5.830951894845301
4.47213595499958
2.0
4.123105625617661
5.916079783099616
2.8284271247461903
4.58257569495584
9.16515138991168
4.123105625617661
6.48074069840786
7.0
9.899494936611665
5.385164807134504
7.3484692283495345
8.06225774829855
7.810249675906654
5.916079783099616
9.9498743710662
3.1622776601683795
2.449489742783178
11.224972160321824
11.832159566199232
3.7416573867739413
4.123105625617661
0.0
6.782329983125268
5.477225575051661
6.164414002968976
4.242640687119285
5.0990195135927845
6.48074069840786
5.477225575051661
7.0710678118654755
7.54983443527075
6.708203932499369
6.164414002968976
6.164414002968976
7.0710678118654755
5.744562646538029
7.874007874011811
5.0
5.385164807134504
3.7416573867739413
5.196152422706632
8.831760866327848
5.385164807134504
5.916079783099616
7.3484692283495345
5.0
3.0
3.1622776601683795
3.1622776601683795
4.123105625617661
2.23606797749979
3.7416573867739413
2.449489742783178
5.385164807134504
3.7416573867739413
7.280109889280518
3.3166247903554
2.449489742783178
5.196152422706632
3.1622776601683795
6.0
7.54983443527075
3.7416573867739413
4.242640687119285
2.8284271247461903
4.358898943540674
3.1622776601683795
2.449489742783178
5.0
4.123105625617661
3.3166247903554
3.1622776601683795
5.0990195135927845
3.1622776601683795
3.1622776601683795
4.242640687119285
3.0
2.449489742783178
2.449489742783178
3.7416573867739413
3.605551275463989
3.7416573867739413
2.8284271247461903
5.0990195135927845
8.06225774829855
5.477225575051661
3.7416573867739413
3.7416573867739413
2.0
3.0
2.449489742783178
15.937377450509228
4.358898943540674
3.605551275463989
3.3166247903554
4.123105625617661
8.246211251235321
8.48528137423857
5.0
4.358898943540674
4.242640687119285
2.449489742783178
5.916079783099616
9.1104335791443
4.358898943540674
9.486832980505138
1.4142135623730951
9.0
5.0
3.7416573867739413
9.433981132056603
6.324555320336759
6.4031242374328485
7.681145747868608
8.306623862918075
4.58257569495584
12.569805089976535
4.123105625617661
5.196152422706632
4.358898943540674
4.242640687119285
3.3166247903554
8.12403840463596
4.58257569495584
5.744562646538029
7.280109889280518
6.708203932499369
5.830951894845301
5.385164807134504
7.0
6.164414002968976
4.58257569495584
5.477225575051661
5.916079783099616
5.196152422706632
7.874007874011811
7.0
5.0
6.164414002968976
5.385164807134504
6.4031242374328485
5.0990195135927845
5.477225575051661
4.58257569495584
3.1622776601683795
1.7320508075688772
2.8284271247461903
5.916079783099616
4.58257569495584
2.23606797749979
4.58257569495584
2.449489742783178
5.916079783099616
4.242640687119285
4.898979485566356
3.1622776601683795
2.8284271247461903
4.242640687119285
2.23606797749979
6.4031242374328485
3.4641016151377544
3.605551275463989
3.3166247903554
3.7416573867739413
2.449489742783178
3.605551275463989
2.23606797749979
10.723805294763608
5.744562646538029
3.3166247903554
3.3166247903554
3.605551275463989
4.358898943540674
3.0
3.605551275463989
3.7416573867739413
4.242640687119285
3.1622776601683795
4.358898943540674
2.449489742783178
2.23606797749979
3.0
5.0990195135927845
5.0990195135927845
5.477225575051661
3.605551275463989
5.0
5.196152422706632
2.449489742783178
4.123105625617661
10.04987562112089
5.196152422706632
3.1622776601683795
4.69041575982343
2.8284271247461903
6.4031242374328485
9.0
3.3166247903554
4.123105625617661
4.242640687119285
4.123105625617661
4.58257569495584
4.123105625617661
4.123105625617661
8.54400374531753
8.12403840463596
5.656854249492381
3.605551275463989
4.69041575982343
6.6332495807108
5.0
3.7416573867739413
10.488088481701515
6.324555320336759
5.0990195135927845
11.224972160321824
2.449489742783178
5.477225575051661
3.1622776601683795
3.0
2.449489742783178
4.242640687119285
5.744562646538029
5.196152422706632
2.8284271247461903
7.14142842854285
9.273618495495704
8.602325267042627
3.3166247903554
5.656854249492381
7.0710678118654755
5.916079783099616
7.54983443527075
6.4031242374328485
7.874007874011811
7.0710678118654755
9.797958971132712
7.14142842854285
10.04987562112089
13.152946437965905
7.14142842854285
6.708203932499369
5.916079783099616
3.0
5.385164807134504
4.47213595499958
5.0
4.123105625617661
3.1622776601683795
3.3166247903554
2.23606797749979
3.7416573867739413
3.605551275463989
8.306623862918075
4.123105625617661
3.0
2.449489742783178
7.3484692283495345
2.23606797749979
4.242640687119285
3.0
2.23606797749979
3.7416573867739413
5.477225575051661
3.1622776601683795
2.23606797749979
7.681145747868608
4.123105625617661
3.1622776601683795
3.0
4.58257569495584
3.7416573867739413
1.4142135623730951
4.898979485566356
4.123105625617661
6.48074069840786
4.898979485566356
3.605551275463989
2.449489742783178
3.7416573867739413
2.23606797749979
3.7416573867739413
5.0990195135927845
4.242640687119285
3.7416573867739413
4.358898943540674
4.358898943540674
3.7416573867739413
4.898979485566356
4.58257569495584
19.87460691435179
4.123105625617661
2.8284271247461903
3.1622776601683795
9.273618495495704
5.916079783099616
4.58257569495584
2.449489742783178
4.123105625617661
2.8284271247461903
4.242640687119285
5.0
4.123105625617661
7.483314773547883
6.782329983125268
3.7416573867739413
5.477225575051661
4.242640687119285
9.219544457292887
4.242640687119285
3.7416573867739413
12.806248474865697
8.306623862918075
5.830951894845301
11.180339887498949
4.242640687119285
6.164414002968976
1.4142135623730951
2.23606797749979
6.4031242374328485
4.242640687119285
5.196152422706632
6.48074069840786
6.164414002968976
4.47213595499958
2.449489742783178
8.12403840463596
7.3484692283495345
5.385164807134504
5.744562646538029
6.0
6.4031242374328485
5.916079783099616
10.44030650891055
5.830951894845301
7.0
5.744562646538029
10.04987562112089
8.06225774829855
5.916079783099616
5.385164807134504
3.3166247903554
4.123105625617661
5.656854249492381
3.605551275463989
2.23606797749979
2.449489742783178
5.0990195135927845
2.449489742783178
3.4641016151377544
3.605551275463989
2.23606797749979
7.615773105863909
3.3166247903554
3.7416573867739413
4.242640687119285
2.23606797749979
4.123105625617661
3.0
3.0
3.1622776601683795
2.23606797749979
4.358898943540674
2.23606797749979
9.1104335791443
3.0
4.58257569495584
4.69041575982343
0.0
3.3166247903554
1.4142135623730951
6.082762530298219
5.830951894845301
5.196152422706632
4.242640687119285
3.7416573867739413
2.8284271247461903
3.3166247903554
3.3166247903554
5.0990195135927845
3.0
2.449489742783178
4.898979485566356
3.0
4.58257569495584
3.4641016151377544
3.605551275463989
3.605551275463989
17.233687939614086
1.7320508075688772
2.0
4.69041575982343
7.280109889280518
4.358898943540674
3.1622776601683795
3.1622776601683795
4.123105625617661
4.358898943540674
3.0
5.385164807134504
3.7416573867739413
8.717797887081348
5.0990195135927845
6.4031242374328485
4.123105625617661
2.23606797749979
8.246211251235321
3.1622776601683795
3.605551275463989
13.601470508735444
10.198039027185569
7.0
11.74734012447073
3.3166247903554
7.0
8.774964387392123
2.0
3.7416573867739413
9.486832980505138
5.385164807134504
5.385164807134504
5.385164807134504
5.916079783099616
3.0
6.324555320336759
6.164414002968976
4.242640687119285
9.0
5.830951894845301
5.196152422706632
9.539392014169456
4.898979485566356
5.830951894845301
4.358898943540674
8.306623862918075
3.7416573867739413
7.280109889280518
7.0
7.3484692283495345
5.916079783099616
2.449489742783178
3.7416573867739413
5.0990195135927845
5.830951894845301
4.242640687119285
3.7416573867739413
3.605551275463989
6.782329983125268
2.23606797749979
4.47213595499958
2.449489742783178
6.082762530298219
3.0
3.1622776601683795
3.3166247903554
4.123105625617661
3.7416573867739413
3.0
2.23606797749979
3.3166247903554
1.7320508075688772
4.123105625617661
3.7416573867739413
7.14142842854285
4.123105625617661
4.47213595499958
5.0990195135927845
5.385164807134504
1.4142135623730951
2.23606797749979
9.055385138137417
4.123105625617661
3.7416573867739413
5.196152422706632
2.0
2.23606797749979
4.123105625617661
3.7416573867739413
5.916079783099616
4.358898943540674
2.23606797749979
2.449489742783178
4.0
3.7416573867739413
2.449489742783178
4.123105625617661
3.1622776601683795
13.152946437965905
5.744562646538029
4.242640687119285
3.7416573867739413
4.47213595499958
3.605551275463989
3.3166247903554
5.0
4.58257569495584
5.0990195135927845
7.0
6.4031242374328485
4.242640687119285
9.899494936611665
5.830951894845301
5.0990195135927845
3.3166247903554
3.1622776601683795
5.744562646538029
3.0
3.0
14.035668847618199
12.36931687685298
7.0710678118654755
1.0
4.242640687119285
8.06225774829855
3.4641016151377544
9.486832980505138
6.164414002968976
11.575836902790225
6.4031242374328485
5.830951894845301
5.830951894845301
6.164414002968976
4.242640687119285
6.782329983125268
6.0
5.385164807134504
8.306623862918075
5.744562646538029
5.0990195135927845
10.295630140987
5.830951894845301
4.47213595499958
4.123105625617661
7.211102550927978
4.898979485566356
7.681145747868608
5.385164807134504
5.385164807134504
6.164414002968976
2.449489742783178
2.449489742783178
1.4142135623730951
1.4142135623730951
3.7416573867739413
3.7416573867739413
5.385164807134504
1.4142135623730951
2.23606797749979
2.449489742783178
3.1622776601683795
5.196152422706632
3.1622776601683795
1.0
4.358898943540674
2.23606797749979
1.4142135623730951
1.4142135623730951
2.8284271247461903
1.4142135623730951
1.4142135623730951
4.242640687119285
2.8284271247461903
2.449489742783178
2.8284271247461903
3.3166247903554
4.242640687119285
4.358898943540674
2.449489742783178
1.4142135623730951
2.0
7.280109889280518
3.0
1.4142135623730951
3.1622776601683795
3.0
1.0
5.196152422706632
2.23606797749979
3.0
2.449489742783178
2.23606797749979
4.358898943540674
1.4142135623730951
3.7416573867739413
3.605551275463989
3.3166247903554
3.3166247903554
3.605551275463989
4.123105625617661
4.69041575982343
3.0
4.898979485566356
3.3166247903554
3.605551275463989
6.557438524302
12.328828005937952
5.744562646538029
3.605551275463989
8.54400374531753
4.358898943540674
4.58257569495584
6.48074069840786
6.324555320336759
5.916079783099616
1.4142135623730951
2.23606797749979
10.816653826391969
11.874342087037917
3.0
7.3484692283495345
3.7416573867739413
9.055385138137417
3.0
5.196152422706632
10.816653826391969
2.449489742783178
8.12403840463596
6.48074069840786
7.3484692283495345
5.477225575051661
4.58257569495584
6.6332495807108
6.48074069840786
8.48528137423857
6.164414002968976
6.6332495807108
5.744562646538029
4.58257569495584
6.164414002968976
9.9498743710662
9.433981132056603
5.916079783099616
3.0
3.7416573867739413
6.928203230275509
7.874007874011811
5.744562646538029
3.0
2.8284271247461903
3.7416573867739413
1.4142135623730951
2.449489742783178
1.7320508075688772
2.0
3.1622776601683795
1.4142135623730951
2.8284271247461903
2.23606797749979
4.58257569495584
3.605551275463989
2.23606797749979
4.123105625617661
1.7320508075688772
2.23606797749979
2.23606797749979
3.1622776601683795
4.242640687119285
3.0
4.242640687119285
2.0
2.23606797749979
6.0
3.0
3.7416573867739413
3.3166247903554
4.898979485566356
2.8284271247461903
6.557438524302
3.0
4.47213595499958
2.8284271247461903
4.123105625617661
1.4142135623730951
3.3166247903554
1.0
3.7416573867739413
2.23606797749979
5.0
3.1622776601683795
3.1622776601683795
2.449489742783178
3.605551275463989
3.0
3.0
2.449489742783178
3.3166247903554
3.7416573867739413
6.082762530298219
2.8284271247461903
10.04987562112089
5.0
3.0
4.898979485566356
7.0710678118654755
4.242640687119285
3.3166247903554
11.224972160321824
5.744562646538029
2.23606797749979
2.23606797749979
3.0
3.0
6.48074069840786
4.123105625617661
10.63014581273465
12.24744871391589
6.4031242374328485
8.0
4.58257569495584
6.557438524302
10.63014581273465
2.8284271247461903
5.0990195135927845
6.082762530298219
8.12403840463596
6.4031242374328485
4.58257569495584
5.916079783099616
5.916079783099616
5.916079783099616
2.449489742783178
6.324555320336759
5.744562646538029
7.0710678118654755
5.0990195135927845
9.695359714832659
6.782329983125268
8.774964387392123
10.198039027185569
5.830951894845301
5.385164807134504
6.782329983125268
4.358898943540674
6.557438524302
6.164414002968976
2.23606797749979
2.23606797749979
3.7416573867739413
3.4641016151377544
1.0
1.0
1.0
4.58257569495584
3.0
2.23606797749979
2.449489742783178
3.3166247903554
3.605551275463989
2.23606797749979
4.69041575982343
3.0
2.23606797749979
2.23606797749979
2.449489742783178
6.082762530298219
3.1622776601683795
1.7320508075688772
1.0
2.0
5.916079783099616
3.3166247903554
3.1622776601683795
2.23606797749979
5.0990195135927845
2.23606797749979
5.830951894845301
2.449489742783178
3.0
1.4142135623730951
3.0
2.0
3.1622776601683795
8.12403840463596
2.23606797749979
2.23606797749979
3.1622776601683795
3.3166247903554
1.7320508075688772
6.0
2.23606797749979
3.3166247903554
3.605551275463989
18.788294228055936
2.0
3.7416573867739413
2.449489742783178
5.196152422706632
3.605551275463989
10.04987562112089
1.7320508075688772
1.0
5.477225575051661
10.246950765959598
2.23606797749979
3.1622776601683795
11.090536506409418
3.3166247903554
4.47213595499958
3.3166247903554
5.916079783099616
4.242640687119285
2.0
5.477225575051661
9.055385138137417
10.344080432788601
2.8284271247461903
7.14142842854285
2.449489742783178
5.385164807134504
6.4031242374328485
3.605551275463989
7.280109889280518
5.0
7.681145747868608
2.0
3.1622776601683795
5.0990195135927845
5.477225575051661
6.164414002968976
4.358898943540674
9.273618495495704
6.48074069840786
6.164414002968976
9.16515138991168
9.273618495495704
4.898979485566356
8.0
7.3484692283495345
4.58257569495584
8.306623862918075
6.164414002968976
5.0990195135927845
8.774964387392123
5.916079783099616
3.605551275463989
3.1622776601683795
5.0990195135927845
4.69041575982343
5.830951894845301
2.23606797749979
2.23606797749979
5.656854249492381
3.605551275463989
4.123105625617661
3.1622776601683795
3.0
2.8284271247461903
3.605551275463989
2.8284271247461903
2.23606797749979
3.3166247903554
3.605551275463989
5.0990195135927845
2.23606797749979
7.483314773547883
3.605551275463989
2.23606797749979
2.0
2.0
1.4142135623730951
2.23606797749979
3.1622776601683795
2.449489742783178
2.23606797749979
6.48074069840786
3.7416573867739413
3.1622776601683795
4.358898943540674
2.23606797749979
2.0
6.4031242374328485
3.0
2.23606797749979
4.242640687119285
3.0
3.0
4.123105625617661
3.3166247903554
2.449489742783178
2.23606797749979
2.449489742783178
3.1622776601683795
4.358898943540674
5.196152422706632
3.1622776601683795
7.874007874011811
14.071247279470288
5.477225575051661
3.7416573867739413
5.744562646538029
8.660254037844387
4.58257569495584
3.3166247903554
6.164414002968976
6.6332495807108
2.449489742783178
5.0
8.06225774829855
3.1622776601683795
5.196152422706632
5.916079783099616
4.123105625617661
12.24744871391589
3.3166247903554
7.810249675906654
5.0990195135927845
6.48074069840786
5.0
3.4641016151377544
4.358898943540674
9.16515138991168
9.16515138991168
10.246950765959598
3.605551275463989
8.774964387392123
5.744562646538029
6.164414002968976
6.557438524302
8.306623862918075
6.557438524302
6.164414002968976
7.874007874011811
4.69041575982343
8.774964387392123
7.3484692283495345
8.306623862918075
6.708203932499369
7.681145747868608
6.0
6.557438524302
6.164414002968976
7.874007874011811
3.7416573867739413
4.242640687119285
3.7416573867739413
4.123105625617661
7.14142842854285
4.58257569495584
3.605551275463989
4.58257569495584
2.8284271247461903
2.23606797749979
1.0
3.1622776601683795
2.449489742783178
1.0
2.0
2.23606797749979
2.23606797749979
3.1622776601683795
4.898979485566356
2.23606797749979
3.605551275463989
4.242640687119285
2.23606797749979
1.4142135623730951
1.4142135623730951
2.0
2.0
3.7416573867739413
2.8284271247461903
3.3166247903554
5.916079783099616
3.3166247903554
3.605551275463989
3.0
3.3166247903554
3.1622776601683795
4.242640687119285
2.23606797749979
3.0
4.358898943540674
3.0
3.3166247903554
3.4641016151377544
5.0990195135927845
2.449489742783178
3.605551275463989
4.123105625617661
18.627936010197157
3.1622776601683795
4.123105625617661
4.242640687119285
3.1622776601683795
5.385164807134504
13.30413469565007
4.123105625617661
2.23606797749979
7.483314773547883
4.358898943540674
2.23606797749979
5.744562646538029
3.3166247903554
9.273618495495704
5.830951894845301
3.7416573867739413
6.164414002968976
8.48528137423857
3.0
5.385164807134504
6.48074069840786
12.12435565298214
10.392304845413264
4.123105625617661
5.385164807134504
1.7320508075688772
4.898979485566356
5.0990195135927845
3.605551275463989
5.0990195135927845
6.082762530298219
3.3166247903554
11.74734012447073
7.14142842854285
5.744562646538029
7.0710678118654755
4.123105625617661
6.164414002968976
6.4031242374328485
5.0990195135927845
5.196152422706632
6.4031242374328485
8.06225774829855
4.358898943540674
6.6332495807108
5.744562646538029
6.164414002968976
6.6332495807108
6.48074069840786
6.164414002968976
5.0990195135927845
4.58257569495584
4.242640687119285
4.123105625617661
5.477225575051661
5.0990195135927845
3.605551275463989
2.8284271247461903
1.0
2.23606797749979
3.7416573867739413
3.1622776601683795
3.1622776601683795
3.1622776601683795
4.123105625617661
3.7416573867739413
3.0
2.449489742783178
2.23606797749979
3.1622776601683795
2.23606797749979
3.7416573867739413
1.4142135623730951
2.23606797749979
3.3166247903554
3.3166247903554
3.3166247903554
1.4142135623730951
4.58257569495584
3.4641016151377544
5.0
5.385164807134504
3.3166247903554
2.23606797749979
5.744562646538029
3.0
2.23606797749979
4.242640687119285
3.7416573867739413
3.3166247903554
4.123105625617661
3.1622776601683795
3.1622776601683795
3.1622776601683795
3.3166247903554
4.123105625617661
8.12403840463596
3.7416573867739413
14.45683229480096
3.7416573867739413
5.656854249492381
5.0990195135927845
3.7416573867739413
8.774964387392123
8.774964387392123
2.23606797749979
4.242640687119285
7.681145747868608
7.681145747868608
3.1622776601683795
4.123105625617661
6.4031242374328485
6.0
2.23606797749979
4.58257569495584
7.54983443527075
4.898979485566356
4.242640687119285
10.63014581273465
6.708203932499369
11.180339887498949
7.0710678118654755
7.54983443527075
5.477225575051661
4.58257569495584
4.58257569495584
7.3484692283495345
4.358898943540674
4.898979485566356
5.0990195135927845
8.12403840463596
7.3484692283495345
8.06225774829855
6.164414002968976
6.708203932499369
4.123105625617661
6.708203932499369
3.0
4.123105625617661
9.16515138991168
6.164414002968976
7.0
6.6332495807108
6.557438524302
5.477225575051661
6.708203932499369
5.830951894845301
9.433981132056603
6.164414002968976
3.605551275463989
4.69041575982343
3.0
3.7416573867739413
4.242640687119285
2.8284271247461903
2.8284271247461903
2.449489742783178
8.602325267042627
2.449489742783178
3.7416573867739413
2.23606797749979
3.1622776601683795
2.0
3.605551275463989
1.4142135623730951
2.449489742783178
4.358898943540674
5.0990195135927845
4.123105625617661
1.4142135623730951
4.123105625617661
5.0
1.4142135623730951
3.0
3.605551275463989
3.605551275463989
0.0
1.4142135623730951
1.0
2.8284271247461903
7.0710678118654755
4.47213595499958
3.605551275463989
4.242640687119285
1.0
2.0
3.7416573867739413
3.0
3.3166247903554
3.0
3.3166247903554
4.358898943540674
3.1622776601683795
5.0990195135927845
2.8284271247461903
5.830951894845301
3.3166247903554
17.05872210923198
5.477225575051661
2.23606797749979
0.0
2.23606797749979
3.7416573867739413
10.04987562112089
3.605551275463989
3.7416573867739413
4.69041575982343
8.06225774829855
3.0
4.58257569495584
15.937377450509228
9.899494936611665
4.123105625617661
2.449489742783178
8.246211251235321
4.123105625617661
2.8284271247461903
1.4142135623730951
2.0
8.06225774829855
5.656854249492381
5.196152422706632
5.385164807134504
6.708203932499369
3.4641016151377544
8.774964387392123
6.782329983125268
5.916079783099616
9.273618495495704
3.1622776601683795
5.744562646538029
5.916079783099616
5.916079783099616
4.58257569495584
7.211102550927978
5.744562646538029
9.16515138991168
8.06225774829855
5.477225575051661
5.916079783099616
6.6332495807108
6.708203932499369
7.3484692283495345
7.681145747868608
8.48528137423857
9.0
5.477225575051661
4.58257569495584
3.3166247903554
4.123105625617661
3.3166247903554
2.8284271247461903
2.0
6.164414002968976
3.1622776601683795
2.8284271247461903
3.0
10.344080432788601
3.4641016151377544
1.4142135623730951
3.1622776601683795
2.8284271247461903
2.0
3.7416573867739413
2.8284271247461903
3.0
2.8284271247461903
2.8284271247461903
3.7416573867739413
3.7416573867739413
3.7416573867739413
6.782329983125268
3.605551275463989
3.7416573867739413
1.4142135623730951
1.4142135623730951
2.23606797749979
2.23606797749979
4.58257569495584
2.23606797749979
2.449489742783178
4.898979485566356
2.8284271247461903
3.605551275463989
2.0
3.605551275463989
5.385164807134504
2.23606797749979
3.0
1.4142135623730951
1.4142135623730951
2.449489742783178
3.605551275463989
8.602325267042627
4.47213595499958
3.3166247903554
2.449489742783178
4.123105625617661
1.7320508075688772
4.47213595499958
6.164414002968976
3.3166247903554
4.47213595499958
5.385164807134504
3.3166247903554
4.123105625617661
4.242640687119285
8.602325267042627
10.04987562112089
3.1622776601683795
4.58257569495584
6.4031242374328485
7.0
3.605551275463989
2.23606797749979
9.1104335791443
11.575836902790225
9.219544457292887
5.916079783099616
6.164414002968976
7.483314773547883
5.0
2.0
7.681145747868608
5.0990195135927845
6.4031242374328485
5.830951894845301
8.602325267042627
3.3166247903554
6.48074069840786
8.366600265340756
6.4031242374328485
7.280109889280518
5.385164807134504
7.810249675906654
6.164414002968976
7.0
7.54983443527075
3.605551275463989
7.3484692283495345
7.3484692283495345
7.0710678118654755
8.831760866327848
7.874007874011811
7.0710678118654755
4.58257569495584
4.123105625617661
4.58257569495584
4.69041575982343
1.4142135623730951
3.0
5.744562646538029
2.23606797749979
2.23606797749979
2.449489742783178
2.23606797749979
6.708203932499369
3.1622776601683795
2.23606797749979
2.0
1.4142135623730951
0.0
6.082762530298219
3.605551275463989
3.3166247903554
4.47213595499958
3.1622776601683795
2.23606797749979
4.123105625617661
2.449489742783178
3.3166247903554
4.242640687119285
3.605551275463989
4.58257569495584
3.0
3.3166247903554
3.7416573867739413
4.123105625617661
3.7416573867739413
3.605551275463989
2.23606797749979
2.23606797749979
2.449489742783178
2.23606797749979
4.123105625617661
2.0
4.242640687119285
4.123105625617661
4.242640687119285
4.242640687119285
3.4641016151377544
6.4031242374328485
4.123105625617661
17.944358444926362
1.4142135623730951
2.23606797749979
3.7416573867739413
1.4142135623730951
5.0990195135927845
6.164414002968976
4.242640687119285
2.8284271247461903
4.123105625617661
5.477225575051661
3.605551275463989
4.47213595499958
7.0
3.7416573867739413
4.123105625617661
8.774964387392123
7.3484692283495345
4.58257569495584
11.357816691600547
6.082762530298219
5.196152422706632
4.358898943540674
3.0
5.385164807134504
10.246950765959598
3.1622776601683795
6.4031242374328485
7.0
6.708203932499369
5.744562646538029
7.615773105863909
5.744562646538029
5.477225575051661
5.385164807134504
3.7416573867739413
4.123105625617661
4.123105625617661
5.477225575051661
6.557438524302
9.486832980505138
6.6332495807108
5.0990195135927845
6.6332495807108
5.744562646538029
5.916079783099616
4.123105625617661
6.4031242374328485
5.744562646538029
6.164414002968976
3.3166247903554
5.830951894845301
3.7416573867739413
4.242640687119285
2.23606797749979
5.916079783099616
3.7416573867739413
3.7416573867739413
3.0
3.7416573867739413
6.782329983125268
2.0
2.0
3.1622776601683795
3.1622776601683795
3.0
7.3484692283495345
4.242640687119285
1.4142135623730951
3.605551275463989
2.23606797749979
2.23606797749979
1.4142135623730951
1.0
2.23606797749979
2.449489742783178
4.123105625617661
2.23606797749979
3.605551275463989
2.23606797749979
4.123105625617661
3.0
2.449489742783178
3.7416573867739413
4.123105625617661
3.7416573867739413
2.449489742783178
5.0990195135927845
1.0
2.449489742783178
4.123105625617661
3.7416573867739413
3.4641016151377544
3.7416573867739413
3.7416573867739413
6.164414002968976
13.564659966250536
3.605551275463989
4.58257569495584
5.196152422706632
4.0
3.3166247903554
2.449489742783178
6.708203932499369
3.1622776601683795
1.0
6.48074069840786
4.123105625617661
2.23606797749979
1.7320508075688772
9.695359714832659
7.14142842854285
2.449489742783178
4.69041575982343
5.477225575051661
7.54983443527075
6.082762530298219
2.8284271247461903
10.198039027185569
4.123105625617661
6.48074069840786
10.04987562112089
8.306623862918075
2.23606797749979
6.082762530298219
2.8284271247461903
5.477225575051661
6.782329983125268
6.0
6.4031242374328485
9.433981132056603
5.477225575051661
7.0710678118654755
4.242640687119285
6.164414002968976
4.358898943540674
7.810249675906654
2.449489742783178
5.916079783099616
5.385164807134504
7.681145747868608
5.385164807134504
7.0
7.0710678118654755
5.744562646538029
4.69041575982343
6.164414002968976
5.0990195135927845
6.708203932499369
4.242640687119285
3.3166247903554
2.8284271247461903
5.0990195135927845
4.123105625617661
5.0990195135927845
3.605551275463989
4.58257569495584
1.4142135623730951
2.449489742783178
4.47213595499958
1.7320508075688772
3.1622776601683795
2.449489742783178
8.246211251235321
3.7416573867739413
1.4142135623730951
2.23606797749979
5.830951894845301
1.0
2.23606797749979
5.196152422706632
3.7416573867739413
3.1622776601683795
3.605551275463989
3.3166247903554
4.358898943540674
1.4142135623730951
3.0
3.7416573867739413
2.23606797749979
2.23606797749979
2.23606797749979
4.58257569495584
3.7416573867739413
3.0
1.4142135623730951
2.449489742783178
2.0
0.0
1.7320508075688772
1.4142135623730951
2.449489742783178
2.449489742783178
2.0
4.242640687119285
13.490737563232042
4.0
3.4641016151377544
4.242640687119285
3.3166247903554
4.123105625617661
2.23606797749979
6.082762530298219
3.605551275463989
3.0
7.0
3.7416573867739413
0.0
3.1622776601683795
4.58257569495584
6.708203932499369
3.1622776601683795
2.8284271247461903
3.605551275463989
6.6332495807108
2.8284271247461903
4.242640687119285
4.123105625617661
5.477225575051661
3.7416573867739413
10.198039027185569
6.708203932499369
3.0
5.196152422706632
6.4031242374328485
7.0710678118654755
0.0
4.58257569495584
5.196152422706632
5.477225575051661
5.477225575051661
7.483314773547883
7.874007874011811
5.385164807134504
4.69041575982343
2.8284271247461903
3.4641016151377544
4.123105625617661
5.0
5.385164807134504
6.6332495807108
7.0
4.47213595499958
5.385164807134504
6.164414002968976
4.58257569495584
6.48074069840786
5.744562646538029
3.605551275463989
3.3166247903554
4.123105625617661
8.12403840463596
7.874007874011811
3.605551275463989
3.3166247903554
3.0
3.3166247903554
3.3166247903554
3.3166247903554
3.3166247903554
3.605551275463989
3.3166247903554
5.0990195135927845
3.3166247903554
3.605551275463989
2.0
2.8284271247461903
3.605551275463989
5.385164807134504
0.0
3.1622776601683795
3.605551275463989
6.48074069840786
1.7320508075688772
2.23606797749979
3.1622776601683795
1.4142135623730951
3.7416573867739413
4.358898943540674
3.1622776601683795
1.0
3.0
3.0
3.1622776601683795
2.23606797749979
4.0
1.4142135623730951
3.7416573867739413
2.23606797749979
2.0
3.1622776601683795
1.0
3.605551275463989
3.605551275463989
12.449899597988733
3.7416573867739413
3.7416573867739413
4.58257569495584
6.6332495807108
1.7320508075688772
4.242640687119285
11.180339887498949
2.23606797749979
3.7416573867739413
3.1622776601683795
5.744562646538029
2.23606797749979
3.0
12.727922061357855
7.280109889280518
2.449489742783178
3.3166247903554
9.695359714832659
3.7416573867739413
4.123105625617661
3.1622776601683795
6.782329983125268
7.681145747868608
5.0990195135927845
5.385164807134504
5.477225575051661
4.47213595499958
2.449489742783178
5.196152422706632
9.539392014169456
1.4142135623730951
6.4031242374328485
5.744562646538029
5.477225575051661
5.385164807134504
3.1622776601683795
4.898979485566356
2.0
3.3166247903554
3.7416573867739413
4.242640687119285
4.58257569495584
6.782329983125268
6.708203932499369
7.681145747868608
6.4031242374328485
4.898979485566356
5.477225575051661
6.164414002968976
8.602325267042627
6.6332495807108
6.782329983125268
3.4641016151377544
4.242640687119285
3.1622776601683795
3.3166247903554
7.615773105863909
3.0
7.211102550927978
3.0
4.123105625617661
3.605551275463989
4.123105625617661
4.69041575982343
5.0990195135927845
2.8284271247461903
7.874007874011811
3.7416573867739413
3.7416573867739413
4.123105625617661
2.23606797749979
4.123105625617661
0.0
3.3166247903554
3.1622776601683795
5.744562646538029
6.557438524302
3.3166247903554
2.449489742783178
1.0
3.1622776601683795
3.605551275463989
2.449489742783178
2.449489742783178
1.0
3.605551275463989
3.7416573867739413
4.358898943540674
2.8284271247461903
5.477225575051661
3.0
3.605551275463989
3.1622776601683795
3.1622776601683795
3.7416573867739413
3.1622776601683795
5.196152422706632
2.23606797749979
12.68857754044952
3.4641016151377544
3.0
4.123105625617661
3.0
4.123105625617661
3.605551275463989
11.224972160321824
3.0
3.7416573867739413
6.48074069840786
2.23606797749979
4.123105625617661
3.3166247903554
9.273618495495704
5.385164807134504
2.23606797749979
5.0
1.7320508075688772
7.3484692283495345
4.69041575982343
2.449489742783178
7.3484692283495345
6.164414002968976
5.385164807134504
4.58257569495584
3.7416573867739413
6.782329983125268
5.196152422706632
2.23606797749979
6.782329983125268
6.48074069840786
5.196152422706632
6.164414002968976
5.477225575051661
4.58257569495584
6.4031242374328485
3.605551275463989
4.0
4.58257569495584
2.23606797749979
5.916079783099616
3.0
7.54983443527075
6.164414002968976
7.211102550927978
5.0990195135927845
5.916079783099616
5.916079783099616
7.3484692283495345
7.3484692283495345
6.6332495807108
3.3166247903554
3.7416573867739413
2.449489742783178
2.8284271247461903
6.782329983125268
2.23606797749979
4.123105625617661
6.0
5.385164807134504
4.58257569495584
2.23606797749979
4.242640687119285
2.23606797749979
4.358898943540674
5.744562646538029
3.3166247903554
2.23606797749979
2.8284271247461903
2.8284271247461903
3.1622776601683795
2.8284271247461903
3.3166247903554
4.47213595499958
3.605551275463989
2.23606797749979
3.4641016151377544
3.605551275463989
3.605551275463989
3.1622776601683795
2.449489742783178
2.449489742783178
5.0990195135927845
3.7416573867739413
3.7416573867739413
2.23606797749979
4.123105625617661
3.7416573867739413
5.0990195135927845
3.7416573867739413
2.449489742783178
3.605551275463989
2.23606797749979
3.3166247903554
5.0990195135927845
1.7320508075688772
5.916079783099616
12.727922061357855
2.23606797749979
2.23606797749979
3.0
6.4031242374328485
2.0
3.0
10.246950765959598
2.8284271247461903
5.385164807134504
4.58257569495584
3.7416573867739413
3.7416573867739413
2.23606797749979
11.874342087037917
6.48074069840786
4.58257569495584
4.58257569495584
5.0990195135927845
6.4031242374328485
4.358898943540674
5.0
3.605551275463989
5.0990195135927845
6.782329983125268
4.47213595499958
5.0
5.385164807134504
5.830951894845301
5.196152422706632
2.0
5.385164807134504
9.539392014169456
5.916079783099616
3.4641016151377544
5.477225575051661
5.916079783099616
4.123105625617661
9.695359714832659
1.0
5.385164807134504
5.385164807134504
5.0990195135927845
3.1622776601683795
7.54983443527075
5.744562646538029
2.449489742783178
5.830951894845301
5.477225575051661
4.898979485566356
3.3166247903554
6.6332495807108
5.744562646538029
2.449489742783178
3.3166247903554
3.1622776601683795
2.8284271247461903
3.1622776601683795
3.3166247903554
4.69041575982343
2.23606797749979
6.324555320336759
4.0
3.7416573867739413
4.242640687119285
1.0
2.8284271247461903
3.7416573867739413
4.242640687119285
2.23606797749979
3.605551275463989
2.8284271247461903
3.1622776601683795
1.4142135623730951
4.69041575982343
2.8284271247461903
3.1622776601683795
1.4142135623730951
3.0
2.8284271247461903
2.0
3.605551275463989
2.23606797749979
3.0
3.0
2.23606797749979
3.4641016151377544
3.1622776601683795
4.69041575982343
3.0
5.0990195135927845
5.830951894845301
1.0
3.4641016151377544
5.385164807134504
3.3166247903554
4.69041575982343
5.385164807134504
3.3166247903554
10.099504938362077
3.7416573867739413
4.898979485566356
3.605551275463989
4.898979485566356
3.3166247903554
1.4142135623730951
9.539392014169456
2.0
4.123105625617661
5.0990195135927845
3.0
4.123105625617661
4.358898943540674
13.341664064126334
7.280109889280518
3.3166247903554
5.385164807134504
7.54983443527075
3.7416573867739413
4.242640687119285
6.48074069840786
7.0710678118654755
9.273618495495704
7.681145747868608
7.280109889280518
1.7320508075688772
3.605551275463989
4.242640687119285
4.123105625617661
1.0
5.196152422706632
6.557438524302
5.477225575051661
4.242640687119285
5.916079783099616
5.196152422706632
4.58257569495584
5.196152422706632
5.385164807134504
3.7416573867739413
7.3484692283495345
6.164414002968976
6.164414002968976
12.68857754044952
5.744562646538029
3.605551275463989
5.385164807134504
5.477225575051661
3.3166247903554
4.123105625617661
5.385164807134504
5.830951894845301
5.385164807134504
3.0
4.123105625617661
5.477225575051661
3.605551275463989
3.605551275463989
4.58257569495584
2.23606797749979
2.8284271247461903
4.123105625617661
4.69041575982343
1.7320508075688772
2.0
4.58257569495584
3.7416573867739413
2.0
2.8284271247461903
2.23606797749979
3.0
3.1622776601683795
1.4142135623730951
5.744562646538029
3.0
1.0
2.23606797749979
5.477225575051661
4.242640687119285
2.23606797749979
4.47213595499958
3.605551275463989
2.23606797749979
3.7416573867739413
2.23606797749979
3.7416573867739413
3.0
3.1622776601683795
3.3166247903554
5.385164807134504
4.58257569495584
4.242640687119285
3.605551275463989
2.23606797749979
5.477225575051661
3.0
3.7416573867739413
1.4142135623730951
9.797958971132712
3.7416573867739413
4.242640687119285
3.605551275463989
7.615773105863909
3.7416573867739413
2.449489742783178
8.306623862918075
3.7416573867739413
3.3166247903554
2.0
3.3166247903554
3.605551275463989
6.4031242374328485
10.246950765959598
3.7416573867739413
2.23606797749979
7.0710678118654755
6.0
3.3166247903554
5.385164807134504
5.0990195135927845
9.899494936611665
6.164414002968976
4.69041575982343
3.1622776601683795
4.0
4.123105625617661
4.58257569495584
3.3166247903554
6.708203932499369
5.0990195135927845
6.48074069840786
1.7320508075688772
6.782329983125268
6.4031242374328485
5.477225575051661
3.7416573867739413
6.48074069840786
5.916079783099616
2.8284271247461903
2.449489742783178
4.242640687119285
5.385164807134504
5.916079783099616
5.385164807134504
12.68857754044952
4.123105625617661
5.830951894845301
4.242640687119285
6.48074069840786
5.916079783099616
6.164414002968976
4.242640687119285
4.123105625617661
1.7320508075688772
5.0
3.605551275463989
3.1622776601683795
2.449489742783178
5.477225575051661
2.449489742783178
2.449489742783178
7.483314773547883
2.449489742783178
4.358898943540674
6.708203932499369
2.0
3.7416573867739413
3.1622776601683795
3.1622776601683795
4.58257569495584
5.656854249492381
1.0
4.0
3.605551275463989
4.58257569495584
3.7416573867739413
4.123105625617661
3.1622776601683795
3.0
5.477225575051661
2.8284271247461903
5.196152422706632
1.7320508075688772
3.7416573867739413
3.1622776601683795
0.0
3.1622776601683795
2.449489742783178
6.164414002968976
4.358898943540674
4.898979485566356
3.7416573867739413
4.123105625617661
2.8284271247461903
5.0990195135927845
4.47213595499958
5.0990195135927845
1.7320508075688772
6.48074069840786
2.449489742783178
2.23606797749979
5.744562646538029
2.23606797749979
3.605551275463989
6.782329983125268
4.123105625617661
2.449489742783178
5.0990195135927845
4.123105625617661
4.123105625617661
6.4031242374328485
5.916079783099616
2.0
5.196152422706632
7.3484692283495345
4.47213595499958
2.449489742783178
1.0
8.831760866327848
11.224972160321824
4.0
5.0990195135927845
1.0
5.0990195135927845
4.47213595499958
5.0990195135927845
3.0
7.3484692283495345
5.0990195135927845
5.916079783099616
3.1622776601683795
5.477225575051661
6.324555320336759
7.3484692283495345
4.123105625617661
6.4031242374328485
6.4031242374328485
3.7416573867739413
3.7416573867739413
8.602325267042627
2.8284271247461903
7.14142842854285
5.916079783099616
7.810249675906654
4.358898943540674
5.477225575051661
3.1622776601683795
6.4031242374328485
7.0
5.830951894845301
3.7416573867739413
4.47213595499958
3.1622776601683795
8.94427190999916
3.605551275463989
2.23606797749979
3.0
3.0
4.123105625617661
2.23606797749979
6.164414002968976
3.4641016151377544
4.358898943540674
3.7416573867739413
0.0
5.0990195135927845
3.605551275463989
5.385164807134504
4.358898943540674
2.449489742783178
3.0
4.242640687119285
4.47213595499958
3.605551275463989
4.358898943540674
4.242640687119285
2.449489742783178
2.0
5.477225575051661
2.23606797749979
4.123105625617661
3.3166247903554
1.4142135623730951
3.4641016151377544
3.7416573867739413
5.0
3.0
5.477225575051661
3.7416573867739413
5.385164807134504
3.3166247903554
2.23606797749979
5.477225575051661
4.242640687119285
2.449489742783178
4.58257569495584
3.1622776601683795
7.681145747868608
1.0
1.4142135623730951
4.123105625617661
2.449489742783178
3.605551275463989
6.708203932499369
4.242640687119285
4.58257569495584
3.4641016151377544
3.605551275463989
4.242640687119285
3.7416573867739413
4.47213595499958
6.4031242374328485
4.47213595499958
3.7416573867739413
3.7416573867739413
2.449489742783178
3.7416573867739413
5.385164807134504
7.54983443527075
7.0710678118654755
5.385164807134504
2.449489742783178
4.123105625617661
5.385164807134504
4.242640687119285
5.385164807134504
6.4031242374328485
6.782329983125268
6.164414002968976
3.1622776601683795
3.0
7.810249675906654
3.605551275463989
10.295630140987
3.0
6.557438524302
5.0990195135927845
5.830951894845301
7.3484692283495345
2.23606797749979
5.916079783099616
6.4031242374328485
6.48074069840786
4.58257569495584
5.744562646538029
5.830951894845301
4.898979485566356
7.615773105863909
5.385164807134504
2.8284271247461903
4.58257569495584
3.605551275463989
7.681145747868608
3.3166247903554
2.23606797749979
3.1622776601683795
4.358898943540674
2.449489742783178
3.7416573867739413
4.358898943540674
3.3166247903554
2.8284271247461903
3.605551275463989
4.898979485566356
3.3166247903554
4.242640687119285
3.605551275463989
3.605551275463989
3.0
5.0
2.449489742783178
2.23606797749979
3.605551275463989
4.47213595499958
5.744562646538029
4.69041575982343
3.1622776601683795
5.744562646538029
3.0
6.082762530298219
3.0
2.23606797749979
3.0
3.0
2.8284271247461903
2.8284271247461903
3.0
3.3166247903554
5.196152422706632
1.0
2.23606797749979
3.605551275463989
2.23606797749979
4.58257569495584
2.449489742783178
1.4142135623730951
9.486832980505138
1.0
3.7416573867739413
3.7416573867739413
2.23606797749979
3.1622776601683795
5.0990195135927845
5.196152422706632
5.477225575051661
2.449489742783178
5.916079783099616
3.3166247903554
7.0710678118654755
1.7320508075688772
4.58257569495584
4.358898943540674
7.14142842854285
2.23606797749979
15.84297951775486
7.280109889280518
9.1104335791443
5.196152422706632
6.557438524302
4.58257569495584
5.916079783099616
5.0990195135927845
8.06225774829855
5.385164807134504
2.449489742783178
4.242640687119285
3.0
3.605551275463989
4.123105625617661
4.242640687119285
3.7416573867739413
6.4031242374328485
7.54983443527075
7.0
3.0
5.477225575051661
6.0
6.4031242374328485
7.280109889280518
3.1622776601683795
5.830951894845301
7.483314773547883
5.744562646538029
5.744562646538029
4.358898943540674
8.774964387392123
7.0710678118654755
3.1622776601683795
4.358898943540674
4.47213595499958
6.782329983125268
3.7416573867739413
3.0
4.123105625617661
3.1622776601683795
2.449489742783178
3.7416573867739413
2.8284271247461903
2.8284271247461903
2.23606797749979
4.242640687119285
3.0
3.7416573867739413
1.7320508075688772
3.7416573867739413
1.0
2.0
3.1622776601683795
3.7416573867739413
3.1622776601683795
1.4142135623730951
2.449489742783178
5.830951894845301
3.605551275463989
1.4142135623730951
3.0
4.58257569495584
3.3166247903554
4.242640687119285
3.0
3.1622776601683795
3.3166247903554
4.123105625617661
3.1622776601683795
3.0
3.0
1.0
4.47213595499958
2.449489742783178
1.7320508075688772
4.0
3.605551275463989
4.47213595499958
3.1622776601683795
4.47213595499958
1.0
2.23606797749979
3.0
3.1622776601683795
6.48074069840786
10.0
2.449489742783178
3.4641016151377544
2.23606797749979
3.7416573867739413
4.358898943540674
4.123105625617661
2.23606797749979
6.782329983125268
5.0990195135927845
5.196152422706632
5.0990195135927845
2.8284271247461903
9.433981132056603
8.06225774829855
6.48074069840786
6.6332495807108
3.7416573867739413
4.69041575982343
5.385164807134504
5.196152422706632
8.12403840463596
7.54983443527075
3.7416573867739413
3.7416573867739413
3.0
2.23606797749979
4.123105625617661
6.082762530298219
3.0
3.3166247903554
8.12403840463596
4.123105625617661
6.708203932499369
5.830951894845301
4.123105625617661
4.69041575982343
8.774964387392123
5.916079783099616
1.4142135623730951
8.366600265340756
5.916079783099616
5.196152422706632
4.242640687119285
4.898979485566356
6.0
3.7416573867739413
3.7416573867739413
4.242640687119285
6.164414002968976
4.58257569495584
4.242640687119285
3.1622776601683795
5.0990195135927845
4.898979485566356
3.3166247903554
4.123105625617661
2.0
4.47213595499958
3.1622776601683795
1.0
3.7416573867739413
1.7320508075688772
3.1622776601683795
2.449489742783178
3.0
3.7416573867739413
2.8284271247461903
3.1622776601683795
3.7416573867739413
1.0
5.0990195135927845
3.1622776601683795
2.449489742783178
2.449489742783178
3.4641016151377544
2.23606797749979
4.358898943540674
1.4142135623730951
3.1622776601683795
3.7416573867739413
1.4142135623730951
2.0
4.358898943540674
3.605551275463989
1.4142135623730951
3.7416573867739413
3.3166247903554
2.23606797749979
4.242640687119285
3.1622776601683795
4.123105625617661
3.0
7.14142842854285
2.0
1.0
4.0
3.1622776601683795
7.681145747868608
4.69041575982343
6.082762530298219
4.242640687119285
5.916079783099616
5.916079783099616
1.7320508075688772
4.123105625617661
3.1622776601683795
3.3166247903554
2.449489742783178
3.4641016151377544
7.14142842854285
3.0
2.0
5.385164807134504
5.385164807134504
4.123105625617661
9.0
7.0710678118654755
5.0990195135927845
5.0990195135927845
5.0
6.4031242374328485
4.123105625617661
7.280109889280518
3.7416573867739413
4.123105625617661
4.47213595499958
4.58257569495584
6.0
4.358898943540674
4.242640687119285
4.358898943540674
8.12403840463596
3.7416573867739413
4.58257569495584
4.69041575982343
7.280109889280518
6.708203932499369
2.23606797749979
8.831760866327848
7.0
6.708203932499369
5.744562646538029
6.164414002968976
5.0
3.7416573867739413
2.449489742783178
2.449489742783178
5.916079783099616
1.7320508075688772
3.1622776601683795
3.3166247903554
4.358898943540674
3.0
4.47213595499958
2.23606797749979
3.0
3.1622776601683795
4.123105625617661
3.1622776601683795
3.1622776601683795
1.4142135623730951
5.385164807134504
5.830951894845301
3.7416573867739413
3.3166247903554
3.605551275463989
3.3166247903554
2.8284271247461903
5.385164807134504
3.3166247903554
3.3166247903554
4.123105625617661
4.242640687119285
1.0
2.449489742783178
1.4142135623730951
3.3166247903554
2.8284271247461903
2.449489742783178
5.385164807134504
3.1622776601683795
4.123105625617661
3.0
2.8284271247461903
4.69041575982343
2.8284271247461903
3.605551275463989
3.605551275463989
2.23606797749979
2.8284271247461903
1.7320508075688772
4.242640687119285
2.23606797749979
1.7320508075688772
4.0
4.123105625617661
1.7320508075688772
4.242640687119285
3.7416573867739413
2.23606797749979
2.23606797749979
4.123105625617661
2.449489742783178
3.1622776601683795
3.0
5.385164807134504
3.7416573867739413
4.898979485566356
4.242640687119285
3.3166247903554
4.123105625617661
4.58257569495584
5.477225575051661
9.055385138137417
6.082762530298219
5.916079783099616
5.385164807134504
4.242640687119285
4.58257569495584
5.744562646538029
5.916079783099616
6.324555320336759
3.3166247903554
2.449489742783178
5.830951894845301
3.3166247903554
5.830951894845301
2.8284271247461903
5.0990195135927845
4.58257569495584
3.3166247903554
5.744562646538029
7.874007874011811
5.385164807134504
5.830951894845301
6.4031242374328485
3.3166247903554
8.306623862918075
5.385164807134504
5.916079783099616
6.164414002968976
6.0
6.4031242374328485
3.7416573867739413
2.449489742783178
4.123105625617661
3.1622776601683795
3.0
1.4142135623730951
3.7416573867739413
3.0
2.23606797749979
3.3166247903554
2.23606797749979
2.449489742783178
4.358898943540674
1.7320508075688772
2.449489742783178
2.23606797749979
3.1622776601683795
6.4031242374328485
3.1622776601683795
3.1622776601683795
1.0
3.7416573867739413
3.1622776601683795
1.0
2.23606797749979
2.449489742783178
4.898979485566356
2.0
3.0
3.1622776601683795
1.7320508075688772
3.3166247903554
4.123105625617661
3.7416573867739413
4.0
5.744562646538029
2.449489742783178
2.449489742783178
3.0
3.7416573867739413
4.123105625617661
1.4142135623730951
7.54983443527075
2.23606797749979
1.0
2.0
3.3166247903554
4.58257569495584
1.0
2.23606797749979
3.7416573867739413
2.23606797749979
2.23606797749979
4.123105625617661
4.123105625617661
2.23606797749979
2.449489742783178
5.744562646538029
3.0
1.0
2.23606797749979
7.14142842854285
4.898979485566356
3.0
6.708203932499369
7.0710678118654755
2.449489742783178
5.477225575051661
5.477225575051661
12.206555615733702
4.242640687119285
7.0710678118654755
5.0
3.3166247903554
8.06225774829855
4.123105625617661
5.0990195135927845
2.0
5.477225575051661
2.449489742783178
6.164414002968976
3.3166247903554
4.123105625617661
2.449489742783178
7.483314773547883
5.196152422706632
4.898979485566356
3.0
8.306623862918075
5.0990195135927845
5.196152422706632
4.898979485566356
4.358898943540674
2.449489742783178
3.3166247903554
6.164414002968976
6.164414002968976
8.774964387392123
5.0990195135927845
2.23606797749979
1.4142135623730951
3.605551275463989
3.1622776601683795
4.47213595499958
5.0990195135927845
3.3166247903554
3.0
3.605551275463989
4.242640687119285
3.0
2.8284271247461903
1.7320508075688772
3.0
3.0
2.23606797749979
7.681145747868608
3.0
2.23606797749979
3.7416573867739413
4.123105625617661
4.358898943540674
3.605551275463989
1.7320508075688772
1.7320508075688772
3.1622776601683795
1.0
3.7416573867739413
2.449489742783178
3.1622776601683795
3.0
1.0
1.7320508075688772
4.47213595499958
2.23606797749979
3.3166247903554
2.23606797749979
3.0
4.69041575982343
2.0
2.8284271247461903
1.0
1.0
2.23606797749979
3.3166247903554
3.1622776601683795
3.605551275463989
3.605551275463989
1.4142135623730951
2.23606797749979
2.23606797749979
3.1622776601683795
2.8284271247461903
4.123105625617661
4.242640687119285
2.449489742783178
2.449489742783178
3.7416573867739413
3.605551275463989
3.1622776601683795
3.0
4.242640687119285
2.23606797749979
3.0
6.4031242374328485
8.12403840463596
2.449489742783178
5.744562646538029
6.557438524302
11.74734012447073
5.477225575051661
6.6332495807108
5.916079783099616
4.47213595499958
7.0
8.0
5.0990195135927845
3.3166247903554
2.449489742783178
5.0
4.69041575982343
2.23606797749979
3.605551275463989
3.7416573867739413
7.54983443527075
5.477225575051661
2.0
4.123105625617661
9.273618495495704
6.708203932499369
6.164414002968976
5.830951894845301
8.06225774829855
5.385164807134504
1.0
6.4031242374328485
5.477225575051661
7.874007874011811
5.830951894845301
3.0
4.58257569495584
3.3166247903554
3.1622776601683795
5.385164807134504
6.164414002968976
2.449489742783178
3.3166247903554
4.58257569495584
5.385164807134504
4.58257569495584
5.830951894845301
4.123105625617661
2.23606797749979
2.449489742783178
2.23606797749979
3.0
3.605551275463989
2.449489742783178
4.242640687119285
3.4641016151377544
4.123105625617661
1.7320508075688772
2.449489742783178
3.0
2.449489742783178
3.0
3.7416573867739413
3.1622776601683795
2.23606797749979
1.0
4.242640687119285
1.4142135623730951
3.0
5.477225575051661
4.123105625617661
2.449489742783178
3.3166247903554
3.0
4.69041575982343
3.0
1.7320508075688772
3.605551275463989
0.0
3.0
2.23606797749979
4.242640687119285
1.7320508075688772
2.8284271247461903
3.0
5.196152422706632
4.123105625617661
4.242640687119285
3.7416573867739413
2.449489742783178
4.242640687119285
2.0
1.7320508075688772
5.0
1.4142135623730951
4.242640687119285
4.898979485566356
5.477225575051661
2.449489742783178
6.782329983125268
5.477225575051661
5.916079783099616
7.14142842854285
6.324555320336759
11.489125293076057
5.0
3.605551275463989
7.3484692283495345
4.123105625617661
6.4031242374328485
2.23606797749979
7.3484692283495345
4.242640687119285
2.23606797749979
3.0
3.3166247903554
4.123105625617661
2.0
4.47213595499958
4.123105625617661
5.744562646538029
3.0
3.7416573867739413
4.898979485566356
8.48528137423857
4.123105625617661
6.164414002968976
6.557438524302
6.782329983125268
3.0
3.7416573867739413
5.477225575051661
7.874007874011811
5.744562646538029
5.0990195135927845
5.0
4.123105625617661
5.916079783099616
2.8284271247461903
5.916079783099616
2.23606797749979
2.449489742783178
4.123105625617661
5.0990195135927845
5.385164807134504
4.242640687119285
3.605551275463989
2.449489742783178
3.605551275463989
4.0
3.0
2.23606797749979
3.3166247903554
3.1622776601683795
4.358898943540674
3.7416573867739413
2.23606797749979
1.7320508075688772
1.4142135623730951
2.449489742783178
2.0
3.0
2.23606797749979
3.3166247903554
4.358898943540674
5.0
2.23606797749979
3.7416573867739413
5.0990195135927845
3.3166247903554
5.0990195135927845
3.3166247903554
3.605551275463989
1.7320508075688772
4.123105625617661
3.1622776601683795
3.1622776601683795
2.23606797749979
5.0990195135927845
1.4142135623730951
4.58257569495584
1.0
1.0
3.3166247903554
2.23606797749979
4.123105625617661
2.23606797749979
1.4142135623730951
4.242640687119285
4.358898943540674
3.1622776601683795
2.0
3.0
2.23606797749979
2.23606797749979
3.0
7.874007874011811
5.0990195135927845
6.4031242374328485
8.306623862918075
5.0990195135927845
6.164414002968976
3.605551275463989
15.0996688705415
2.0
4.58257569495584
4.123105625617661
5.196152422706632
4.58257569495584
1.7320508075688772
3.0
10.63014581273465
2.449489742783178
4.58257569495584
4.123105625617661
2.449489742783178
2.449489742783178
5.744562646538029
5.477225575051661
3.0
3.0
6.164414002968976
5.0990195135927845
1.0
6.082762530298219
3.7416573867739413
3.605551275463989
7.810249675906654
9.539392014169456
3.7416573867739413
6.164414002968976
7.0710678118654755
5.0
5.0
3.1622776601683795
2.8284271247461903
5.477225575051661
2.449489742783178
5.477225575051661
1.0
3.0
2.449489742783178
4.242640687119285
4.123105625617661
1.4142135623730951
3.0
1.4142135623730951
1.7320508075688772
3.3166247903554
4.358898943540674
1.0
3.0
2.23606797749979
2.23606797749979
2.0
3.3166247903554
2.8284271247461903
1.7320508075688772
0.0
4.58257569495584
2.449489742783178
3.0
2.23606797749979
2.449489742783178
5.385164807134504
3.3166247903554
3.605551275463989
2.23606797749979
2.449489742783178
3.605551275463989
2.8284271247461903
5.196152422706632
2.449489742783178
2.23606797749979
2.449489742783178
2.0
4.123105625617661
4.242640687119285
2.449489742783178
4.358898943540674
4.123105625617661
2.23606797749979
2.8284271247461903
5.830951894845301
3.0
5.830951894845301
4.358898943540674
3.1622776601683795
1.0
6.782329983125268
2.449489742783178
2.0
4.47213595499958
5.0990195135927845
6.164414002968976
3.7416573867739413
7.0
5.0990195135927845
6.4031242374328485
5.477225575051661
5.477225575051661
5.0
2.0
16.881943016134134
4.898979485566356
7.54983443527075
7.3484692283495345
8.306623862918075
1.0
2.449489742783178
2.23606797749979
5.385164807134504
8.306623862918075
2.449489742783178
5.916079783099616
6.782329983125268
5.196152422706632
5.477225575051661
5.0990195135927845
3.7416573867739413
2.449489742783178
5.744562646538029
3.0
6.0
5.0990195135927845
8.602325267042627
5.0990195135927845
4.0
6.082762530298219
6.164414002968976
6.708203932499369
4.47213595499958
6.164414002968976
3.7416573867739413
3.1622776601683795
2.23606797749979
2.0
5.0990195135927845
3.7416573867739413
3.605551275463989
2.23606797749979
3.0
3.3166247903554
1.0
5.385164807134504
4.358898943540674
5.830951894845301
4.242640687119285
5.385164807134504
1.4142135623730951
2.8284271247461903
3.605551275463989
3.1622776601683795
2.0
4.47213595499958
3.3166247903554
2.23606797749979
2.8284271247461903
3.7416573867739413
3.605551275463989
2.449489742783178
5.916079783099616
1.0
3.605551275463989
3.7416573867739413
2.8284271247461903
2.8284271247461903
4.242640687119285
2.23606797749979
3.605551275463989
1.7320508075688772
4.69041575982343
2.23606797749979
2.0
1.4142135623730951
1.0
2.8284271247461903
3.1622776601683795
7.0
2.23606797749979
3.7416573867739413
3.7416573867739413
5.477225575051661
4.242640687119285
6.782329983125268
3.0
4.358898943540674
3.7416573867739413
3.605551275463989
5.196152422706632
3.7416573867739413
9.1104335791443
2.23606797749979
3.0
4.242640687119285
3.3166247903554
5.477225575051661
8.12403840463596
5.196152422706632
5.477225575051661
2.23606797749979
6.164414002968976
5.916079783099616
19.339079605813716
7.0710678118654755
1.4142135623730951
2.8284271247461903
7.874007874011811
8.306623862918075
3.0
7.681145747868608
6.324555320336759
3.0
5.0990195135927845
6.48074069840786
6.164414002968976
4.242640687119285
6.164414002968976
4.58257569495584
3.7416573867739413
3.0
4.47213595499958
8.717797887081348
4.898979485566356
7.874007874011811
4.898979485566356
5.744562646538029
4.242640687119285
10.723805294763608
5.744562646538029
5.0990195135927845
3.0
3.1622776601683795
3.0
1.4142135623730951
3.3166247903554
6.4031242374328485
3.1622776601683795
4.242640687119285
2.8284271247461903
2.23606797749979
4.123105625617661
2.8284271247461903
2.449489742783178
3.605551275463989
5.0990195135927845
4.123105625617661
2.23606797749979
2.449489742783178
3.0
5.0990195135927845
4.898979485566356
5.830951894845301
3.1622776601683795
2.449489742783178
4.123105625617661
1.4142135623730951
9.1104335791443
2.23606797749979
2.23606797749979
6.4031242374328485
1.7320508075688772
2.23606797749979
3.3166247903554
3.3166247903554
2.449489742783178
2.449489742783178
3.0
1.0
2.0
3.7416573867739413
2.449489742783178
4.69041575982343
2.23606797749979
3.3166247903554
5.477225575051661
3.4641016151377544
11.090536506409418
5.385164807134504
4.358898943540674
6.708203932499369
1.7320508075688772
2.23606797749979
5.0990195135927845
3.7416573867739413
3.4641016151377544
2.23606797749979
5.0990195135927845
3.7416573867739413
1.4142135623730951
8.06225774829855
2.0
5.0990195135927845
6.082762530298219
5.385164807134504
5.916079783099616
10.04987562112089
5.196152422706632
5.196152422706632
4.898979485566356
2.23606797749979
5.744562646538029
14.866068747318506
4.123105625617661
3.7416573867739413
3.7416573867739413
6.708203932499369
3.1622776601683795
3.7416573867739413
5.477225575051661
3.4641016151377544
9.1104335791443
5.0
3.0
3.0
6.164414002968976
2.23606797749979
3.7416573867739413
5.830951894845301
4.69041575982343
6.4031242374328485
6.4031242374328485
6.782329983125268
9.695359714832659
6.164414002968976
6.782329983125268
8.306623862918075
7.874007874011811
6.48074069840786
8.48528137423857
3.3166247903554
4.47213595499958
2.23606797749979
2.0
2.449489742783178
7.280109889280518
3.7416573867739413
2.8284271247461903
3.1622776601683795
1.4142135623730951
3.0
4.58257569495584
3.0
1.7320508075688772
5.477225575051661
5.196152422706632
4.58257569495584
2.449489742783178
1.0
2.449489742783178
2.449489742783178
3.0
3.605551275463989
2.449489742783178
1.4142135623730951
3.1622776601683795
5.916079783099616
5.744562646538029
3.7416573867739413
1.4142135623730951
2.23606797749979
2.8284271247461903
3.0
2.23606797749979
3.0
3.3166247903554
2.23606797749979
2.23606797749979
3.4641016151377544
3.0
2.449489742783178
5.385164807134504
3.605551275463989
3.605551275463989
3.0
2.449489742783178
9.219544457292887
3.3166247903554
4.123105625617661
5.0990195135927845
4.358898943540674
3.7416573867739413
2.0
3.605551275463989
3.7416573867739413
2.449489742783178
5.385164807134504
2.449489742783178
3.3166247903554
3.7416573867739413
3.1622776601683795
3.605551275463989
2.0
5.385164807134504
7.0710678118654755
7.3484692283495345
5.830951894845301
4.58257569495584
3.1622776601683795
5.0990195135927845
5.0990195135927845
5.744562646538029
6.782329983125268
15.84297951775486
7.681145747868608
1.7320508075688772
4.0
4.0
7.3484692283495345
4.123105625617661
4.47213595499958
7.280109889280518
5.0
2.8284271247461903
5.385164807134504
5.385164807134504
3.7416573867739413
5.744562646538029
5.0990195135927845
2.449489742783178
3.0
5.744562646538029
5.0
8.602325267042627
2.23606797749979
7.280109889280518
6.164414002968976
5.385164807134504
7.0710678118654755
3.0
8.246211251235321
2.449489742783178
3.1622776601683795
1.4142135623730951
8.12403840463596
2.23606797749979
3.1622776601683795
2.23606797749979
3.3166247903554
3.0
3.605551275463989
3.1622776601683795
2.23606797749979
5.385164807134504
7.483314773547883
3.605551275463989
2.449489742783178
2.8284271247461903
5.830951894845301
6.4031242374328485
4.358898943540674
5.477225575051661
3.1622776601683795
1.4142135623730951
2.449489742783178
2.449489742783178
3.3166247903554
3.0
2.449489742783178
2.23606797749979
2.0
4.0
3.1622776601683795
5.0
3.0
3.0
3.1622776601683795
3.0
2.8284271247461903
3.1622776601683795
6.164414002968976
3.7416573867739413
2.23606797749979
3.7416573867739413
2.23606797749979
11.704699910719626
2.8284271247461903
3.605551275463989
4.123105625617661
4.123105625617661
1.7320508075688772
5.385164807134504
3.3166247903554
4.58257569495584
2.0
5.196152422706632
2.449489742783178
2.23606797749979
5.0990195135927845
3.0
1.4142135623730951
3.7416573867739413
5.385164807134504
9.486832980505138
9.433981132056603
5.196152422706632
8.306623862918075
3.0
6.324555320336759
6.0
7.0710678118654755
3.605551275463989
6.708203932499369
7.483314773547883
4.123105625617661
4.123105625617661
11.180339887498949
5.385164807134504
5.744562646538029
2.449489742783178
5.477225575051661
3.0
6.4031242374328485
3.1622776601683795
5.916079783099616
3.3166247903554
5.385164807134504
6.782329983125268
3.7416573867739413
1.0
5.916079783099616
8.12403840463596
7.615773105863909
7.483314773547883
6.6332495807108
10.295630140987
5.744562646538029
8.602325267042627
3.0
5.830951894845301
5.385164807134504
1.4142135623730951
1.4142135623730951
11.180339887498949
1.0
3.605551275463989
2.23606797749979
2.449489742783178
4.242640687119285
1.7320508075688772
2.23606797749979
2.0
5.0990195135927845
9.38083151964686
4.242640687119285
2.449489742783178
2.23606797749979
4.358898943540674
4.898979485566356
3.605551275463989
4.898979485566356
3.1622776601683795
2.449489742783178
4.0
4.47213595499958
3.1622776601683795
3.7416573867739413
5.385164807134504
2.449489742783178
2.23606797749979
3.3166247903554
1.4142135623730951
2.449489742783178
2.23606797749979
3.1622776601683795
3.1622776601683795
1.7320508075688772
2.8284271247461903
2.23606797749979
5.477225575051661
5.0990195135927845
3.3166247903554
1.0
5.385164807134504
13.038404810405298
1.0
5.0
3.1622776601683795
2.449489742783178
4.358898943540674
3.7416573867739413
1.0
1.7320508075688772
3.3166247903554
4.58257569495584
2.23606797749979
3.605551275463989
2.449489742783178
4.242640687119285
4.58257569495584
5.0990195135927845
4.123105625617661
6.324555320336759
7.874007874011811
5.916079783099616
8.54400374531753
3.1622776601683795
6.4031242374328485
3.7416573867739413
4.358898943540674
4.123105625617661
5.0990195135927845
2.0
5.477225575051661
5.385164807134504
5.916079783099616
7.0710678118654755
5.916079783099616
5.0
3.7416573867739413
6.324555320336759
8.306623862918075
3.3166247903554
5.744562646538029
4.242640687119285
5.196152422706632
4.898979485566356
5.385164807134504
7.54983443527075
4.58257569495584
7.3484692283495345
5.385164807134504
5.744562646538029
5.385164807134504
9.273618495495704
5.477225575051661
7.681145747868608
2.23606797749979
3.7416573867739413
2.23606797749979
1.4142135623730951
0.0
7.3484692283495345
2.0
2.23606797749979
2.23606797749979
4.123105625617661
2.449489742783178
3.605551275463989
1.0
3.0
6.48074069840786
3.605551275463989
3.1622776601683795
3.3166247903554
3.605551275463989
2.23606797749979
6.0
6.164414002968976
3.0
3.1622776601683795
3.7416573867739413
2.449489742783178
3.605551275463989
2.449489742783178
0.0
3.1622776601683795
2.23606797749979
2.0
3.7416573867739413
3.3166247903554
3.1622776601683795
2.23606797749979
2.449489742783178
2.23606797749979
1.7320508075688772
2.23606797749979
6.557438524302
1.0
3.1622776601683795
2.23606797749979
4.242640687119285
12.083045973594572
4.69041575982343
3.0
1.7320508075688772
3.7416573867739413
3.3166247903554
2.449489742783178
4.242640687119285
2.449489742783178
1.4142135623730951
2.449489742783178
3.3166247903554
1.0
2.449489742783178
7.3484692283495345
2.23606797749979
2.449489742783178
6.082762530298219
8.246211251235321
5.477225575051661
7.211102550927978
3.3166247903554
4.242640687119285
1.0
6.082762530298219
3.1622776601683795
4.123105625617661
5.0990195135927845
5.916079783099616
6.164414002968976
9.848857801796104
9.273618495495704
5.0990195135927845
9.055385138137417
1.4142135623730951
5.916079783099616
1.0
3.0
10.04987562112089
6.708203932499369
7.3484692283495345
4.898979485566356
6.082762530298219
1.7320508075688772
5.0
8.246211251235321
4.69041575982343
8.12403840463596
8.06225774829855
5.916079783099616
8.602325267042627
8.12403840463596
6.164414002968976
7.874007874011811
1.0
4.358898943540674
4.123105625617661
7.14142842854285
2.23606797749979
8.306623862918075
4.123105625617661
4.242640687119285
3.1622776601683795
1.0
1.7320508075688772
1.4142135623730951
2.23606797749979
5.0990195135927845
2.449489742783178
0.0
2.23606797749979
2.23606797749979
2.0
1.4142135623730951
3.4641016151377544
1.7320508075688772
3.3166247903554
2.0
2.8284271247461903
2.23606797749979
6.164414002968976
2.23606797749979
1.0
4.898979485566356
3.1622776601683795
4.242640687119285
3.0
3.0
6.164414002968976
4.123105625617661
2.449489742783178
4.123105625617661
2.23606797749979
3.7416573867739413
5.477225575051661
3.7416573867739413
3.0
4.123105625617661
2.449489742783178
14.89966442575134
6.324555320336759
3.1622776601683795
2.449489742783178
4.242640687119285
5.196152422706632
3.4641016151377544
2.449489742783178
4.123105625617661
2.449489742783178
3.0
3.7416573867739413
1.4142135623730951
3.7416573867739413
7.3484692283495345
3.0
5.0990195135927845
3.7416573867739413
9.219544457292887
3.7416573867739413
5.477225575051661
7.0
3.605551275463989
2.8284271247461903
6.4031242374328485
3.605551275463989
6.708203932499369
6.4031242374328485
5.916079783099616
4.58257569495584
7.874007874011811
2.8284271247461903
7.0710678118654755
4.358898943540674
5.196152422706632
3.605551275463989
6.164414002968976
3.7416573867739413
2.449489742783178
7.54983443527075
5.477225575051661
1.4142135623730951
5.385164807134504
2.23606797749979
5.477225575051661
8.18535277187245
4.69041575982343
7.3484692283495345
8.94427190999916
5.477225575051661
7.3484692283495345
7.3484692283495345
6.164414002968976
7.0
1.4142135623730951
3.0
3.3166247903554
6.082762530298219
3.0
9.219544457292887
3.1622776601683795
3.3166247903554
3.0
2.23606797749979
2.23606797749979
2.0
1.0
2.8284271247461903
3.0
2.0
1.7320508075688772
5.830951894845301
1.0
4.123105625617661
2.23606797749979
2.23606797749979
4.358898943540674
5.656854249492381
2.449489742783178
1.0
1.0
2.449489742783178
3.1622776601683795
2.449489742783178
3.4641016151377544
3.0
2.449489742783178
3.0
5.0990195135927845
3.605551275463989
3.0
2.449489742783178
2.23606797749979
3.605551275463989
6.557438524302
3.0
2.449489742783178
3.0
2.449489742783178
10.344080432788601
5.830951894845301
3.4641016151377544
2.449489742783178
2.23606797749979
6.782329983125268
3.7416573867739413
3.0
2.449489742783178
3.0
3.1622776601683795
1.4142135623730951
3.7416573867739413
3.7416573867739413
6.48074069840786
3.1622776601683795
5.196152422706632
3.3166247903554
7.3484692283495345
7.0710678118654755
5.830951894845301
9.055385138137417
2.8284271247461903
5.0990195135927845
3.0
2.23606797749979
6.082762530298219
7.0
1.0
1.7320508075688772
6.6332495807108
3.0
3.605551275463989
4.47213595499958
3.605551275463989
5.744562646538029
3.1622776601683795
3.3166247903554
9.055385138137417
1.4142135623730951
6.164414002968976
5.196152422706632
4.58257569495584
3.3166247903554
5.744562646538029
7.280109889280518
4.123105625617661
3.4641016151377544
6.164414002968976
7.874007874011811
6.6332495807108
7.54983443527075
5.916079783099616
6.782329983125268
2.23606797749979
2.449489742783178
2.0
4.242640687119285
2.23606797749979
6.557438524302
3.1622776601683795
3.0
1.4142135623730951
1.4142135623730951
3.1622776601683795
1.0
3.7416573867739413
1.4142135623730951
1.0
3.0
3.605551275463989
3.1622776601683795
2.23606797749979
2.23606797749979
3.7416573867739413
1.4142135623730951
2.23606797749979
5.385164807134504
2.8284271247461903
2.23606797749979
1.0
4.58257569495584
2.449489742783178
3.0
1.4142135623730951
3.7416573867739413
1.4142135623730951
2.0
5.0990195135927845
2.23606797749979
1.0
1.7320508075688772
6.0
1.7320508075688772
2.23606797749979
1.0
1.0
3.7416573867739413
1.4142135623730951
4.123105625617661
4.242640687119285
2.23606797749979
1.4142135623730951
6.4031242374328485
3.3166247903554
4.69041575982343
3.1622776601683795
1.7320508075688772
2.449489742783178
4.898979485566356
3.3166247903554
1.0
4.123105625617661
3.3166247903554
6.4031242374328485
3.7416573867739413
2.449489742783178
5.385164807134504
5.385164807134504
8.774964387392123
2.23606797749979
3.1622776601683795
4.69041575982343
2.8284271247461903
2.449489742783178
3.0
1.0
2.449489742783178
5.477225575051661
3.7416573867739413
5.916079783099616
1.7320508075688772
5.477225575051661
4.47213595499958
1.4142135623730951
3.7416573867739413
6.4031242374328485
4.123105625617661
6.4031242374328485
4.123105625617661
5.0990195135927845
7.681145747868608
6.164414002968976
5.196152422706632
3.7416573867739413
4.69041575982343
5.477225575051661
10.723805294763608
6.164414002968976
6.4031242374328485
5.477225575051661
5.744562646538029
2.8284271247461903
2.23606797749979
1.4142135623730951
5.0990195135927845
3.3166247903554
5.477225575051661
2.23606797749979
3.1622776601683795
6.324555320336759
2.23606797749979
2.0
2.8284271247461903
2.0
1.4142135623730951
3.605551275463989
1.4142135623730951
3.3166247903554
3.0
1.7320508075688772
1.4142135623730951
2.8284271247461903
4.58257569495584
2.23606797749979
4.358898943540674
6.324555320336759
2.23606797749979
4.47213595499958
2.8284271247461903
6.324555320336759
3.1622776601683795
3.3166247903554
5.0990195135927845
2.449489742783178
1.0
4.69041575982343
1.7320508075688772
2.23606797749979
3.605551275463989
1.4142135623730951
3.4641016151377544
2.23606797749979
3.1622776601683795
3.7416573867739413
3.0
2.23606797749979
6.4031242374328485
4.242640687119285
2.23606797749979
2.0
7.211102550927978
1.4142135623730951
1.4142135623730951
3.7416573867739413
4.123105625617661
5.196152422706632
3.0
3.0
3.3166247903554
6.782329983125268
3.7416573867739413
4.47213595499958
2.8284271247461903
2.449489742783178
9.433981132056603
5.196152422706632
6.082762530298219
7.3484692283495345
1.4142135623730951
4.47213595499958
6.928203230275509
3.7416573867739413
4.47213595499958
2.8284271247461903
3.4641016151377544
5.916079783099616
2.23606797749979
3.7416573867739413
4.69041575982343
4.898979485566356
6.164414002968976
5.477225575051661
1.7320508075688772
6.164414002968976
6.164414002968976
10.04987562112089
8.306623862918075
7.3484692283495345
5.744562646538029
5.477225575051661
5.385164807134504
4.58257569495584
6.4031242374328485
7.483314773547883
8.12403840463596
5.916079783099616
5.744562646538029
6.557438524302
6.164414002968976
3.1622776601683795
1.0
1.0
3.605551275463989
1.4142135623730951
1.0
2.8284271247461903
2.23606797749979
3.0
1.4142135623730951
3.1622776601683795
2.23606797749979
2.23606797749979
2.23606797749979
1.4142135623730951
2.23606797749979
1.0
3.605551275463989
3.0
1.4142135623730951
6.557438524302
2.449489742783178
4.898979485566356
2.8284271247461903
5.385164807134504
4.0
3.7416573867739413
4.242640687119285
4.58257569495584
5.385164807134504
3.0
5.477225575051661
1.0
0.0
3.0
2.449489742783178
1.4142135623730951
1.0
1.4142135623730951
2.8284271247461903
3.605551275463989
2.449489742783178
4.123105625617661
1.7320508075688772
3.7416573867739413
10.816653826391969
6.4031242374328485
3.605551275463989
4.123105625617661
2.0
2.8284271247461903
3.605551275463989
3.0
2.0
1.4142135623730951
3.0
4.0
4.898979485566356
10.246950765959598
4.898979485566356
5.196152422706632
3.3166247903554
3.7416573867739413
4.358898943540674
6.324555320336759
6.708203932499369
2.23606797749979
1.4142135623730951
6.4031242374328485
1.0
6.0
4.898979485566356
5.916079783099616
2.23606797749979
2.449489742783178
3.1622776601683795
5.916079783099616
3.0
7.0
6.557438524302
6.164414002968976
3.1622776601683795
7.483314773547883
5.196152422706632
2.8284271247461903
7.3484692283495345
8.246211251235321
7.0
3.7416573867739413
5.385164807134504
6.0
6.557438524302
5.916079783099616
4.123105625617661
10.816653826391969
8.12403840463596
6.48074069840786
5.916079783099616
6.782329983125268
1.7320508075688772
0.0
3.1622776601683795
4.358898943540674
2.23606797749979
1.0
4.358898943540674
1.0
5.385164807134504
4.358898943540674
4.242640687119285
1.4142135623730951
5.477225575051661
2.449489742783178
2.0
4.123105625617661
3.3166247903554
1.7320508075688772
2.23606797749979
2.449489742783178
2.23606797749979
3.4641016151377544
3.3166247903554
2.449489742783178
4.242640687119285
2.23606797749979
3.0
5.0990195135927845
6.164414002968976
5.196152422706632
1.0
5.385164807134504
2.0
2.449489742783178
4.69041575982343
2.0
4.69041575982343
2.449489742783178
1.0
0.0
2.23606797749979
3.7416573867739413
3.1622776601683795
3.605551275463989
3.1622776601683795
11.874342087037917
7.280109889280518
3.7416573867739413
3.0
1.4142135623730951
4.123105625617661
2.23606797749979
4.123105625617661
4.58257569495584
4.47213595499958
2.23606797749979
4.58257569495584
3.7416573867739413
2.23606797749979
7.14142842854285
2.449489742783178
5.196152422706632
3.7416573867739413
4.242640687119285
8.366600265340756
8.06225774829855
3.3166247903554
2.449489742783178
2.0
9.1104335791443
6.708203932499369
5.196152422706632
1.4142135623730951
5.0990195135927845
3.7416573867739413
1.4142135623730951
2.23606797749979
6.164414002968976
8.246211251235321
6.557438524302
3.605551275463989
6.164414002968976
5.477225575051661
9.643650760992955
6.4031242374328485
5.196152422706632
9.899494936611665
5.477225575051661
5.385164807134504
8.306623862918075
5.477225575051661
5.477225575051661
6.708203932499369
4.123105625617661
6.164414002968976
7.0710678118654755
10.770329614269007
6.708203932499369
4.898979485566356
4.123105625617661
1.0
0.0
2.449489742783178
2.0
3.1622776601683795
1.4142135623730951
3.3166247903554
3.0
3.3166247903554
3.7416573867739413
4.242640687119285
1.7320508075688772
4.123105625617661
2.8284271247461903
2.449489742783178
3.0
3.1622776601683795
5.196152422706632
2.23606797749979
2.23606797749979
3.0
5.0
2.449489742783178
5.830951894845301
5.0990195135927845
5.477225575051661
1.7320508075688772
6.4031242374328485
8.12403840463596
3.0
5.385164807134504
3.1622776601683795
3.3166247903554
4.123105625617661
4.358898943540674
3.0
4.358898943540674
4.123105625617661
2.449489742783178
3.1622776601683795
4.898979485566356
2.23606797749979
3.7416573867739413
2.8284271247461903
13.490737563232042
7.3484692283495345
3.7416573867739413
4.242640687119285
3.3166247903554
5.0990195135927845
2.8284271247461903
3.605551275463989
5.385164807134504
3.3166247903554
4.123105625617661
2.23606797749979
3.0
4.242640687119285
4.358898943540674
2.23606797749979
7.681145747868608
5.656854249492381
4.123105625617661
5.385164807134504
8.660254037844387
3.7416573867739413
9.1104335791443
3.0
7.3484692283495345
4.898979485566356
7.0710678118654755
7.0710678118654755
3.7416573867739413
6.557438524302
3.7416573867739413
3.3166247903554
6.708203932499369
9.848857801796104
4.358898943540674
3.605551275463989
4.123105625617661
7.483314773547883
11.874342087037917
4.58257569495584
6.4031242374328485
6.708203932499369
6.782329983125268
7.615773105863909
9.433981132056603
5.477225575051661
6.164414002968976
2.8284271247461903
5.830951894845301
4.58257569495584
7.681145747868608
5.916079783099616
5.830951894845301
8.602325267042627
2.0
1.7320508075688772
2.449489742783178
2.23606797749979
2.0
3.0
2.8284271247461903
1.4142135623730951
1.4142135623730951
2.449489742783178
1.4142135623730951
3.1622776601683795
2.449489742783178
2.449489742783178
2.23606797749979
1.0
2.23606797749979
1.7320508075688772
1.0
2.0
5.385164807134504
2.23606797749979
4.0
3.7416573867739413
7.54983443527075
3.0
5.830951894845301
2.449489742783178
5.477225575051661
6.48074069840786
2.0
3.1622776601683795
3.7416573867739413
2.8284271247461903
3.7416573867739413
3.7416573867739413
3.1622776601683795
2.449489742783178
2.23606797749979
4.898979485566356
1.0
5.196152422706632
2.23606797749979
2.449489742783178
1.4142135623730951
16.30950643030009
7.54983443527075
5.477225575051661
5.916079783099616
4.358898943540674
2.449489742783178
3.0
2.0
4.47213595499958
4.58257569495584
4.58257569495584
4.898979485566356
4.47213595499958
5.477225575051661
5.385164807134504
3.7416573867739413
4.898979485566356
4.47213595499958
3.7416573867739413
6.708203932499369
6.164414002968976
5.0990195135927845
2.449489742783178
5.477225575051661
10.44030650891055
6.4031242374328485
4.69041575982343
2.23606797749979
2.449489742783178
2.23606797749979
3.7416573867739413
3.7416573867739413
5.744562646538029
9.539392014169456
3.7416573867739413
4.47213595499958
3.7416573867739413
8.54400374531753
7.3484692283495345
8.06225774829855
12.206555615733702
7.874007874011811
4.58257569495584
6.4031242374328485
5.744562646538029
11.445523142259598
7.0
3.605551275463989
7.0710678118654755
4.69041575982343
7.0710678118654755
13.19090595827292
6.708203932499369
4.898979485566356
5.196152422706632
3.1622776601683795
4.69041575982343
3.7416573867739413
3.1622776601683795
2.0
2.0
3.605551275463989
2.449489742783178
3.0
6.708203932499369
1.7320508075688772
4.242640687119285
1.7320508075688772
4.123105625617661
5.0990195135927845
2.0
2.23606797749979
3.605551275463989
2.449489742783178
3.7416573867739413
4.58257569495584
2.8284271247461903
3.0
5.477225575051661
2.449489742783178
5.830951894845301
3.1622776601683795
4.47213595499958
1.0
7.3484692283495345
1.7320508075688772
4.123105625617661
2.23606797749979
2.449489742783178
3.0
3.0
1.7320508075688772
5.385164807134504
4.123105625617661
4.242640687119285
4.47213595499958
2.449489742783178
2.23606797749979
3.0
5.196152422706632
7.54983443527075
12.409673645990857
2.0
2.449489742783178
2.8284271247461903
4.242640687119285
3.0
5.0990195135927845
4.58257569495584
5.196152422706632
6.48074069840786
5.0990195135927845
8.774964387392123
10.392304845413264
6.4031242374328485
7.0
5.916079783099616
6.4031242374328485
3.0
5.385164807134504
8.774964387392123
3.1622776601683795
3.4641016151377544
6.164414002968976
5.477225575051661
7.681145747868608
7.483314773547883
4.242640687119285
4.123105625617661
4.58257569495584
4.58257569495584
6.164414002968976
5.196152422706632
9.695359714832659
3.3166247903554
3.7416573867739413
6.4031242374328485
7.14142842854285
5.830951894845301
7.280109889280518
11.661903789690601
6.782329983125268
9.486832980505138
6.164414002968976
8.602325267042627
8.12403840463596
3.1622776601683795
6.164414002968976
5.830951894845301
8.06225774829855
9.643650760992955
7.3484692283495345
6.48074069840786
3.1622776601683795
1.0
3.1622776601683795
2.23606797749979
3.0
2.0
5.196152422706632
2.8284271247461903
1.4142135623730951
3.1622776601683795
4.242640687119285
2.23606797749979
3.3166247903554
1.4142135623730951
2.23606797749979
5.0990195135927845
1.0
3.7416573867739413
2.8284271247461903
1.0
2.23606797749979
2.449489742783178
4.242640687119285
1.0
5.830951894845301
5.0
2.0
3.605551275463989
4.47213595499958
3.0
10.816653826391969
3.1622776601683795
3.4641016151377544
2.23606797749979
3.1622776601683795
3.7416573867739413
1.7320508075688772
3.7416573867739413
7.483314773547883
2.0
4.358898943540674
2.23606797749979
3.605551275463989
1.4142135623730951
5.196152422706632
3.1622776601683795
8.48528137423857
5.0990195135927845
2.23606797749979
4.47213595499958
2.23606797749979
5.0
2.23606797749979
5.0990195135927845
3.0
5.656854249492381
3.3166247903554
5.385164807134504
9.055385138137417
5.916079783099616
6.6332495807108
6.4031242374328485
5.0990195135927845
4.58257569495584
8.12403840463596
7.0710678118654755
9.273618495495704
3.3166247903554
3.605551275463989
5.0990195135927845
8.602325267042627
9.433981132056603
2.8284271247461903
5.0990195135927845
2.8284271247461903
2.23606797749979
3.0
5.916079783099616
5.916079783099616
5.830951894845301
9.055385138137417
3.0
10.63014581273465
5.744562646538029
6.708203932499369
8.774964387392123
14.352700094407323
5.385164807134504
11.224972160321824
7.0
3.7416573867739413
3.7416573867739413
8.602325267042627
7.810249675906654
4.58257569495584
7.3484692283495345
6.557438524302
7.0710678118654755
3.4641016151377544
2.23606797749979
3.0
1.0
2.0
3.0
3.605551275463989
2.23606797749979
3.0
2.8284271247461903
2.0
1.4142135623730951
3.0
3.0
1.7320508075688772
3.3166247903554
2.23606797749979
4.58257569495584
3.0
3.7416573867739413
2.449489742783178
5.0990195135927845
4.358898943540674
3.605551275463989
6.48074069840786
5.744562646538029
3.1622776601683795
4.242640687119285
5.385164807134504
2.23606797749979
8.774964387392123
2.0
3.1622776601683795
2.449489742783178
3.1622776601683795
7.3484692283495345
4.0
3.3166247903554
9.0
1.4142135623730951
4.47213595499958
4.242640687119285
1.7320508075688772
4.0
4.242640687119285
3.1622776601683795
4.123105625617661
5.916079783099616
2.449489742783178
3.7416573867739413
3.0
4.123105625617661
4.123105625617661
5.744562646538029
4.358898943540674
4.123105625617661
3.3166247903554
1.4142135623730951
11.224972160321824
5.744562646538029
4.123105625617661
8.246211251235321
6.708203932499369
3.0
4.242640687119285
7.3484692283495345
3.605551275463989
9.055385138137417
5.0
3.4641016151377544
8.660254037844387
4.358898943540674
3.1622776601683795
2.23606797749979
3.1622776601683795
4.123105625617661
3.7416573867739413
2.449489742783178
7.14142842854285
4.69041575982343
8.12403840463596
8.06225774829855
7.3484692283495345
5.477225575051661
5.744562646538029
10.770329614269007
7.681145747868608
8.12403840463596
11.916375287812984
8.12403840463596
5.0990195135927845
3.7416573867739413
10.63014581273465
3.0
5.385164807134504
8.717797887081348
7.3484692283495345
11.704699910719626
7.3484692283495345
4.242640687119285
5.196152422706632
4.123105625617661
3.1622776601683795
2.0
1.4142135623730951
5.0990195135927845
2.23606797749979
3.3166247903554
4.123105625617661
2.8284271247461903
3.0
2.449489742783178
2.449489742783178
3.3166247903554
2.449489742783178
1.0
4.123105625617661
1.4142135623730951
5.0990195135927845
4.58257569495584
3.7416573867739413
4.123105625617661
3.4641016151377544
5.656854249492381
8.602325267042627
1.7320508075688772
2.23606797749979
4.58257569495584
4.58257569495584
2.449489742783178
3.7416573867739413
4.47213595499958
3.7416573867739413
2.8284271247461903
3.0
3.0
3.1622776601683795
12.328828005937952
2.449489742783178
4.242640687119285
2.449489742783178
3.7416573867739413
3.605551275463989
3.3166247903554
3.7416573867739413
3.7416573867739413
6.324555320336759
3.0
3.0
2.449489742783178
2.23606797749979
2.8284271247461903
3.1622776601683795
3.0
6.4031242374328485
2.449489742783178
4.358898943540674
8.06225774829855
5.0990195135927845
6.48074069840786
7.14142842854285
4.242640687119285
3.1622776601683795
7.280109889280518
3.605551275463989
6.0
10.392304845413264
6.4031242374328485
3.4641016151377544
1.0
5.0990195135927845
5.916079783099616
2.449489742783178
7.0
7.14142842854285
2.0
3.3166247903554
2.449489742783178
5.916079783099616
7.280109889280518
7.280109889280518
6.4031242374328485
7.0
6.6332495807108
5.196152422706632
8.306623862918075
6.708203932499369
7.280109889280518
14.352700094407323
5.916079783099616
3.0
5.385164807134504
8.54400374531753
6.164414002968976
6.782329983125268
6.4031242374328485
8.06225774829855
6.557438524302
3.7416573867739413
5.477225575051661
3.605551275463989
2.0
3.605551275463989
3.1622776601683795
3.1622776601683795
2.0
4.242640687119285
1.4142135623730951
1.0
2.449489742783178
1.7320508075688772
3.0
2.449489742783178
2.23606797749979
2.8284271247461903
3.7416573867739413
2.23606797749979
1.4142135623730951
3.7416573867739413
3.0
1.4142135623730951
2.23606797749979
4.58257569495584
4.898979485566356
1.0
3.3166247903554
2.449489742783178
2.8284271247461903
3.0
2.23606797749979
4.123105625617661
3.7416573867739413
1.0
4.0
3.605551275463989
3.1622776601683795
3.0
12.569805089976535
2.0
3.4641016151377544
3.1622776601683795
4.47213595499958
4.123105625617661
3.0
4.898979485566356
4.358898943540674
1.4142135623730951
3.3166247903554
2.0
3.7416573867739413
4.58257569495584
3.7416573867739413
5.744562646538029
3.7416573867739413
2.449489742783178
1.4142135623730951
11.180339887498949
2.449489742783178
11.224972160321824
4.58257569495584
9.273618495495704
3.605551275463989
2.0
3.3166247903554
5.196152422706632
7.483314773547883
6.164414002968976
7.681145747868608
1.4142135623730951
3.7416573867739413
3.0
8.94427190999916
4.242640687119285
3.0
8.306623862918075
3.3166247903554
3.3166247903554
5.0990195135927845
7.3484692283495345
5.830951894845301
7.874007874011811
7.483314773547883
7.280109889280518
6.164414002968976
9.486832980505138
6.164414002968976
5.0990195135927845
8.306623862918075
5.385164807134504
6.557438524302
3.3166247903554
6.4031242374328485
3.7416573867739413
7.874007874011811
7.280109889280518
5.830951894845301
7.681145747868608
1.4142135623730951
2.0
2.449489742783178
1.0
2.23606797749979
2.0
3.0
1.4142135623730951
3.605551275463989
2.449489742783178
3.1622776601683795
4.47213595499958
2.23606797749979
3.1622776601683795
2.449489742783178
2.8284271247461903
3.0
3.4641016151377544
3.4641016151377544
3.3166247903554
3.0
1.4142135623730951
2.449489742783178
1.7320508075688772
5.477225575051661
2.449489742783178
1.7320508075688772
4.358898943540674
4.123105625617661
4.242640687119285
2.23606797749979
1.4142135623730951
3.3166247903554
2.8284271247461903
3.0
3.605551275463989
2.8284271247461903
3.3166247903554
4.358898943540674
7.874007874011811
1.0
2.8284271247461903
5.385164807134504
3.7416573867739413
2.23606797749979
1.0
3.0
3.0
4.123105625617661
6.4031242374328485
3.605551275463989
4.123105625617661
3.0
3.7416573867739413
4.242640687119285
3.605551275463989
3.7416573867739413
3.605551275463989
8.306623862918075
1.0
7.681145747868608
1.7320508075688772
2.23606797749979
5.196152422706632
4.123105625617661
3.1622776601683795
4.123105625617661
5.916079783099616
4.123105625617661
9.055385138137417
1.0
3.7416573867739413
3.7416573867739413
5.0
1.4142135623730951
2.449489742783178
12.569805089976535
4.358898943540674
9.055385138137417
5.196152422706632
6.782329983125268
6.4031242374328485
3.7416573867739413
2.449489742783178
11.180339887498949
7.810249675906654
3.7416573867739413
8.12403840463596
9.1104335791443
12.449899597988733
8.306623862918075
2.449489742783178
3.7416573867739413
4.123105625617661
8.774964387392123
4.69041575982343
6.4031242374328485
5.744562646538029
5.830951894845301
1.4142135623730951
1.4142135623730951
1.4142135623730951
2.23606797749979
2.8284271247461903
1.4142135623730951
3.0
1.0
3.605551275463989
2.23606797749979
3.1622776601683795
1.0
6.324555320336759
2.449489742783178
1.4142135623730951
2.449489742783178
4.47213595499958
2.449489742783178
3.0
2.23606797749979
3.7416573867739413
2.449489742783178
3.3166247903554
1.0
2.449489742783178
4.123105625617661
3.1622776601683795
1.4142135623730951
2.23606797749979
0.0
3.0
5.0990195135927845
1.7320508075688772
3.3166247903554
3.0
3.1622776601683795
2.23606797749979
2.23606797749979
3.7416573867739413
11.045361017187261
2.0
2.449489742783178
2.449489742783178
3.4641016151377544
4.242640687119285
2.449489742783178
5.0990195135927845
1.4142135623730951
3.0
6.324555320336759
2.449489742783178
1.4142135623730951
2.23606797749979
3.3166247903554
4.58257569495584
3.3166247903554
4.242640687119285
3.605551275463989
6.324555320336759
4.123105625617661
8.12403840463596
4.242640687119285
1.7320508075688772
5.385164807134504
7.14142842854285
5.0990195135927845
3.7416573867739413
5.0990195135927845
3.1622776601683795
9.1104335791443
4.242640687119285
1.0
3.605551275463989
5.196152422706632
2.8284271247461903
3.7416573867739413
1.4142135623730951
9.539392014169456
5.0990195135927845
6.4031242374328485
7.280109889280518
5.916079783099616
6.4031242374328485
3.1622776601683795
5.744562646538029
10.099504938362077
4.123105625617661
7.280109889280518
8.306623862918075
4.69041575982343
8.774964387392123
9.0
7.0710678118654755
4.242640687119285
7.3484692283495345
5.196152422706632
10.816653826391969
5.830951894845301
4.69041575982343
2.23606797749979
2.0
1.4142135623730951
4.0
1.4142135623730951
2.8284271247461903
2.23606797749979
1.4142135623730951
2.449489742783178
1.4142135623730951
2.8284271247461903
1.0
2.23606797749979
3.0
1.4142135623730951
4.123105625617661
3.7416573867739413
2.449489742783178
5.196152422706632
3.0
1.0
8.602325267042627
1.0
1.7320508075688772
2.449489742783178
2.449489742783178
3.0
2.449489742783178
2.23606797749979
1.4142135623730951
5.744562646538029
3.605551275463989
2.23606797749979
0.0
2.23606797749979
1.0
3.605551275463989
2.449489742783178
3.0
3.1622776601683795
9.848857801796104
3.1622776601683795
2.23606797749979
3.0
1.0
3.7416573867739413
4.69041575982343
1.4142135623730951
3.0
5.744562646538029
3.1622776601683795
1.7320508075688772
5.744562646538029
3.1622776601683795
2.449489742783178
3.0
2.23606797749979
2.23606797749979
8.306623862918075
1.4142135623730951
9.273618495495704
2.23606797749979
3.0
2.23606797749979
8.06225774829855
5.0
1.4142135623730951
8.06225774829855
2.0
6.708203932499369
1.4142135623730951
2.23606797749979
6.324555320336759
2.23606797749979
2.449489742783178
4.0
2.449489742783178
5.477225575051661
6.782329983125268
4.58257569495584
6.6332495807108
6.324555320336759
6.4031242374328485
5.0
7.14142842854285
8.48528137423857
3.605551275463989
6.324555320336759
8.306623862918075
5.0990195135927845
7.615773105863909
6.164414002968976
7.615773105863909
10.246950765959598
11.704699910719626
7.681145747868608
6.708203932499369
5.0
8.306623862918075
4.47213595499958
3.1622776601683795
2.23606797749979
2.23606797749979
1.4142135623730951
1.0
1.4142135623730951
1.4142135623730951
1.0
1.7320508075688772
1.0
3.0
4.58257569495584
6.0
2.23606797749979
2.449489742783178
3.1622776601683795
5.385164807134504
1.0
3.605551275463989
4.358898943540674
4.898979485566356
4.123105625617661
2.449489742783178
3.0
6.708203932499369
2.23606797749979
2.449489742783178
2.449489742783178
2.0
5.744562646538029
3.7416573867739413
2.8284271247461903
2.449489742783178
2.0
1.4142135623730951
2.449489742783178
1.0
2.23606797749979
2.0
10.954451150103322
1.7320508075688772
2.449489742783178
3.3166247903554
5.0
3.7416573867739413
3.7416573867739413
3.3166247903554
3.7416573867739413
7.280109889280518
2.23606797749979
4.123105625617661
4.69041575982343
5.0
3.3166247903554
3.0
1.4142135623730951
3.0
7.280109889280518
3.605551275463989
6.164414002968976
4.123105625617661
4.898979485566356
2.8284271247461903
5.0
6.557438524302
3.0
7.0
2.0
5.0
1.7320508075688772
2.23606797749979
8.306623862918075
3.1622776601683795
2.8284271247461903
1.4142135623730951
6.782329983125268
5.830951894845301
5.656854249492381
7.3484692283495345
6.164414002968976
8.06225774829855
7.810249675906654
5.830951894845301
5.385164807134504
4.123105625617661
10.099504938362077
6.4031242374328485
7.0
5.477225575051661
5.196152422706632
6.164414002968976
5.196152422706632
9.055385138137417
8.602325267042627
7.874007874011811
11.832159566199232
3.1622776601683795
7.810249675906654
4.123105625617661
2.0
2.449489742783178
2.23606797749979
3.1622776601683795
0.0
2.23606797749979
3.1622776601683795
3.0
3.0
2.23606797749979
2.23606797749979
3.0
2.23606797749979
3.7416573867739413
2.23606797749979
2.23606797749979
4.58257569495584
3.605551275463989
1.4142135623730951
6.0
4.123105625617661
2.449489742783178
1.7320508075688772
2.23606797749979
2.449489742783178
1.0
1.0
3.605551275463989
1.0
5.196152422706632
3.0
3.0
4.58257569495584
2.449489742783178
2.8284271247461903
1.4142135623730951
2.449489742783178
1.0
2.23606797749979
7.0710678118654755
2.449489742783178
1.4142135623730951
3.0
4.123105625617661
3.7416573867739413
2.23606797749979
2.23606797749979
4.242640687119285
5.0990195135927845
5.477225575051661
4.242640687119285
4.58257569495584
4.358898943540674
4.123105625617661
3.4641016151377544
5.0990195135927845
2.449489742783178
5.916079783099616
2.0
8.306623862918075
3.0
1.4142135623730951
5.477225575051661
7.0710678118654755
5.656854249492381
3.0
2.8284271247461903
5.477225575051661
4.47213595499958
2.449489742783178
2.23606797749979
2.23606797749979
4.47213595499958
3.1622776601683795
6.708203932499369
7.3484692283495345
5.744562646538029
4.898979485566356
6.164414002968976
5.830951894845301
8.602325267042627
5.916079783099616
6.708203932499369
7.14142842854285
5.385164807134504
8.660254037844387
5.477225575051661
7.3484692283495345
14.422205101855956
5.916079783099616
6.164414002968976
6.708203932499369
7.3484692283495345
7.280109889280518
7.3484692283495345
9.055385138137417
8.306623862918075
5.477225575051661
2.23606797749979
0.0
3.0
4.47213595499958
2.449489742783178
1.4142135623730951
1.4142135623730951
2.449489742783178
1.4142135623730951
3.7416573867739413
1.0
1.4142135623730951
2.0
1.0
3.7416573867739413
2.449489742783178
4.123105625617661
1.7320508075688772
3.4641016151377544
3.1622776601683795
4.58257569495584
3.0
4.898979485566356
4.0
2.0
6.557438524302
5.477225575051661
2.0
1.0
2.23606797749979
4.58257569495584
4.69041575982343
1.7320508075688772
6.6332495807108
3.1622776601683795
2.0
2.8284271247461903
3.1622776601683795
3.1622776601683795
3.1622776601683795
7.3484692283495345
2.8284271247461903
2.449489742783178
3.1622776601683795
3.1622776601683795
1.4142135623730951
3.1622776601683795
4.242640687119285
3.4641016151377544
2.0
3.7416573867739413
4.123105625617661
2.0
8.12403840463596
2.23606797749979
1.4142135623730951
3.3166247903554
2.8284271247461903
3.0
2.8284271247461903
3.605551275463989
3.7416573867739413
1.7320508075688772
6.164414002968976
9.055385138137417
4.69041575982343
3.0
5.916079783099616
5.744562646538029
2.449489742783178
3.7416573867739413
1.4142135623730951
3.605551275463989
5.830951894845301
3.1622776601683795
9.899494936611665
8.06225774829855
7.280109889280518
9.0
6.708203932499369
6.164414002968976
5.916079783099616
4.242640687119285
9.899494936611665
5.916079783099616
5.0
9.1104335791443
5.477225575051661
11.575836902790225
11.180339887498949
5.196152422706632
5.385164807134504
6.0
6.082762530298219
6.324555320336759
5.385164807134504
9.055385138137417
7.681145747868608
5.477225575051661
3.3166247903554
5.0990195135927845
2.0
4.242640687119285
4.358898943540674
0.0
1.4142135623730951
1.7320508075688772
3.0
4.123105625617661
2.23606797749979
4.242640687119285
3.1622776601683795
2.8284271247461903
3.605551275463989
3.605551275463989
3.4641016151377544
2.8284271247461903
3.1622776601683795
4.898979485566356
2.23606797749979
3.0
3.605551275463989
1.7320508075688772
3.0
2.23606797749979
5.0990195135927845
2.23606797749979
1.0
1.0
3.7416573867739413
3.605551275463989
1.4142135623730951
5.385164807134504
7.3484692283495345
1.4142135623730951
2.0
3.0
3.1622776601683795
2.0
7.3484692283495345
1.4142135623730951
3.3166247903554
3.605551275463989
1.4142135623730951
1.4142135623730951
1.4142135623730951
2.0
2.23606797749979
5.656854249492381
3.4641016151377544
2.23606797749979
3.7416573867739413
5.830951894845301
3.0
4.123105625617661
2.23606797749979
2.0
5.916079783099616
4.58257569495584
5.477225575051661
1.4142135623730951
4.242640687119285
5.830951894845301
3.7416573867739413
7.280109889280518
5.0990195135927845
5.196152422706632
5.830951894845301
5.0990195135927845
4.123105625617661
6.557438524302
4.47213595499958
4.242640687119285
4.242640687119285
7.54983443527075
8.18535277187245
2.23606797749979
7.681145747868608
4.242640687119285
4.47213595499958
4.242640687119285
9.219544457292887
7.280109889280518
5.830951894845301
5.916079783099616
12.529964086141668
5.0
9.273618495495704
9.055385138137417
5.477225575051661
6.164414002968976
5.385164807134504
7.0
6.324555320336759
6.782329983125268
8.774964387392123
7.0
7.0710678118654755
3.0
5.744562646538029
3.3166247903554
2.23606797749979
1.0
2.23606797749979
3.3166247903554
7.0
2.23606797749979
3.1622776601683795
1.4142135623730951
2.8284271247461903
3.7416573867739413
3.7416573867739413
3.605551275463989
2.23606797749979
1.7320508075688772
2.0
3.0
4.242640687119285
2.449489742783178
1.0
3.0
3.0
1.7320508075688772
2.23606797749979
3.3166247903554
1.0
3.7416573867739413
1.4142135623730951
2.23606797749979
4.242640687119285
2.23606797749979
1.4142135623730951
5.656854249492381
4.898979485566356
3.7416573867739413
4.123105625617661
2.23606797749979
1.4142135623730951
9.273618495495704
0.0
1.7320508075688772
2.0
1.4142135623730951
1.4142135623730951
2.23606797749979
1.0
3.605551275463989
3.0
3.3166247903554
5.477225575051661
3.7416573867739413
9.16515138991168
2.23606797749979
3.7416573867739413
1.4142135623730951
3.7416573867739413
4.358898943540674
1.7320508075688772
2.449489742783178
2.23606797749979
8.48528137423857
5.916079783099616
3.3166247903554
10.246950765959598
3.3166247903554
5.477225575051661
4.358898943540674
2.8284271247461903
6.48074069840786
6.48074069840786
6.48074069840786
2.23606797749979
4.123105625617661
8.306623862918075
5.0
2.8284271247461903
7.483314773547883
5.385164807134504
8.54400374531753
8.54400374531753
8.306623862918075
5.385164807134504
10.0
5.196152422706632
11.180339887498949
6.48074069840786
8.12403840463596
8.48528137423857
5.830951894845301
6.164414002968976
5.385164807134504
6.782329983125268
7.0
9.0
7.483314773547883
7.681145747868608
5.0990195135927845
2.0
3.7416573867739413
1.0
2.0
3.3166247903554
0.0
4.58257569495584
3.1622776601683795
2.23606797749979
1.4142135623730951
1.0
1.0
1.4142135623730951
3.0
4.358898943540674
1.0
2.8284271247461903
4.242640687119285
4.123105625617661
3.1622776601683795
2.23606797749979
2.449489742783178
2.23606797749979
1.4142135623730951
2.8284271247461903
3.7416573867739413
2.0
0.0
4.123105625617661
3.1622776601683795
2.23606797749979
1.0
2.8284271247461903
4.358898943540674
6.6332495807108
3.3166247903554
2.0
3.3166247903554
2.0
6.48074069840786
2.0
3.0
2.0
3.605551275463989
2.23606797749979
2.23606797749979
1.4142135623730951
3.1622776601683795
2.23606797749979
3.1622776601683795
1.4142135623730951
3.0
2.23606797749979
4.58257569495584
3.1622776601683795
3.7416573867739413
2.23606797749979
1.0
5.385164807134504
4.242640687119285
4.58257569495584
3.3166247903554
6.164414002968976
6.48074069840786
2.8284271247461903
2.449489742783178
5.477225575051661
7.54983443527075
4.47213595499958
2.8284271247461903
5.477225575051661
2.8284271247461903
2.23606797749979
5.0990195135927845
3.1622776601683795
9.273618495495704
4.58257569495584
8.06225774829855
5.385164807134504
6.48074069840786
7.0710678118654755
6.4031242374328485
7.3484692283495345
8.602325267042627
8.306623862918075
5.477225575051661
12.328828005937952
5.0990195135927845
6.082762530298219
7.0
12.0
5.0990195135927845
5.477225575051661
6.082762530298219
6.4031242374328485
6.324555320336759
6.4031242374328485
7.0
9.486832980505138
2.449489742783178
3.3166247903554
3.1622776601683795
2.0
2.23606797749979
2.23606797749979
2.449489742783178
4.898979485566356
2.23606797749979
2.23606797749979
2.23606797749979
2.449489742783178
1.7320508075688772
3.7416573867739413
2.23606797749979
1.4142135623730951
2.449489742783178
3.7416573867739413
3.4641016151377544
3.0
2.23606797749979
3.0
1.0
3.7416573867739413
1.0
2.23606797749979
3.3166247903554
2.23606797749979
4.358898943540674
2.449489742783178
3.1622776601683795
1.0
0.0
2.23606797749979
5.477225575051661
2.449489742783178
1.4142135623730951
2.449489742783178
2.8284271247461903
6.708203932499369
2.23606797749979
2.23606797749979
2.0
2.23606797749979
4.123105625617661
1.0
2.8284271247461903
4.123105625617661
2.23606797749979
1.0
2.8284271247461903
1.4142135623730951
1.0
5.477225575051661
3.3166247903554
2.23606797749979
3.1622776601683795
3.7416573867739413
7.615773105863909
1.4142135623730951
6.082762530298219
3.7416573867739413
9.273618495495704
6.164414002968976
1.0
5.385164807134504
1.4142135623730951
2.449489742783178
2.449489742783178
9.486832980505138
5.477225575051661
7.14142842854285
3.1622776601683795
2.449489742783178
2.449489742783178
8.54400374531753
4.898979485566356
6.164414002968976
6.557438524302
6.4031242374328485
7.0710678118654755
5.196152422706632
9.055385138137417
7.0710678118654755
8.660254037844387
5.916079783099616
5.196152422706632
10.44030650891055
7.14142842854285
11.090536506409418
10.04987562112089
6.782329983125268
5.477225575051661
6.164414002968976
5.196152422706632
5.196152422706632
6.324555320336759
6.164414002968976
3.605551275463989
2.23606797749979
3.605551275463989
1.0
2.23606797749979
3.7416573867739413
2.23606797749979
2.8284271247461903
3.0
1.0
3.0
1.4142135623730951
4.242640687119285
4.69041575982343
3.7416573867739413
3.7416573867739413
0.0
1.4142135623730951
1.7320508075688772
2.8284271247461903
1.7320508075688772
1.0
1.0
2.23606797749979
2.23606797749979
3.1622776601683795
3.605551275463989
1.4142135623730951
1.4142135623730951
6.164414002968976
1.7320508075688772
4.898979485566356
1.7320508075688772
2.23606797749979
2.449489742783178
4.47213595499958
3.605551275463989
2.23606797749979
1.0
2.23606797749979
6.708203932499369
2.449489742783178
1.0
1.7320508075688772
3.1622776601683795
3.3166247903554
1.7320508075688772
3.3166247903554
2.23606797749979
2.0
3.0
2.23606797749979
3.605551275463989
4.0
3.7416573867739413
4.58257569495584
4.242640687119285
3.605551275463989
4.242640687119285
3.3166247903554
12.12435565298214
3.605551275463989
4.123105625617661
7.54983443527075
6.6332495807108
1.4142135623730951
6.4031242374328485
2.8284271247461903
3.605551275463989
2.23606797749979
5.196152422706632
10.099504938362077
3.7416573867739413
4.242640687119285
3.3166247903554
5.0990195135927845
7.280109889280518
2.449489742783178
2.23606797749979
5.0990195135927845
9.219544457292887
8.602325267042627
3.7416573867739413
7.3484692283495345
3.1622776601683795
6.4031242374328485
7.211102550927978
6.4031242374328485
4.123105625617661
8.06225774829855
9.055385138137417
7.3484692283495345
7.0710678118654755
6.082762530298219
5.744562646538029
6.324555320336759
3.605551275463989
5.477225575051661
6.164414002968976
7.3484692283495345
1.4142135623730951
3.7416573867739413
2.8284271247461903
2.449489742783178
3.0
1.4142135623730951
3.0
3.3166247903554
3.605551275463989
2.0
3.605551275463989
3.0
3.605551275463989
4.123105625617661
7.874007874011811
2.449489742783178
2.0
2.8284271247461903
2.0
4.47213595499958
1.7320508075688772
3.1622776601683795
0.0
16.55294535724685
1.7320508075688772
2.0
1.0
2.8284271247461903
1.4142135623730951
5.0
1.7320508075688772
2.449489742783178
1.4142135623730951
1.4142135623730951
2.23606797749979
4.242640687119285
1.4142135623730951
1.4142135623730951
3.0
1.0
6.4031242374328485
3.7416573867739413
3.0
3.0
8.660254037844387
11.180339887498949
4.123105625617661
3.1622776601683795
4.0
3.0
2.449489742783178
2.0
3.605551275463989
3.7416573867739413
2.23606797749979
3.4641016151377544
1.4142135623730951
4.69041575982343
2.23606797749979
2.23606797749979
7.0710678118654755
6.48074069840786
8.06225774829855
2.0
7.615773105863909
10.488088481701515
5.916079783099616
7.280109889280518
3.1622776601683795
3.1622776601683795
6.4031242374328485
1.7320508075688772
3.1622776601683795
3.0
6.6332495807108
4.242640687119285
4.242640687119285
8.06225774829855
2.23606797749979
1.7320508075688772
5.196152422706632
7.54983443527075
9.273618495495704
2.23606797749979
22.22611077089287
6.782329983125268
3.7416573867739413
7.681145747868608
4.58257569495584
7.3484692283495345
4.898979485566356
5.477225575051661
3.1622776601683795
2.23606797749979
9.0
8.246211251235321
13.076696830622021
2.8284271247461903
2.23606797749979
5.196152422706632
4.242640687119285
8.12403840463596
3.605551275463989
3.1622776601683795
1.0
1.0
3.3166247903554
0.0
2.8284271247461903
3.605551275463989
0.0
1.4142135623730951
3.0
3.1622776601683795
5.0990195135927845
2.23606797749979
2.23606797749979
4.123105625617661
7.54983443527075
3.3166247903554
4.123105625617661
1.4142135623730951
1.0
2.23606797749979
1.4142135623730951
2.0
2.23606797749979
3.1622776601683795
2.0
5.0990195135927845
3.0
4.0
1.7320508075688772
2.0
2.449489742783178
2.23606797749979
2.0
4.898979485566356
1.4142135623730951
3.605551275463989
3.0
2.449489742783178
5.385164807134504
4.358898943540674
2.449489742783178
5.0990195135927845
4.123105625617661
5.385164807134504
5.0990195135927845
2.8284271247461903
4.69041575982343
3.605551275463989
4.69041575982343
3.1622776601683795
4.0
3.0
3.605551275463989
3.7416573867739413
1.4142135623730951
6.4031242374328485
2.449489742783178
5.385164807134504
4.123105625617661
7.874007874011811
10.862780491200215
1.7320508075688772
3.3166247903554
7.0710678118654755
5.916079783099616
9.055385138137417
2.0
2.23606797749979
3.0
6.082762530298219
5.0
3.7416573867739413
2.23606797749979
2.23606797749979
2.23606797749979
6.0
3.7416573867739413
6.4031242374328485
5.0
6.164414002968976
7.54983443527075
6.4031242374328485
8.0
4.242640687119285
10.198039027185569
4.123105625617661
8.12403840463596
8.12403840463596
5.0
5.385164807134504
4.58257569495584
3.0
8.06225774829855
7.14142842854285
7.280109889280518
3.1622776601683795
6.324555320336759
5.477225575051661
9.1104335791443
8.12403840463596
2.23606797749979
3.7416573867739413
2.23606797749979
2.449489742783178
2.449489742783178
2.449489742783178
4.358898943540674
1.4142135623730951
1.4142135623730951
2.23606797749979
12.806248474865697
2.23606797749979
1.7320508075688772
4.58257569495584
2.0
3.605551275463989
1.4142135623730951
3.7416573867739413
1.0
2.23606797749979
13.19090595827292
2.23606797749979
6.48074069840786
4.123105625617661
2.0
1.0
1.4142135623730951
2.449489742783178
3.0
4.123105625617661
5.0990195135927845
2.23606797749979
2.23606797749979
5.0990195135927845
3.0
1.7320508075688772
2.8284271247461903
1.0
2.8284271247461903
1.7320508075688772
3.1622776601683795
3.605551275463989
1.4142135623730951
3.0
2.23606797749979
1.4142135623730951
2.23606797749979
2.0
2.449489742783178
1.0
4.69041575982343
2.23606797749979
4.123105625617661
3.0
4.58257569495584
4.47213595499958
0.0
4.123105625617661
5.0990195135927845
5.385164807134504
1.4142135623730951
4.0
3.605551275463989
4.47213595499958
11.40175425099138
4.898979485566356
5.385164807134504
5.916079783099616
9.695359714832659
1.4142135623730951
3.605551275463989
2.449489742783178
6.082762530298219
7.14142842854285
1.0
3.0
1.4142135623730951
5.477225575051661
2.23606797749979
3.1622776601683795
5.385164807134504
6.324555320336759
5.385164807134504
7.14142842854285
4.0
5.477225575051661
4.898979485566356
8.06225774829855
9.433981132056603
9.219544457292887
6.082762530298219
7.0710678118654755
6.4031242374328485
5.477225575051661
4.123105625617661
7.280109889280518
10.099504938362077
2.23606797749979
7.14142842854285
7.483314773547883
5.0990195135927845
10.344080432788601
3.0
4.47213595499958
3.1622776601683795
2.0
2.23606797749979
2.449489742783178
3.605551275463989
1.7320508075688772
7.3484692283495345
0.0
1.0
4.123105625617661
5.0
1.4142135623730951
5.0
1.0
2.8284271247461903
1.4142135623730951
2.449489742783178
2.23606797749979
3.3166247903554
2.23606797749979
1.4142135623730951
2.23606797749979
3.1622776601683795
1.4142135623730951
1.4142135623730951
3.1622776601683795
2.23606797749979
2.449489742783178
3.0
5.0990195135927845
3.7416573867739413
3.3166247903554
1.0
6.164414002968976
3.0
1.0
2.8284271247461903
0.0
3.0
1.4142135623730951
3.1622776601683795
1.0
2.449489742783178
3.7416573867739413
1.4142135623730951
5.0990195135927845
1.4142135623730951
1.0
1.4142135623730951
3.7416573867739413
4.242640687119285
1.4142135623730951
3.1622776601683795
2.23606797749979
4.358898943540674
0.0
2.23606797749979
4.242640687119285
2.0
5.0990195135927845
2.23606797749979
2.8284271247461903
7.0710678118654755
7.874007874011811
10.770329614269007
7.0710678118654755
5.744562646538029
9.695359714832659
3.0
3.7416573867739413
5.196152422706632
5.0990195135927845
8.306623862918075
2.0
3.7416573867739413
4.58257569495584
6.164414002968976
2.23606797749979
4.242640687119285
6.082762530298219
5.477225575051661
5.0
6.324555320336759
5.916079783099616
4.58257569495584
8.06225774829855
7.3484692283495345
7.681145747868608
9.273618495495704
2.8284271247461903
6.082762530298219
6.164414002968976
6.782329983125268
5.0990195135927845
7.3484692283495345
8.54400374531753
7.0710678118654755
6.082762530298219
4.242640687119285
5.477225575051661
5.830951894845301
4.58257569495584
4.242640687119285
2.449489742783178
3.1622776601683795
1.4142135623730951
3.1622776601683795
2.23606797749979
3.3166247903554
2.23606797749979
1.0
4.123105625617661
2.23606797749979
3.0
1.7320508075688772
2.23606797749979
1.4142135623730951
2.8284271247461903
2.449489742783178
1.4142135623730951
1.0
3.1622776601683795
3.0
1.4142135623730951
4.123105625617661
4.123105625617661
3.0
2.0
4.242640687119285
1.7320508075688772
3.1622776601683795
1.7320508075688772
5.0990195135927845
3.7416573867739413
3.605551275463989
1.4142135623730951
1.7320508075688772
4.58257569495584
1.4142135623730951
1.0
2.0
1.7320508075688772
1.0
2.23606797749979
0.0
1.0
3.1622776601683795
2.23606797749979
1.4142135623730951
3.4641016151377544
2.0
5.0990195135927845
3.605551275463989
4.47213595499958
5.916079783099616
3.0
1.4142135623730951
2.0
4.242640687119285
1.4142135623730951
5.385164807134504
4.0
4.358898943540674
2.0
3.7416573867739413
5.0990195135927845
7.0710678118654755
5.830951894845301
9.219544457292887
5.477225575051661
8.54400374531753
5.196152422706632
2.449489742783178
5.0
9.486832980505138
5.0990195135927845
1.4142135623730951
2.23606797749979
3.1622776601683795
7.14142842854285
5.477225575051661
1.0
6.4031242374328485
5.477225575051661
5.385164807134504
5.0
5.477225575051661
4.242640687119285
7.14142842854285
6.0
9.219544457292887
6.082762530298219
3.3166247903554
5.0990195135927845
3.0
6.324555320336759
5.385164807134504
7.874007874011811
7.0710678118654755
5.0990195135927845
6.782329983125268
2.449489742783178
5.196152422706632
5.744562646538029
9.848857801796104
3.0
2.23606797749979
4.242640687119285
3.605551275463989
2.449489742783178
3.1622776601683795
3.0
9.643650760992955
1.0
1.4142135623730951
3.605551275463989
1.4142135623730951
3.1622776601683795
1.0
3.1622776601683795
3.0
4.898979485566356
4.47213595499958
1.4142135623730951
3.605551275463989
2.449489742783178
1.0
4.0
2.23606797749979
4.242640687119285
2.23606797749979
1.0
4.123105625617661
2.23606797749979
1.0
5.385164807134504
3.4641016151377544
2.23606797749979
1.4142135623730951
3.1622776601683795
3.0
2.449489742783178
3.1622776601683795
2.23606797749979
3.1622776601683795
1.4142135623730951
3.0
1.0
2.0
4.242640687119285
2.0
3.1622776601683795
2.23606797749979
5.385164807134504
3.7416573867739413
3.7416573867739413
2.0
2.449489742783178
1.4142135623730951
1.4142135623730951
2.449489742783178
3.605551275463989
5.0990195135927845
7.810249675906654
2.23606797749979
3.7416573867739413
2.8284271247461903
11.180339887498949
4.358898943540674
10.04987562112089
10.099504938362077
6.164414002968976
4.123105625617661
2.449489742783178
6.082762530298219
6.708203932499369
6.0
5.0990195135927845
5.385164807134504
3.0
3.3166247903554
3.605551275463989
3.605551275463989
5.744562646538029
7.54983443527075
2.449489742783178
5.830951894845301
5.0990195135927845
6.4031242374328485
5.477225575051661
4.123105625617661
5.744562646538029
6.324555320336759
5.196152422706632
4.123105625617661
5.196152422706632
5.196152422706632
3.7416573867739413
7.0
7.483314773547883
7.0710678118654755
1.0
5.477225575051661
6.708203932499369
3.3166247903554
6.164414002968976
5.196152422706632
10.770329614269007
3.0
2.449489742783178
1.4142135623730951
3.0
2.23606797749979
3.1622776601683795
3.605551275463989
1.0
10.198039027185569
2.23606797749979
4.242640687119285
2.23606797749979
3.4641016151377544
3.605551275463989
3.605551275463989
1.0
2.8284271247461903
3.1622776601683795
3.7416573867739413
3.0
1.0
2.8284271247461903
1.4142135623730951
2.23606797749979
1.4142135623730951
1.4142135623730951
5.385164807134504
3.3166247903554
2.23606797749979
5.0990195135927845
2.23606797749979
1.4142135623730951
3.7416573867739413
2.23606797749979
1.0
1.4142135623730951
1.0
1.4142135623730951
1.0
2.0
1.4142135623730951
2.449489742783178
1.0
1.0
4.58257569495584
1.4142135623730951
3.0
1.0
3.7416573867739413
1.7320508075688772
1.4142135623730951
4.123105625617661
3.0
1.7320508075688772
3.7416573867739413
2.23606797749979
3.0
4.123105625617661
8.774964387392123
3.0
5.0990195135927845
13.96424004376894
5.0
6.324555320336759
9.1104335791443
7.14142842854285
4.47213595499958
4.358898943540674
4.69041575982343
2.0
6.4031242374328485
5.0
5.477225575051661
5.0990195135927845
5.196152422706632
2.449489742783178
2.8284271247461903
4.123105625617661
8.54400374531753
4.58257569495584
5.385164807134504
11.704699910719626
3.0
2.449489742783178
3.7416573867739413
5.0
6.4031242374328485
5.477225575051661
5.0990195135927845
5.385164807134504
4.242640687119285
5.196152422706632
4.123105625617661
6.324555320336759
6.082762530298219
3.3166247903554
5.0
5.0
5.385164807134504
4.58257569495584
7.3484692283495345
2.449489742783178
5.477225575051661
2.8284271247461903
1.7320508075688772
2.23606797749979
4.242640687119285
1.4142135623730951
1.4142135623730951
2.23606797749979
1.0
6.4031242374328485
3.1622776601683795
3.7416573867739413
1.4142135623730951
2.23606797749979
3.0
2.23606797749979
2.0
3.7416573867739413
1.0
2.449489742783178
3.605551275463989
1.0
3.0
2.23606797749979
3.0
2.449489742783178
1.4142135623730951
2.449489742783178
3.605551275463989
1.7320508075688772
2.23606797749979
3.1622776601683795
1.4142135623730951
2.23606797749979
1.4142135623730951
4.242640687119285
1.4142135623730951
2.23606797749979
1.4142135623730951
1.0
2.449489742783178
1.4142135623730951
1.0
1.0
1.0
3.1622776601683795
1.4142135623730951
3.3166247903554
2.449489742783178
2.449489742783178
1.4142135623730951
1.4142135623730951
2.0
1.0
3.605551275463989
5.0990195135927845
2.0
2.449489742783178
4.358898943540674
8.06225774829855
5.385164807134504
3.7416573867739413
14.142135623730951
4.0
5.744562646538029
8.246211251235321
8.48528137423857
3.3166247903554
5.744562646538029
3.605551275463989
3.1622776601683795
5.0
11.045361017187261
2.449489742783178
5.830951894845301
1.0
9.1104335791443
7.3484692283495345
6.4031242374328485
9.433981132056603
8.12403840463596
5.477225575051661
8.246211251235321
4.0
2.23606797749979
4.47213595499958
2.23606797749979
6.164414002968976
5.196152422706632
5.196152422706632
5.0990195135927845
4.242640687119285
5.477225575051661
5.0990195135927845
7.280109889280518
5.477225575051661
4.47213595499958
7.54983443527075
1.7320508075688772
1.0
3.3166247903554
3.4641016151377544
4.242640687119285
10.488088481701515
3.1622776601683795
1.0
2.8284271247461903
3.605551275463989
2.23606797749979
1.4142135623730951
3.0
1.4142135623730951
8.06225774829855
2.8284271247461903
1.7320508075688772
0.0
1.0
5.196152422706632
1.4142135623730951
2.8284271247461903
2.23606797749979
1.4142135623730951
6.4031242374328485
1.4142135623730951
3.0
3.0
4.47213595499958
5.0990195135927845
5.0
1.7320508075688772
3.1622776601683795
2.23606797749979
3.0
2.8284271247461903
3.0
2.23606797749979
2.449489742783178
1.0
2.23606797749979
4.0
3.0
2.449489742783178
2.8284271247461903
3.7416573867739413
2.8284271247461903
1.4142135623730951
1.0
2.8284271247461903
3.1622776601683795
1.4142135623730951
2.23606797749979
1.7320508075688772
1.0
2.449489742783178
2.23606797749979
2.23606797749979
2.23606797749979
4.123105625617661
2.23606797749979
4.58257569495584
1.4142135623730951
2.449489742783178
8.774964387392123
4.123105625617661
3.1622776601683795
3.605551275463989
11.357816691600547
6.4031242374328485
8.12403840463596
10.63014581273465
7.0710678118654755
7.3484692283495345
1.4142135623730951
4.0
5.196152422706632
10.198039027185569
3.3166247903554
5.385164807134504
1.0
8.06225774829855
6.4031242374328485
2.449489742783178
4.0
7.0
5.916079783099616
5.0990195135927845
4.58257569495584
2.23606797749979
6.082762530298219
4.58257569495584
8.48528137423857
5.830951894845301
5.385164807134504
5.0990195135927845
3.0
5.385164807134504
5.477225575051661
7.280109889280518
6.557438524302
5.196152422706632
4.123105625617661
3.0
1.7320508075688772
4.242640687119285
3.7416573867739413
4.123105625617661
5.477225575051661
2.8284271247461903
4.58257569495584
2.0
2.449489742783178
2.23606797749979
2.23606797749979
2.23606797749979
8.306623862918075
5.0990195135927845
2.0
3.1622776601683795
2.23606797749979
1.4142135623730951
2.449489742783178
4.123105625617661
1.4142135623730951
2.449489742783178
0.0
5.830951894845301
2.449489742783178
2.449489742783178
1.4142135623730951
7.681145747868608
3.605551275463989
2.0
1.0
1.0
1.0
1.4142135623730951
3.605551275463989
1.0
1.0
2.449489742783178
1.7320508075688772
1.4142135623730951
0.0
2.449489742783178
1.7320508075688772
0.0
2.0
2.23606797749979
0.0
1.7320508075688772
4.242640687119285
2.23606797749979
2.0
2.23606797749979
3.7416573867739413
1.4142135623730951
1.7320508075688772
1.7320508075688772
3.0
2.8284271247461903
5.0
3.0
3.605551275463989
2.8284271247461903
5.0
7.0710678118654755
6.324555320336759
3.0
2.8284271247461903
12.68857754044952
8.660254037844387
6.4031242374328485
7.280109889280518
4.358898943540674
1.0
5.196152422706632
5.0990195135927845
1.0
4.47213595499958
5.0990195135927845
7.0
2.23606797749979
7.3484692283495345
4.242640687119285
4.58257569495584
5.196152422706632
7.810249675906654
7.0
5.830951894845301
6.4031242374328485
3.3166247903554
3.0
3.3166247903554
4.242640687119285
5.0990195135927845
5.196152422706632
5.385164807134504
7.0710678118654755
5.0990195135927845
5.477225575051661
5.916079783099616
7.681145747868608
5.477225575051661
8.12403840463596
4.358898943540674
3.3166247903554
4.123105625617661
5.385164807134504
3.0
5.916079783099616
3.605551275463989
3.0
1.4142135623730951
3.605551275463989
2.23606797749979
1.0
2.23606797749979
4.123105625617661
2.449489742783178
3.0
2.449489742783178
5.385164807134504
2.23606797749979
5.477225575051661
3.605551275463989
2.23606797749979
1.7320508075688772
1.4142135623730951
3.3166247903554
1.7320508075688772
2.23606797749979
4.358898943540674
1.4142135623730951
2.23606797749979
4.123105625617661
11.0
1.0
1.4142135623730951
1.4142135623730951
3.605551275463989
1.7320508075688772
7.483314773547883
2.23606797749979
1.0
2.449489742783178
2.23606797749979
3.0
2.449489742783178
1.7320508075688772
2.8284271247461903
3.3166247903554
3.0
3.1622776601683795
2.8284271247461903
3.605551275463989
1.4142135623730951
3.0
2.8284271247461903
2.8284271247461903
1.4142135623730951
2.23606797749979
3.0
1.0
3.0
4.123105625617661
6.4031242374328485
2.23606797749979
3.1622776601683795
4.123105625617661
6.557438524302
4.123105625617661
1.4142135623730951
1.0
11.874342087037917
5.385164807134504
5.0990195135927845
4.47213595499958
4.69041575982343
4.242640687119285
9.055385138137417
4.47213595499958
3.1622776601683795
5.477225575051661
5.196152422706632
6.782329983125268
5.477225575051661
3.1622776601683795
5.0990195135927845
6.164414002968976
5.196152422706632
5.0990195135927845
4.69041575982343
4.123105625617661
4.47213595499958
7.0710678118654755
2.23606797749979
4.0
5.196152422706632
5.0990195135927845
5.0990195135927845
6.164414002968976
5.0
6.164414002968976
6.4031242374328485
5.477225575051661
5.0990195135927845
3.0
4.242640687119285
2.449489742783178
5.0990195135927845
5.477225575051661
3.1622776601683795
5.477225575051661
2.23606797749979
2.23606797749979
3.3166247903554
2.8284271247461903
4.69041575982343
2.449489742783178
4.242640687119285
6.164414002968976
4.0
3.1622776601683795
2.23606797749979
5.196152422706632
1.4142135623730951
4.358898943540674
3.3166247903554
2.449489742783178
8.06225774829855
3.0
2.23606797749979
4.47213595499958
4.0
2.23606797749979
1.0
1.4142135623730951
5.385164807134504
5.196152422706632
12.083045973594572
1.4142135623730951
3.3166247903554
3.1622776601683795
1.0
2.449489742783178
1.7320508075688772
3.7416573867739413
2.0
3.7416573867739413
3.1622776601683795
2.23606797749979
2.23606797749979
4.123105625617661
1.4142135623730951
1.0
1.0
2.8284271247461903
3.605551275463989
4.123105625617661
2.23606797749979
3.3166247903554
1.4142135623730951
2.449489742783178
3.0
3.3166247903554
3.0
1.4142135623730951
5.916079783099616
3.0
1.7320508075688772
1.4142135623730951
2.23606797749979
3.0
7.874007874011811
1.4142135623730951
10.04987562112089
8.12403840463596
0.0
2.23606797749979
5.916079783099616
3.1622776601683795
6.4031242374328485
5.916079783099616
7.0
2.23606797749979
5.477225575051661
3.1622776601683795
8.54400374531753
5.477225575051661
2.23606797749979
7.0
5.0990195135927845
4.242640687119285
5.196152422706632
5.385164807134504
5.196152422706632
10.198039027185569
5.0
5.0990195135927845
4.242640687119285
5.0990195135927845
2.23606797749979
7.14142842854285
5.0990195135927845
5.0990195135927845
5.196152422706632
2.449489742783178
10.246950765959598
5.196152422706632
7.3484692283495345
5.196152422706632
5.477225575051661
5.0990195135927845
2.449489742783178
3.7416573867739413
5.385164807134504
5.830951894845301
5.0990195135927845
5.916079783099616
1.4142135623730951
8.12403840463596
1.0
3.0
2.8284271247461903
3.605551275463989
2.449489742783178
7.3484692283495345
13.96424004376894
3.7416573867739413
3.1622776601683795
2.8284271247461903
4.358898943540674
0.0
4.123105625617661
2.23606797749979
1.7320508075688772
3.7416573867739413
2.0
4.0
2.449489742783178
3.1622776601683795
7.874007874011811
1.4142135623730951
2.23606797749979
4.242640687119285
5.196152422706632
3.0
1.4142135623730951
3.0
2.23606797749979
3.0
4.58257569495584
5.0990195135927845
2.0
3.1622776601683795
1.4142135623730951
1.0
2.23606797749979
2.23606797749979
2.8284271247461903
4.242640687119285
3.3166247903554
1.7320508075688772
2.23606797749979
5.196152422706632
0.0
1.4142135623730951
3.0
3.0
2.23606797749979
1.0
1.4142135623730951
2.449489742783178
1.0
8.12403840463596
3.0
11.180339887498949
2.449489742783178
2.449489742783178
3.605551275463989
3.0
3.0
4.0
6.082762530298219
5.477225575051661
2.23606797749979
4.242640687119285
5.196152422706632
5.0990195135927845
2.449489742783178
7.3484692283495345
6.082762530298219
5.830951894845301
7.0710678118654755
7.681145747868608
3.605551275463989
5.477225575051661
5.0990195135927845
7.0710678118654755
1.0
5.0990195135927845
2.449489742783178
5.0990195135927845
8.246211251235321
5.0990195135927845
6.082762530298219
6.4031242374328485
5.0990195135927845
2.0
3.0
6.0
6.164414002968976
5.0990195135927845
5.0
3.0
5.477225575051661
5.0990195135927845
8.306623862918075
5.0990195135927845
4.58257569495584
5.656854249492381
3.0
3.1622776601683795
5.0990195135927845
5.196152422706632
8.602325267042627
6.4031242374328485
2.449489742783178
4.358898943540674
1.4142135623730951
2.449489742783178
5.385164807134504
2.8284271247461903
1.0
7.0
4.47213595499958
1.7320508075688772
5.196152422706632
2.449489742783178
1.7320508075688772
4.47213595499958
3.0
1.4142135623730951
3.605551275463989
2.23606797749979
4.358898943540674
3.7416573867739413
3.1622776601683795
5.830951894845301
2.449489742783178
1.0
2.449489742783178
6.48074069840786
3.3166247903554
2.23606797749979
2.23606797749979
2.23606797749979
5.0990195135927845
3.0
8.602325267042627
2.23606797749979
4.358898943540674
3.1622776601683795
1.0
11.874342087037917
2.23606797749979
3.0
3.605551275463989
4.242640687119285
3.7416573867739413
2.23606797749979
3.1622776601683795
2.23606797749979
3.3166247903554
3.3166247903554
4.47213595499958
3.605551275463989
1.7320508075688772
5.477225575051661
1.7320508075688772
3.7416573867739413
1.4142135623730951
3.605551275463989
3.1622776601683795
1.4142135623730951
5.0990195135927845
1.4142135623730951
1.7320508075688772
2.23606797749979
1.4142135623730951
4.358898943540674
3.0
3.1622776601683795
3.3166247903554
5.385164807134504
2.449489742783178
5.0990195135927845
3.1622776601683795
3.3166247903554
3.3166247903554
1.0
4.58257569495584
3.1622776601683795
5.477225575051661
6.4031242374328485
9.273618495495704
8.12403840463596
2.23606797749979
2.0
5.196152422706632
0.0
5.0990195135927845
6.164414002968976
7.3484692283495345
6.164414002968976
1.7320508075688772
5.477225575051661
3.7416573867739413
9.055385138137417
6.082762530298219
6.082762530298219
5.477225575051661
4.242640687119285
9.055385138137417
2.23606797749979
5.385164807134504
5.385164807134504
4.123105625617661
5.196152422706632
4.0
6.324555320336759
3.3166247903554
3.1622776601683795
6.082762530298219
5.0990195135927845
4.123105625617661
7.0710678118654755
2.23606797749979
3.0
4.358898943540674
1.7320508075688772
2.23606797749979
4.58257569495584
1.4142135623730951
6.48074069840786
2.449489742783178
2.0
3.605551275463989
2.23606797749979
3.7416573867739413
3.0
4.242640687119285
1.4142135623730951
0.0
2.0
8.717797887081348
2.23606797749979
1.0
10.246950765959598
1.4142135623730951
3.3166247903554
1.4142135623730951
4.898979485566356
1.4142135623730951
1.4142135623730951
1.7320508075688772
1.4142135623730951
4.58257569495584
1.0
3.4641016151377544
3.1622776601683795
3.7416573867739413
2.449489742783178
4.242640687119285
4.123105625617661
2.8284271247461903
12.083045973594572
10.723805294763608
1.4142135623730951
1.7320508075688772
2.23606797749979
1.7320508075688772
1.0
2.23606797749979
2.23606797749979
2.8284271247461903
2.23606797749979
1.4142135623730951
4.58257569495584
10.392304845413264
2.449489742783178
2.23606797749979
20.639767440550294
3.605551275463989
2.449489742783178
4.123105625617661
1.4142135623730951
6.164414002968976
2.449489742783178
1.4142135623730951
3.3166247903554
4.123105625617661
2.0
5.385164807134504
1.4142135623730951
1.4142135623730951
2.23606797749979
2.23606797749979
5.477225575051661
5.196152422706632
4.123105625617661
3.605551275463989
6.0
4.123105625617661
6.4031242374328485
4.358898943540674
5.0990195135927845
8.602325267042627
7.0
3.7416573867739413
4.58257569495584
2.0
5.830951894845301
5.385164807134504
7.54983443527075
6.164414002968976
7.0710678118654755
6.082762530298219
5.0990195135927845
4.898979485566356
4.242640687119285
5.196152422706632
6.4031242374328485
5.196152422706632
3.7416573867739413
4.123105625617661
6.4031242374328485
3.605551275463989
6.164414002968976
5.196152422706632
5.196152422706632
7.280109889280518
2.0
5.477225575051661
4.242640687119285
3.0
6.164414002968976
4.47213595499958
3.3166247903554
3.0
3.3166247903554
1.4142135623730951
1.0
3.1622776601683795
4.58257569495584
0.0
1.4142135623730951
2.449489742783178
4.898979485566356
2.8284271247461903
3.1622776601683795
2.23606797749979
2.23606797749979
3.0
2.23606797749979
3.605551275463989
2.23606797749979
3.7416573867739413
12.569805089976535
1.0
2.23606797749979
10.099504938362077
1.7320508075688772
1.0
5.830951894845301
0.0
5.477225575051661
1.7320508075688772
2.0
3.0
2.449489742783178
1.4142135623730951
2.449489742783178
3.1622776601683795
1.7320508075688772
3.3166247903554
3.7416573867739413
2.0
3.0
9.848857801796104
3.605551275463989
5.830951894845301
3.1622776601683795
2.23606797749979
3.7416573867739413
1.4142135623730951
2.23606797749979
1.0
1.0
1.4142135623730951
1.4142135623730951
2.23606797749979
1.4142135623730951
2.0
4.58257569495584
4.123105625617661
2.23606797749979
2.449489742783178
8.306623862918075
3.0
2.23606797749979
2.449489742783178
1.4142135623730951
1.0
3.4641016151377544
2.23606797749979
2.449489742783178
1.4142135623730951
3.0
2.23606797749979
3.605551275463989
6.4031242374328485
8.54400374531753
6.0
3.0
6.164414002968976
3.7416573867739413
5.0990195135927845
8.306623862918075
5.196152422706632
1.0
7.0
4.123105625617661
6.4031242374328485
1.4142135623730951
5.830951894845301
5.196152422706632
5.916079783099616
8.12403840463596
7.0710678118654755
6.164414002968976
2.449489742783178
3.605551275463989
5.0990195135927845
0.0
6.082762530298219
4.58257569495584
5.196152422706632
4.898979485566356
7.0710678118654755
7.0710678118654755
7.14142842854285
5.385164807134504
7.14142842854285
2.449489742783178
4.898979485566356
2.23606797749979
3.1622776601683795
5.0
2.23606797749979
4.58257569495584
4.0
1.4142135623730951
3.1622776601683795
2.8284271247461903
3.7416573867739413
3.7416573867739413
2.23606797749979
3.605551275463989
3.605551275463989
4.47213595499958
3.3166247903554
3.1622776601683795
2.0
1.4142135623730951
3.605551275463989
4.47213595499958
2.23606797749979
2.449489742783178
4.123105625617661
1.4142135623730951
5.477225575051661
3.3166247903554
3.7416573867739413
6.4031242374328485
2.23606797749979
3.7416573867739413
4.123105625617661
2.0
4.358898943540674
4.123105625617661
1.4142135623730951
1.0
3.0
3.0
3.0
3.0
1.0
6.0
3.0
4.123105625617661
3.7416573867739413
4.123105625617661
3.1622776601683795
4.58257569495584
4.123105625617661
4.123105625617661
3.7416573867739413
4.242640687119285
1.4142135623730951
3.0
2.449489742783178
3.7416573867739413
2.23606797749979
4.123105625617661
3.1622776601683795
3.605551275463989
4.47213595499958
3.7416573867739413
3.7416573867739413
5.0
7.280109889280518
2.23606797749979
4.242640687119285
2.0
3.1622776601683795
1.4142135623730951
4.123105625617661
2.449489742783178
4.242640687119285
1.4142135623730951
3.1622776601683795
3.1622776601683795
2.23606797749979
4.242640687119285
3.4641016151377544
2.0
6.082762530298219
5.477225575051661
6.082762530298219
5.385164807134504
7.280109889280518
8.12403840463596
4.123105625617661
4.0
5.0990195135927845
6.4031242374328485
9.0
3.3166247903554
10.295630140987
1.0
5.196152422706632
4.58257569495584
7.14142842854285
3.1622776601683795
6.082762530298219
3.0
2.8284271247461903
5.385164807134504
1.4142135623730951
7.0
5.196152422706632
10.04987562112089
4.242640687119285
5.0990195135927845
3.605551275463989
3.1622776601683795
5.0990195135927845
6.164414002968976
3.3166247903554
3.3166247903554
3.605551275463989
10.198039027185569
4.242640687119285
3.1622776601683795
5.0990195135927845
6.324555320336759
6.164414002968976
2.23606797749979
3.1622776601683795
2.23606797749979
3.4641016151377544
2.0
4.242640687119285
1.4142135623730951
5.385164807134504
2.8284271247461903
3.4641016151377544
1.7320508075688772
3.7416573867739413
3.1622776601683795
4.358898943540674
2.23606797749979
3.3166247903554
3.7416573867739413
6.164414002968976
4.69041575982343
5.0990195135927845
2.0
2.449489742783178
6.164414002968976
2.449489742783178
3.605551275463989
1.7320508075688772
3.1622776601683795
2.23606797749979
2.23606797749979
5.477225575051661
1.4142135623730951
2.23606797749979
5.477225575051661
3.0
5.0990195135927845
1.4142135623730951
4.0
2.449489742783178
4.898979485566356
3.0
1.0
4.0
1.4142135623730951
5.477225575051661
2.449489742783178
3.1622776601683795
5.196152422706632
3.7416573867739413
2.449489742783178
1.7320508075688772
3.1622776601683795
1.7320508075688772
6.708203932499369
2.23606797749979
1.4142135623730951
2.449489742783178
4.242640687119285
3.0
1.4142135623730951
6.164414002968976
2.449489742783178
1.4142135623730951
1.4142135623730951
2.8284271247461903
2.23606797749979
3.1622776601683795
2.23606797749979
3.0
1.0
2.449489742783178
4.0
2.23606797749979
5.0990195135927845
3.1622776601683795
5.0990195135927845
6.324555320336759
7.0
6.4031242374328485
5.0990195135927845
5.0990195135927845
8.54400374531753
6.4031242374328485
2.0
6.4031242374328485
9.0
2.23606797749979
3.7416573867739413
11.575836902790225
1.4142135623730951
2.449489742783178
5.916079783099616
6.324555320336759
5.0
1.0
3.0
6.082762530298219
4.123105625617661
6.4031242374328485
2.23606797749979
6.082762530298219
7.14142842854285
4.242640687119285
4.123105625617661
0.0
5.477225575051661
5.196152422706632
7.0
4.123105625617661
5.196152422706632
5.385164807134504
4.123105625617661
4.242640687119285
5.477225575051661
5.0990195135927845
7.874007874011811
4.123105625617661
6.324555320336759
13.038404810405298
3.1622776601683795
2.8284271247461903
3.3166247903554
3.0
3.605551275463989
4.242640687119285
5.0
2.449489742783178
3.7416573867739413
1.4142135623730951
3.4641016151377544
2.449489742783178
3.7416573867739413
2.23606797749979
3.0
3.3166247903554
3.605551275463989
3.7416573867739413
1.4142135623730951
5.385164807134504
4.58257569495584
2.449489742783178
4.47213595499958
4.47213595499958
2.23606797749979
4.58257569495584
3.0
2.449489742783178
2.0
4.47213595499958
2.8284271247461903
5.916079783099616
1.4142135623730951
3.7416573867739413
3.605551275463989
3.1622776601683795
2.0
3.1622776601683795
4.47213595499958
2.23606797749979
2.449489742783178
2.23606797749979
3.0
3.7416573867739413
3.7416573867739413
3.1622776601683795
4.123105625617661
2.449489742783178
1.4142135623730951
3.1622776601683795
3.1622776601683795
2.23606797749979
4.58257569495584
3.0
3.1622776601683795
3.0
2.8284271247461903
1.0
6.48074069840786
2.8284271247461903
1.4142135623730951
2.23606797749979
9.055385138137417
3.3166247903554
3.1622776601683795
2.23606797749979
1.4142135623730951
5.385164807134504
0.0
1.0
2.23606797749979
1.0
5.477225575051661
4.58257569495584
8.774964387392123
8.12403840463596
11.575836902790225
5.916079783099616
5.477225575051661
5.916079783099616
0.0
6.164414002968976
7.0710678118654755
5.0
5.830951894845301
6.4031242374328485
6.4031242374328485
5.0990195135927845
4.58257569495584
1.0
5.744562646538029
4.123105625617661
7.54983443527075
2.449489742783178
5.0
5.0990195135927845
7.280109889280518
5.196152422706632
5.0
3.3166247903554
4.242640687119285
8.06225774829855
6.082762530298219
6.324555320336759
5.477225575051661
5.744562646538029
5.0990195135927845
2.23606797749979
6.164414002968976
5.0990195135927845
5.477225575051661
5.0
6.082762530298219
5.385164807134504
6.164414002968976
5.196152422706632
5.0990195135927845
2.8284271247461903
3.1622776601683795
4.123105625617661
3.605551275463989
3.0
1.0
3.0
5.0990195135927845
3.1622776601683795
10.344080432788601
7.483314773547883
4.58257569495584
4.69041575982343
6.48074069840786
8.717797887081348
3.7416573867739413
2.8284271247461903
1.0
2.449489742783178
2.8284271247461903
10.295630140987
3.3166247903554
3.7416573867739413
5.477225575051661
1.4142135623730951
6.164414002968976
3.0
11.180339887498949
2.8284271247461903
2.0
1.7320508075688772
6.324555320336759
3.0
3.1622776601683795
3.0
5.385164807134504
2.0
1.4142135623730951
3.7416573867739413
2.23606797749979
0.0
4.123105625617661
1.0
2.0
3.7416573867739413
2.23606797749979
10.488088481701515
2.23606797749979
2.0
3.605551275463989
5.744562646538029
2.449489742783178
1.0
1.4142135623730951
5.477225575051661
5.0990195135927845
3.7416573867739413
4.69041575982343
3.1622776601683795
2.23606797749979
2.23606797749979
0.0
2.0
6.164414002968976
2.23606797749979
3.4641016151377544
1.4142135623730951
11.045361017187261
2.23606797749979
3.7416573867739413
2.449489742783178
3.7416573867739413
4.242640687119285
1.4142135623730951
2.23606797749979
5.477225575051661
3.3166247903554
5.477225575051661
6.782329983125268
5.916079783099616
0.0
5.0990195135927845
6.4031242374328485
5.830951894845301
3.605551275463989
4.58257569495584
5.0990195135927845
6.48074069840786
5.196152422706632
3.0
5.0990195135927845
5.0990195135927845
6.164414002968976
1.0
9.539392014169456
2.23606797749979
3.605551275463989
3.0
5.196152422706632
5.0990195135927845
10.04987562112089
5.477225575051661
4.242640687119285
10.677078252031311
5.0990195135927845
9.0
3.3166247903554
7.3484692283495345
5.0
6.324555320336759
5.477225575051661
5.196152422706632
2.449489742783178
5.196152422706632
5.385164807134504
5.0990195135927845
7.681145747868608
6.164414002968976
2.449489742783178
4.123105625617661
5.385164807134504
4.58257569495584
7.14142842854285
2.23606797749979
1.0
1.7320508075688772
2.0
1.4142135623730951
3.7416573867739413
2.0
2.449489742783178
4.69041575982343
1.7320508075688772
3.605551275463989
3.7416573867739413
1.4142135623730951
2.23606797749979
1.7320508075688772
3.0
3.3166247903554
3.7416573867739413
2.0
2.23606797749979
3.605551275463989
3.3166247903554
2.23606797749979
5.196152422706632
2.23606797749979
10.0
2.0
3.4641016151377544
3.0
5.196152422706632
7.14142842854285
2.449489742783178
3.7416573867739413
6.48074069840786
2.23606797749979
2.449489742783178
3.7416573867739413
3.1622776601683795
5.196152422706632
1.0
1.4142135623730951
2.23606797749979
4.123105625617661
1.0
7.280109889280518
1.0
2.0
2.0
5.385164807134504
3.605551275463989
1.4142135623730951
3.3166247903554
4.123105625617661
4.123105625617661
3.0
5.385164807134504
1.0
1.4142135623730951
3.605551275463989
3.0
3.0
5.916079783099616
3.3166247903554
1.4142135623730951
4.58257569495584
5.0
6.6332495807108
4.69041575982343
1.7320508075688772
2.23606797749979
2.449489742783178
1.4142135623730951
1.4142135623730951
5.0990195135927845
1.7320508075688772
4.242640687119285
2.0
6.4031242374328485
10.816653826391969
5.477225575051661
6.164414002968976
4.242640687119285
5.0990195135927845
3.605551275463989
1.0
5.0990195135927845
6.557438524302
5.744562646538029
5.0
4.242640687119285
5.196152422706632
2.23606797749979
6.0
7.0710678118654755
9.1104335791443
2.23606797749979
1.7320508075688772
5.0
5.196152422706632
5.477225575051661
6.082762530298219
3.4641016151377544
10.488088481701515
1.0
6.4031242374328485
4.358898943540674
7.0710678118654755
4.58257569495584
6.164414002968976
1.0
5.477225575051661
5.830951894845301
5.0990195135927845
4.123105625617661
3.1622776601683795
2.8284271247461903
4.47213595499958
4.69041575982343
8.06225774829855
2.449489742783178
6.164414002968976
3.1622776601683795
1.0
2.0
2.449489742783178
2.23606797749979
5.830951894845301
4.123105625617661
1.7320508075688772
1.7320508075688772
2.449489742783178
6.708203932499369
3.1622776601683795
0.0
1.0
3.3166247903554
2.449489742783178
1.4142135623730951
1.4142135623730951
1.0
3.0
0.0
1.7320508075688772
1.4142135623730951
3.7416573867739413
2.449489742783178
10.04987562112089
2.449489742783178
2.8284271247461903
4.123105625617661
3.1622776601683795
3.7416573867739413
1.0
2.449489742783178
5.916079783099616
3.7416573867739413
2.8284271247461903
1.0
3.0
5.0990195135927845
1.0
2.23606797749979
3.605551275463989
3.3166247903554
2.449489742783178
1.4142135623730951
2.23606797749979
3.605551275463989
2.23606797749979
3.4641016151377544
2.23606797749979
3.7416573867739413
3.1622776601683795
4.58257569495584
5.830951894845301
3.605551275463989
5.830951894845301
3.1622776601683795
6.708203932499369
3.1622776601683795
4.898979485566356
2.0
5.830951894845301
6.082762530298219
2.8284271247461903
3.3166247903554
5.385164807134504
7.874007874011811
2.8284271247461903
4.242640687119285
2.449489742783178
1.0
2.0
1.0
6.082762530298219
5.0990195135927845
3.1622776601683795
4.358898943540674
2.449489742783178
6.0
6.164414002968976
2.449489742783178
3.0
5.0
4.242640687119285
9.273618495495704
6.6332495807108
5.0990195135927845
3.605551275463989
2.0
6.082762530298219
5.196152422706632
1.4142135623730951
3.7416573867739413
3.605551275463989
6.164414002968976
5.477225575051661
2.8284271247461903
3.605551275463989
5.0
5.196152422706632
2.449489742783178
3.3166247903554
4.242640687119285
4.58257569495584
6.082762530298219
8.306623862918075
9.219544457292887
1.0
1.4142135623730951
2.23606797749979
5.477225575051661
5.196152422706632
6.4031242374328485
4.123105625617661
6.48074069840786
4.58257569495584
6.782329983125268
4.47213595499958
5.477225575051661
2.0
5.0990195135927845
1.0
4.0
1.0
4.242640687119285
4.358898943540674
3.0
4.242640687119285
3.3166247903554
4.358898943540674
3.7416573867739413
5.0
6.708203932499369
1.0
3.605551275463989
1.4142135623730951
3.1622776601683795
3.605551275463989
3.0
2.0
1.4142135623730951
9.9498743710662
4.123105625617661
1.7320508075688772
3.4641016151377544
2.23606797749979
3.0
10.099504938362077
5.385164807134504
3.605551275463989
4.123105625617661
2.23606797749979
3.1622776601683795
2.23606797749979
5.0
2.0
1.7320508075688772
2.449489742783178
2.449489742783178
3.3166247903554
4.58257569495584
1.4142135623730951
2.0
3.1622776601683795
2.23606797749979
5.385164807134504
2.23606797749979
4.242640687119285
3.3166247903554
0.0
4.123105625617661
1.0
2.449489742783178
2.449489742783178
6.708203932499369
3.1622776601683795
2.0
2.23606797749979
2.23606797749979
7.874007874011811
0.0
3.7416573867739413
1.4142135623730951
5.477225575051661
1.4142135623730951
1.4142135623730951
3.0
3.605551275463989
8.12403840463596
1.7320508075688772
4.358898943540674
0.0
1.0
3.1622776601683795
1.4142135623730951
5.196152422706632
6.4031242374328485
4.123105625617661
4.123105625617661
3.0
2.23606797749979
4.0
3.7416573867739413
4.242640687119285
4.123105625617661
5.0990195135927845
3.4641016151377544
8.54400374531753
1.0
3.7416573867739413
1.7320508075688772
1.7320508075688772
5.477225575051661
1.4142135623730951
1.0
4.242640687119285
5.477225575051661
5.196152422706632
1.0
4.58257569495584
5.0990195135927845
2.0
1.4142135623730951
4.242640687119285
6.082762530298219
6.4031242374328485
6.082762530298219
10.04987562112089
5.0
5.0990195135927845
2.23606797749979
0.0
5.196152422706632
5.385164807134504
5.0
4.58257569495584
6.708203932499369
7.681145747868608
7.280109889280518
5.196152422706632
5.196152422706632
6.4031242374328485
5.0990195135927845
2.0
3.1622776601683795
4.123105625617661
4.242640687119285
3.7416573867739413
2.0
3.605551275463989
2.8284271247461903
4.69041575982343
1.4142135623730951
3.0
3.3166247903554
2.0
14.177446878757825
1.4142135623730951
1.4142135623730951
2.449489742783178
2.8284271247461903
2.23606797749979
3.0
2.23606797749979
4.123105625617661
6.0
3.0
4.358898943540674
3.0
5.744562646538029
6.324555320336759
1.7320508075688772
4.123105625617661
3.0
2.449489742783178
8.06225774829855
6.164414002968976
2.23606797749979
1.4142135623730951
3.3166247903554
2.23606797749979
2.8284271247461903
1.0
3.7416573867739413
1.0
2.23606797749979
4.123105625617661
1.4142135623730951
1.4142135623730951
2.23606797749979
5.0990195135927845
4.47213595499958
2.23606797749979
3.7416573867739413
5.830951894845301
2.23606797749979
2.449489742783178
2.0
2.23606797749979
1.0
2.23606797749979
3.7416573867739413
8.602325267042627
1.4142135623730951
5.744562646538029
3.605551275463989
5.477225575051661
2.449489742783178
3.1622776601683795
3.0
0.0
8.48528137423857
1.0
2.8284271247461903
1.0
1.7320508075688772
4.898979485566356
2.23606797749979
5.0
5.196152422706632
5.0
6.4031242374328485
7.0710678118654755
3.1622776601683795
6.324555320336759
4.58257569495584
3.3166247903554
4.123105625617661
7.14142842854285
5.744562646538029
7.3484692283495345
1.4142135623730951
4.123105625617661
3.7416573867739413
3.0
5.477225575051661
2.8284271247461903
4.0
4.58257569495584
5.0990195135927845
5.196152422706632
2.23606797749979
5.0990195135927845
5.385164807134504
3.0
4.242640687119285
4.123105625617661
8.0
7.14142842854285
7.3484692283495345
5.196152422706632
10.099504938362077
3.1622776601683795
3.0
1.4142135623730951
5.196152422706632
6.324555320336759
5.0990195135927845
4.242640687119285
5.744562646538029
8.06225774829855
8.246211251235321
5.0990195135927845
6.0
3.3166247903554
5.0990195135927845
1.0
1.4142135623730951
3.3166247903554
3.0
1.0
3.4641016151377544
2.23606797749979
1.0
3.0
1.4142135623730951
1.7320508075688772
2.0
2.23606797749979
2.23606797749979
5.0
3.7416573867739413
2.449489742783178
1.0
1.4142135623730951
11.357816691600547
3.1622776601683795
2.0
7.14142842854285
3.0
5.477225575051661
3.0
5.916079783099616
2.0
5.477225575051661
3.7416573867739413
3.0
5.744562646538029
2.449489742783178
5.0
6.557438524302
3.605551275463989
2.449489742783178
3.1622776601683795
3.3166247903554
1.7320508075688772
3.0
1.4142135623730951
4.123105625617661
1.4142135623730951
0.0
1.0
1.0
2.8284271247461903
4.58257569495584
2.23606797749979
8.366600265340756
3.3166247903554
1.4142135623730951
1.7320508075688772
2.23606797749979
15.588457268119896
8.06225774829855
2.23606797749979
6.4031242374328485
3.7416573867739413
3.4641016151377544
5.0990195135927845
3.7416573867739413
5.477225575051661
1.4142135623730951
9.055385138137417
2.449489742783178
2.449489742783178
2.23606797749979
0.0
7.0710678118654755
1.0
2.23606797749979
5.477225575051661
2.449489742783178
1.0
2.8284271247461903
4.58257569495584
5.744562646538029
4.242640687119285
7.3484692283495345
3.0
5.830951894845301
8.12403840463596
5.196152422706632
7.0
5.477225575051661
2.23606797749979
5.385164807134504
6.6332495807108
5.385164807134504
4.242640687119285
3.1622776601683795
1.0
2.449489742783178
3.7416573867739413
6.164414002968976
7.0710678118654755
8.0
5.385164807134504
0.0
5.477225575051661
5.0990195135927845
10.677078252031311
1.0
6.082762530298219
4.58257569495584
17.291616465790582
9.219544457292887
7.0
8.12403840463596
10.099504938362077
3.1622776601683795
3.0
1.4142135623730951
5.196152422706632
2.449489742783178
4.242640687119285
14.071247279470288
5.0990195135927845
7.0
6.324555320336759
8.602325267042627
5.0
6.782329983125268
1.4142135623730951
5.385164807134504
2.0
4.242640687119285
2.449489742783178
2.23606797749979
1.4142135623730951
1.4142135623730951
2.0
5.477225575051661
2.449489742783178
3.7416573867739413
3.0
4.242640687119285
1.4142135623730951
1.4142135623730951
5.0
2.8284271247461903
1.4142135623730951
1.4142135623730951
1.4142135623730951
10.488088481701515
2.449489742783178
2.23606797749979
7.280109889280518
1.0
4.242640687119285
5.916079783099616
0.0
1.4142135623730951
2.0
4.123105625617661
2.23606797749979
5.0990195135927845
2.449489742783178
6.4031242374328485
5.0990195135927845
1.0
4.123105625617661
2.449489742783178
1.7320508075688772
2.23606797749979
1.4142135623730951
1.4142135623730951
3.1622776601683795
2.23606797749979
0.0
8.774964387392123
1.0
2.8284271247461903
2.8284271247461903
2.449489742783178
7.3484692283495345
5.196152422706632
3.0
1.7320508075688772
4.69041575982343
4.123105625617661
11.180339887498949
5.0
3.0
7.0710678118654755
3.0
3.7416573867739413
8.12403840463596
2.449489742783178
5.477225575051661
0.0
3.1622776601683795
6.4031242374328485
3.0
1.4142135623730951
2.449489742783178
6.082762530298219
1.4142135623730951
3.7416573867739413
7.874007874011811
10.723805294763608
2.449489742783178
2.23606797749979
2.8284271247461903
3.1622776601683795
5.916079783099616
4.58257569495584
8.306623862918075
7.14142842854285
5.196152422706632
6.782329983125268
10.816653826391969
4.47213595499958
5.830951894845301
3.1622776601683795
4.123105625617661
5.385164807134504
3.0
4.123105625617661
5.477225575051661
4.58257569495584
6.4031242374328485
6.4031242374328485
4.358898943540674
3.605551275463989
4.123105625617661
5.477225575051661
5.477225575051661
5.0
5.477225575051661
10.770329614269007
3.7416573867739413
2.8284271247461903
2.23606797749979
10.63014581273465
12.083045973594572
6.164414002968976
4.123105625617661
9.797958971132712
5.0990195135927845
10.099504938362077
1.7320508075688772
7.3484692283495345
6.164414002968976
3.3166247903554
1.0
5.0990195135927845
8.246211251235321
8.12403840463596
13.076696830622021
7.0710678118654755
5.0990195135927845
6.6332495807108
5.916079783099616
5.385164807134504
1.4142135623730951
2.23606797749979
4.123105625617661
4.898979485566356
1.4142135623730951
1.4142135623730951
3.7416573867739413
1.0
3.7416573867739413
5.0990195135927845
3.0
1.4142135623730951
3.1622776601683795
3.605551275463989
3.605551275463989
0.0
2.23606797749979
3.3166247903554
2.0
10.488088481701515
3.0
7.0710678118654755
2.449489742783178
2.23606797749979
2.23606797749979
6.164414002968976
1.0
3.7416573867739413
2.449489742783178
3.7416573867739413
3.7416573867739413
4.242640687119285
2.23606797749979
10.44030650891055
5.196152422706632
2.23606797749979
10.0
2.449489742783178
2.449489742783178
2.23606797749979
2.8284271247461903
2.23606797749979
3.7416573867739413
3.7416573867739413
3.1622776601683795
1.0
4.123105625617661
5.0
3.1622776601683795
2.449489742783178
1.4142135623730951
8.306623862918075
3.7416573867739413
11.045361017187261
4.123105625617661
2.23606797749979
2.449489742783178
3.7416573867739413
10.246950765959598
9.695359714832659
0.0
3.7416573867739413
1.0
6.48074069840786
6.4031242374328485
3.7416573867739413
5.0990195135927845
3.605551275463989
1.7320508075688772
8.246211251235321
2.449489742783178
4.358898943540674
3.605551275463989
7.3484692283495345
6.082762530298219
6.48074069840786
4.123105625617661
4.123105625617661
4.69041575982343
2.23606797749979
3.1622776601683795
4.123105625617661
2.449489742783178
5.196152422706632
5.196152422706632
4.123105625617661
5.0990195135927845
7.14142842854285
6.48074069840786
3.1622776601683795
5.196152422706632
5.0990195135927845
4.123105625617661
4.242640687119285
5.916079783099616
10.099504938362077
5.0990195135927845
8.0
5.477225575051661
5.0990195135927845
7.280109889280518
4.123105625617661
2.8284271247461903
5.0990195135927845
5.477225575051661
5.477225575051661
5.196152422706632
11.874342087037917
6.082762530298219
4.123105625617661
3.1622776601683795
2.0
6.082762530298219
6.164414002968976
4.58257569495584
7.483314773547883
9.0
2.0
10.099504938362077
3.0
2.0
3.7416573867739413
4.123105625617661
2.449489742783178
5.0990195135927845
8.06225774829855
7.54983443527075
4.242640687119285
13.0
5.196152422706632
4.898979485566356
6.164414002968976
17.029386365926403
6.4031242374328485
2.23606797749979
1.7320508075688772
1.4142135623730951
2.23606797749979
1.0
8.831760866327848
3.1622776601683795
2.23606797749979
3.0
9.486832980505138
3.1622776601683795
7.280109889280518
1.0
2.23606797749979
3.0
3.1622776601683795
1.4142135623730951
1.4142135623730951
2.23606797749979
3.1622776601683795
1.7320508075688772
6.48074069840786
10.198039027185569
3.605551275463989
3.7416573867739413
10.246950765959598
6.4031242374328485
1.7320508075688772
3.1622776601683795
2.8284271247461903
3.0
2.449489742783178
3.7416573867739413
10.099504938362077
5.0990195135927845
1.4142135623730951
3.0
2.449489742783178
3.3166247903554
6.164414002968976
3.3166247903554
4.69041575982343
1.7320508075688772
2.8284271247461903
1.4142135623730951
6.0
2.23606797749979
3.4641016151377544
3.3166247903554
1.0
2.0
2.449489742783178
2.449489742783178
4.242640687119285
2.8284271247461903
1.4142135623730951
3.0
3.0
9.055385138137417
2.23606797749979
1.4142135623730951
2.23606797749979
3.605551275463989
5.196152422706632
5.830951894845301
4.123105625617661
3.7416573867739413
2.8284271247461903
2.449489742783178
3.3166247903554
2.23606797749979
10.44030650891055
3.1622776601683795
7.0710678118654755
4.123105625617661
7.874007874011811
3.1622776601683795
1.0
7.3484692283495345
5.0990195135927845
9.055385138137417
2.23606797749979
4.123105625617661
5.196152422706632
7.0710678118654755
9.1104335791443
2.23606797749979
6.164414002968976
5.0990195135927845
8.246211251235321
4.898979485566356
4.242640687119285
4.358898943540674
14.7648230602334
5.196152422706632
3.605551275463989
5.477225575051661
10.246950765959598
5.196152422706632
3.7416573867739413
4.123105625617661
8.06225774829855
3.3166247903554
6.082762530298219
12.727922061357855
5.477225575051661
5.0990195135927845
10.63014581273465
11.357816691600547
3.7416573867739413
4.47213595499958
4.123105625617661
7.0710678118654755
6.324555320336759
2.23606797749979
7.0710678118654755
8.246211251235321
4.123105625617661
2.8284271247461903
3.3166247903554
10.099504938362077
3.605551275463989
3.3166247903554
3.1622776601683795
5.477225575051661
5.0
8.246211251235321
6.6332495807108
2.23606797749979
5.196152422706632
7.211102550927978
5.196152422706632
6.6332495807108
5.385164807134504
2.8284271247461903
2.23606797749979
2.0
1.7320508075688772
2.23606797749979
1.7320508075688772
4.123105625617661
3.1622776601683795
3.0
3.3166247903554
3.4641016151377544
2.23606797749979
6.0
1.0
3.1622776601683795
2.23606797749979
10.816653826391969
1.4142135623730951
2.23606797749979
2.449489742783178
3.605551275463989
1.7320508075688772
6.164414002968976
11.180339887498949
2.8284271247461903
2.449489742783178
5.916079783099616
10.099504938362077
2.0
2.449489742783178
2.449489742783178
1.4142135623730951
3.7416573867739413
3.7416573867739413
10.04987562112089
6.164414002968976
1.0
6.4031242374328485
3.1622776601683795
4.58257569495584
2.23606797749979
2.23606797749979
1.4142135623730951
5.385164807134504
3.7416573867739413
2.8284271247461903
4.242640687119285
2.8284271247461903
2.23606797749979
3.0
5.196152422706632
2.23606797749979
2.23606797749979
2.0
2.23606797749979
2.449489742783178
2.8284271247461903
2.23606797749979
2.0
13.638181696985855
1.7320508075688772
5.0
5.385164807134504
2.8284271247461903
7.874007874011811
6.48074069840786
2.23606797749979
5.0
1.7320508075688772
1.0
2.23606797749979
3.0
6.082762530298219
3.1622776601683795
9.055385138137417
4.123105625617661
2.449489742783178
2.8284271247461903
10.0
4.47213595499958
8.660254037844387
6.082762530298219
10.44030650891055
1.0
2.23606797749979
5.477225575051661
4.58257569495584
8.306623862918075
4.123105625617661
5.196152422706632
5.916079783099616
6.082762530298219
2.449489742783178
4.58257569495584
3.7416573867739413
9.539392014169456
3.605551275463989
7.810249675906654
4.898979485566356
10.198039027185569
5.385164807134504
7.280109889280518
3.7416573867739413
6.164414002968976
8.602325267042627
2.449489742783178
6.557438524302
4.242640687119285
4.242640687119285
6.48074069840786
5.0990195135927845
3.1622776601683795
4.123105625617661
5.744562646538029
6.0
5.0990195135927845
7.0710678118654755
15.033296378372908
5.744562646538029
6.082762530298219
5.0990195135927845
5.0990195135927845
1.7320508075688772
2.449489742783178
5.0990195135927845
10.04987562112089
5.385164807134504
4.58257569495584
5.0990195135927845
3.1622776601683795
8.306623862918075
5.385164807134504
8.774964387392123
4.123105625617661
6.4031242374328485
5.0990195135927845
5.385164807134504
5.0990195135927845
3.7416573867739413
1.0
3.1622776601683795
1.4142135623730951
1.4142135623730951
2.449489742783178
3.1622776601683795
2.449489742783178
3.1622776601683795
3.7416573867739413
6.324555320336759
2.23606797749979
4.358898943540674
2.8284271247461903
2.0
6.708203932499369
0.0
8.12403840463596
2.23606797749979
2.449489742783178
2.0
1.7320508075688772
1.4142135623730951
3.605551275463989
5.916079783099616
3.1622776601683795
5.0990195135927845
1.4142135623730951
9.219544457292887
4.123105625617661
1.4142135623730951
3.0
2.23606797749979
3.0
10.198039027185569
5.916079783099616
5.196152422706632
3.0
3.0
4.242640687119285
2.23606797749979
3.0
0.0
8.54400374531753
2.449489742783178
3.0
1.0
1.0
1.0
2.449489742783178
5.196152422706632
3.605551275463989
3.3166247903554
3.7416573867739413
4.123105625617661
5.744562646538029
2.23606797749979
2.0
3.7416573867739413
12.409673645990857
1.4142135623730951
1.4142135623730951
3.7416573867739413
2.23606797749979
10.0
7.0710678118654755
3.3166247903554
3.3166247903554
2.23606797749979
2.23606797749979
3.7416573867739413
4.123105625617661
8.306623862918075
3.0
10.816653826391969
2.449489742783178
2.23606797749979
4.123105625617661
6.48074069840786
3.3166247903554
6.164414002968976
5.477225575051661
10.488088481701515
4.123105625617661
1.0
5.196152422706632
9.1104335791443
7.14142842854285
5.196152422706632
8.12403840463596
5.385164807134504
5.477225575051661
3.605551275463989
3.1622776601683795
3.3166247903554
1.0
7.280109889280518
6.164414002968976
2.23606797749979
5.477225575051661
10.04987562112089
4.47213595499958
7.874007874011811
5.477225575051661
7.54983443527075
8.0
4.123105625617661
8.246211251235321
4.123105625617661
4.123105625617661
5.477225575051661
4.242640687119285
5.196152422706632
5.0990195135927845
7.3484692283495345
2.449489742783178
6.164414002968976
2.449489742783178
8.0
5.0
2.449489742783178
7.3484692283495345
3.7416573867739413
8.0
5.830951894845301
10.099504938362077
2.23606797749979
3.1622776601683795
3.3166247903554
5.196152422706632
3.4641016151377544
6.48074069840786
5.477225575051661
1.7320508075688772
7.280109889280518
6.164414002968976
5.477225575051661
5.0990195135927845
4.242640687119285
1.4142135623730951
2.23606797749979
2.23606797749979
1.0
3.1622776601683795
1.7320508075688772
2.23606797749979
1.0
4.58257569495584
2.23606797749979
7.211102550927978
4.58257569495584
2.23606797749979
1.4142135623730951
10.862780491200215
1.0
4.358898943540674
1.0
1.7320508075688772
1.4142135623730951
1.7320508075688772
1.0
11.575836902790225
1.4142135623730951
1.4142135623730951
2.449489742783178
5.916079783099616
0.0
2.8284271247461903
7.280109889280518
2.8284271247461903
1.4142135623730951
2.23606797749979
1.0
1.4142135623730951
10.246950765959598
5.0990195135927845
1.7320508075688772
2.23606797749979
7.3484692283495345
7.280109889280518
2.23606797749979
1.0
3.7416573867739413
5.830951894845301
1.4142135623730951
1.0
3.0
1.0
2.23606797749979
3.0
4.242640687119285
2.8284271247461903
1.0
2.449489742783178
5.196152422706632
2.23606797749979
1.0
1.0
2.449489742783178
11.090536506409418
3.3166247903554
0.0
2.23606797749979
2.23606797749979
7.211102550927978
5.477225575051661
4.123105625617661
3.0
1.7320508075688772
3.605551275463989
1.4142135623730951
5.0990195135927845
5.0
1.4142135623730951
8.06225774829855
1.0
1.0
2.0
3.0
2.449489742783178
5.196152422706632
1.0
10.0
1.4142135623730951
3.0
5.0990195135927845
4.242640687119285
6.082762530298219
5.477225575051661
9.486832980505138
1.0
6.782329983125268
5.196152422706632
1.4142135623730951
3.1622776601683795
2.449489742783178
5.385164807134504
7.14142842854285
3.1622776601683795
6.6332495807108
5.477225575051661
4.358898943540674
4.47213595499958
6.164414002968976
9.055385138137417
8.54400374531753
2.449489742783178
6.6332495807108
1.0
3.1622776601683795
6.324555320336759
5.477225575051661
5.477225575051661
6.782329983125268
9.055385138137417
5.196152422706632
3.1622776601683795
5.477225575051661
3.0
5.477225575051661
8.0
14.352700094407323
11.045361017187261
5.744562646538029
4.0
5.196152422706632
10.099504938362077
6.4031242374328485
4.123105625617661
8.306623862918075
5.0990195135927845
3.0
5.477225575051661
5.0
4.69041575982343
3.0
6.082762530298219
5.477225575051661
14.247806848775006
5.0990195135927845
6.4031242374328485
3.0
1.0
0.0
1.4142135623730951
2.23606797749979
4.123105625617661
2.23606797749979
1.0
2.23606797749979
5.385164807134504
3.3166247903554
7.0
2.449489742783178
3.1622776601683795
2.23606797749979
3.1622776601683795
1.0
3.1622776601683795
11.090536506409418
2.23606797749979
4.242640687119285
5.0990195135927845
10.488088481701515
2.23606797749979
1.4142135623730951
0.0
6.164414002968976
4.58257569495584
4.242640687119285
2.23606797749979
1.4142135623730951
13.0
5.830951894845301
3.0
2.0
8.306623862918075
2.449489742783178
5.0990195135927845
3.1622776601683795
1.4142135623730951
1.0
13.379088160259652
1.7320508075688772
3.0
6.708203932499369
1.4142135623730951
2.23606797749979
1.4142135623730951
2.23606797749979
4.0
3.0
2.23606797749979
3.7416573867739413
1.7320508075688772
1.0
0.0
5.0990195135927845
1.4142135623730951
2.449489742783178
1.4142135623730951
3.0
10.04987562112089
4.123105625617661
1.0
3.7416573867739413
2.0
4.47213595499958
6.708203932499369
4.123105625617661
8.06225774829855
3.7416573867739413
3.0
2.449489742783178
5.916079783099616
1.7320508075688772
1.7320508075688772
20.46948949045872
2.23606797749979
9.1104335791443
12.84523257866513
2.8284271247461903
3.1622776601683795
5.385164807134504
1.4142135623730951
1.0
10.099504938362077
1.4142135623730951
3.4641016151377544
5.0
4.242640687119285
6.082762530298219
5.477225575051661
3.605551275463989
10.246950765959598
8.06225774829855
5.0990195135927845
5.744562646538029
3.3166247903554
2.449489742783178
4.242640687119285
8.06225774829855
2.23606797749979
6.324555320336759
4.123105625617661
4.0
9.055385138137417
1.7320508075688772
10.392304845413264
1.4142135623730951
6.4031242374328485
10.198039027185569
5.0990195135927845
3.3166247903554
3.3166247903554
11.704699910719626
5.744562646538029
7.0710678118654755
5.196152422706632
5.196152422706632
4.123105625617661
5.0
3.1622776601683795
9.219544457292887
4.123105625617661
4.69041575982343
4.0
3.3166247903554
9.219544457292887
8.06225774829855
5.0
5.0990195135927845
10.488088481701515
7.0710678118654755
3.0
5.477225575051661
6.164414002968976
6.324555320336759
10.04987562112089
6.164414002968976
7.0710678118654755
5.477225575051661
4.242640687119285
2.0
9.1104335791443
2.449489742783178
2.8284271247461903
2.0
10.344080432788601
3.605551275463989
4.47213595499958
3.0
3.0
2.23606797749979
11.180339887498949
4.47213595499958
7.874007874011811
3.0
3.3166247903554
3.605551275463989
2.8284271247461903
3.0
1.0
1.0
3.605551275463989
5.477225575051661
8.06225774829855
5.0
15.066519173319364
3.0
2.8284271247461903
5.477225575051661
8.774964387392123
7.280109889280518
3.0
6.324555320336759
6.324555320336759
5.0990195135927845
6.082762530298219
3.0
5.0
2.8284271247461903
3.1622776601683795
4.58257569495584
5.196152422706632
2.8284271247461903
1.0
6.48074069840786
2.23606797749979
2.449489742783178
5.477225575051661
1.4142135623730951
2.0
4.123105625617661
3.0
3.7416573867739413
3.7416573867739413
2.8284271247461903
4.47213595499958
2.449489742783178
1.0
2.8284271247461903
5.0990195135927845
5.0
2.449489742783178
3.1622776601683795
2.8284271247461903
10.63014581273465
5.477225575051661
4.123105625617661
1.0
2.8284271247461903
11.180339887498949
2.8284271247461903
2.449489742783178
4.58257569495584
2.23606797749979
1.4142135623730951
3.3166247903554
3.0
4.0
1.4142135623730951
10.488088481701515
2.23606797749979
3.7416573867739413
9.0
5.0990195135927845
2.449489742783178
5.477225575051661
1.7320508075688772
4.123105625617661
9.273618495495704
2.0
3.0
5.0990195135927845
5.0990195135927845
7.0
12.24744871391589
5.477225575051661
8.18535277187245
10.198039027185569
3.605551275463989
3.605551275463989
9.0
16.55294535724685
7.874007874011811
4.0
9.055385138137417
13.564659966250536
3.1622776601683795
17.52141546793523
5.0990195135927845
6.164414002968976
4.58257569495584
2.449489742783178
8.12403840463596
10.246950765959598
2.23606797749979
3.1622776601683795
6.782329983125268
5.0990195135927845
8.12403840463596
3.1622776601683795
10.198039027185569
8.06225774829855
5.477225575051661
7.280109889280518
5.0
6.082762530298219
7.3484692283495345
2.8284271247461903
1.0
6.082762530298219
7.681145747868608
4.123105625617661
3.1622776601683795
1.4142135623730951
5.385164807134504
6.082762530298219
9.273618495495704
7.0710678118654755
7.681145747868608
3.0
6.164414002968976
6.4031242374328485
6.708203932499369
9.0
6.4031242374328485
6.164414002968976
5.0990195135927845
1.4142135623730951
7.0710678118654755
8.602325267042627
2.449489742783178
2.23606797749979
2.23606797749979
2.8284271247461903
2.449489742783178
3.7416573867739413
3.0
3.1622776601683795
1.7320508075688772
4.123105625617661
5.0990195135927845
3.7416573867739413
1.4142135623730951
4.123105625617661
1.7320508075688772
2.23606797749979
0.0
4.242640687119285
2.0
2.23606797749979
4.242640687119285
3.1622776601683795
6.782329983125268
4.123105625617661
5.0990195135927845
13.601470508735444
2.23606797749979
1.7320508075688772
9.055385138137417
6.082762530298219
2.449489742783178
3.7416573867739413
4.58257569495584
5.196152422706632
1.7320508075688772
1.7320508075688772
5.477225575051661
3.605551275463989
5.196152422706632
2.0
3.0
2.23606797749979
5.196152422706632
2.23606797749979
7.0710678118654755
3.0
2.23606797749979
3.1622776601683795
1.0
2.23606797749979
1.4142135623730951
3.3166247903554
5.385164807134504
3.0
1.0
2.8284271247461903
4.242640687119285
5.477225575051661
2.0
3.0
3.7416573867739413
10.44030650891055
5.196152422706632
5.385164807134504
1.0
2.449489742783178
10.488088481701515
2.23606797749979
2.0
3.3166247903554
3.0
1.4142135623730951
2.449489742783178
1.4142135623730951
4.123105625617661
3.3166247903554
8.48528137423857
2.23606797749979
3.1622776601683795
9.273618495495704
6.164414002968976
7.211102550927978
5.196152422706632
3.7416573867739413
3.1622776601683795
4.242640687119285
1.4142135623730951
4.69041575982343
5.385164807134504
6.0
6.164414002968976
1.4142135623730951
1.7320508075688772
7.483314773547883
10.198039027185569
4.123105625617661
5.196152422706632
9.0
6.164414002968976
5.196152422706632
4.0
5.196152422706632
5.196152422706632
5.0990195135927845
5.477225575051661
5.0990195135927845
3.1622776601683795
4.47213595499958
6.4031242374328485
7.54983443527075
3.0
3.0
10.198039027185569
9.486832980505138
3.7416573867739413
4.242640687119285
6.782329983125268
5.830951894845301
4.123105625617661
9.539392014169456
4.242640687119285
5.0
1.7320508075688772
4.58257569495584
2.23606797749979
5.830951894845301
5.830951894845301
6.0
1.7320508075688772
5.196152422706632
3.0
7.3484692283495345
5.0990195135927845
9.219544457292887
9.273618495495704
6.0
4.123105625617661
7.0
6.082762530298219
15.427248620541512
11.832159566199232
9.055385138137417
5.0
5.0990195135927845
6.708203932499369
2.8284271247461903
6.0
8.306623862918075
1.0
2.449489742783178
3.7416573867739413
5.477225575051661
3.7416573867739413
2.23606797749979
0.0
3.0
2.23606797749979
3.7416573867739413
1.0
4.47213595499958
1.4142135623730951
2.23606797749979
1.7320508075688772
4.123105625617661
3.0
1.4142135623730951
3.0
2.23606797749979
4.242640687119285
3.3166247903554
5.196152422706632
1.7320508075688772
5.0990195135927845
10.0
3.3166247903554
3.7416573867739413
5.477225575051661
4.58257569495584
3.0
3.7416573867739413
4.242640687119285
1.7320508075688772
5.916079783099616
1.7320508075688772
7.280109889280518
7.3484692283495345
5.830951894845301
1.0
7.54983443527075
2.449489742783178
5.477225575051661
5.477225575051661
2.23606797749979
1.4142135623730951
1.4142135623730951
6.708203932499369
5.0
1.4142135623730951
2.449489742783178
5.830951894845301
2.8284271247461903
3.7416573867739413
3.3166247903554
4.58257569495584
3.3166247903554
5.0990195135927845
2.23606797749979
2.449489742783178
5.196152422706632
5.196152422706632
5.196152422706632
9.273618495495704
0.0
4.58257569495584
10.63014581273465
2.23606797749979
1.0
4.898979485566356
2.449489742783178
4.123105625617661
1.4142135623730951
5.0990195135927845
4.123105625617661
10.44030650891055
1.4142135623730951
1.4142135623730951
1.4142135623730951
6.4031242374328485
3.7416573867739413
5.477225575051661
5.744562646538029
3.4641016151377544
2.23606797749979
2.8284271247461903
3.0
6.557438524302
5.0990195135927845
7.280109889280518
6.324555320336759
5.196152422706632
3.7416573867739413
7.54983443527075
10.488088481701515
5.0990195135927845
3.605551275463989
7.3484692283495345
9.1104335791443
4.123105625617661
4.58257569495584
5.196152422706632
4.123105625617661
4.242640687119285
6.0
4.58257569495584
5.196152422706632
6.4031242374328485
2.23606797749979
6.0
6.164414002968976
14.2828568570857
8.12403840463596
3.1622776601683795
5.0990195135927845
6.164414002968976
5.744562646538029
10.099504938362077
6.708203932499369
10.392304845413264
4.242640687119285
6.164414002968976
3.7416573867739413
3.4641016151377544
4.242640687119285
5.0990195135927845
4.242640687119285
6.4031242374328485
6.4031242374328485
1.7320508075688772
3.1622776601683795
6.4031242374328485
1.4142135623730951
9.273618495495704
7.3484692283495345
5.744562646538029
6.082762530298219
4.123105625617661
7.280109889280518
8.06225774829855
10.246950765959598
5.830951894845301
5.916079783099616
4.898979485566356
5.385164807134504
3.1622776601683795
4.898979485566356
7.874007874011811
0.0
6.4031242374328485
2.23606797749979
1.7320508075688772
2.23606797749979
8.366600265340756
3.1622776601683795
2.23606797749979
3.0
0.0
3.0
0.0
5.0
4.242640687119285
5.385164807134504
3.0
3.7416573867739413
4.898979485566356
1.0
3.7416573867739413
4.123105625617661
2.8284271247461903
3.0
4.123105625617661
5.0990195135927845
10.04987562112089
10.04987562112089
2.449489742783178
4.123105625617661
5.196152422706632
3.7416573867739413
3.1622776601683795
2.0
1.0
2.23606797749979
4.123105625617661
2.449489742783178
6.782329983125268
5.0990195135927845
1.4142135623730951
5.477225575051661
3.1622776601683795
5.477225575051661
7.14142842854285
1.4142135623730951
1.0
1.4142135623730951
3.3166247903554
2.8284271247461903
5.0990195135927845
2.23606797749979
1.4142135623730951
1.7320508075688772
4.242640687119285
4.358898943540674
2.0
3.0
5.0990195135927845
2.8284271247461903
2.0
6.164414002968976
3.1622776601683795
5.0
13.038404810405298
3.1622776601683795
1.4142135623730951
10.099504938362077
3.605551275463989
5.477225575051661
5.0990195135927845
5.477225575051661
2.23606797749979
1.4142135623730951
2.449489742783178
1.0
10.04987562112089
9.848857801796104
1.0
3.7416573867739413
1.4142135623730951
5.385164807134504
7.14142842854285
2.23606797749979
5.477225575051661
3.3166247903554
1.4142135623730951
2.449489742783178
1.0
7.874007874011811
5.196152422706632
2.0
5.0990195135927845
6.082762530298219
2.8284271247461903
7.280109889280518
11.224972160321824
5.0
3.3166247903554
6.6332495807108
9.0
7.0
5.0
2.449489742783178
3.1622776601683795
3.0
3.1622776601683795
6.164414002968976
5.0990195135927845
6.4031242374328485
4.0
3.3166247903554
5.385164807134504
5.0990195135927845
10.0
5.196152422706632
5.0990195135927845
5.477225575051661
4.58257569495584
11.180339887498949
5.477225575051661
10.63014581273465
5.385164807134504
20.445048300260872
2.449489742783178
6.164414002968976
3.0
1.4142135623730951
5.0990195135927845
5.0990195135927845
7.280109889280518
6.082762530298219
2.23606797749979
4.242640687119285
6.4031242374328485
1.0
9.273618495495704
10.246950765959598
5.385164807134504
7.280109889280518
4.123105625617661
3.1622776601683795
4.123105625617661
10.954451150103322
6.082762530298219
5.385164807134504
5.385164807134504
3.7416573867739413
5.385164807134504
7.0
4.0
2.0
5.477225575051661
1.0
1.7320508075688772
4.47213595499958
4.58257569495584
3.0
2.23606797749979
6.164414002968976
1.0
1.4142135623730951
2.449489742783178
3.0
3.0
2.8284271247461903
6.164414002968976
5.916079783099616
1.7320508075688772
3.605551275463989
4.58257569495584
0.0
1.0
2.23606797749979
3.0
5.196152422706632
1.4142135623730951
5.196152422706632
10.04987562112089
3.0
7.54983443527075
3.3166247903554
6.4031242374328485
2.23606797749979
4.242640687119285
6.164414002968976
0.0
4.242640687119285
1.7320508075688772
5.385164807134504
8.774964387392123
3.3166247903554
5.385164807134504
2.449489742783178
5.0990195135927845
5.0990195135927845
1.0
1.4142135623730951
3.0
2.0
3.7416573867739413
2.8284271247461903
1.4142135623730951
1.4142135623730951
3.3166247903554
1.4142135623730951
2.8284271247461903
1.7320508075688772
3.1622776601683795
10.63014581273465
2.0
1.0
5.196152422706632
3.4641016151377544
5.477225575051661
3.0
7.3484692283495345
3.3166247903554
10.198039027185569
1.4142135623730951
6.557438524302
5.477225575051661
5.385164807134504
2.0
1.4142135623730951
5.916079783099616
5.196152422706632
8.06225774829855
7.0
2.449489742783178
3.1622776601683795
1.0
8.94427190999916
3.7416573867739413
1.0
6.164414002968976
1.4142135623730951
4.242640687119285
1.0
7.874007874011811
4.242640687119285
5.385164807134504
7.3484692283495345
5.477225575051661
5.477225575051661
3.1622776601683795
3.1622776601683795
9.1104335791443
5.0990195135927845
3.1622776601683795
6.082762530298219
9.539392014169456
6.082762530298219
5.0990195135927845
2.8284271247461903
3.7416573867739413
3.7416573867739413
6.0
2.449489742783178
5.196152422706632
5.0990195135927845
5.385164807134504
4.58257569495584
3.7416573867739413
5.196152422706632
5.0990195135927845
10.246950765959598
9.1104335791443
6.324555320336759
12.806248474865697
3.7416573867739413
10.246950765959598
10.392304845413264
3.1622776601683795
5.196152422706632
5.477225575051661
8.306623862918075
2.8284271247461903
4.242640687119285
2.449489742783178
6.4031242374328485
1.4142135623730951
7.14142842854285
1.4142135623730951
6.082762530298219
2.449489742783178
1.4142135623730951
9.539392014169456
11.090536506409418
5.0
3.3166247903554
5.744562646538029
3.1622776601683795
5.744562646538029
5.830951894845301
8.602325267042627
5.196152422706632
7.0710678118654755
2.8284271247461903
5.744562646538029
3.1622776601683795
3.3166247903554
9.273618495495704
10.63014581273465
5.0990195135927845
4.47213595499958
2.0
4.358898943540674
1.7320508075688772
1.4142135623730951
2.23606797749979
4.0
2.0
2.23606797749979
5.0
5.0990195135927845
3.1622776601683795
4.358898943540674
5.830951894845301
2.23606797749979
2.23606797749979
2.8284271247461903
2.449489742783178
2.449489742783178
2.449489742783178
8.12403840463596
1.0
5.0990195135927845
10.198039027185569
8.366600265340756
2.23606797749979
3.0
6.6332495807108
2.449489742783178
3.605551275463989
7.3484692283495345
1.0
5.744562646538029
1.0
4.123105625617661
6.708203932499369
1.4142135623730951
5.656854249492381
2.23606797749979
5.196152422706632
2.449489742783178
10.488088481701515
2.23606797749979
3.1622776601683795
2.0
1.4142135623730951
1.7320508075688772
5.0990195135927845
2.0
2.449489742783178
2.8284271247461903
1.0
2.23606797749979
1.7320508075688772
10.0
2.23606797749979
1.4142135623730951
5.0990195135927845
3.0
10.488088481701515
4.123105625617661
1.4142135623730951
1.4142135623730951
10.04987562112089
12.24744871391589
5.656854249492381
3.1622776601683795
3.605551275463989
3.4641016151377544
14.352700094407323
5.0990195135927845
5.916079783099616
6.164414002968976
8.660254037844387
8.18535277187245
6.082762530298219
4.123105625617661
2.23606797749979
2.0
2.23606797749979
5.0
4.123105625617661
5.916079783099616
2.23606797749979
2.0
1.4142135623730951
5.385164807134504
3.0
5.477225575051661
7.14142842854285
7.0
5.196152422706632
2.0
3.0
13.601470508735444
5.0990195135927845
3.0
6.708203932499369
5.196152422706632
1.4142135623730951
5.0990195135927845
5.0990195135927845
2.8284271247461903
7.14142842854285
3.1622776601683795
1.4142135623730951
4.47213595499958
5.0990195135927845
5.916079783099616
4.123105625617661
5.196152422706632
5.0990195135927845
5.0990195135927845
9.433981132056603
7.3484692283495345
7.3484692283495345
13.19090595827292
3.0
5.477225575051661
9.219544457292887
5.0
3.3166247903554
7.0710678118654755
4.242640687119285
4.123105625617661
3.1622776601683795
11.045361017187261
6.708203932499369
4.242640687119285
6.4031242374328485
5.196152422706632
11.224972160321824
3.1622776601683795
2.449489742783178
10.04987562112089
11.045361017187261
5.0990195135927845
4.123105625617661
2.23606797749979
3.3166247903554
5.0
10.099504938362077
6.4031242374328485
5.0990195135927845
4.69041575982343
1.4142135623730951
5.477225575051661
4.123105625617661
3.3166247903554
4.123105625617661
4.123105625617661
4.898979485566356
1.0
1.0
3.3166247903554
2.0
4.123105625617661
1.4142135623730951
1.0
0.0
1.4142135623730951
6.782329983125268
2.8284271247461903
9.0
3.605551275463989
3.1622776601683795
2.23606797749979
3.7416573867739413
2.449489742783178
4.123105625617661
2.449489742783178
7.810249675906654
1.0
2.8284271247461903
2.0
5.916079783099616
10.488088481701515
10.198039027185569
2.23606797749979
2.449489742783178
7.874007874011811
2.23606797749979
4.0
7.810249675906654
2.0
3.3166247903554
1.4142135623730951
3.0
4.47213595499958
6.4031242374328485
1.4142135623730951
2.23606797749979
5.0990195135927845
2.23606797749979
15.394804318340652
3.3166247903554
4.123105625617661
3.605551275463989
1.0
1.4142135623730951
7.0710678118654755
2.23606797749979
5.196152422706632
6.164414002968976
2.23606797749979
1.4142135623730951
1.7320508075688772
9.219544457292887
2.0
3.0
10.198039027185569
1.0
3.1622776601683795
4.0
9.1104335791443
1.0
2.23606797749979
11.704699910719626
3.1622776601683795
4.123105625617661
7.14142842854285
3.605551275463989
3.605551275463989
7.14142842854285
5.477225575051661
4.47213595499958
6.164414002968976
9.848857801796104
5.0
2.449489742783178
1.4142135623730951
1.4142135623730951
4.58257569495584
2.23606797749979
3.1622776601683795
5.0
15.362291495737216
2.23606797749979
1.0
3.3166247903554
5.196152422706632
5.196152422706632
6.082762530298219
2.449489742783178
5.0990195135927845
7.0
2.23606797749979
5.477225575051661
12.96148139681572
2.0
6.082762530298219
5.0990195135927845
2.8284271247461903
5.0990195135927845
5.0990195135927845
3.1622776601683795
1.4142135623730951
8.306623862918075
2.8284271247461903
5.477225575051661
5.385164807134504
3.605551275463989
4.47213595499958
4.123105625617661
8.48528137423857
4.242640687119285
9.1104335791443
6.164414002968976
13.638181696985855
8.06225774829855
4.898979485566356
2.0
10.816653826391969
6.324555320336759
9.055385138137417
8.602325267042627
5.477225575051661
5.196152422706632
2.449489742783178
8.06225774829855
4.123105625617661
3.7416573867739413
5.477225575051661
6.0
10.246950765959598
3.3166247903554
2.0
10.198039027185569
6.324555320336759
5.385164807134504
5.0990195135927845
2.23606797749979
7.14142842854285
5.0
10.04987562112089
4.242640687119285
5.0990195135927845
4.123105625617661
5.0990195135927845
4.58257569495584
5.196152422706632
3.1622776601683795
2.0
1.4142135623730951
1.0
1.4142135623730951
1.0
3.605551275463989
2.0
5.385164807134504
4.898979485566356
4.69041575982343
5.477225575051661
2.23606797749979
5.0990195135927845
6.082762530298219
3.0
3.1622776601683795
2.23606797749979
1.0
2.449489742783178
3.7416573867739413
3.605551275463989
2.0
5.385164807134504
1.4142135623730951
2.8284271247461903
3.7416573867739413
1.0
10.246950765959598
1.0
1.0
9.486832980505138
3.1622776601683795
7.280109889280518
5.477225575051661
2.23606797749979
2.449489742783178
1.4142135623730951
10.488088481701515
2.449489742783178
3.605551275463989
2.23606797749979
2.0
5.196152422706632
2.449489742783178
12.884098726725126
5.916079783099616
1.4142135623730951
0.0
5.477225575051661
1.7320508075688772
5.477225575051661
1.0
10.198039027185569
8.12403840463596
3.7416573867739413
1.4142135623730951
1.4142135623730951
8.306623862918075
1.4142135623730951
10.488088481701515
1.4142135623730951
4.47213595499958
8.12403840463596
2.23606797749979
3.605551275463989
1.4142135623730951
2.0
9.273618495495704
1.0
2.23606797749979
4.123105625617661
3.0
3.7416573867739413
5.0990195135927845
10.198039027185569
5.477225575051661
5.385164807134504
12.041594578792296
2.23606797749979
3.0
2.8284271247461903
3.7416573867739413
6.4031242374328485
2.0
2.23606797749979
5.744562646538029
2.23606797749979
12.96148139681572
1.4142135623730951
5.656854249492381
5.196152422706632
3.3166247903554
4.123105625617661
6.164414002968976
5.385164807134504
8.0
6.164414002968976
6.164414002968976
11.357816691600547
2.8284271247461903
4.242640687119285
5.385164807134504
4.123105625617661
5.196152422706632
2.23606797749979
9.539392014169456
5.385164807134504
4.58257569495584
2.23606797749979
4.58257569495584
5.385164807134504
5.0990195135927845
1.0
4.123105625617661
9.055385138137417
7.280109889280518
3.1622776601683795
8.306623862918075
11.224972160321824
13.19090595827292
5.385164807134504
2.0
10.44030650891055
5.385164807134504
8.0
7.14142842854285
6.0
2.449489742783178
5.0990195135927845
3.1622776601683795
6.164414002968976
1.0
5.196152422706632
5.196152422706632
3.7416573867739413
3.3166247903554
9.1104335791443
10.198039027185569
6.164414002968976
6.164414002968976
10.198039027185569
6.324555320336759
1.4142135623730951
2.449489742783178
9.1104335791443
8.12403840463596
5.0990195135927845
5.385164807134504
5.385164807134504
4.123105625617661
5.0
5.0
3.7416573867739413
1.4142135623730951
3.1622776601683795
3.7416573867739413
0.0
3.605551275463989
5.477225575051661
1.4142135623730951
3.3166247903554
3.7416573867739413
3.7416573867739413
3.1622776601683795
4.898979485566356
6.4031242374328485
0.0
3.7416573867739413
7.681145747868608
1.0
3.0
3.0
1.7320508075688772
2.23606797749979
0.0
1.7320508075688772
6.082762530298219
3.3166247903554
2.23606797749979
10.246950765959598
10.246950765959598
1.4142135623730951
1.0
7.681145747868608
3.3166247903554
6.164414002968976
5.385164807134504
2.23606797749979
1.7320508075688772
1.0
3.0
2.449489742783178
3.0
2.449489742783178
3.1622776601683795
5.385164807134504
3.7416573867739413
12.083045973594572
5.477225575051661
1.0
2.23606797749979
5.830951894845301
2.23606797749979
5.0990195135927845
2.449489742783178
6.324555320336759
10.198039027185569
2.23606797749979
5.0990195135927845
3.0
7.681145747868608
4.123105625617661
10.04987562112089
3.605551275463989
1.7320508075688772
7.681145747868608
3.7416573867739413
1.7320508075688772
4.242640687119285
1.0
8.602325267042627
2.449489742783178
1.0
1.7320508075688772
4.123105625617661
3.0
3.605551275463989
1.4142135623730951
3.1622776601683795
12.569805089976535
3.0
5.196152422706632
4.123105625617661
4.358898943540674
8.06225774829855
10.816653826391969
3.1622776601683795
4.242640687119285
3.3166247903554
13.152946437965905
5.0
5.0990195135927845
2.23606797749979
6.6332495807108
5.0990195135927845
5.830951894845301
7.0710678118654755
3.7416573867739413
6.082762530298219
3.1622776601683795
4.898979485566356
5.196152422706632
3.1622776601683795
2.449489742783178
3.3166247903554
5.0990195135927845
6.164414002968976
4.58257569495584
3.0
5.477225575051661
6.48074069840786
5.0990195135927845
6.164414002968976
2.449489742783178
5.196152422706632
8.06225774829855
3.0
7.0710678118654755
9.1104335791443
6.082762530298219
12.041594578792296
3.1622776601683795
5.477225575051661
5.0
8.06225774829855
2.8284271247461903
1.4142135623730951
6.164414002968976
6.082762530298219
5.477225575051661
5.477225575051661
2.8284271247461903
6.4031242374328485
5.0
2.23606797749979
5.744562646538029
8.774964387392123
3.605551275463989
10.63014581273465
6.082762530298219
5.0990195135927845
3.1622776601683795
6.082762530298219
1.0
8.18535277187245
8.54400374531753
5.196152422706632
5.196152422706632
6.48074069840786
5.0
1.7320508075688772
7.483314773547883
3.1622776601683795
2.23606797749979
2.8284271247461903
1.0
1.7320508075688772
3.3166247903554
2.23606797749979
4.358898943540674
1.4142135623730951
3.0
3.7416573867739413
2.8284271247461903
1.7320508075688772
4.242640687119285
3.1622776601683795
6.0
7.3484692283495345
2.8284271247461903
2.8284271247461903
7.14142842854285
1.4142135623730951
1.0
2.8284271247461903
8.774964387392123
1.4142135623730951
4.47213595499958
1.4142135623730951
1.4142135623730951
10.954451150103322
10.392304845413264
1.4142135623730951
4.123105625617661
3.1622776601683795
4.123105625617661
5.196152422706632
2.23606797749979
1.0
3.7416573867739413
1.4142135623730951
1.7320508075688772
1.4142135623730951
1.4142135623730951
5.0990195135927845
3.605551275463989
13.74772708486752
5.0990195135927845
1.4142135623730951
5.0990195135927845
5.916079783099616
2.449489742783178
5.196152422706632
2.23606797749979
5.916079783099616
10.246950765959598
4.123105625617661
6.4031242374328485
3.1622776601683795
3.1622776601683795
5.744562646538029
10.246950765959598
4.123105625617661
1.4142135623730951
2.23606797749979
4.47213595499958
2.449489742783178
2.23606797749979
0.0
7.681145747868608
5.196152422706632
2.23606797749979
3.0
0.0
1.4142135623730951
2.23606797749979
16.0312195418814
2.23606797749979
3.0
11.180339887498949
3.0
9.433981132056603
2.23606797749979
3.3166247903554
9.1104335791443
5.0990195135927845
3.1622776601683795
4.898979485566356
3.605551275463989
14.45683229480096
4.242640687119285
5.0990195135927845
3.1622776601683795
3.7416573867739413
6.164414002968976
5.916079783099616
3.1622776601683795
3.7416573867739413
4.47213595499958
5.477225575051661
12.041594578792296
5.196152422706632
4.242640687119285
4.242640687119285
5.477225575051661
6.082762530298219
6.164414002968976
3.605551275463989
4.123105625617661
5.477225575051661
3.1622776601683795
6.708203932499369
5.196152422706632
5.0
5.0990195135927845
8.06225774829855
6.48074069840786
2.449489742783178
6.082762530298219
7.0
5.196152422706632
11.224972160321824
3.0
5.0
5.916079783099616
7.280109889280518
8.306623862918075
1.7320508075688772
5.744562646538029
6.164414002968976
5.196152422706632
6.164414002968976
5.0990195135927845
8.831760866327848
0.0
10.44030650891055
4.123105625617661
5.477225575051661
7.0710678118654755
10.04987562112089
5.196152422706632
6.082762530298219
4.0
7.874007874011811
6.082762530298219
5.916079783099616
8.774964387392123
5.385164807134504
5.385164807134504
6.324555320336759
4.58257569495584
3.3166247903554
2.23606797749979
2.449489742783178
2.8284271247461903
3.3166247903554
2.0
0.0
2.449489742783178
6.164414002968976
4.123105625617661
1.4142135623730951
3.0
1.4142135623730951
2.23606797749979
1.0
2.449489742783178
1.0
4.58257569495584
8.366600265340756
4.358898943540674
6.4031242374328485
2.449489742783178
1.0
1.0
8.306623862918075
1.0
2.0
2.23606797749979
1.4142135623730951
1.7320508075688772
2.23606797749979
7.681145747868608
10.198039027185569
10.246950765959598
3.0
10.488088481701515
4.0
1.0
1.0
3.7416573867739413
3.0
3.7416573867739413
1.0
1.0
5.0990195135927845
2.23606797749979
5.385164807134504
0.0
13.638181696985855
5.477225575051661
4.242640687119285
2.449489742783178
5.916079783099616
2.449489742783178
1.4142135623730951
4.123105625617661
5.656854249492381
4.58257569495584
4.123105625617661
3.7416573867739413
8.06225774829855
5.0990195135927845
10.099504938362077
2.449489742783178
1.0
5.196152422706632
2.0
4.123105625617661
2.449489742783178
2.23606797749979
6.782329983125268
2.8284271247461903
3.1622776601683795
1.4142135623730951
1.4142135623730951
1.7320508075688772
14.628738838327793
2.23606797749979
2.23606797749979
13.490737563232042
1.4142135623730951
8.18535277187245
2.23606797749979
4.123105625617661
9.0
10.04987562112089
0.0
4.58257569495584
3.605551275463989
4.123105625617661
5.385164807134504
3.605551275463989
4.0
1.7320508075688772
4.47213595499958
5.0990195135927845
4.123105625617661
3.0
5.0
5.0990195135927845
5.0990195135927845
7.0710678118654755
6.082762530298219
3.1622776601683795
5.477225575051661
7.14142842854285
8.246211251235321
6.324555320336759
3.7416573867739413
7.280109889280518
5.0990195135927845
5.196152422706632
2.0
5.385164807134504
9.055385138137417
8.18535277187245
2.8284271247461903
5.0990195135927845
7.810249675906654
5.477225575051661
5.0990195135927845
11.180339887498949
5.196152422706632
5.0990195135927845
3.7416573867739413
3.0
4.47213595499958
10.099504938362077
5.0990195135927845
5.196152422706632
6.164414002968976
6.164414002968976
13.0
5.385164807134504
8.54400374531753
5.196152422706632
5.744562646538029
9.539392014169456
10.0
6.164414002968976
4.123105625617661
4.242640687119285
4.123105625617661
6.082762530298219
5.385164807134504
12.36931687685298
4.69041575982343
5.385164807134504
5.477225575051661
3.0
4.47213595499958
5.0
3.0
2.449489742783178
2.449489742783178
3.4641016151377544
2.0
2.23606797749979
1.7320508075688772
2.23606797749979
6.557438524302
5.385164807134504
4.358898943540674
1.0
4.47213595499958
1.4142135623730951
4.123105625617661
0.0
1.7320508075688772
3.3166247903554
4.123105625617661
1.4142135623730951
4.123105625617661
9.219544457292887
5.0990195135927845
7.3484692283495345
2.449489742783178
4.0
4.123105625617661
1.4142135623730951
2.8284271247461903
2.0
1.4142135623730951
10.04987562112089
9.539392014169456
9.273618495495704
2.449489742783178
10.488088481701515
3.0
4.242640687119285
1.0
3.0
4.47213595499958
3.0
2.0
2.23606797749979
5.0990195135927845
2.449489742783178
5.477225575051661
2.0
5.196152422706632
3.7416573867739413
1.0
5.477225575051661
2.0
4.123105625617661
1.4142135623730951
6.164414002968976
5.0
4.123105625617661
2.0
7.0710678118654755
4.123105625617661
10.198039027185569
2.0
1.7320508075688772
5.477225575051661
2.8284271247461903
6.082762530298219
4.123105625617661
3.605551275463989
2.8284271247461903
7.0710678118654755
3.605551275463989
3.3166247903554
2.23606797749979
1.4142135623730951
13.674794331177344
2.0
7.483314773547883
4.123105625617661
10.723805294763608
4.123105625617661
4.242640687119285
3.1622776601683795
5.477225575051661
1.4142135623730951
4.47213595499958
3.3166247903554
10.677078252031311
13.19090595827292
6.708203932499369
8.602325267042627
5.0990195135927845
3.605551275463989
8.12403840463596
5.477225575051661
6.164414002968976
6.082762530298219
3.0
5.385164807134504
10.488088481701515
3.0
4.123105625617661
2.449489742783178
4.0
9.848857801796104
6.708203932499369
8.366600265340756
7.0710678118654755
3.1622776601683795
8.660254037844387
3.0
5.0
5.477225575051661
6.0
10.246950765959598
3.7416573867739413
14.035668847618199
5.0
6.4031242374328485
7.211102550927978
5.0990195135927845
4.58257569495584
1.4142135623730951
10.04987562112089
5.0990195135927845
3.605551275463989
2.23606797749979
5.0990195135927845
5.477225575051661
5.0990195135927845
7.54983443527075
6.164414002968976
8.306623862918075
7.0
10.198039027185569
3.605551275463989
5.0990195135927845
10.816653826391969
7.3484692283495345
5.916079783099616
3.3166247903554
3.605551275463989
2.449489742783178
6.164414002968976
6.48074069840786
7.681145747868608
4.242640687119285
5.196152422706632
5.477225575051661
4.358898943540674
5.830951894845301
3.605551275463989
3.7416573867739413
1.0
4.58257569495584
2.449489742783178
3.3166247903554
3.0
2.8284271247461903
3.0
6.48074069840786
9.539392014169456
2.23606797749979
1.4142135623730951
3.1622776601683795
3.3166247903554
0.0
3.1622776601683795
3.7416573867739413
5.0990195135927845
6.0
3.0
2.0
6.4031242374328485
6.782329983125268
4.242640687119285
3.1622776601683795
3.605551275463989
2.23606797749979
3.1622776601683795
7.3484692283495345
4.0
9.899494936611665
13.30413469565007
2.449489742783178
2.23606797749979
2.23606797749979
2.449489742783178
1.7320508075688772
2.449489742783178
2.449489742783178
4.242640687119285
1.0
1.0
5.0
2.23606797749979
5.196152422706632
5.477225575051661
16.30950643030009
5.477225575051661
5.196152422706632
2.449489742783178
4.0
1.0
3.0
1.4142135623730951
5.196152422706632
6.557438524302
1.7320508075688772
1.7320508075688772
6.0
4.123105625617661
10.770329614269007
1.0
1.4142135623730951
5.196152422706632
6.782329983125268
3.3166247903554
2.23606797749979
5.196152422706632
3.1622776601683795
5.0990195135927845
3.7416573867739413
3.0
3.1622776601683795
2.0
12.0
1.4142135623730951
4.358898943540674
9.273618495495704
2.449489742783178
4.358898943540674
3.4641016151377544
3.0
4.242640687119285
4.123105625617661
5.916079783099616
3.605551275463989
2.23606797749979
2.8284271247461903
7.615773105863909
5.196152422706632
3.0
7.3484692283495345
5.385164807134504
7.0710678118654755
7.14142842854285
2.23606797749979
5.0
5.0990195135927845
6.324555320336759
5.477225575051661
6.4031242374328485
2.8284271247461903
5.744562646538029
6.782329983125268
15.264337522473747
7.0710678118654755
3.7416573867739413
4.358898943540674
1.4142135623730951
4.69041575982343
5.0990195135927845
5.0990195135927845
6.0
5.196152422706632
4.358898943540674
6.0
5.385164807134504
1.7320508075688772
2.0
15.132745950421556
10.198039027185569
1.4142135623730951
6.4031242374328485
4.47213595499958
10.246950765959598
5.0
2.449489742783178
10.198039027185569
8.06225774829855
5.0990195135927845
4.123105625617661
13.490737563232042
8.12403840463596
8.12403840463596
8.54400374531753
1.4142135623730951
5.477225575051661
10.04987562112089
5.744562646538029
10.246950765959598
3.1622776601683795
2.23606797749979
3.1622776601683795
6.0
5.656854249492381
8.306623862918075
5.830951894845301
5.385164807134504
5.477225575051661
4.242640687119285
5.196152422706632
6.4031242374328485
4.58257569495584
1.4142135623730951
4.47213595499958
1.0
2.23606797749979
3.3166247903554
3.605551275463989
2.23606797749979
5.744562646538029
10.198039027185569
6.4031242374328485
1.0
3.7416573867739413
3.3166247903554
3.605551275463989
2.23606797749979
4.58257569495584
3.1622776601683795
14.212670403551895
3.7416573867739413
3.7416573867739413
3.1622776601683795
3.0
7.0
4.47213595499958
1.4142135623730951
1.4142135623730951
1.0
4.242640687119285
6.082762530298219
5.385164807134504
8.06225774829855
2.449489742783178
12.165525060596439
2.8284271247461903
4.0
3.0
2.23606797749979
2.449489742783178
3.0
6.708203932499369
3.605551275463989
5.0
4.358898943540674
5.385164807134504
5.916079783099616
2.449489742783178
13.564659966250536
3.7416573867739413
2.23606797749979
3.7416573867739413
13.638181696985855
1.4142135623730951
1.4142135623730951
3.0
3.1622776601683795
5.196152422706632
1.0
1.4142135623730951
5.0990195135927845
2.449489742783178
10.0
1.0
1.4142135623730951
5.196152422706632
5.477225575051661
2.449489742783178
4.123105625617661
4.123105625617661
5.0990195135927845
2.8284271247461903
4.123105625617661
2.449489742783178
1.4142135623730951
2.0
2.0
1.7320508075688772
4.47213595499958
8.06225774829855
5.385164807134504
3.4641016151377544
4.242640687119285
2.449489742783178
8.12403840463596
5.477225575051661
2.449489742783178
2.23606797749979
1.4142135623730951
2.23606797749979
3.0
8.48528137423857
1.7320508075688772
8.06225774829855
5.477225575051661
6.164414002968976
8.306623862918075
8.306623862918075
3.0
6.4031242374328485
16.431676725154983
9.0
6.4031242374328485
5.0
4.58257569495584
6.164414002968976
3.3166247903554
7.0
8.06225774829855
3.1622776601683795
4.69041575982343
4.58257569495584
10.488088481701515
5.0990195135927845
7.14142842854285
12.84523257866513
6.164414002968976
1.4142135623730951
5.0
10.099504938362077
3.7416573867739413
10.0
5.477225575051661
2.23606797749979
2.0
5.196152422706632
10.246950765959598
1.4142135623730951
5.0990195135927845
0.0
5.477225575051661
5.916079783099616
5.744562646538029
10.246950765959598
3.7416573867739413
4.0
6.48074069840786
11.575836902790225
1.4142135623730951
5.0990195135927845
9.219544457292887
8.602325267042627
5.385164807134504
6.708203932499369
5.830951894845301
5.0990195135927845
1.4142135623730951
7.3484692283495345
5.0990195135927845
5.744562646538029
6.4031242374328485
5.916079783099616
8.54400374531753
5.196152422706632
8.602325267042627
5.385164807134504
1.7320508075688772
4.898979485566356
2.23606797749979
5.477225575051661
3.3166247903554
3.0
7.3484692283495345
1.0
11.832159566199232
15.329709716755891
3.1622776601683795
2.0
3.0
3.3166247903554
11.575836902790225
1.4142135623730951
3.0
5.744562646538029
3.605551275463989
3.3166247903554
4.47213595499958
2.449489742783178
3.7416573867739413
11.045361017187261
1.7320508075688772
3.7416573867739413
4.123105625617661
4.58257569495584
5.0990195135927845
3.0
4.358898943540674
6.164414002968976
3.0
10.198039027185569
3.3166247903554
3.0
1.0
4.123105625617661
2.0
5.196152422706632
6.782329983125268
5.385164807134504
5.196152422706632
2.0
5.0
3.605551275463989
3.7416573867739413
13.96424004376894
7.0
4.47213595499958
2.23606797749979
3.605551275463989
10.04987562112089
1.0
2.449489742783178
2.449489742783178
5.916079783099616
2.23606797749979
2.449489742783178
10.04987562112089
3.0
10.392304845413264
1.4142135623730951
2.0
5.0
5.916079783099616
3.1622776601683795
2.8284271247461903
3.1622776601683795
13.114877048604
4.58257569495584
5.196152422706632
3.1622776601683795
1.4142135623730951
3.7416573867739413
2.23606797749979
10.04987562112089
5.196152422706632
5.0
10.862780491200215
4.358898943540674
2.23606797749979
2.449489742783178
6.082762530298219
2.23606797749979
7.14142842854285
0.0
2.449489742783178
4.242640687119285
1.4142135623730951
4.0
8.660254037844387
2.8284271247461903
10.246950765959598
5.0990195135927845
9.1104335791443
5.0990195135927845
4.242640687119285
4.123105625617661
6.082762530298219
12.68857754044952
2.23606797749979
7.0
5.385164807134504
2.8284271247461903
7.280109889280518
5.477225575051661
3.1622776601683795
10.04987562112089
4.69041575982343
4.58257569495584
3.1622776601683795
6.557438524302
3.1622776601683795
8.06225774829855
7.14142842854285
7.874007874011811
5.0990195135927845
4.123105625617661
5.830951894845301
10.246950765959598
15.524174696260024
4.58257569495584
1.4142135623730951
7.0710678118654755
5.744562646538029
5.196152422706632
5.0990195135927845
5.0990195135927845
5.385164807134504
0.0
1.0
7.3484692283495345
4.898979485566356
7.3484692283495345
5.0
10.488088481701515
1.4142135623730951
5.385164807134504
9.848857801796104
5.385164807134504
6.4031242374328485
4.123105625617661
9.486832980505138
1.4142135623730951
5.0990195135927845
2.0
1.4142135623730951
4.358898943540674
5.385164807134504
2.449489742783178
5.0990195135927845
2.449489742783178
5.477225575051661
8.660254037844387
4.0
1.4142135623730951
4.58257569495584
2.23606797749979
1.4142135623730951
5.385164807134504
6.557438524302
1.4142135623730951
1.0
10.246950765959598
14.352700094407323
5.477225575051661
2.449489742783178
3.1622776601683795
10.862780491200215
5.385164807134504
3.3166247903554
1.4142135623730951
6.164414002968976
2.449489742783178
4.58257569495584
2.0
4.58257569495584
4.69041575982343
3.7416573867739413
7.874007874011811
6.164414002968976
4.123105625617661
4.358898943540674
4.358898943540674
5.744562646538029
3.0
1.0
10.392304845413264
3.3166247903554
2.449489742783178
3.605551275463989
1.7320508075688772
2.449489742783178
3.0
6.708203932499369
5.916079783099616
5.196152422706632
1.0
5.477225575051661
4.69041575982343
3.605551275463989
12.36931687685298
1.4142135623730951
5.196152422706632
2.8284271247461903
6.708203932499369
1.7320508075688772
3.605551275463989
5.385164807134504
3.1622776601683795
4.0
1.7320508075688772
9.1104335791443
5.916079783099616
3.1622776601683795
3.605551275463989
1.0
5.477225575051661
2.449489742783178
4.123105625617661
3.1622776601683795
3.7416573867739413
12.083045973594572
3.605551275463989
6.4031242374328485
3.7416573867739413
4.242640687119285
6.164414002968976
10.816653826391969
8.18535277187245
5.196152422706632
9.9498743710662
5.477225575051661
2.23606797749979
1.0
9.643650760992955
3.3166247903554
6.082762530298219
2.23606797749979
3.0
4.242640687119285
4.58257569495584
7.3484692283495345
7.0
9.486832980505138
1.0
5.0990195135927845
10.04987562112089
5.196152422706632
12.206555615733702
10.099504938362077
4.47213595499958
5.0990195135927845
6.0
3.0
12.328828005937952
1.7320508075688772
4.358898943540674
3.7416573867739413
4.242640687119285
3.7416573867739413
4.123105625617661
4.898979485566356
3.0
5.385164807134504
6.164414002968976
1.0
16.15549442140351
8.12403840463596
9.219544457292887
8.831760866327848
7.0710678118654755
5.0
6.082762530298219
5.196152422706632
14.212670403551895
3.7416573867739413
1.7320508075688772
4.47213595499958
10.63014581273465
5.385164807134504
5.196152422706632
7.280109889280518
8.12403840463596
2.23606797749979
1.0
7.3484692283495345
9.055385138137417
5.0990195135927845
6.082762530298219
10.099504938362077
3.0
5.0990195135927845
7.54983443527075
6.0
10.099504938362077
4.123105625617661
9.486832980505138
4.0
2.0
6.082762530298219
5.385164807134504
5.0990195135927845
4.47213595499958
5.196152422706632
5.0990195135927845
4.58257569495584
5.477225575051661
1.0
1.0
6.164414002968976
2.23606797749979
6.708203932499369
5.0990195135927845
10.488088481701515
4.0
1.4142135623730951
10.246950765959598
8.06225774829855
5.385164807134504
1.7320508075688772
2.449489742783178
10.63014581273465
1.4142135623730951
4.898979485566356
2.449489742783178
17.804493814764857
11.575836902790225
5.0
4.123105625617661
1.0
3.7416573867739413
6.164414002968976
7.874007874011811
2.449489742783178
6.708203932499369
3.1622776601683795
3.605551275463989
3.7416573867739413
3.1622776601683795
5.916079783099616
10.246950765959598
2.0
5.477225575051661
5.830951894845301
1.0
2.8284271247461903
1.7320508075688772
2.0
3.4641016151377544
15.524174696260024
5.477225575051661
5.0
0.0
1.0
6.48074069840786
5.0990195135927845
10.198039027185569
4.58257569495584
2.23606797749979
5.385164807134504
5.477225575051661
3.0
2.449489742783178
5.385164807134504
1.7320508075688772
6.557438524302
2.449489742783178
8.0
10.198039027185569
2.0
2.8284271247461903
1.0
5.385164807134504
2.8284271247461903
3.605551275463989
3.1622776601683795
3.0
6.48074069840786
2.23606797749979
2.0
4.898979485566356
1.0
10.63014581273465
3.7416573867739413
5.744562646538029
8.54400374531753
5.196152422706632
3.3166247903554
2.23606797749979
7.0710678118654755
3.605551275463989
9.539392014169456
1.0
3.605551275463989
5.0
4.123105625617661
6.4031242374328485
2.23606797749979
10.862780491200215
0.0
6.164414002968976
5.385164807134504
10.04987562112089
10.04987562112089
1.4142135623730951
5.744562646538029
8.54400374531753
5.196152422706632
6.0
13.416407864998739
3.3166247903554
2.449489742783178
4.123105625617661
8.246211251235321
3.1622776601683795
3.605551275463989
5.385164807134504
4.898979485566356
2.23606797749979
4.242640687119285
9.0
1.0
4.0
5.196152422706632
7.0710678118654755
4.47213595499958
3.605551275463989
3.605551275463989
5.477225575051661
3.0
10.63014581273465
2.8284271247461903
3.0
10.488088481701515
8.06225774829855
5.477225575051661
5.385164807134504
1.7320508075688772
5.385164807134504
7.14142842854285
7.280109889280518
7.14142842854285
5.916079783099616
5.477225575051661
6.48074069840786
1.7320508075688772
5.0990195135927845
7.615773105863909
4.898979485566356
5.196152422706632
4.58257569495584
11.575836902790225
6.164414002968976
3.1622776601683795
1.0
2.23606797749979
6.4031242374328485
6.0
5.385164807134504
5.744562646538029
6.082762530298219
6.4031242374328485
1.0
16.401219466856727
2.23606797749979
4.242640687119285
1.0
3.7416573867739413
5.477225575051661
11.180339887498949
3.605551275463989
3.605551275463989
5.916079783099616
12.36931687685298
5.0990195135927845
4.242640687119285
10.246950765959598
1.4142135623730951
2.23606797749979
2.449489742783178
4.58257569495584
8.06225774829855
2.23606797749979
3.4641016151377544
3.605551275463989
2.449489742783178
7.483314773547883
5.477225575051661
5.196152422706632
8.06225774829855
3.0
2.23606797749979
5.830951894845301
10.488088481701515
4.242640687119285
10.198039027185569
3.3166247903554
9.273618495495704
4.123105625617661
2.449489742783178
3.1622776601683795
2.449489742783178
3.0
1.4142135623730951
7.280109889280518
5.196152422706632
5.0990195135927845
1.4142135623730951
5.744562646538029
7.14142842854285
4.123105625617661
13.19090595827292
4.358898943540674
2.23606797749979
5.477225575051661
3.3166247903554
2.8284271247461903
5.830951894845301
3.0
1.4142135623730951
5.385164807134504
2.449489742783178
7.3484692283495345
10.198039027185569
3.0
5.385164807134504
1.0
1.0
3.1622776601683795
4.358898943540674
5.196152422706632
2.23606797749979
5.385164807134504
2.0
2.449489742783178
1.0
4.58257569495584
5.477225575051661
4.0
6.48074069840786
7.3484692283495345
5.477225575051661
4.898979485566356
3.7416573867739413
4.358898943540674
3.3166247903554
8.06225774829855
3.1622776601683795
3.7416573867739413
2.23606797749979
3.0
6.164414002968976
10.392304845413264
12.529964086141668
2.23606797749979
5.916079783099616
5.196152422706632
9.219544457292887
10.63014581273465
1.4142135623730951
5.0990195135927845
4.242640687119285
2.449489742783178
6.4031242374328485
7.810249675906654
1.4142135623730951
2.23606797749979
2.23606797749979
8.06225774829855
3.3166247903554
7.280109889280518
3.7416573867739413
5.916079783099616
2.8284271247461903
5.830951894845301
10.246950765959598
5.385164807134504
8.0
4.123105625617661
1.4142135623730951
5.196152422706632
2.23606797749979
6.324555320336759
5.744562646538029
3.3166247903554
11.313708498984761
10.488088481701515
5.0990195135927845
5.0990195135927845
4.123105625617661
2.23606797749979
3.605551275463989
4.898979485566356
8.246211251235321
5.385164807134504
5.477225575051661
5.385164807134504
3.3166247903554
5.196152422706632
5.477225575051661
4.242640687119285
7.874007874011811
10.246950765959598
4.123105625617661
14.45683229480096
8.06225774829855
5.196152422706632
3.0
2.23606797749979
6.48074069840786
2.449489742783178
5.477225575051661
6.164414002968976
2.0
5.196152422706632
2.23606797749979
4.123105625617661
3.605551275463989
1.0
5.385164807134504
5.0
9.9498743710662
3.7416573867739413
2.8284271247461903
5.477225575051661
6.082762530298219
5.0990195135927845
3.3166247903554
10.198039027185569
1.0
1.0
4.123105625617661
2.23606797749979
2.449489742783178
14.212670403551895
5.477225575051661
2.449489742783178
7.874007874011811
1.4142135623730951
5.385164807134504
1.7320508075688772
4.0
2.0
2.8284271247461903
4.47213595499958
1.0
9.1104335791443
2.23606797749979
11.575836902790225
5.477225575051661
2.23606797749979
1.4142135623730951
3.0
5.477225575051661
7.681145747868608
1.4142135623730951
7.0710678118654755
5.385164807134504
1.4142135623730951
2.23606797749979
6.708203932499369
5.0
9.899494936611665
4.47213595499958
1.4142135623730951
5.744562646538029
2.23606797749979
5.916079783099616
1.7320508075688772
6.6332495807108
7.280109889280518
5.196152422706632
1.7320508075688772
10.198039027185569
6.082762530298219
5.0990195135927845
2.0
2.449489742783178
3.1622776601683795
3.1622776601683795
4.242640687119285
4.123105625617661
3.1622776601683795
5.196152422706632
3.1622776601683795
3.3166247903554
3.1622776601683795
3.7416573867739413
5.385164807134504
4.123105625617661
4.242640687119285
6.782329983125268
5.0990195135927845
2.8284271247461903
1.0
3.7416573867739413
3.3166247903554
7.681145747868608
3.1622776601683795
7.3484692283495345
4.0
4.358898943540674
6.164414002968976
10.392304845413264
11.180339887498949
1.0
5.196152422706632
8.306623862918075
10.04987562112089
4.47213595499958
0.0
1.4142135623730951
7.14142842854285
5.0
8.774964387392123
3.0
1.7320508075688772
1.0
2.23606797749979
7.0710678118654755
4.898979485566356
1.0
5.0
3.0
3.1622776601683795
5.196152422706632
5.477225575051661
3.7416573867739413
1.7320508075688772
2.23606797749979
4.242640687119285
5.0990195135927845
4.58257569495584
5.0990195135927845
1.4142135623730951
12.083045973594572
11.090536506409418
5.0990195135927845
5.196152422706632
3.7416573867739413
4.58257569495584
2.23606797749979
2.23606797749979
7.14142842854285
6.708203932499369
5.196152422706632
5.477225575051661
3.605551275463989
4.358898943540674
5.0
6.164414002968976
3.605551275463989
10.04987562112089
4.123105625617661
12.24744871391589
3.1622776601683795
4.58257569495584
3.1622776601683795
2.23606797749979
5.477225575051661
8.18535277187245
5.385164807134504
5.477225575051661
3.7416573867739413
5.196152422706632
5.477225575051661
4.358898943540674
2.23606797749979
1.4142135623730951
1.0
5.0990195135927845
3.3166247903554
10.44030650891055
2.449489742783178
5.0990195135927845
5.196152422706632
5.0990195135927845
2.449489742783178
5.0990195135927845
2.0
2.449489742783178
2.23606797749979
3.1622776601683795
2.0
5.0
15.329709716755891
1.0
10.344080432788601
5.0990195135927845
1.7320508075688772
3.605551275463989
5.385164807134504
6.164414002968976
3.3166247903554
6.557438524302
5.830951894845301
4.123105625617661
8.12403840463596
4.242640687119285
3.0
6.164414002968976
5.477225575051661
2.449489742783178
4.58257569495584
4.123105625617661
6.4031242374328485
2.23606797749979
6.164414002968976
5.196152422706632
2.449489742783178
1.4142135623730951
1.0
1.4142135623730951
5.385164807134504
4.123105625617661
7.280109889280518
5.196152422706632
5.0990195135927845
6.164414002968976
5.744562646538029
2.0
3.1622776601683795
6.324555320336759
5.477225575051661
2.23606797749979
10.099504938362077
5.0990195135927845
5.0
2.23606797749979
2.23606797749979
1.0
1.0
3.605551275463989
5.916079783099616
3.0
7.0710678118654755
2.0
3.0
2.23606797749979
2.23606797749979
4.58257569495584
3.3166247903554
4.47213595499958
5.0990195135927845
3.0
2.23606797749979
1.0
4.358898943540674
2.0
6.164414002968976
2.23606797749979
1.4142135623730951
5.916079783099616
1.0
8.06225774829855
10.392304845413264
13.076696830622021
1.4142135623730951
5.0990195135927845
7.0710678118654755
10.04987562112089
3.1622776601683795
2.23606797749979
1.0
5.196152422706632
6.4031242374328485
8.774964387392123
4.123105625617661
2.8284271247461903
5.385164807134504
3.7416573867739413
6.164414002968976
5.744562646538029
6.164414002968976
5.385164807134504
3.7416573867739413
3.1622776601683795
2.23606797749979
5.0990195135927845
5.0
4.242640687119285
5.385164807134504
5.0990195135927845
1.4142135623730951
4.69041575982343
5.477225575051661
1.4142135623730951
6.164414002968976
9.219544457292887
6.6332495807108
6.4031242374328485
7.874007874011811
2.449489742783178
4.0
4.123105625617661
5.385164807134504
6.082762530298219
4.47213595499958
5.830951894845301
5.196152422706632
6.164414002968976
7.0710678118654755
2.23606797749979
3.7416573867739413
13.74772708486752
5.477225575051661
11.832159566199232
3.1622776601683795
8.48528137423857
1.0
1.4142135623730951
5.385164807134504
3.4641016151377544
3.605551275463989
5.0990195135927845
4.123105625617661
5.385164807134504
5.0
1.4142135623730951
3.1622776601683795
5.385164807134504
2.23606797749979
5.0990195135927845
3.1622776601683795
1.4142135623730951
5.196152422706632
13.076696830622021
5.385164807134504
5.0990195135927845
5.0
2.0
2.23606797749979
2.23606797749979
3.7416573867739413
2.23606797749979
2.449489742783178
21.18962010041709
3.1622776601683795
6.0
2.449489742783178
5.0990195135927845
5.477225575051661
1.0
1.0
2.8284271247461903
2.449489742783178
3.605551275463989
6.4031242374328485
7.0
4.242640687119285
6.164414002968976
5.0
3.0
3.605551275463989
2.0
8.602325267042627
3.0
8.12403840463596
5.916079783099616
3.3166247903554
2.0
5.477225575051661
5.0990195135927845
4.0
5.196152422706632
5.477225575051661
5.196152422706632
6.557438524302
5.385164807134504
2.23606797749979
1.0
5.0990195135927845
5.196152422706632
1.4142135623730951
10.099504938362077
5.385164807134504
5.196152422706632
1.4142135623730951
4.58257569495584
3.3166247903554
1.0
3.605551275463989
6.48074069840786
2.449489742783178
6.4031242374328485
1.0
2.449489742783178
3.0
1.0
4.242640687119285
4.242640687119285
1.4142135623730951
5.916079783099616
5.196152422706632
1.7320508075688772
1.4142135623730951
2.0
1.0
6.324555320336759
3.0
6.4031242374328485
5.477225575051661
5.477225575051661
10.954451150103322
11.180339887498949
16.55294535724685
10.04987562112089
1.4142135623730951
4.58257569495584
10.04987562112089
6.708203932499369
3.1622776601683795
10.246950765959598
2.449489742783178
6.164414002968976
5.477225575051661
6.48074069840786
4.58257569495584
3.0
3.1622776601683795
5.385164807134504
5.0990195135927845
2.8284271247461903
4.47213595499958
6.4031242374328485
3.4641016151377544
5.196152422706632
2.23606797749979
5.0990195135927845
4.47213595499958
8.12403840463596
[truncated: 195,439 more chars]
