# Supplementary material for: Automated reconstruction of whole-embryo cell lineages by learning from sparse annotations
Source: Nat Biotechnol. 2022 Sep 5;41(1):44–9. doi: 10.1038/s41587-022-01427-7 (PMC7614077; doi:10.1038/s41587-022-01427-7)
Supplement: Supplementary file 3 — Statistical source data for Supplementary Figs 1–7. [file 41587_2022_1427_MOESM3_ESM.zip › supplementary_data/supplementary_figure_5/movement_distances_mouse_early_1.txt]

3.7764236975403924
5.390559783837221
5.131198604020376
4.478394948934088
12.555877617098696
9.600859226379763
6.794004594398444
3.8788505174233032
7.223402093598437
8.452163505185618
9.816091341814053
3.2840503013558284
7.025446689198991
14.072085168018894
4.276609529365034
4.972424775603567
4.1302434921083835
2.517062996694191
3.1354506415677403
10.487326418162208
10.38023628367598
5.754639555312486
3.2387093333495027
5.713521278544066
5.448635174298614
6.802258038770035
3.197585513941158
2.85543601935871
4.643707396546258
3.901667984249205
5.266857065735925
1.4886317401350457
2.4447348271458824
3.3283902666690697
3.71362264499655
5.75947814923649
2.285668549882471
5.165071878849464
5.222393711933676
7.608938747674072
4.328539150717581
5.441734536478961
5.3702707986153655
4.778889872280152
4.107196231188822
5.229515398330507
3.203124429512786
21.434550799671083
4.962769389613925
3.406059345425097
5.32493782901582
14.342765014111249
1.198248296555613
4.241798768311854
5.4504139416365
6.298612410730049
6.600745749529674
5.5351815618643325
2.760598606169103
0.5439304116616644
7.275139124739521
7.643820330572337
17.85916935980419
6.275296377297428
2.495689911339026
3.2593844672732675
12.976039511439454
4.845486186761408
4.717952261709635
3.860582988129465
4.726444893028048
4.657180215645583
2.177515735256708
5.030602919532217
1.2423291657021607
1.439506471208404
5.13535537333651
2.72598395795658
2.2685393073025546
3.419334280516805
7.409014353773889
6.097182962003303
5.452192289555735
6.944956020471555
3.263124995820741
3.2212512425359057
6.836051729898517
2.3902369094392784
7.601554447963236
5.171747894387092
2.6402535717448825
1.0318631887851137
6.899907342076147
5.054537512810122
4.1745132745237
4.0215833039886855
3.7604457490583645
6.288699770226121
3.8795040802892524
1.92250863701038
1.6358505631721416
3.1994895680851676
4.186175625097356
4.330798045292661
3.4917712893838835
3.7603083674483146
8.746139394873767
11.508006401892446
5.4223078903801305
6.157028171299633
8.73569446895349
6.843656089228015
14.259925104922823
3.1656135135401837
3.2284450565900022
1.8473214048059117
0.8451953824996358
19.24698071417138
7.914294172539433
4.7574229866019175
7.720472202757697
9.217775458400645
10.599204953667048
1.4363250680969046
4.1367414256223585
3.7258302875588845
3.062176459953799
15.693820432656254
6.440558886531046
4.177883876351095
2.1756530403285868
3.8452877994285157
1.4712978258584626
9.83719463123125
6.4389660310881
3.9076565820327134
1.5113833103774792
3.5296005958636645
14.437086529833586
3.620777658189457
5.475892799965058
1.6980536629733092
3.407429254867713
3.4944518331023446
4.174362307663209
5.709219550700089
6.044964601957716
3.913623986033491
1.7300765807965444
4.007624363737251
2.915453319026799
4.7501295361281555
4.870082900050816
0.9229265452133893
3.9261831580461433
8.607658009881037
8.966725707435469
5.072565377496225
5.404436027172248
5.431997094402767
1.2633286523334368
9.654439840474963
5.11642615712144
5.558181514699745
2.439104466956814
4.86849245306332
8.386626081589203
3.3722044755514835
4.623963192403724
1.2596151972533653
2.698144355337174
7.591517840402916
5.752145416508309
6.214826404089902
2.533860929979598
2.028316830048851
6.899119043155635
3.9343068252676274
5.2791296394682306
5.67057878310409
4.365023570230722
2.2499179727801755
2.9467690650642777
6.406650496768536
8.51233398488855
3.5690212930813945
5.947778397152883
3.684037386418851
2.7335573724017226
6.280150893262991
9.12969693449399
2.957342377576803
2.91679177018571
2.4596350242118907
4.216203592321116
1.9565856504420926
8.083359974035918
3.369947829093092
9.588218424212917
4.460216569479032
2.540199642811517
4.251752608026229
2.4818964249109414
5.777120501514086
3.1691697735592426
4.401786040662547
2.7177344489239874
5.557884433081181
10.321173198863073
3.542305395595105
6.094613230469126
2.817376571491809
4.699058092555585
3.668464618273585
2.6204829411172152
4.584016896356004
4.519732201799236
9.690949242137554
4.908127501466839
2.292692822777155
3.3684860066229754
5.176427870205751
3.175178802489065
1.8546971020387828
1.6237661543482789
4.068019346902129
3.6113513236926913
3.4319499502390958
4.295751245332371
9.113748922427993
2.7165318569247363
2.459241709536071
3.8254407511582813
4.9641304250965215
2.989869802493983
3.362676554182104
3.7266459617646506
4.2192431708201275
1.924194321367064
2.3688976176367578
0.4787832383549477
5.145432581217367
2.7393530346570185
9.874432489132552
2.512775801484581
10.132486568947881
4.589216381987243
3.952757073786659
3.6500231384426427
3.597485336116511
10.420506612175421
1.4287906501177403
3.326059037911568
9.240400599067714
6.220284524191526
5.613489688303137
7.381055900371921
5.391227653120321
3.831640641439099
7.627350022960928
12.900898669045588
6.969290683956556
3.3708185030375857
10.602941472482291
4.564910817446727
1.9417938068491214
2.999221079663798
3.2492375509829006
5.367712809749251
5.532363130692527
8.563878515075276
4.179140290949577
4.312748816283696
5.627500041813875
1.4577468323627385
5.367775560947945
0.7601408912611024
4.505055069639874
3.860128633209286
2.4161762015200634
2.1249942388761895
10.947593357749511
3.3893689069630293
4.008064708478941
2.515954207431402
1.8211469876946016
3.820159794777167
6.941723685365293
4.177431968342623
3.730755236908992
0.9812439573870243
1.8008693490878835
5.028990534684411
3.5123968250813706
4.703847159767238
16.383308601234134
5.4608328760358065
1.9726137396056593
4.242380415109627
3.2478082193271547
12.224594747698676
