# Supplementary material for: Automated reconstruction of whole-embryo cell lineages by learning from sparse annotations
Source: Nat Biotechnol. 2022 Sep 5;41(1):44–9. doi: 10.1038/s41587-022-01427-7 (PMC7614077; doi:10.1038/s41587-022-01427-7)
Supplement: Supplementary file 3 — Statistical source data for Supplementary Figs 1–7. [file 41587_2022_1427_MOESM3_ESM.zip › supplementary_data/supplementary_figure_5/movement_distances_mouse_early_2.txt]

6.403494017415079
4.065286887841685
3.761348805416737
5.308530894447964
11.034919924475595
11.013991356537645
6.940013199222587
1.805830074212198
5.160234595719455
10.329259282319724
10.538072897711546
7.247929881412843
10.954838356340122
2.2080953076155025
2.9813544659778275
5.033559291013887
7.071475344534548
3.407810137369857
4.492736646311026
32.44405232066838
8.569436765894398
3.655941304778832
7.443843880199016
3.9083182833224313
5.139732978198491
6.081125646471784
3.932525952114672
4.031317396219473
3.0288345293014323
2.530079538629412
9.394838808433134
2.9502002125641
1.8135410027821663
6.6963476029190305
7.592476553751706
5.429587959709112
1.5414681820508402
5.424656033347425
5.043123492571186
7.57015041182667
3.980343724479574
19.57612658223751
5.88358001618995
6.145265971487381
4.855090602790419
3.7988593253447616
1.6409245229224463
19.464606015148423
4.802407431800867
3.4817782021859593
4.086800485634426
11.632419246736385
4.583771474801555
7.256855484918973
4.493707692806778
3.6918698378181016
4.631037532764847
5.962016449693978
2.6850253836746254
1.2582777216640806
5.543711298481151
4.952936374930433
12.23352117115511
4.337052242258748
1.9456093100472438
2.5386471592053446
10.925494920563033
4.349199327439325
3.002714478484271
3.0782804717323695
7.9242260504977295
3.196611726591369
1.1371803443631332
5.031735864655457
3.00870227407948
4.653456405382386
5.0819380757733965
3.2242157238029825
3.30238666811554
3.5944950551442263
12.206501013981107
4.38734802464081
4.948380309329054
5.936550183100285
3.823876868993568
7.145429870136842
4.948958652284612
1.2197226037811997
3.6318363327052974
5.226105616475941
4.301982099764501
7.009633427880755
4.691773401876841
4.660285295602997
3.7950742949861827
6.198166671093302
4.569335825821145
5.118088485272306
3.785873573767807
3.4310141823965683
2.881381707032016
1.3742739102889576
3.3679303629484423
5.091760127513412
4.186549200729606
2.7574005289473615
8.415207836075215
11.343737151155757
2.991774436752188
7.293021710080878
11.09315117399381
6.125948197734283
14.00288029070296
2.213879354192687
6.576937108295328
3.8710243513951608
3.9659445982060326
2.401118711548366
6.446267083847795
5.820090817673156
10.66374878567168
1.2740916282938035
9.162851169034127
0.8560489116011027
5.2262140671628075
2.448060474659472
4.861575291465901
1.3727914166698123
2.4860241045206046
3.9762062998188483
3.0269605418073584
2.325608009821913
2.608595497834606
6.003748690016378
8.886977658018159
3.0064804834943235
3.2795851085227397
4.682132531237994
8.484600280380354
4.788375247817906
4.026634474239813
3.6684440162951324
4.794008055636669
6.155311127549616
7.187405388640748
4.308109015180573
5.6006689946354244
4.157385333356144
3.2705525210411843
6.780482828508043
2.2799318630696255
3.9535206102478946
6.048006695765108
2.597441401128109
9.862927803703316
7.117545497476439
6.4713343137662775
3.1070424196945345
1.2281648440776725
7.235982813516256
0.8472264678151852
11.640009946008545
2.690382717671525
2.7020546554826783
1.4055985477311221
5.662172926410793
6.630173741943179
3.101252306150545
2.4987246739259295
3.1482973420736897
1.48629260367847
5.550078296939996
4.6623220343667295
4.7220735024210185
4.6046661936994155
1.2258764481125861
6.411397020059403
4.430679857026648
6.184671631942132
5.746491118944246
3.363594109985629
2.5074444959475723
3.751994560086267
7.026255469224361
9.501921902703453
3.8127309506466416
5.45021759649529
5.55759937091884
5.619759748787001
3.5136287420726857
7.690517563077254
4.200970303139787
2.140538451481262
5.055329634316811
2.2077850834290524
2.3875071043682308
5.627056713175361
5.94850934512817
7.03141399173292
4.566432075479531
2.341846639732695
4.969021475315586
1.7283336163338074
10.09178895730214
4.123915862305869
3.2854214322997386
3.331982750925727
3.5905944025413206
16.822447217483653
3.4425836123928084
2.3244197107800093
5.1799709742050775
6.825992169183453
3.111503904011756
1.71370642326863
3.823818542159634
5.697958295832044
12.202571326809277
6.98558758990632
4.384016565358259
5.466775664734369
5.04049578837099
3.1025552354800854
1.018524020458751
1.4167604261289442
6.896441234220468
3.317102706797096
4.408313004171033
8.176234759231383
8.93128711410709
7.830812512963459
1.591965747486047
2.715411114800092
6.489269079767631
3.7009424101185804
2.4107019263037945
5.863216408874565
6.237229555288504
0.7191915360345652
2.929499755350976
1.9685439339951756
5.2387690760950125
2.076535588634086
7.777102855745258
2.032255669932575
5.8852257721451515
4.787907012884129
3.8320375785277063
3.76821175476333
1.5044692725748725
3.915165081867044
2.213737021010921
4.282904237878705
5.590095211478677
39.079247155738706
6.089817894184319
7.890233988806066
2.891183306618199
1.7740217102112885
1.5345268422234217
8.234722517464553
9.201629661297813
4.420835522697002
8.498543120949808
3.21459678747387
3.1830223103226447
2.1287706381898786
4.172435697249158
3.9929523746392332
5.640589743226515
6.424072407600421
4.246955025389422
5.341742785032631
3.540712156951061
2.260918178876163
5.679892812875506
0.5111065788597106
5.4853415997816075
4.167058200999337
2.295517782377368
2.4793761451547502
11.586302644506699
5.178878755911468
9.062368492810764
3.397235453768289
2.8656618152080093
5.116367361933097
6.206076970754758
4.301132966291494
4.346961680449255
5.891877524121036
3.3329192560513747
5.396271395445
8.806134585480521
3.0399384655915123
13.716536163649966
3.556493274003064
1.6014491659191907
3.237167614500143
4.413558585330136
7.7310474047461835
