# Supplementary material for: Automated reconstruction of whole-embryo cell lineages by learning from sparse annotations
Source: Nat Biotechnol. 2022 Sep 5;41(1):44–9. doi: 10.1038/s41587-022-01427-7 (PMC7614077; doi:10.1038/s41587-022-01427-7)
Supplement: Supplementary file 3 — Statistical source data for Supplementary Figs 1–7. [file 41587_2022_1427_MOESM3_ESM.zip › supplementary_data/supplementary_figure_5/movement_distances_zebra_es2_baseline.txt]

13.01000922919105
14.273542748304038
17.292908959267482
10.750152734712785
16.918598898359036
6.887035207146518
7.98638243427213
19.38389945798466
8.818915127396131
6.516265102650376
13.760501533268513
11.015839823817391
14.81399893434132
11.160915140747006
12.871459909247665
9.547215376416583
12.233952790630738
12.009631119013436
6.672567254936099
13.841824090280022
6.835450425020693
8.34863636942429
9.163494795866248
11.019301558003107
4.649788730419136
8.254629519119243
4.225803348006853
4.541803245937512
2.432416763873715
6.709239515520687
7.865411498740158
7.917813576527004
4.1616224610126284
9.20122779187054
7.7161027127527815
3.9063578484552823
5.831909272414932
10.135500509592402
12.962539645808642
3.6685613673725013
11.998873339002103
10.960603741338327
15.346496259347115
4.19812907657141
13.54850868438122
7.86414674481307
14.40774575216107
8.207607975209086
10.19393659426835
11.263501736640677
9.23810617542173
9.84145844370807
11.673322909067839
6.178302209456902
9.901319867527173
15.258679791482797
10.382877271773093
9.03020615887361
7.796351722118384
12.144518536757346
9.447833782429042
13.281210084419625
6.981943442479153
11.145248142309843
9.115320953108974
8.607990063588673
16.582972962931898
10.823537345845137
8.053656384174376
13.925861671270749
13.532112611266765
11.59764877054583
3.1760489974671495
9.456835930695739
18.846775023354592
6.3020047655411355
11.119201646809936
9.46969345044866
12.664798927052015
11.80499616949639
10.108813881031663
10.9107819912984
3.813262066316163
9.17597195607253
7.042263129303066
5.214894228985339
9.140301272204699
9.791251362432813
5.16909070012252
8.083382378090809
11.20479900001453
6.842369426022307
12.671677833500304
7.578754011164227
9.550901180307644
14.549312583309128
12.503549661297447
11.167141461953015
15.683526906852332
8.481505647544031
14.418848630843573
12.381521378871144
10.80808162456657
8.237902999421046
14.219857936554522
15.802159140145653
9.19998567975321
11.356318163529155
15.695927541226665
13.145779059341633
5.908051142838009
11.712542118813722
11.084145062767623
12.76135731263477
12.1234518943056
11.089117652303068
5.56210988470921
11.56613032989395
7.063424002170941
10.319274406724482
17.25353495486767
9.082063893749774
8.4655616398886
16.76845868901
10.55153738534803
8.875255115349404
10.091177945176025
10.347069180155401
12.492024523413685
11.244469920478192
10.349246314849648
16.200258104629107
13.09613425491812
7.479875204649429
5.489643695491536
3.1171227909138612
11.04957711240036
4.652046612674592
10.071665720797789
8.032809787421934
9.825218022583599
8.336125555559446
8.996802485502755
11.301863077426617
11.432024199838196
14.543518689417384
11.832968215412214
11.577786011033599
11.850110991343485
11.990817824250065
7.960392218128675
12.554175701037911
9.420093552558797
10.390130365607675
2.7754539203741437
8.165848304583005
5.9109841390322
6.295913338114998
9.096206353087297
7.702304107032161
6.5183658583704425
25.45016455678303
8.724706869994701
10.545065264938303
15.375629962089752
14.191631504377314
9.191491123029591
6.539621771507717
11.272889669561486
9.841701447394119
11.953691508626052
8.540280312401862
3.7457197573506367
3.4953420770817085
4.654284204520116
8.147056126427389
1.9716421776997661
7.944833509133852
8.225034978072355
3.948055446387961
6.850632731563605
18.987423789912462
5.252458303423706
12.576653581062612
11.400841338298642
15.010963784702758
7.130938641397152
10.412491437143732
9.999826874398716
10.465778808505645
13.426139883841374
12.909610853131808
9.456747211009304
10.191066130042357
11.351977865100057
12.72444326444864
9.548538701977064
8.79657381944078
9.208648964264718
11.446857593808918
10.605665776802878
14.040874082178313
15.44364634052537
10.03485372888507
10.636325526337922
12.870249785895801
10.283275597596484
13.78166552888473
11.21963636357309
11.959134461446991
10.375825480877301
14.637366289657571
10.691756174234335
10.025473641593276
5.635675962761004
12.708606499608976
6.920089739230587
9.471912676430696
7.689375375404186
9.895034633459888
10.98656490123888
6.292887643673533
8.367796234743928
10.199111786587782
7.30719581553108
7.931046819411101
9.417217816748208
6.990730631306257
5.950967451576993
11.158159549343797
10.950808835581796
12.71180737902753
4.295945430999152
5.037747588537157
4.23839883174928
6.323864659856745
4.044865208978964
6.63382324020419
3.836941624472434
2.925510183477184
6.072322391172363
3.369463480949166
7.2343237830364675
7.54366240033604
9.87561902622687
8.068836450104838
2.836908618878142
3.682191405136022
5.825209436809672
5.990735988358923
9.323779734738533
11.551267275636237
11.196440895751131
10.100036697542638
4.959601105336152
7.269410875885869
5.61042652617091
5.4917999395222
5.402041665538469
6.102181357386053
6.955021591020537
9.547969151335938
7.877572432001531
8.826372601225229
7.896576265351674
8.68082385633375
8.34014151567263
9.957734999678424
7.326260004197824
8.35628758891356
6.018614301653519
12.516490279268615
7.198683512257984
4.10935096900537
6.525096709223149
8.751473965843514
5.80585051136874
18.445277545296687
6.733301844045401
1.8547401640414898
1.7847104348944347
12.335197797042733
7.9584749452486125
3.830457377174211
14.222708358985894
7.47668724165148
7.055331503598638
7.212375777671199
6.2541779895004925
8.664385474590656
8.029423152368398
9.6330786340969
10.757949826457445
11.969396996634343
12.708669803838653
6.71198519508239
9.640123745426731
8.319586470983412
20.200634632182172
8.96171147863893
7.385794285783428
6.627975442940399
6.3743491946486825
12.389779654489834
12.72735979386501
10.48835559977497
13.236717356571809
10.553009761397314
11.386817406496547
6.354675325556581
11.803472668126874
10.18828109688197
13.102175184055902
13.425894608782217
10.696198148905632
9.709760139077096
9.884471761173877
6.4913871748005585
9.157455463834438
10.353342585406638
6.315477255916429
8.895476849840064
8.677982124255166
7.932592150020889
10.928383572111033
12.239048909328824
8.98477728638363
7.481372837633391
13.801013707622257
9.928502072522596
11.433007872107293
10.797382292641176
13.424379034301804
10.767033121191
14.2959918446102
4.934701008316708
9.389044740258724
4.813358317747726
7.967889747740021
6.745631459002427
8.133318112046942
3.9687874710331057
7.93171884762043
3.403125300911171
5.135553580201845
5.740837464914647
3.900524746983884
5.660540829043347
11.31112656364602
4.000010758989955
7.769337862920555
0.16303198466872174
7.574762241872342
4.060819653058395
8.553777371442816
4.486715590329949
10.28830736202779
3.746077461547331
8.112687097812593
12.390268472201708
5.27844043198235
11.533706209578
9.452175189046054
5.875997482312014
9.949740969418915
6.827526203126451
11.483500266872088
10.436011258107376
10.238773293014537
20.420576279898402
6.586051746163717
9.553368758517811
11.860139005367042
3.4845889730604065
9.936536115676251
13.055391693312421
11.235008766267288
10.723478898086979
7.711624936623879
3.21349164598029
6.823592152413439
3.1978397169621173
5.4080862354952846
10.984010270597325
3.536592566103851
9.903370478178411
4.040633310887459
2.533467102443025
6.469195764836597
4.732830279807451
6.35399157498103
13.23762498406594
9.157732352256492
3.017000455058176
4.018008251843939
2.0661850956315493
9.97625295087396
9.721660802668532
6.1718654375361615
6.83959163236565
11.008696153173721
9.882281583936145
9.416690266502952
11.1162179614766
11.656279722109675
10.725971094379725
12.967607669309215
8.14489801616133
8.63505078093032
10.267601143354545
11.701720255620463
12.902491920574242
10.397261641034723
14.539647498835272
10.833654126925556
13.433198588798206
13.681439257899596
7.913223427583768
12.929632921575392
13.43531825829729
11.03555560061253
15.017402537605186
7.600941071218551
4.2645245356171735
6.193247881403829
9.235721533922638
4.688174412516442
7.204275481780265
5.097246842726424
6.10507999854014
14.434559722274033
9.15467770474718
7.239246297918241
4.460813565896216
7.804485678486162
8.57035289051855
6.960487435856666
7.403554477612605
7.3350587697267775
3.43312371667335
4.559199625874901
6.36111988046543
3.2530589296792978
4.308548620050388
9.716877063513476
9.760045811638081
4.123551997998066
7.764852066276391
9.17455970999891
5.106529390226878
6.885149502231821
5.411831541725446
12.923942127764636
15.74567680558124
12.840797727158385
9.26452922503027
12.909511630546529
8.957769913799353
5.252376766782302
8.144432523923163
13.795365833417627
6.2635763944752005
5.616288993647024
9.734875209038952
11.408380920134373
7.786891943038985
3.868542698813325
6.46886033712625
4.433909212079157
6.935120121807993
7.568676390797275
9.72263550247774
3.566941184806028
3.3540429585351705
11.36455450346251
13.595656274210198
7.5251062583518
2.455609271183383
9.096655875148086
4.030448680102708
14.003347317256491
4.755071730641454
6.8512570742753285
1.4731260615704178
5.217581177434618
8.868375878908862
11.63845863201575
4.533273886580721
12.321295815311426
8.159264721708395
3.5102018184339836
10.283982325870499
9.587359258232734
6.811456721263819
10.58150024843933
10.108854776597314
5.113391671683773
7.063992888244797
9.013108097980467
8.157657525621442
6.489958141745175
3.7806257605184226
6.073303771987104
10.309321104848221
8.408218360341907
4.972993219701136
7.713170589382588
3.9317311068865073
13.606579587731867
3.4645380372715446
11.32295714112105
3.316506101183183
6.892592382241505
5.907300979399873
8.184425016707083
8.63709838836286
7.0391212067263655
7.172450693675112
9.878711783041313
8.948293953789056
10.62502540275332
10.455732900253716
9.923923937403556
5.37457501173567
9.42110026085943
10.420598831052358
6.640310626433368
5.405028203368244
10.1467422533868
7.837099065627561
6.890882905320404
9.221380518496023
11.20286441613573
7.1869129381709715
8.419647808545673
6.6042009616892825
6.511974188851535
10.606189731010122
10.093945492157928
6.708836971097865
6.747027732171422
8.593590523237618
11.081480743090966
6.837686766291755
12.211020400774505
6.351909533442647
7.002690376415213
6.736601953493395
6.263033865213319
6.906735695654338
8.544997092387945
5.972277788085932
8.459862014879027
9.930572296001166
6.224075641877521
6.94590774946774
6.348752184723066
8.172522689613416
4.662337508670315
2.8841033187653053
5.077313323439181
3.8870164392091904
4.383755316357717
4.7481632813031105
4.543003127518708
4.907962506466235
5.216383919635188
3.6044956710913922
6.541597317950245
5.703262193423728
6.732775652267639
2.4446567801457832
8.213509842205495
7.43157025191012
9.758574934596451
8.257897619634441
10.517387827750545
6.335221905904212
13.02085000927118
7.93728536919559
8.660294761431425
5.051002728473233
7.6533993704921155
8.943440999630885
11.67293797814235
8.026911442272501
12.211618335762088
12.447337663955283
7.048322018700563
6.822535491168903
7.08827586996968
11.149576093357018
8.870692622952717
9.090057867564546
7.9864120087345345
9.893351023318427
14.064035754611776
9.380700187052895
12.424438626153808
8.108910690181306
9.506170108112292
5.445786658874266
5.130672648748501
3.9392563094892092
6.097524124128881
4.214619686448527
7.396067755636307
2.897530261731464
5.8973160184950375
8.887789732274387
4.29506083026136
2.689504937529693
7.312611995339855
6.252558372426573
6.586671923170639
5.089171142212499
4.77762573641867
5.763002067916529
8.795543654339058
4.353705922407934
9.082208387566066
9.072395055150597
9.45451365641469
11.181889066070436
8.660370612829478
8.940911513969883
7.400209786062716
11.7998669059928
12.14423944008031
10.695692181138206
10.008670525216042
10.28900325307506
9.165206982315567
9.551071175618869
11.152654788709217
11.987208676241359
11.253317552284651
12.879431758305172
8.566652442165426
8.542386938349978
13.376392029203002
10.71027583678034
7.475069463897998
5.707434951558596
5.381156961475798
3.946176673302626
5.7261962387479475
5.141159624682803
5.558381419027144
4.623621033103135
5.748516125983425
6.699641155892006
6.586520462918905
8.235091844549295
11.344078470016125
2.8097510286738183
6.256738974982848
5.566502097434984
9.386181370088075
5.99229086041624
4.852019876931276
11.651589606489098
6.097072601430441
4.699977888875908
7.161048842138598
5.8241506286595355
5.012524393441336
5.5595819090304035
6.297192382159554
4.621393107381892
5.899526645596262
6.4741999854733665
7.5202557136151285
9.879435724081238
10.470525318193864
8.645372806256734
13.068011632264822
9.21905356370268
10.13775114560817
8.310470667467637
7.592837443126372
10.565935962841442
5.520483395928537
8.889044823656764
6.633625871051882
8.895978159981096
5.099025759849737
5.156624979603757
6.143862373203032
4.9244964508890225
4.304996324670459
5.4080600051861545
2.142582759021054
2.446060364667395
5.1704159280801765
5.05191032841769
7.274496140063662
4.411706127745495
2.6685333929663853
4.54183515441339
6.092983684866097
5.446315664355958
2.577871963883904
4.7448133687922445
5.73450997736372
4.367468524966205
4.30109667537358
7.487974401184875
4.645162953174502
2.688258913184836
5.971312014647971
6.677415032826493
2.243283057379949
0.5290910584435088
5.474620876503567
5.01230752447218
2.6853601834355647
5.372761076905349
4.910672652335241
3.193603975253709
8.312924752753755
5.017058450905092
5.629957340669416
9.637733868096328
4.292741815190545
5.519839458584043
8.015403055366438
8.081393795859311
6.5358427379756385
5.178485676879227
6.261970760643747
9.46906715447149
8.486596397667604
5.355645506917287
6.447624385421492
7.245768367472494
6.041607753831345
6.4026056659606985
6.964538686968181
6.1860659576554715
7.899911997165802
9.863416041983664
9.078924891604403
9.184118498852095
9.969709893582992
9.35561124828109
7.52452532896722
9.583105979940367
8.969303761971297
9.587892502254451
11.58509549280221
14.36886075383471
7.890281823391855
5.348821675227119
2.3059978210680794
4.712692461337409
2.1629724266910983
3.0512972788538386
4.528752015010076
2.490413108384574
7.797647851120849
3.3241264791005927
4.228880292070331
8.649051125742213
5.339757928895462
4.416661968802266
4.879210520440114
6.440951429494714
4.958424978785473
5.122888348517565
3.1411048680630804
10.471407896439542
8.815539105709435
9.675634200723056
5.0511965642235594
5.139027728057257
4.684718979102338
3.2059291757586945
5.577409443236232
7.544961258475114
4.3701066682921015
5.509410664916967
3.1354249879720855
4.435322831769039
6.501470660564582
7.83454426068621
4.497136166141082
5.921444360915546
4.590815827480912
5.791376256383691
6.377688416996461
4.19034603419799
6.343923621411686
9.892019748741447
7.781435177463083
10.683686927997607
7.177660667548474
10.496114490614485
6.30389899406985
9.03969661845428
5.4090673070468425
6.2992286975681155
5.1897247860769635
2.8747759547473004
4.509049455198146
9.429364473503549
6.158265566228921
5.999889373795706
3.80624720236097
7.239503283407901
7.3177175874211144
10.051126952482157
6.52503284442806
5.338638218627504
5.54539589768148
7.916012625332543
7.542015582114887
7.183150006738437
10.381073219733064
9.36682945982979
3.6301420191217324
7.1927476758161655
9.713447164503993
5.478931074599203
8.712427446542467
5.60183043204057
8.747491531116847
4.879892365617646
6.808901009979369
5.379935475665986
6.414629427568611
7.929529694788371
3.3748271625476236
7.883777119845007
2.88827412926289
3.579116652526535
5.526145864064077
4.907858859065666
2.495546377047075
6.5007622720755185
5.338568100225598
6.740767511794397
3.9582596354248705
5.695407914285446
4.34792991267463
8.389284004106859
4.829077268322542
5.656438761150772
5.926490381771285
9.567683257097334
7.487067176030353
7.142215964313582
10.34469247768127
4.483460899928432
8.019534034194765
7.590015393690567
4.355657579895931
8.593780870474202
8.38368360079543
4.36180040229607
6.525773463778776
8.405173455292845
5.99598357995931
5.724281310867851
3.995610108532193
5.115881879796876
4.102285069125729
9.970688657383775
3.4837025600624165
8.343537445463244
11.403584676307089
8.09677413370323
8.862261849407695
4.797024918220049
5.597284858232821
5.243520187807519
5.380647878976335
11.933658790399905
3.5820487885840606
9.42172622876174
5.911347606365989
11.983568656383266
8.116475254208563
8.775176373855018
7.901873316088483
6.905509776936969
5.082809318343274
4.971366649207371
6.641252985013207
5.7255664498735435
7.045728405915071
6.541756267727884
10.729744344365404
6.776335223314852
8.027760357146557
9.298211713224172
8.924961975358997
8.373941942619231
8.230431065082408
7.45235149994131
7.326881472836428
8.17711917760163
7.642453302249733
11.589863211931597
11.489049235296594
10.037197741813943
6.456220458159803
5.9448369799033856
3.3411479346334794
1.3655040358248627
7.252411033200779
4.4424498439444005
1.9782337669393837
3.5607698646621664
4.338424119426591
6.8706145910512255
2.239385402329221
8.801583355986699
1.9474032015011107
2.4454641746117
8.398060521293505
5.176817597064001
3.041943733920424
4.953610174063029
5.352105923096506
6.227365235051731
9.283924522619252
6.6827559320415535
5.8086864471938755
6.280759585661164
3.67137973832104
6.2965758855215235
8.390242770638826
4.271814401775053
2.9719555215548477
2.9985340022943565
5.938474055814439
6.688568655611228
3.981074160858994
5.6429127239320565
6.757289698142455
6.811978602760504
8.146591038551378
5.499794593935942
5.398306698905764
8.22389393296756
7.259797486008242
5.788986542690675
5.910222342113197
6.424626011866595
7.609685560826963
6.22453893831915
5.1161172633178715
10.353331714391432
10.561672506258917
8.946703741362937
8.358728983413041
9.821281827051543
11.883902854466138
8.991973463597937
10.295454924041435
11.656966008595724
9.684925358431695
11.887255015632892
10.99279355552258
10.013000118083195
10.776298793657613
13.486931294733742
7.90152387535295
9.05820706361319
12.591925823063239
11.523372222325333
6.128324709245557
6.582727174223125
4.499567321006167
3.706444857817
2.366267944784207
3.985882329594848
4.8689172974982435
5.764938090429944
4.394229824912377
5.546059837309758
3.173642854277964
3.477711669189131
1.8273665343271346
4.837653821686013
10.62091283334644
7.012498824042301
8.300522425085585
1.543917051457145
4.2887852038460785
5.658841565874313
4.622708765216444
7.954625332447598
7.564197248372945
6.118189061498568
3.978898973357989
4.648659223114813
5.134223971659265
3.36218164885519
6.612667949964416
4.2468337797493385
9.617171312662505
6.196468194640942
7.446998970473091
5.394315547327426
5.42104515489986
3.827976919958153
7.99574053183341
8.70869098686631
1.5186650948381353
9.39268700317171
4.780990436939443
7.868186096892026
7.445731705516795
4.357155710272391
5.1049174815789735
4.7674005233210766
4.280529693844695
6.543784639309211
3.1804932418267504
6.130609256108992
6.817496173971035
3.441348743628933
6.491140776165085
6.937835520873021
4.217505439461033
4.702984452842805
4.225886034270239
2.8465807057047483
7.408940221355272
7.634262289749635
1.8343691876778554
4.491695456410975
5.5325400499370865
1.6721033979043398
3.023242503702526
4.844887670193055
3.5498873628977456
2.7100755036612716
5.468204744113551
8.521427239377688
5.465663682556842
6.993249051708864
6.658218203003791
7.84724316833096
7.111373542662986
5.706979461669237
6.343767729797026
6.7420453343689015
3.1740192670854643
1.4295003982063752
5.6194161969628516
9.841702207337738
5.918161362950904
7.408788133770311
6.489039130531177
3.33189797901758
4.94474759098957
10.496597199855017
6.540199326874738
4.016197104383154
5.155551561129449
5.228481124411625
6.419752197475977
8.23446612785534
7.015111848597821
3.7770824134893757
9.280528417472844
5.752107604648773
4.163682593605773
10.97005510750878
8.74139017435019
7.868628066223112
6.876752356090808
7.216332696258833
10.541021232545186
12.237529230263315
8.54191372441743
5.83644573658434
9.404704361674861
9.573926324797302
5.268788904824846
3.9334570196936385
1.2911204767618818
5.27062739698702
6.391772930928665
7.359176576880903
4.828432095041251
4.408096747406108
4.943958119541523
7.60329348488035
4.964942033892681
9.17543261833861
4.561927494398558
6.845587180500674
5.400930164489666
12.111882542641714
4.246424332421513
9.486743066527623
1.0797951586226238
6.919629068647487
4.580785342382375
5.92149870225852
5.210344046551464
5.282883506097122
3.8167046665338016
7.550596591686672
7.542074624835892
9.454366933002968
6.678146266795102
10.36147206151914
6.89536023574357
8.345574163685098
8.708676452855546
8.795921618807032
15.484981100146756
7.116312587943906
9.745357161857633
12.45258072234318
7.907540964738064
12.548212861454362
8.772914894265627
12.376536499180094
7.204181408883547
11.397363440213311
4.779447286529526
2.307867150319593
5.9519305871468395
7.549204281407522
4.78770978204233
3.5652938861059873
2.6412431228020963
2.7520957561905117
5.6638184977830095
3.5777466328632364
7.808723405265258
4.5266864251465755
2.719569957547244
2.9099560265922757
3.365996865729716
4.322809955474536
6.802212963597117
6.543039662817687
8.271074339303723
6.617959910307099
9.250329667843618
9.05738378564326
6.311646618210333
4.773316428646396
9.321322966513897
5.741177271701241
3.952051053487751
13.67544249701374
8.210474229592096
6.3851514942857985
6.290734534153451
8.214764348037749
2.486363519065768
3.590463007759114
12.793524149916825
10.877045984352085
4.821974415939868
5.104085374610165
4.664680667544009
7.310522047408509
9.980077234192462
7.100831531761018
3.044529163426175
8.112936167500907
6.298655000658819
2.7396571095852558
5.791168230203408
3.2592037601104447
7.974985164378306
8.876748960245706
7.047654421785302
10.377671205970866
7.129880637142307
6.270187920126559
9.259956118915081
9.86696510287674
9.524330356754295
6.81802074203666
7.101683235658196
9.454308142553932
9.493119869972043
13.881647238784193
5.623827930914585
13.262527966212806
10.65632688207037
11.060652516619788
5.118581942887248
2.8993385423542146
4.49163083951436
2.437793937172656
4.854750872229046
15.51199430376752
9.35181427088077
6.586085994166665
5.995244412370558
6.237082127109558
3.3365830763235445
5.572914096031772
3.6135355345132187
5.308341237369856
5.139834936457964
5.411967495417754
3.132074420736764
9.795683793190676
7.402759535731142
3.661212246871271
15.031051393967283
8.855075581757156
11.858601612106721
11.655303293648668
5.245914515951478
8.359108574441306
4.10499338542098
6.64802182315751
17.17855352205552
7.640895840428911
8.33240006471507
3.742240368940761
8.110030609918946
2.2819546354656937
13.753879243311617
9.759664413146671
3.8533886874082928
8.766290575483607
8.131865353756234
7.7653649322155776
16.058604665605962
12.489326022074044
6.637933436451741
13.537580619460668
11.551149786302897
4.18431183731867
4.228891951573308
1.2431474933816709
5.95693156885768
6.713944297736227
6.0510451262797496
6.862162514056836
7.790274275809533
2.1749431377047723
6.672983979409792
3.27754845712356
6.886468807518599
12.582960696162353
19.296292646028306
2.6045062594206825
7.333155254054585
7.719485878420926
5.307245726194921
4.24755267817144
11.874491974660167
5.0752683667626854
4.48534435963768
9.365617213215208
8.640835396569102
13.794464892201812
7.215286591480286
8.259357156450985
8.392444642264948
9.537722731639642
6.2676288445467065
8.165656520649799
8.815847636270224
8.034634486929084
5.8504759203454615
4.095503616246718
7.038281251048395
5.799558379009626
12.535509905454422
7.807625864136293
2.5103045694388912
5.900909192825605
6.057523905122788
5.7751685404314115
7.0331585655480335
6.641786320890746
1.2814223759534245
6.62570091490609
4.883339123416478
6.247110987480648
5.843339801922754
2.751844778965649
4.119826130180362
4.324928787765678
2.375507738108637
3.2372382633591354
6.809551225406648
4.706233651482841
3.7469108059138887
2.6417589371622863
7.622379389736152
3.799966851265225
8.107610828564065
5.247468468867945
8.993250619379339
7.074877892363099
8.15527337454378
4.210240458679153
9.791086232764831
5.945610054029598
11.598397987017055
5.587116433641501
8.768036008687947
4.611509531420404
6.025172625278452
2.927767910996219
5.183351604934935
3.671385368051289
4.60170304650452
7.066642627412317
7.125560967438845
7.369438367179376
4.089895494757985
6.775435032842218
4.589184289592365
9.12824467481523
5.4712434580411085
6.4890287394988055
5.556439477521983
8.839762096768458
6.9728363070775154
5.634414046361443
11.769074713164892
6.984634894894217
10.666453823159177
10.879501295812855
7.108112375814029
9.431581996291484
5.035442773727551
2.3922737370537637
8.73268477739994
3.410949591914194
5.650713260404815
3.9998179674287067
5.886012558206506
10.221514953980728
2.5831865362503694
9.313209439913646
3.7309148725702475
6.283888741613304
7.660700401194984
6.5144437229046375
5.798205255312101
3.6341693917346816
5.415640483661214
5.439754798439747
11.10334639577463
6.954215483419689
11.055590941419265
7.867368973135849
7.576695903942608
12.218292934997462
5.2082762788221615
2.677978699597967
5.607862077613368
3.492250767540492
4.164841755195222
5.809199830124262
2.9729298123582404
8.445401739754402
6.603860724144425
6.015976363512901
6.050481077170391
4.192016758397593
3.5500419940387546
5.989833540752699
7.777403088563993
6.116215057163234
3.7452057734315867
0.9008390596399092
10.051590799463067
6.047468226303134
8.77266278045574
8.159923918179437
12.244924518358312
14.25989784829253
5.119449863878936
5.864977765397978
4.957476770208478
7.816678858117911
8.863626510066286
6.93449828037348
8.033593049537528
3.700625125352364
8.763334357554987
8.396818288026076
3.319852516853628
4.5984748590142095
6.698823711960254
2.9050288863600136
3.6418941177190467
10.2028253115839
5.861684714709971
5.586911153952878
6.323894493660513
6.236346403785235
8.429749299795693
8.048390276143687
7.267020493624643
7.220472006212287
9.055447686170035
8.37571120944476
3.922138076126121
5.805187346238586
6.879781332151199
7.985180496529801
5.059326765193234
9.2497828702946
9.146602827268357
5.924061449326257
10.42412295237206
7.584057708731436
8.522108672854706
10.330754374874644
10.215577148193717
6.64420476181278
8.378442621892727
7.53925033622947
15.106898031966105
12.047165974035758
11.974891770642
14.597247928020462
11.12887751185726
12.979146924342452
3.900666001567446
4.3777336046535
5.116721253117926
5.4452675764309575
2.2171890138337127
1.573065653237964
2.3913012802595563
4.567071391705121
4.557601044034774
5.068126186642707
5.482587851358404
4.705802396688096
4.877493015298277
4.964966323575392
4.6480612706015885
5.075505992150393
2.473923497636876
3.9655707409497123
4.399498564068799
8.16861434702294
9.22494360183606
6.409671851827028
9.369684925861712
4.200449814477128
6.019302153644915
3.743831710283721
3.05295950342135
3.039860792515554
5.111305053450345
7.528717312156528
1.6361392962501606
4.794957618029639
2.158480695036435
6.340582195687959
4.257472423979532
5.856820176465097
5.495944202325288
7.616939360360385
4.1197099598978095
6.754658912574707
7.559762646586535
4.3506346023662195
6.962817601193812
7.316463237139757
11.583097552018419
6.251259296536203
9.824640435974626
10.721373251323733
5.397122714883778
7.009361746555791
8.376595850806806
13.08701524595101
8.626225769243309
5.78244378303016
9.641909360375628
5.619317190058465
3.2689714701878803
6.471029383516202
5.23547291481738
6.5780104278600104
7.302694277746289
5.698977413104112
5.317095378965631
8.92383701283165
8.76499572747366
11.115250033666449
8.458334343203305
12.027325967905414
7.75634360162457
11.457283010396917
9.313735109888764
16.025194142037233
10.671055437472972
2.74753924813255
3.0562831699032786
11.531256506931822
13.535025328378698
5.315510974159857
3.972209925843534
1.8084313160643501
8.334249990404938
9.856726632042195
3.7539509184849957
3.335903266695428
6.397079773079716
7.58036789817629
6.806324953398478
2.4174153825755607
5.883574924335416
5.843562445775824
7.359069365366088
6.1841849754211164
8.814963240835581
8.97488307314297
8.023178156812575
12.694799527378594
13.837254574110828
5.561958120384411
5.2743573314440795
9.09989416252117
6.1958682944160355
5.214347751443887
5.620599422974409
4.376076141254004
6.219945770508625
4.9232482071511825
4.182704010132057
5.178029777020056
4.061501203504183
9.182787915502072
7.303500440333561
5.9436931617062685
6.061210073493061
6.114406965601279
3.6695842108442847
5.685617033238963
5.735401099111523
9.02253421234692
14.321093158523153
9.938477786009681
12.497144342960182
11.470860298378033
11.042291610153214
4.353496620334704
6.2145538143841215
3.563834817452339
3.0901140946484777
4.884339910903619
4.565614485759942
4.192563692366472
4.6154405542913075
2.4621974865517404
4.940013734042608
1.1429566109481515
5.292939309039766
2.7249403756612787
5.231211461147731
4.38273263291955
1.6685206217368838
5.953431974626937
1.7057008242446152
4.928967152504307
3.442984342540089
7.636613774341238
10.900182053070994
9.30493210738728
8.703073205047037
12.993170301611388
2.867458787230553
5.0189825187961015
8.385383841490183
6.493681480938018
3.9854386650326648
2.833902110783991
1.9107472320341012
5.763507834681547
4.800875078898506
6.140655464068185
4.6842530993349625
1.7365899679188428
6.115239065942126
3.813127761351164
3.989329685095315
6.375707841460221
4.888165157223787
2.1583147811730803
0.911619650563843
6.50449866652961
10.23535425024533
6.2261743721906315
13.137056038001884
11.511212766064215
8.24626255481222
11.436906011279508
3.6449857034925723
2.5467049068428187
1.3511184003091279
3.847568989464504
10.051991473713596
1.9587862801891396
1.885826787282652
7.052613726480011
7.010159409541152
5.0105188466282105
6.732229769101077
8.642997400716652
7.463270320850163
5.0845433605594375
6.045437650822113
7.630206954172075
2.3006248554815296
4.887222366787639
9.293269593545727
6.281686763410244
11.853325367610113
7.546458998636481
9.625700451462682
7.442526991015129
6.0025463335262845
7.9768626109352505
1.9464920854239292
5.597139227186161
4.160431483328789
1.4105750195540385
3.669070091508533
6.112902764272352
4.996176600480487
1.2230489070756254
5.021447095273066
3.9384170074045435
2.967419819001928
3.873411063757163
1.6455265059493227
2.2918304825228857
5.977689571236275
7.200296896241693
2.6620731509044053
10.881894913781236
6.125789969570333
5.241167539849528
10.863354055337254
10.84342858854279
10.76637303605611
9.792958974791128
11.174321255902498
10.876556377386086
3.502749381321634
11.710878670762579
8.34309200073185
5.179619848105485
11.696039756379532
8.827600823430348
7.470628423680419
5.463804731040182
6.5732560452934194
8.403747441400432
11.023912534528531
11.702451619548091
8.703113717108213
8.619524046969598
9.586829705390759
8.113909934200503
7.048770553926931
4.415192349973711
14.543980890137977
10.131753731678064
16.853486399635006
9.70709718604364
9.649102905293985
10.648201606978715
8.619816497066742
12.925817333031043
2.672443362174401
5.328960183775113
6.251621463061023
2.0798015110104657
4.55779965727388
2.30534938817934
2.178233806404498
5.0874284017277
6.344593868419666
4.139111518067336
5.088214384424955
7.40670634670433
8.577011025079768
4.430129725090655
3.046793658571791
5.589457228944203
4.257916273062661
12.393248749088144
4.599786613274315
14.109602069398436
7.009944293108302
5.251159082419429
4.107661382233706
6.9156846251811155
7.454389523847113
5.413721502231351
7.2706389302925345
4.938017341200544
4.380662777398752
5.808611590800256
2.2154753587015206
1.8479299175651909
3.1177128326789054
8.428101913902328
3.463997545269688
7.56856781269458
5.8538854696628695
3.509540648282487
7.891626014210997
6.988190127794161
6.471889250692836
7.740286393612404
7.418315549651568
3.259475277327456
9.836423119499617
6.541699477644113
4.669486977108441
3.3898378913538694
6.505770852290262
7.521499606901223
6.472554258843588
6.758928639239591
7.260333818801617
9.049360018084991
6.235099543348273
9.180373512702294
6.416617663583057
5.396095341759034
10.58753317228221
6.015316146483869
3.5529963095131243
6.792008797213815
3.8801617739298955
8.055029121988225
6.454961144027337
10.447228069109388
8.601952784330585
5.756796393396614
12.768477893941071
4.895910930006634
5.565695232615346
9.160568041404318
5.134597132747351
4.647844175527526
7.42368009597403
6.424439052040921
10.026905785558938
11.318078857714557
6.385689545969976
8.182804731233466
11.70830351692736
7.696047520791814
3.972124482856625
3.050889617719417
7.038950591509184
6.5585727786641
8.156429531897595
3.865876868506234
4.741801643156131
4.335360271207596
5.469645844058494
5.850449133324183
7.768178754393682
7.156303367888004
5.277706599542175
7.511907439601017
2.8640694854969047
5.598363617324534
3.108068766069623
17.39327665690531
2.8553980596247914
8.443270922713983
14.568413949054316
6.069139262882259
7.598978045532581
14.440270109477117
8.284174464778848
10.474735614261904
4.344110457703183
8.691319929638663
4.803717820485802
5.8262792566447565
3.982331038598038
7.588227220340009
4.914224821239039
7.628720756083797
5.543070701905255
8.562035461651977
6.168506003030748
6.981265313682776
6.960455698251551
6.63120738532847
4.079852928922034
6.1304096128630325
2.611616250194618
8.605108063465362
5.227373767965857
3.0177480883921346
5.71904826341282
6.290681007156578
9.907191859508455
11.311658405940829
11.911242298210102
8.003296650903271
9.290506116021094
3.13834240640217
5.065752745864181
2.34183842119493
2.6669382855413417
3.131620134257284
6.026708828044073
4.780696764294668
4.400979322924574
4.140765921550498
4.631399385771948
3.265669548363097
3.6674193429424577
5.232281858393038
4.357696868174786
2.6364541754672697
3.4668108638890534
3.171816539747522
6.81712044240713
3.3653417846130216
3.4499649006087685
8.362079608090431
6.126718080379868
6.863422245536362
5.164677058248787
14.567510676030839
12.323719508169676
10.233561643640991
8.893708398893525
13.928816382101465
9.477726238206548
9.10623765363098
14.648208933519811
11.147777479357353
5.58345202690191
9.288415534729614
8.912571994644475
13.466490528045968
9.212570187308804
11.604912130659333
14.218394887141613
10.821998259585639
13.906891166014121
14.33879732275552
10.645340165490705
8.948180588034027
10.483656341448018
8.681209402527756
11.374211098001311
13.654851280221367
9.307755973628737
11.319906891621716
13.786233233314396
15.536955827223519
17.421257226701726
5.7235531679897855
5.137506581212229
7.740722579394706
3.7806490502358527
2.9330364481755242
5.867587119291024
4.150269445666545
3.8521124809422784
5.271246649306494
4.632157577284875
3.9507222696910316
1.8297599571206729
4.72929110836546
6.015128995388203
7.73795553743627
4.6192883372186735
5.697292593716083
7.049972688060828
0.8777588192834017
5.764960154094864
8.330631626587568
9.646181831241462
8.829327836612705
5.640926678618179
14.06604500189864
5.019568055545087
14.321203506397474
7.356272337086247
1.048720316739411
5.501717011577546
3.5255923117585737
9.482522420947824
6.339401207936093
5.0935991796046896
3.1700053126815897
3.3835673745586408
4.586398736857686
6.379612043068392
9.097085038146808
2.2448137032911
9.267436659279712
8.136272013242241
3.7797090473915254
5.361473157479449
5.537395903386487
4.186563828794918
5.223571554363722
9.956411295014178
12.077032356306972
13.869830048897034
10.749138164229894
13.117006327121542
15.477491001496617
13.566582221763115
7.243980212023846
9.78158281847139
3.785628932522361
4.455937007508369
6.8848163925673465
5.558671201162441
5.405633241574415
4.905948587209262
4.14048999252702
7.717950652494894
7.296656805074983
8.21192809751157
9.111595672580997
8.647981635122235
8.696309547022455
9.670875936923354
5.9902290524729
6.528076566792001
7.558066851485298
9.336522296808795
7.8537088020106545
10.245059084697726
10.352133603863074
13.745287987384943
11.308775360358291
12.27139735947153
14.457934502716132
5.759813385398283
5.21255803731277
17.287431772601472
3.3217680107077916
4.280650468672658
8.482580097693619
3.2375208670154594
3.606276084508388
6.392024513767824
1.489872177361109
7.0771310186302205
10.109608601977614
8.260713819295574
3.52308790198654
6.045505349799672
7.182869087575429
7.056820849660787
4.394547680017308
2.3963299977668266
6.008881551341451
5.614639349032093
6.418753406788906
12.414402410159267
12.803958012106557
11.328858059888946
9.147811305174725
8.97727075795495
7.3180917324651515
11.749107296573644
17.008675147300696
5.9031127419515315
13.201179832337989
5.135861703504304
4.9038514577202275
5.650146726396134
4.419285721764879
5.271754635337367
2.2419531796996104
3.5895144949551563
6.520168781154819
11.28268504017424
8.807000676730283
3.6940032323301897
5.639823643217894
6.970167398588223
6.513621095445253
3.909334960314752
1.9173213716591735
4.64971412251767
5.859242664181377
6.016659980620846
8.46965513938658
4.678624515638013
7.56168892098201
6.222024341475372
5.875497549859305
2.418136985020981
3.9293338765534087
3.939088562325421
1.9032056190073352
5.147232091610057
1.4565931996336905
3.845007516645243
2.209429877920991
3.5869467945407356
1.9289181987272443
5.446368864548352
3.697338923650718
3.3007262848052394
9.85133778530759
8.292620936972408
6.191840027710806
4.407867601322193
3.784876774151782
5.569065425795805
2.8325260527264153
2.353977394677228
3.6162807139002324
2.729816767200406
10.006962615869952
11.36871738073309
10.7198641979352
5.732601875053727
8.239571600553372
11.3470652303082
9.222331700637152
8.381810831980056
3.541048922598726
6.009966472859643
4.287660547818528
4.388884105608287
6.844335373015711
2.7063495507044273
4.0951455507858014
7.125549082128933
6.387695975773977
3.461496810741167
8.925747541204068
6.696211250690158
6.538830030188871
5.629154513523736
3.3071614454182616
8.166939557384461
7.879824574321987
2.2630166312365665
8.72530228442303
2.814111934769593
2.822494717057552
8.967379322592613
13.801178530839792
12.739844196831383
7.914205097285269
11.945601519286122
12.091011047207239
8.766166571696413
5.166947950360117
6.319498066867592
11.340449936453446
13.168498189230082
4.612051857951862
10.934229153594112
12.483521728658912
7.054224246298382
11.504444096444468
5.446552235418707
18.100272222449814
11.803879686311017
11.487285668764871
15.152239255411262
10.045217133330777
11.740145158879821
9.026133241276902
13.338897966670398
12.672977337417475
8.84963898212474
9.725764668290626
11.804442682431358
10.093837568684101
15.671060251072115
16.081071634447216
10.53396583254968
14.118784872059903
12.998943666808367
20.52694927261135
20.61673850152724
3.8861741214027847
4.017082496315697
6.549837474697381
2.6949643006868005
3.009722294154389
7.7029518496888745
3.6987004558923413
4.278622093958373
0.8616890820876609
2.8628622119248766
5.657692371395765
7.616998504127889
11.981654845122177
4.922499357309588
6.091909356406566
4.170194735926879
4.437048654248252
5.137718346477461
4.285492259342174
2.715348394744474
1.6556832801018646
3.4459475639299937
5.8258518120777145
3.0184425158275587
9.03697018328075
5.296612277969965
7.866420506758809
8.108463925090716
5.00997039360133
12.027385306359747
4.159633860200296
3.490933331650726
2.4084621754100515
7.4676462905360985
2.1474506329048135
4.4727319111578
1.5924006817133927
1.2584141530886683
5.190181767097743
6.464742768153839
1.3315384510234438
4.866586050014401
8.734816393417132
3.092917786317126
7.648008778947959
6.247190256085091
6.155805601383575
4.01064069728127
3.786108611290051
3.3034993507324173
4.446969145705507
5.681976748885927
4.096670682897759
9.646863287908985
14.225128453812632
8.437579744451725
11.722845923657971
12.86776195085662
10.097541075774366
10.607260876909674
8.230346995594113
9.329861839772953
2.50990181066692
7.456003323727325
5.7526308149244665
6.746643294781978
3.5152743698325417
6.066102476466593
6.608217799105675
4.166679755049132
7.6618666011160625
8.437365375683783
10.826652291603153
8.744635880309481
8.356832100152895
4.892585421639554
10.896100601755911
6.960207520002511
5.648497964606598
8.865250858524941
7.637682413170434
5.75714494161291
7.799828866387675
9.318672409337191
7.588580660450422
14.448790087224458
6.262985171586324
9.379681572898829
4.230912892250804
5.3127308488468445
5.6892389405720944
7.623199229213036
4.967184432175268
4.4121285555198915
6.7277934628484495
2.573725655627998
1.8402665339221471
1.860285897064682
11.135229737335862
9.952624859960626
8.002684416336118
14.160335352782052
4.514128627071354
9.518663834215817
5.636416769574299
4.609482326527268
3.8977030602057288
1.7129218026909385
2.150996743803419
4.176983597665862
3.967815858659941
6.532413932734652
6.7891477697524
5.467018784567062
10.508106962246778
11.728247243617153
24.591184085957384
13.670378643599047
8.569965971312083
7.904754904696353
11.778909135065422
11.777231807144673
1.2105602587999975
6.265429365645758
8.223034653252613
3.9222206190996367
7.131955475222296
7.896702503298487
3.1230122374006095
6.429927553250789
2.5614068653880193
6.823148222830508
7.50964053186845
5.468735976155584
7.458244903515095
10.122151523431505
9.941686315994795
8.03546312888443
8.884261050910174
5.9063441367727005
6.140864375790287
8.745582704731497
4.233419643933452
5.919031894325317
4.926944117339833
8.136372727529311
15.868480871572803
13.389560902470238
18.221068563999538
11.315786606230475
8.861026444018558
11.992709848629652
6.068197173884549
5.726641439976762
5.028487421672364
2.827791437561315
4.515002103358955
4.671069765064684
4.403434639658631
3.773603260713709
2.004782893062155
4.511044563775135
6.726873688564999
5.952834666473411
3.346472120625224
6.299381366756988
3.079201976617019
7.235928013075981
4.287576535146634
7.803641089931422
3.4016884317154323
6.465460494183718
2.8624127487259527
7.84396734878986
1.9901162651812438
5.17209114387655
2.4938463317602015
6.300233179783077
11.226436262035378
11.967411138421921
13.17310443443355
7.341815303616517
11.27763327189238
10.205217553833254
4.310935558199517
4.612639807488079
9.700199905987427
7.025585472061572
10.001754720826993
6.768959719712526
9.583449917561714
6.176967906526565
4.83515965969374
6.026391288381606
9.005724144669587
4.923463772816267
6.126223274355451
8.225176485770081
6.184006723177625
9.20148685510832
7.09490666285102
7.276943876689366
9.334980909999745
10.299059713707283
5.8024749417910515
8.352162622303396
5.539145097105963
6.266205325709012
6.8822284463986945
11.415664742058455
14.02684447119601
12.69967004294983
9.024261092668016
12.363114086492045
14.42268493933495
9.792692346470105
7.484058957925035
7.389374931494291
9.923427823907904
5.684202275773749
5.654033748757236
8.640796200315744
5.3943593310325015
4.846209468354829
7.124584937914014
5.343008176061374
7.928359967220088
7.666574241285776
6.510265516056672
8.850931961594489
3.5199967010504443
8.472291340829443
9.83535876916805
8.029466224971863
5.590269778509688
7.867762201653069
3.464688121130917
3.993771475539076
0.7290219861718847
5.79689459313556
3.50972884276123
7.8937648869361565
9.859865485961771
13.055482519662453
11.308590456456022
6.729341503548443
12.45535826562902
8.426406648367967
6.1522813663078075
12.537371937256774
4.910222376790428
8.298619956332086
5.895882932194403
5.773109252716194
4.85724794608774
2.069842848422493
2.2721856464043673
3.230034295725229
5.2909428658451745
5.137538280632716
5.627301037609488
4.7819424677781575
5.413142444333622
8.699168243657164
6.879215253491423
3.173699713236016
6.728329239487732
1.3440831539059588
8.591495034107957
4.957275279274965
8.668354622179152
2.946065472275406
6.618769740576897
6.927619207672547
15.462707730798984
12.310721529982592
10.80167414986474
12.378076248789903
8.832210523315895
15.190112848380549
9.115102922639208
6.188198841121759
6.080801366822821
4.954553801834734
7.103761061465812
10.557406181734978
9.10649692098734
6.320191774048916
4.617284300450547
7.110051979918118
7.0544978659969235
5.254782188820855
6.686284944649398
7.441116905116468
10.995331076933642
9.762452373728445
7.163711850884638
9.117484437406363
4.055611413788308
10.68683991770349
4.794138429806976
7.70029845800954
8.51569984273724
9.989312325282302
8.068194819557082
6.616818419122046
9.706487518374422
7.169950279133602
9.891406037881138
8.660344893396735
9.379974644006694
11.173044044441067
8.781695523986922
6.649863482887699
3.3114791083893422
6.8337750715815755
5.82472110576123
2.7208468232470624
5.974560160910533
5.556094029616303
3.112989260851727
7.014148152785718
4.389238064764903
10.332954463276282
5.574479398993324
5.956520118547371
6.80185741355227
7.787418502174513
9.667996354091624
8.143495014372697
7.72703887850901
9.401518856047021
2.6771055725879838
5.018896144830427
3.1639671280180464
4.049861518065348
2.8861065906477967
5.925094513651153
13.879757282255039
12.414566372346343
7.09967786143235
8.571141077572928
9.780339752426043
10.03798819258824
9.507380772020232
5.900609466056697
5.574879948604418
8.112372542366208
6.496371230061752
10.528662435213775
9.840494965450356
4.855023182593286
4.113321692156703
5.598906312808373
6.124485977265778
5.817539166455336
3.6498149265131694
9.331971044502938
8.079193427648208
10.111192290459451
10.087812583883652
9.194282143370868
7.3404268275744915
1.963907914204193
7.301559572221037
8.025442063964368
5.767266315334941
3.95799219321084
7.959729973872807
6.117060976954689
9.410816921705482
10.573175344527767
8.974060949796447
4.9866356605779805
9.47431155062989
4.46771447351508
3.435968065367858
8.942777311850513
5.550334616023176
7.643457726384071
3.790562698181178
3.346563862789756
4.653434688952365
5.548516027453157
4.320207955063953
2.4812764965826286
2.5400832086110223
6.994178287838646
2.549526635865902
3.653749746436559
5.185473664190197
2.2999289603840545
8.854582553452213
9.08516116634653
4.709786709518881
5.075953084324291
3.6866668948037176
3.5721911137717375
6.945085792319399
5.684884894352221
4.040899365861707
3.0763418696707014
11.305600999817724
10.689435676386976
9.40996758015827
8.373275710125334
8.096204008782646
9.354184822351451
5.908933205378708
8.560165176706969
10.370661102881831
7.04707655467292
5.157193222107271
3.951978805444911
4.214197399973177
3.274665444425589
3.280341530852383
7.02968571655045
2.6966541682172958
4.895296399957408
2.6423984207230964
8.475871538104888
5.3973848176009165
5.160140920797699
6.592344190457883
4.3761625799344115
4.396085840796257
16.7828419393433
10.06997594639532
5.466258624820649
1.9848419796654009
3.108446485897902
8.98302376984131
2.9857038191830054
7.663706602548381
9.76970777807351
11.4293302091837
8.618466623838378
8.93008003594845
9.936852653576864
7.078574391679937
6.831660175105726
4.5502008636183175
8.417567210820986
11.836372149509137
7.061593976283376
12.579485842790268
6.726037062488105
8.526430808015004
5.738474505436017
11.33192527303391
4.332219260179378
13.859949538067681
9.278909453228021
9.819282835782879
10.223938146696634
8.81326191810381
10.266863281956526
8.91282095750038
7.090315182547189
8.782450595002942
5.0587946679020375
7.218696601714665
6.654352005816613
5.3949988650515985
10.687313112886853
5.07080994478924
10.416972831436416
13.506682184076086
11.562252178963075
11.371666893747927
8.422840410728814
7.525745484094493
14.322895218105828
8.800136488488988
8.94925188236764
6.196678324306174
6.035176271914501
1.729925340525743
3.6881914510354474
8.131619690260072
6.139242851733984
6.5241925351653585
4.9829737751859
2.7569796843743775
7.435636525828218
7.031331605264143
5.750623902655749
7.542129488766933
3.5992147335863787
10.689038436245195
6.067553443863895
8.224283770064623
2.290434823846614
3.0194542357143623
6.6096281514820125
6.664556875400847
7.069247012965543
6.556598718996766
2.252281312048004
6.720080030442886
10.22747632215476
4.460776548314036
8.700001806724412
4.374068847906387
4.6053529530242
6.929842507065267
5.918535376578229
9.404711621672439
3.755968819869029
2.472673460627419
3.696920942361256
1.225259182157343
1.4985031540351512
3.426190538032806
3.126857267889865
2.7394151801392943
2.9094863912340743
4.445218669016449
3.6966553097354504
4.223302338730949
6.637449227076946
4.255767069175424
6.587672518437551
3.0897167686492772
6.112124828477658
5.107136627338404
2.027491852531578
1.897698014145323
2.6171041581651187
3.947894231912258
3.4499630410337443
7.786263808638419
8.892145378787315
2.194897640440908
6.718397284488707
6.23279983492945
11.18810027576144
8.690994859136344
5.464621473119971
9.37621759815624
7.01114199145912
8.830022564743683
6.755434077769133
7.331697873978574
5.434229749083874
4.603014219768027
7.17680089286683
6.523769761096828
4.748103993726808
10.118905083337106
7.1908611591912015
6.109499434373169
4.121762240521874
8.086809624987856
10.252729985547585
8.13739373014442
6.926769197723464
7.124619271768948
11.271772758715217
7.729219487956592
11.148039654048109
4.191140940158866
11.830950788156626
6.2817918393981165
9.916466954498171
12.344280489610531
8.006989276511009
7.821334556662455
12.787003489208956
9.333356247043943
7.792558860056534
8.96433693112917
13.686228693534714
4.368087473203252
6.333749165716247
4.703115734071164
4.126378997002755
4.444685097791942
4.697232417299581
7.152088330678647
5.462712983192596
6.029911565041594
8.964811791830979
5.169232565938391
1.975382343320134
4.57865576972485
6.872712423536304
4.043249387642118
3.275769811904602
4.441314605533253
2.5824401759036646
8.036327947918561
3.500638153960042
5.080484316424107
7.507697341505697
7.5621594641566015
3.3742598154951797
10.760638198620214
8.39244492407606
4.201756941130642
5.638059741527508
8.368797680034316
8.421730150553454
7.219288852350203
13.439472766945816
2.805237543093595
8.406408873305262
9.552463687160252
8.384612318795964
8.08538744323256
7.096561129437416
8.84714144469232
10.839430126339419
9.152599507066757
7.884649123346821
10.988855110150666
8.81009690621405
4.746308899618923
7.808138863026224
10.303896516973616
9.646111256867709
7.258823796021037
6.0152640292370725
9.052579030108404
3.557102515692441
10.103479986678025
9.25234289980325
5.564884819919034
13.484879911225235
6.508144458386272
8.283279937970232
8.96421242705419
8.067550156259008
5.866907717481585
9.519999367251044
8.166677647694433
10.064590989496526
13.58245554446825
8.758263019038914
3.8497748584547495
7.537791859804873
6.507017708698161
6.583966845615342
4.499152998197687
4.727527755157844
8.49676376554895
3.188324655166845
7.713989870426886
4.7669851445114295
7.628986116008382
1.6984874907463794
5.64095230266671
4.912113826947397
9.90231687252472
7.56267282531447
6.119712455135224
3.09280649789082
3.5724654420722315
4.0058944630061974
6.560729738385487
9.049800985827813
5.041264862514874
4.378774698472287
9.833975416480065
7.134940712984089
7.949332839800413
6.2073910906871035
6.198594275587617
8.900319064056374
3.904397182958948
10.567912390655575
8.550119815353874
1.7144692511428186
5.060892332101802
4.944714656786014
6.645157832488772
4.33176392930231
7.195486573051419
2.1155065593192566
6.481144873161658
5.6804242975189805
7.01365759529597
8.589953630436053
2.665769209143492
6.052702155995049
5.845662251934134
10.513479093445497
4.719493128477711
3.702063056411312
3.0655709596909873
4.176883873567173
1.1088528083912206
3.392225840296193
7.2914541733026095
9.152365953748344
6.328283243636344
8.025456549914887
8.780611388307817
5.820041097433667
7.119026091411729
7.194124530291793
6.622234084466877
5.546038503237646
11.146704934821043
3.7453234089495515
5.076887614128058
1.0606314683608296
3.112294517704356
3.444031661245264
6.435847990915338
5.0955993288252905
1.5822210567126114
2.50191695606422
1.984288186780575
1.5810162118214321
4.264346287401249
6.051720436806159
8.911698941823323
3.269749163635171
3.7845693728892176
6.975246376795475
2.378710055303694
0.6707612226984027
1.9732949195265028
6.220173994081487
2.546276861884019
7.4728798897932815
4.701561971246403
6.6001779629700446
3.028141766818312
13.464016218237669
10.438601076671388
6.517061578080295
4.744625068808368
6.338256115000322
6.939094472929358
8.779242428532752
8.7165542821022
5.675607070706227
4.63809591991293
9.743309369562894
7.390286484362114
7.2712406991341405
2.719200022351769
5.274869652029913
9.102929456426393
2.63304947343613
4.135641637595308
5.609953733644295
5.817149530510124
7.004098623110574
7.956136571666503
6.166677321921075
7.619775468400327
3.365714035886959
0.9216806992477772
2.017705023111662
7.672086847460834
2.8020644002564628
4.87585536101596
10.07124122547674
6.23251090897307
8.277721151223714
9.959717157052875
10.095269953475935
9.349363728315549
12.457872053671917
5.704899016351866
15.153918172070519
9.049509793838878
5.043473693052562
13.539574246622667
10.641943223966745
8.295070972104464
5.907077560669174
9.101027315414088
9.353951316350587
12.81285824737671
11.218545192040985
10.86696728779485
9.01816785649601
9.755688179399149
13.449907947388638
11.23329783502266
10.134378890844195
3.019629480418071
8.325237049913996
10.938257317851274
10.356858085633784
4.272439761523293
4.497271082940475
6.196204577202843
14.02722190455761
10.626740485302937
18.888075585410146
7.848168817705249
6.746615865437953
10.318589123683184
9.332848981823295
7.453937821973953
7.669034292493689
7.939301771606155
5.602030056458126
8.172266335833838
4.870229080747824
6.5677680656065744
5.55269294703513
8.891420598266794
7.882784536504182
7.316043934458651
8.685122124898971
3.8419587283876724
5.060999785709995
10.952777066399943
4.104707787835167
3.995289717583925
3.1106972681372653
5.117522827305705
2.575053209353497
3.4274074109402495
0.9641388182716532
7.10537173797342
8.991002760215464
6.086703966894632
7.000715681619215
9.253807450003897
4.2884487224881855
1.9756012903744187
7.413848937523056
8.457405625993593
6.06551227795196
5.263818844957453
3.399577816608173
5.257968424572012
3.321795229575019
7.976070301841878
3.3142079986593727
6.320483296826708
4.96559962127866
10.048135407674966
10.24490434414677
5.937961310125131
5.8314912308240485
4.925991714673304
6.121348224584927
10.681606706261505
5.210966906880714
2.1186877729476694
2.4337551424393564
5.418385665016363
3.736733560805371
6.66296506772326
4.7335876050921115
4.008683871901769
3.0602030311299826
12.08910485023684
4.9949027173626686
18.21854802337513
8.419652503968397
10.16458980750927
4.279378898936343
4.570818967307502
3.6319386015327457
7.137924653937579
6.781391152854758
2.6929411493892776
2.3911144811870364
8.412114472472215
6.854980881475889
5.679947659995623
8.924583293453708
2.9999463181531696
7.049259813053778
5.098919899427414
7.849836832715311
9.071376264559872
4.085848177372
9.716684655602714
7.600771800388009
10.599419013186967
1.9808863716483642
8.678035616296341
7.661895229644163
6.043198918091105
7.37893729227961
7.611065587936648
3.1369180857276064
3.42909935747139
6.087769177707884
5.809058986028184
2.9217349882671853
12.731847517271714
4.444451564884205
3.67382724128587
6.633664611834966
9.446906423374413
3.59533336533038
6.4249372774240605
3.332557333391476
6.171312970506033
4.7611845020244195
5.139772637525032
4.392059940829254
2.4494880074205314
3.6207568774393617
3.7392098607480886
2.295821511421596
6.778557718356369
5.028138448271293
8.281786962781615
10.005611884531874
5.238721436889447
3.285240072976369
7.78165593171463
9.398475475046
8.101490635806844
1.9073488439186679
4.112359371148
6.2199801125949
11.858960508386383
5.838232906575077
5.053100673358062
2.3312839729785004
9.297666406036836
5.486650069496678
17.240639411242892
10.508493530472487
6.593861500210073
10.144141121789906
4.055065650974111
6.851487235444379
10.27853532427305
11.325769952203002
3.3955641013336573
3.9664553731610597
7.405647220145874
3.1405636521300626
4.55566744200347
1.8912521186232398
4.2793842206378185
2.2511505800743996
3.542954164863748
7.538956007479453
0.4420369528647854
7.827597747370357
2.848299538615945
6.9967701283705885
6.095451074951551
2.20122559401818
4.721376421643739
5.813569123993832
2.459213000698861
2.5608864188944813
4.9113264001962955
3.3421350094095947
6.383068380068484
2.9850441531765526
5.571703543920577
6.86313848272197
11.636955143230786
9.08834712275641
5.556042332933094
6.340002762163112
5.126601467709307
3.0788292348016344
7.79440695640032
6.709699401016493
5.874134511234204
3.3159065086670756
5.584461053824734
4.313888679161091
5.753014865612336
6.460359546991323
3.0157125157974476
1.3613226738275166
4.574119540850472
3.7369358682828397
6.595120207127758
2.321557020358505
4.271795945503686
3.6561361092162676
5.4521613368722885
2.0675963441627445
10.054701214477879
3.413621898098943
3.740045797687712
4.521090579314854
6.531634080422594
4.3240909977554525
5.880284294873062
2.550737007493066
4.260185770289728
4.0328444750356125
17.801204309012476
4.309150037550671
11.984577257356447
5.986773117940442
4.566927118713953
3.761431355760404
6.087335099606974
8.667172871855877
8.125010127255342
9.630681321663078
6.99473257943782
11.707546883352293
9.669572386860208
7.645013080294717
6.756580762003856
8.662107448806886
10.327386568827354
9.48715141619198
11.060034909180875
6.3991173280576215
12.17331082298169
11.111316496651309
12.605951155815303
7.862873380028191
4.703224668976158
11.291676708147316
10.134633679799746
9.62193738106702
4.403963569091962
3.607608024108123
9.495542433545303
6.328143050793289
12.699163412861921
6.709843886171483
8.944707785668864
8.249555524192186
9.417245124808913
12.408289954151876
9.551744116868036
7.195844887060095
9.167472056393072
5.564530433869896
1.484935694220556
2.669016250594991
4.961554749085118
4.75752866984623
5.278392781098207
3.873270498724568
4.4716804355645134
3.8808910594421695
2.0169933382560075
4.289027733559853
6.712120573841753
5.000671190921447
5.951062886809812
10.976221743789832
3.381622522470261
5.719184414474286
5.740186413351229
5.1367913183421425
4.5958789350786375
5.142707746784883
2.767021804436203
8.985222816985825
4.112707663937719
5.317855274616387
10.807260446307511
6.611779460221326
5.453107466446923
5.381615609633001
1.6449692835468854
3.9690385913857975
1.8248619164245579
5.794704918915716
6.487996552735651
5.718924247240323
4.238044298602298
6.196800505780517
4.349764298782888
4.163228296341546
8.304580463001285
4.677237946361519
5.895999864804091
5.365606069128144
4.285891607395133
2.0924645905452555
2.8189555850921217
2.3649197876039474
3.788418180409368
10.710371962100512
8.679634957748483
1.270010276291538
3.4219673831083974
3.052577833409958
5.058551753341546
5.190785924207869
15.64775362074458
8.43829688160037
10.026978295145332
5.01378532556673
3.3803827488437856
5.726714531620601
14.803364497193682
8.369103138239094
6.758806196445375
2.2983606496452444
6.094384545836006
8.495623617587736
13.423952055594794
5.4427889408209005
5.752359173605444
9.369510020585976
8.354782293734708
7.8529283275070485
7.352092361433746
6.413235555747653
5.914201300088874
13.316839758727395
5.935490076352374
8.170248259918425
3.0214682049020527
10.361530607631337
7.394384006727664
8.368215188487701
5.17588200730758
2.932761669362243
3.4794672081118403
7.114029339229035
5.891392041593656
8.452804507578433
3.3879763933786267
6.7101644002979
9.237048118160427
5.956340605059822
6.300216009546134
9.729515442548545
11.841571113290843
5.1318831742898885
12.180231908792537
5.889806262054437
4.082363740308502
8.589584345316757
7.731755799708196
8.486669627953914
8.801100348646472
6.446468624383616
5.600127215572016
6.0952554673637565
6.86182101418688
4.427899393474564
7.695342706365508
7.091314575766402
5.051650549846989
4.046184493983794
4.767576422728591
3.1114252582688393
7.540657075096653
8.369404710654226
3.724497160845419
5.145350970670768
1.6371123888496546
5.8195382165114715
1.5549082074624074
6.088803746909949
4.553193294778862
9.1958737883677
3.439430841204738
5.378510966558154
4.521834660060378
7.692278142861195
5.177226217520579
1.9033735211431098
7.307397409918012
1.7373815587411852
4.861479082240121
6.466796656508096
5.07731688320101
11.375218331561197
9.308787753097157
12.59219830911208
6.695079985920428
7.544051802734613
6.4714349960371145
5.10432314050193
8.779956022736954
8.727694896351055
5.04629144016261
7.8530629177215525
1.9594771384318175
6.739035424285047
12.798239791419409
7.555875515976357
5.443624302541673
10.82593360184069
4.191673086082375
7.7787771811655
6.529523334854403
6.559998544964282
6.118017753759881
8.204193263301248
1.0610458385074686
14.86269555751308
5.278117940001502
3.51806252520628
5.175584354371932
5.832160982483357
3.883535626083739
3.7167076156733665
4.794039440176114
3.1276684363688916
2.2491083644793903
3.7756529668140355
7.68977195275633
5.93251522539377
7.543412808283645
3.859164598609562
1.8977780510491198
3.0709884588154908
5.307274067829142
0.5514547257146425
5.640582358634119
2.6801595003070067
8.977892811813538
5.054550895398311
4.307273961012092
11.17381365808991
9.44604661154465
9.542397386733263
3.182197383474044
3.347524259457631
4.671386159716858
1.835453809484121
6.06039963960837
9.19793562087992
3.6046130723484184
2.17587222720701
11.711125600555098
3.4778398381070903
1.8345224384112198
7.229379492314592
5.448608836972429
8.061598340768684
9.866786145756448
4.419814988767511
6.420557639792517
1.827666261145274
3.956904825075861
7.998304048421318
4.653809276427027
4.063752320905646
17.276285802310415
4.050122450817004
2.6622893987704725
5.349014119285323
2.3577536809324444
4.941553645000138
5.662530882280991
3.704117101518611
7.3167030051842525
2.8380217741661
0.20266502985230372
0.20266502985230372
6.474653032811437
4.991976597474247
7.338417221898511
2.9048286101413057
4.892666611925378
4.1641841290731385
8.277726082586957
9.534639495180942
1.859882590488259
4.7434914752095665
8.222862505344368
4.473333581105899
9.149332073208653
15.26580475301861
7.955145992895963
5.975683305264475
7.470612943778697
10.968712344837307
5.3614848845865435
8.266422042527275
6.851346806643672
11.603152806821688
11.21639984982201
7.312146141631688
8.558166769763362
9.653621345617148
4.5715283718420325
7.4733294541442445
14.757063685577306
7.585688520057817
9.189564019191023
15.688494169992415
11.383656879310381
10.598042334357224
4.158725966908734
9.527552528767567
8.400681452994894
8.516546912697766
7.437522044229123
9.534099456715873
21.144492377034084
10.437453530736004
7.911655254500926
6.598480556696924
3.2104740556486826
4.700504903260744
9.80561489099914
5.406997138849897
10.42159073973156
9.74195299068054
5.688827284822562
8.904649209634728
5.904348196452289
6.567992563397825
3.7089926588733806
5.431079024378147
7.778115352150765
10.190764300284151
10.951174847189087
3.511139396372441
4.629954101553399
4.21368094904943
4.549913195957408
6.525057341656343
5.48227397958192
6.009119565503755
8.024960563605307
2.8386492134113923
4.798930685641662
9.263811361249898
4.996756043233783
9.663423844516483
8.678719191005317
7.638369597281859
9.373642817250925
3.849262045557657
7.349861170096413
14.830387964333859
5.113863569817737
17.696552465739206
5.629748076333152
8.64033553575515
8.120778373891184
8.167882570815864
2.4272739940971855
7.148302408259924
3.212956140185628
5.758219621541428
5.3450120613589
8.24043378216096
2.2007561208050372
6.398816628857042
4.734293874191702
4.646813464706368
6.18167566141616
6.557129447727023
3.281369872516978
4.977017433389834
4.369017783048518
2.8969088020011435
12.333159474582578
5.90649758416668
2.930570835982343
2.970073566068163
1.4119765908860191
1.7775158121573018
4.609255090071351
2.635254590265978
8.329740129528874
5.16295593214033
5.318068031707217
5.516465014625519
6.97093008956775
3.0888291745470253
4.519224411290151
4.757433103243261
1.2356269449401565
11.215058055056241
3.628289116424604
3.144204417964403
4.470695442468086
2.629257897267241
7.054172927254656
3.4018025084675885
11.204111264783082
3.008272266518707
3.3362493334799894
4.587780034776804
3.3497401643699805
2.014155214783841
3.6311201840341805
1.7571821232873772
4.919522126701528
7.8113102950572
8.249212315771887
2.613415444665574
4.369017783048518
5.476079693415949
5.993391815048697
5.714062008428752
8.270423439525576
5.914385153307222
2.3784276707762366
4.7733524540613566
3.039167772694551
6.700510647939458
5.3891551618249975
12.659014988013645
9.539933887869672
5.639972207673793
2.3406231221799776
5.135167140444061
8.52236375007222
7.984603857722516
7.305940726214133
4.668407336420408
2.7705500913569425
3.8853127531741705
7.863943605821047
1.7262884793689846
8.891945009334218
7.830420148434017
10.496319693043375
4.4964301723604185
2.6182107772177834
5.2953638061215145
3.4938206672114727
1.7469031152029355
6.68331300041316
3.317741431264505
5.243578882125569
7.15507583246783
4.517804273708835
6.406496558926075
3.449810449230134
5.1966286397587265
2.6692591222408204
2.7923391087296907
6.57138905387451
5.126675345721149
2.6747099129967333
3.6427006172369945
3.233788821195319
8.02944810166987
3.311736936331037
7.956745963170209
5.80194596207347
2.9204613134407587
5.988469502911895
9.404486138420909
1.7093799562943526
5.554031166850821
5.82683004816627
5.970681809542656
4.766741748246573
11.30760562564521
7.568212217850231
6.278823086238843
4.288756163012055
9.303169990044912
5.993842044938717
3.3500076576880815
1.0560849694262593
9.836290220508056
3.5832278068592314
7.424194459136901
5.00834003922388
10.670400912558664
7.121599711318742
6.780846116438995
5.979517580702391
6.3119566627785115
4.689477562594242
8.764571020132642
10.199948854235984
6.564650333333613
8.063897951456594
8.242001099678797
4.789447876127417
5.544348126839307
7.625319322802653
4.484783071046866
6.59829471762497
12.151106791298341
7.435584319563446
4.169990738614735
7.968858327485389
7.137885234650102
15.026462036047198
3.4541707524749357
5.115979988851938
7.7799424537021205
6.260618765120932
5.121001968744931
6.204531908520772
5.586851213440571
11.69281456899617
8.421193395884371
5.077142128953059
7.976399782888653
5.568213772186926
3.5831834026046185
5.184338368408677
5.985290517893824
3.1061975227447784
7.7238780923298505
7.23785044340274
2.4355517459799816
0.6258891783966568
3.2687638757496567
2.066840964382491
4.3161342274749686
5.698727530840601
3.2628266967250656
15.39666353651545
1.8504336905776573
4.726339569932542
9.289993413682339
5.071061794094219
5.661013380638642
4.0999865067020105
7.4389064579886215
7.479354372747267
8.821133850822152
5.828661418435068
4.285992412557636
11.75217791324784
4.953687727257447
5.1716886651674505
4.3464761490256185
6.577670104258294
3.077348306671533
4.026798356094914
3.070231560387881
13.41809586054086
5.249382767100389
2.7753760902165907
5.709822467037496
0.6998933010466056
4.193091689360526
7.213039455634882
4.667776320837378
4.510306633077883
6.347343506721924
4.740345890067678
2.967091217484434
8.12827406595287
2.3549471752208113
5.385239035462198
5.497061271483976
4.173179788122646
4.100911048820756
3.8178321251227736
5.73325736161332
3.305295389739061
9.61042945295307
2.3145815387643824
6.837108784390887
5.392410941606329
4.732363759179605
6.59156240742128
4.955091898942907
6.837838886967187
2.5234814412753352
16.58927255695708
3.47971699128947
9.160847042077886
7.698226701815219
4.9735436588520185
8.245070008337562
4.256769406455719
4.139818710761082
9.979505109560145
8.064961477393599
4.052241468048608
6.49386869913096
6.917801336734246
2.7687418627900526
6.331717276515963
2.9254644097906612
5.929055568539125
8.237354438717551
4.864574553569156
3.6985453493330622
3.6306764904233715
1.9092471313459884
2.332236300364703
4.37693098228726
5.4498199665151885
2.2864443876467986
4.295782442432227
3.1038139386472334
3.504596288127582
5.484641973455879
6.547196798851931
2.336805420004646
6.2341436276355555
4.171232345332281
4.6490339518554675
4.213127975982769
2.8343021924630385
4.280617055901829
6.860684161883297
5.888252959443753
2.811521265186902
5.919968003996886
1.9337992024088182
3.431279192874976
4.544533289079596
2.139619308024716
7.275484136207812
5.523766331884512
6.421548820625955
2.593147926747275
3.257962570718493
1.5259544626712402
5.049789554749558
3.571667597952278
7.544033769911053
5.77435985788985
3.4236798315354675
4.284998705897377
5.73595842348265
2.7114487387206356
5.730548933371511
4.3170494538640805
0.8644569136851312
6.59062870639702
4.879874687927472
4.1548139882059765
6.926727282465056
2.7603322826689145
9.009977970062733
6.078304436069397
6.889100833120881
4.100176161662934
6.208096291855561
5.3698377536061015
1.0181636889734433
5.206817062337115
4.818145774510058
8.742082629210204
5.633784455387967
5.537641534248807
5.231176216406436
2.7717032087503046
3.4155095901164483
13.083755072357452
3.532438049565878
3.2633315179836755
7.0931843300269
5.493342084107377
2.890852234702871
4.666677251853628
4.800236987034279
8.8371027708981
8.696246012517621
6.549565799891276
8.40621253393872
9.531875294321445
5.976883476470518
5.315113763418454
8.372022833042292
5.095274591825927
6.0997256975334615
4.8766679536544455
3.9156624195870253
5.649144956675928
5.1537013951955855
7.672143159155577
9.002227395321363
4.147864448283079
8.134068339004996
7.528127228218908
9.642775745955745
7.438040796155791
8.679642425379827
5.350845698431462
4.625234502833982
6.808242397395323
2.697408585670894
4.561868609800429
3.5989155384610343
6.572613633115149
11.417583615258843
5.856125612451001
3.9029474698050537
7.2148332091219585
8.950688499688951
7.686478274716937
6.954127581687066
4.544376668429197
6.522066343717422
3.9785577711378837
7.3431402026268255
2.5901947799230887
2.6261465797510977
15.608027885831419
4.941446322756544
5.655342453235212
6.1541564192836935
4.558001517729123
9.50025803076579
2.3385228328345815
2.875640840873219
2.5680757925427478
2.836289699760009
3.948518867623108
1.8052268983451916
4.861886540435705
1.9704929837036336
3.166601960313914
5.990766304140897
5.088838523188642
4.1844230670798295
5.1801756927236005
6.5810197146906
2.6746936854130334
1.684248788336613
5.619594697578293
2.1945029170554924
6.216916482688353
10.96051017168339
5.60997048380477
6.38932739695333
6.1166495675167765
14.754621100799032
6.795996085722841
1.9984557746544565
4.8195779904681615
7.505752513393003
5.534600748081458
5.313180719023008
4.3025900624573
7.62087642453967
6.321903459512335
2.064315072149831
2.5618089533517003
2.535918671153907
2.3547648777907404
4.747480260564455
2.4662100904922974
3.6098321069325636
4.242131884515236
2.3493103080976376
1.0355402951933037
1.609660019413757
6.5811687300049675
4.239696009915959
2.6004877645016693
8.096516733088949
3.6079752350195498
3.38233209489257
6.994994347337717
3.8948867072660973
2.5060040372372288
3.404389844313581
4.2757638530830135
4.1431901330802505
3.3761187339830427
7.404088391065626
7.469761762974003
3.2321837301729452
8.182632816401608
9.342346049898975
6.954525857211634
4.057817217607592
9.778856554606413
2.2830913463253646
6.003332843522008
5.5178930225783525
5.470682281462545
8.167520546871698
2.823088475600617
6.692326021445496
4.284950970934645
1.5782653460391112
3.6529515840713636
2.9426753302533615
2.559833303123662
3.4604625103463778
0.6408358217835315
1.374805900504139
3.363439458278049
3.638229526405736
2.958254457711913
7.02293554446153
3.566985597255239
5.720386408023189
2.5154530692478287
4.308964179858214
2.0493610931107233
2.7003252178411414
4.1182626870466175
3.4273635871762838
1.159624696179794
1.9823878401586121
6.142199092538185
5.3508395227339
6.837368826571994
2.5056784015835105
6.961883782295973
6.059678697636951
2.6136718697262453
3.7546714634166256
5.1913526477241065
3.056113657687793
6.0072490529827425
4.9697976081532795
6.984000543943167
6.45329484994105
6.852485071198466
3.3784171498572952
4.100146028889786
2.5831440729690396
14.821196580845061
6.588115536932243
3.9074931863328297
0.8091017564893014
1.4288722088703492
2.8144639254063897
8.25683832900465
1.1610872359237736
1.5342930725604789
8.537278014610848
3.535664302705469
4.668371905028645
5.1232305455463605
3.626479682566673
4.7304339058324105
1.6654256409977717
6.305770846947824
6.915622776681338
9.016205587940686
0.9229720493395344
4.4390364787230725
17.25286622572349
5.973945920605741
3.492860381504228
3.990121656519432
5.528158746336169
2.817229831753629
5.66298074420612
4.202587482349519
8.416769291679795
5.841849530311056
16.79453613977926
11.099694952282734
10.383485415264447
8.235136389584104
2.5445964209976775
9.081394236375846
8.338890351456799
5.049366755845696
5.051445203578025
10.687952831931959
9.432409168448705
8.243526284195234
3.772986469513265
6.640910547720669
5.025555681768205
6.197412495269344
4.654219887735904
10.86213207551087
5.971887125779455
11.584470310609676
6.482201083171855
9.479711879057247
3.255932691369031
9.255541997890996
1.2998467118994401
9.591711601967003
6.258903795862399
5.450323838109708
6.633945371359898
6.766918206457363
8.670837040967191
4.996634859029523
3.5388332866477143
3.904744311769584
6.667863319365885
5.459537346079878
7.189909511633179
6.28622291380292
3.960192765195567
1.7720256586118974
1.6327316550894124
3.0377761738543145
1.937206490263947
2.919770075537716
16.2766650978876
5.2820308090980355
1.5969461411741523
2.815848715667482
5.2320943400204
5.530213985692049
7.573778373798818
0.9128781297358363
1.554982016962928
2.378632550355361
6.585915662967997
2.7836135532299
5.276767215802374
3.3196825137710415
2.9340754672334977
3.901956412168955
3.6558724422339366
0.15294948045027484
6.095290960658888
6.231845770875343
6.016419189553417
5.139593848313824
2.941902703441566
7.315004356922469
3.205747140069116
5.631813333145379
1.6120916587855183
4.9597313600251995
8.791739014905502
1.5484699722871207
3.25911471559153
2.945297962003347
3.5780808973072533
4.536924853190688
4.435411753313535
4.948499567767912
6.574751231650037
2.458817545308504
3.627603790448647
3.4002388362239575
2.304810466029844
2.8350943080301514
3.6380061653169915
2.5698471555969364
2.793563135231598
2.773592765899404
4.26701211438897
3.135064269717758
3.597898599741435
6.257831852804547
5.378341796973043
4.198269332469011
4.9298345299904955
3.441703355804466
2.499425478388721
1.9371068596053753
15.843193772072095
6.405572454816028
3.355938647601303
6.876822546094985
1.6199208888887198
4.49117306987398
8.863306895196473
8.080880352230148
6.557961585641247
4.421663035695558
6.182676458961621
12.864231012608817
1.7985040651299946
10.629611683180174
7.545065387862337
4.5068201850145
5.585185334976278
5.253227926390807
6.130933666690602
3.2992242387909316
7.96035388463408
4.980074320500507
3.249682735574881
4.959902627690744
2.8134418336338567
5.508731455610575
4.783776581237602
5.4001789325799345
3.498156516954406
6.4915851641608855
4.408483795556231
3.901222563337353
3.9436176367699165
1.9251085674282304
3.939631366824189
3.502021821051951
5.264380370542642
7.565521760921068
6.718905578316862
8.481317997625862
4.955601388353358
3.2490073636419945
6.799572077061134
5.0986802056017915
5.9232726410466405
0.5522405523466175
7.669682901574543
5.474084720291901
3.8979368208593215
9.731889182648434
6.160320831692541
4.357826267059008
5.319207914306355
6.085041682495973
8.097972099818874
3.7324256254390904
9.669774528984265
6.224439504769352
2.523547044496301
5.1493034128697115
2.2313689742641696
2.712351710873344
7.906301884768396
4.301000794632464
8.188890527978943
3.8821992888631036
7.445493236583026
5.231640416298278
8.821023671085921
5.054133083096464
9.196224287126968
3.2253754758095465
1.108037048468593
12.297528972555773
5.6349848791695925
4.823423136338205
5.580700954538265
7.077780872881587
8.937130461787907
7.264643530990508
7.448245707108955
5.677737075299629
6.283163978639751
7.419724322989751
8.824783480536942
4.633343243757754
8.186004623930193
6.300193346731554
7.671941905222049
3.035773195734832
5.24009432371844
6.599793020944231
8.759827080378903
5.7958170789400345
5.34716310339191
4.424912495495646
7.06503931899355
6.977069521765435
5.1402785910773945
4.6914217620481224
7.899678334763037
8.740204875278561
6.74686488179299
3.865673231697624
6.872278668748077
6.7608629557702065
6.919594401686385
7.205325740113561
7.87404943726628
12.075398454242155
7.21524440642441
8.41862996656218
6.460708824523325
7.484827100104916
8.332250956142472
4.683510343416668
4.261452533817233
1.2169005415833756
5.9090125013380534
6.206708637114247
6.221164794488465
2.5528375225622604
2.639963951078362
1.5704579013680056
2.9102705095963217
12.147044332619119
3.5404411632227086
2.786400414415326
2.275358158058879
3.7258693572644073
4.158999769710777
2.4058638451776067
4.60760599797541
3.3587090696749526
3.220985058731186
3.798350359521429
3.012677177890466
3.1048993222750463
6.254670851603942
6.82430092119109
3.992765732099099
1.3547177941262407
0.8023301744425755
1.8436700213927038
3.145112608519091
6.82430092119109
1.8413699807619042
3.1647581690976585
4.143358016415993
5.46871544955611
7.928112653821956
3.051497615446539
6.6837777628937936
0.905774760361067
8.434330702080638
7.298523522815857
5.606986038168184
4.842235555342813
4.8525420829388315
6.786691186955593
2.105310127190299
5.754572670746422
3.737026592276449
7.694150596560162
4.015055343152399
8.707678007716554
7.100011349992671
5.277869129186941
6.065001148908302
11.768867615355143
4.172578846998654
4.378804278144053
4.67331221681357
6.6220762098042005
5.202372359959712
2.203065038035421
3.8226464306898764
2.7526237617200606
4.964724378362965
4.576490689435588
1.5587500396748133
4.966469370939635
6.130952439095383
4.6515190824039525
3.249145692237874
3.0638604421804487
10.97073908722296
6.6289400852737
2.397114507343867
9.830988467845474
5.741582037412751
6.002814443894448
4.026666927943527
3.021706444788054
1.8463409960957748
5.279837462500191
5.696750471447555
1.9143092734924163
6.375877575324591
2.1913259170943604
6.685552652885583
3.001113869787188
5.670821646948453
3.3606986263355596
2.7172998908542185
5.231827770937616
6.21701883001754
3.737513182795681
3.7264238017635085
2.5776369024184764
5.604045204358814
6.039053582370717
3.586581058041851
1.235307400514647
3.822423637624062
0.4107007771614432
2.3740476855654973
10.92656251053997
10.881649078777754
5.353202253321919
3.2633826068140874
3.6222150147353425
4.475496932675684
2.3694504493628177
3.931346542873141
6.964104444657428
4.62896296675551
4.678912614783476
2.3515928829170423
3.6221978119044294
11.638616849432392
5.990478786882503
2.2976899053913264
6.300819235484365
1.7225035417150647
8.792345498000394
0.39961530674010515
3.7382782231425105
4.064874504040118
3.5996659094637176
4.265963135191534
4.900450199904716
6.577841976680949
4.629708652385832
4.8222198946802415
5.377598876742228
4.47107796411718
1.8517807710960423
6.188089341180612
7.81849831777706
7.764343384688232
3.7549096171043534
0.718522164582964
2.0196044223285514
6.238823988815027
12.98304626809229
2.3003075456054747
0.9641781854672175
4.4398428805534325
4.222807634810837
3.7983823332736897
2.3280062197049434
2.7802212353848756
2.0260969036746013
6.896874750899076
3.298461649539685
6.426438171409824
4.151451401344165
3.740755622724478
1.99865698118459
8.072125114744027
2.2994565528600655
6.73200978492829
7.0750143167727595
10.253764496805733
8.060134468153043
5.065304866072758
9.381464343815852
5.817339483854146
8.85436607086122
8.471413620862453
9.661453739488502
6.903843114390303
13.530344201867054
4.8842586914531845
10.387813139932417
7.727782059721202
8.375520884102457
6.04127042035167
7.355063942997378
6.44499260892113
4.261996974440429
8.05726064477495
6.179698761484062
10.4935171900364
12.47044241611164
6.433359422600235
7.571549153123637
12.255107325569549
6.7799882321233484
9.252547220498528
6.417717255813756
6.710335266431216
4.921809401249427
12.746457452335322
7.138445535787914
8.849889565568299
8.756673177329606
10.953943568257028
8.136797428805947
9.090544441150787
3.077258348314871
2.0806224493899115
5.632109334700548
3.8686899877293146
3.7268489108985547
7.027333698727773
5.440448220996275
3.5134692035328507
10.74429439414109
6.256038228068592
5.524147518944393
3.3531036632142524
4.5587088859669205
4.25133220247831
7.981942705882497
1.5114364124398938
7.399919478143885
5.386269463155913
4.914070373084299
4.409335649543745
4.045597548597022
6.48608039682958
4.3192820337203015
6.773140459586805
4.55320979137151
7.9729609083450175
1.593694791761894
6.217895874236471
10.630405222926083
5.793169267339839
0.6755039248213118
4.3711511644335275
2.049039341813326
3.0571952434212526
4.262602131946815
9.141905430645595
4.107610145179455
9.60964972439351
4.133191724815881
2.1143235827976095
7.004445690081524
2.567563231789271
9.64699539243199
4.328695255233017
3.997815596059046
7.161052798056358
4.5610063807294
4.924479635298832
2.9336261144470157
5.343043901369879
3.4303752821740354
3.0292542019663493
7.517264270054677
5.8302465785505575
7.748064166194752
5.920988872012405
3.774995651854616
5.809087347569336
4.997159472579388
12.214133491474675
8.816917406665167
3.491637798653261
3.7959339261057723
3.8438770936569564
6.248203172056778
4.563046866208176
2.3060390564561226
8.813442070409579
3.4945361557548464
6.226723682465226
3.500855751752434
3.254277117318961
4.746680758121206
15.313996346510084
8.423733099608537
3.896636028581301
9.595800224079364
4.774521361756026
4.062259564284926
5.313025263570505
0.6460750814216317
8.821369171719866
5.752293512986372
5.034828872590038
7.599288615223153
3.6779995207232985
3.8685036835667646
4.150090110042137
4.9171585794898975
5.2802664318354955
4.420161749596206
4.605086869267332
2.439424955370074
5.044516695523289
5.391226000911812
5.662585806036694
9.009607113867357
4.756985139779695
7.4807013224993595
7.686119340934167
2.569621678727228
3.3210822733396888
4.323303713217931
5.275631108223945
3.481736837415646
8.185158881221529
2.64683047792003
3.4527546576209387
5.426539915695828
9.559573224256425
1.7488590325721285
15.225124215430471
7.344426973857711
4.262997816835878
14.776078378968709
3.860711189243178
3.213033984438389
4.767718521847973
2.555063668907495
7.328583118040347
4.057884442394225
5.272793048016504
5.75958641408684
4.531571840910476
3.8161585669236433
6.250897918978865
2.2504409665088017
4.6210045513949
4.865908603370262
4.620272541529649
6.003748408807203
3.569712217887662
11.111197596640384
9.240611471240397
6.026035795999706
7.605447515469713
6.361035540975515
2.3744217064021087
5.105562651883777
10.162159113149267
5.2275780392393
9.795927912622565
5.319562465206646
6.608469891569737
8.743332482689365
5.296684443997973
9.873781204908838
5.415072612571883
1.849748650876921
3.7557972274590155
2.8763230746723445
7.723846624872299
4.512989312538801
6.653129064551398
7.680975918710188
3.54724344360454
5.9661983398307
2.198513717673093
5.582956813260412
5.987696493375168
2.9274776602353274
4.965976705866775
7.07541767885845
6.276351119421892
7.507031512589899
5.349221803555561
4.507318596873638
6.38276599655105
8.702966879112656
5.60640717102593
3.509115009520248
6.194950815034263
3.7145367422677578
7.780348627774975
9.037770662543094
7.828229320253823
3.0234986844748337
5.828629234208554
4.737998539057844
4.1718196550976
4.600042601999805
6.980629327515588
2.8689479618168248
4.604257580684304
3.7641077899788398
5.507658393449955
5.701888553314406
5.993166044622965
3.4502101376839707
1.5611712465664591
6.1626117783594525
4.157159687852499
7.671665056236797
3.2459656738073024
4.687251745470471
5.611433140713558
7.944275592194315
5.026918142473614
4.738348752137511
7.852512273983991
0.9663116938849878
2.814801631938713
3.5470971965141054
4.551538822890256
3.1066095029530527
3.2355472261467
1.968466958030283
3.4319551796785137
7.895023656863244
3.462341496169844
3.586948789674818
6.005471154268706
4.101303768308482
1.1776560378840417
8.357532746373053
6.137929445373301
0.8711524975508114
2.7534845786984086
3.1334303097723226
3.7868152281257688
4.506389560740314
4.47183402922852
2.946622989802732
2.01983192197993
1.1922039795462929
4.180163577251497
2.8990802031452603
4.358510739104929
5.516358355130803
9.413921465560895
7.394359674261399
6.80722933368531
6.167770514153541
7.067834755455792
4.844497947100868
6.515983461566718
5.999176913100914
6.174723852588707
4.410965013662851
2.9800963275872157
6.843577913774973
8.241181882456047
10.307227785897464
5.087013234315342
7.232121503200854
5.91737193838928
4.095446572802591
8.357909083909107
4.176040178378856
6.188498526809349
7.504461460651301
9.262043118131848
4.344113989530015
7.244088621153492
7.888497928029933
4.954524156742906
7.332539802153824
8.643969826451517
4.593742565011859
5.8621591199018885
3.0630913836412055
13.588017769138517
5.005170057904212
14.66021563800709
7.988575718695442
2.164855926089724
5.3504621779495745
5.918471829379782
7.3393771377918
16.25333695452043
4.612448329989827
7.245242226629682
13.656573415677611
6.14949984434761
3.582630018873924
5.07210045310078
6.5192698077598585
4.698689986997372
3.1019309044448
5.23396788351555
7.586850930094868
3.4741848857864523
3.9244292973168142
2.739981420347463
2.9411490821188404
1.9210126787757393
5.00049094631528
5.802041888153719
4.747810149803012
5.567824443180158
9.849776921367534
6.238375345963069
6.075634539731646
5.129989950509392
5.013475751810199
5.2125810340993795
2.78667436385454
2.9554527178246333
5.306104193742245
0.9389290383516974
5.305858807169484
3.3566019280023016
4.275862746910518
6.694298777655113
4.721017593465685
2.8281027932701615
4.5479232176861855
12.0411817494704
5.36848788786914
10.811309563365832
2.272122769246684
8.333485478826123
6.519096113544008
4.815562721197716
1.475882720284402
4.991306691070653
4.58777960116728
2.7010536112913464
9.543380160310393
2.273788254777672
4.493624765383234
5.572595614338973
5.875804138999068
4.72131354680461
6.309437722006295
9.579267149006633
8.425134625594293
4.677736112474373
6.322253014133801
7.259194629795076
4.385836104726323
5.379899688299556
4.2064106674243025
1.7558112291279466
2.435840586472072
4.863249770884571
3.0243890071010306
6.144752946376455
4.7326797028147025
5.3358133594219765
21.16217657124941
3.2178325974884427
6.573597947770468
9.597038026498158
5.016235129194408
6.4840181916357125
4.143957201427945
3.8719137774041053
6.361980249126353
3.9545701765903845
15.135528500777815
3.111095948935172
6.840491654807954
6.231132948641838
6.583074513661043
7.59819911197317
6.438824633838273
4.703210515760267
6.029097797807047
6.164368646789786
8.178549240316414
5.599239687947342
6.729574723856499
5.324084718484026
7.227247355256927
6.828476201506583
6.2128178077530025
3.536018418094119
9.52526278559545
6.785637209726237
8.057926305689548
5.761934361093458
5.206644172973742
4.052953218902338
5.705009316918302
10.074487843929159
3.912214845699323
9.547259784477836
4.164816354639033
6.7503517035009315
8.68726936689814
5.632990966871207
1.1156335363038827
7.5800154251405
6.843326010969731
4.320363795928481
10.1638279219709
16.68910085251155
12.320120202871202
6.083472605461889
7.289880849922169
2.5841520455685845
7.7494029910848035
8.296236486656158
15.855652078313668
12.460954651571933
5.616187580685428
7.407316739853423
5.680491519310083
2.7277206617865786
6.749175382334368
7.086410363524486
2.2269406701556376
3.045210400207215
3.947520013751179
3.553930517126808
2.7293433658350557
3.1335617704308625
7.833939348628964
4.343874154151772
8.387572540874482
6.054707432828919
5.9833458955716186
13.299192941622351
3.7433527511776625
3.864279685659775
6.557184192928346
14.791882804379458
2.561547235268152
2.527666849947699
5.421712674752973
9.647082950298342
3.269645285282385
3.528884496911144
6.616576482497352
3.450903470964852
7.82794305292825
4.2762514719938975
4.029144735956763
11.482822592944611
11.183530748145024
6.558854103396785
4.833024767663185
5.196105091233297
3.408764279587751
13.219400426643194
10.586439437824634
7.201468715117413
4.063567057003533
5.781276946459992
5.43477677347238
5.789833058102214
3.793619494986233
4.83324806612034
4.117810391811914
3.849551051478406
1.4354233388558528
4.304571203886744
2.9025128987363975
4.705748804010006
1.7195261772980273
6.91534985493439
11.526613354067457
6.844773629711942
7.009876409519156
4.132916308623552
4.481125409928427
4.568467614941874
1.9530751952900818
2.729801968406924
11.063916652027011
2.8221720792970078
3.835565668177798
8.037270303279222
4.16501994296463
2.2903887132688228
5.90487476220125
1.7951070642860383
2.522472319833199
9.519627217653229
3.8207214270783783
7.904926364692157
11.568048486782246
3.8442555791932667
4.4845059590678655
1.3032220920756619
2.7297235036805154
9.598045439067743
5.1783017269891145
3.814737333124714
3.1637877616175407
5.790118773551182
6.837680593302168
6.478036786647066
3.25796851794932
1.8517890714341274
5.489111069968277
4.116852590629028
4.260377509090095
3.6424045058309815
5.0625422693405495
1.116075475251118
4.430924766140502
7.721965410279171
14.126560262006471
3.9554532277576113
8.325248801597642
4.144948512630979
3.7740565094567438
3.612420266809184
6.675670209628012
3.8936686496272968
5.6237877803396525
1.754311817170557
9.776428594465084
6.166422009696976
4.739741943975997
4.83209199984811
5.225295360973315
9.451030471710792
2.4472024420120455
14.091327515623641
12.470489785272065
5.236630526474588
6.653547720510692
1.329493726708005
2.826858116759867
10.047642909453035
8.779870572579124
6.917154992482155
9.700068907895789
2.4643312673768274
4.199422696884665
3.474779474443622
6.223937846907263
1.9900755188709027
1.5480495436545698
3.9373300326318326
8.912094114277938
2.673171558244228
4.581146862704623
2.6628026476104103
6.341649679280924
6.531236946122099
3.6682986048809294
9.719524513972319
3.7267604798841036
3.2544419998878444
3.8945343957543046
4.035889478251901
12.342411323676538
5.8918684764721805
5.592559819712425
23.253848087236793
1.2090292093166375
6.633716615561099
7.012015041361131
7.874949122034653
3.598401127037512
2.448900327053458
6.274325879116661
7.710251802910508
1.732092971879312
16.528174431617593
6.217787688260359
4.125206329367143
19.90948966320476
4.544907972870107
7.628525157127818
4.541464226243101
6.68212539084097
3.591649740735852
6.35181745517822
7.03891171952977
6.944173063873629
3.3105134329311157
4.835337448078055
6.6586807224586355
5.457567246268795
5.765692059942593
5.766913121270132
6.486482931783673
3.9053236716515394
6.215155129978646
21.63316171230163
5.5289791926317555
9.001985318283635
8.324470145621795
4.905342477820891
4.407246919538365
6.999720982964157
5.204940563260914
7.001971709380562
6.62321763493769
5.164742899391893
7.434976050462092
7.859356035040149
4.26272053248599
4.115288747331006
6.385017701906734
6.740694235484229
8.16793147175459
7.215524611949588
7.2324908120100835
8.810595539358479
11.134449622469639
11.377258918517526
9.919332633101673
5.6301085717189485
4.987268895992952
3.5418713561791657
5.091176229583233
3.6646065813555317
4.853837905985972
7.213089965676336
4.785737413642184
7.788012990213461
5.549442784459572
5.142337243946274
5.274245915424447
1.401773706194082
1.200968530918775
5.762612936663616
3.773152874829322
2.5117693458209374
3.5559284283896333
6.0888443482889745
1.5768707787073812
3.9679907963786305
7.377382680954667
7.4748968967841805
2.4625509880419867
4.010266996642656
5.354158812053517
3.702849459471607
3.23060639810624
4.407813802240825
6.176392012554959
6.173833768599477
4.0118909901850515
3.275113899763832
6.394862611671666
4.632828677257757
1.8823709531857349
3.473595984329121
1.571727211362454
7.6788690414224305
10.93148430209683
17.821532290113097
8.252453099745008
7.299958296371126
5.024050791967102
3.745519302688428
2.5271815951614474
2.297780637804601
4.130543548193255
4.694284586684628
2.146314990346748
5.526256443989034
4.614823252840965
4.538267312894907
7.2727242421779925
2.512839925070614
3.6808049108226406
5.015013251237085
1.1960004265735504
3.908396559287762
1.1030724026056165
2.6649296003761562
4.01923607951535
5.286423611651203
5.758054620170306
7.076380925868912
4.0461226166286535
4.39534401061361
5.204940563260914
4.2401323310117025
3.2576177238594677
1.2248322530244993
3.3489457742323983
5.148087060184635
3.805969641293259
2.7929922908245013
1.2892809140633428
5.416258158705839
16.313630194059012
2.607065005014298
5.013655978008079
3.9345730359973805
4.073068317015631
5.654423248955286
16.54226066822041
9.521180063148151
6.636706457657721
9.528741133637602
5.367556631715096
2.233236140648024
3.0523086431657442
8.532915717288564
10.8357670214817
6.656898713554356
6.956272466379327
6.963471209613391
4.545701385915299
7.070545874164648
4.592553066311316
8.134222085077663
2.1357489955961686
7.441918819671752
5.835242839151056
4.313039933050643
2.5393102550866815
3.723903594231325
3.8584260018014485
7.982952459850012
10.28173087563532
8.43322450387713
10.882805168432423
4.804766460570298
3.5184042896780032
9.11617285191524
4.941715148593062
2.6656240793226536
3.938658444083354
4.589728124694118
4.0927862062279
2.994307350270825
3.04396722345056
6.6731506143033075
5.701952917817121
12.322540943151308
3.3042626158267963
5.4665477730858365
9.870128560322913
7.76491603156416
10.007667187527693
9.924429038002216
8.857378760460241
6.3448099005200005
3.6440041773906127
3.649234241165281
8.722825834929585
8.84142822351762
8.785320519393816
5.720636053249388
3.160533207057825
5.4417145495535895
6.164161568709327
3.4750850848235095
1.5697002734728294
5.209571358270119
2.7035718340690913
3.0669537843203827
3.3231057603073713
3.8490790345520653
6.101630836744856
5.638351278612343
14.616510007823843
2.413078961960682
8.739504887095976
6.721909526865926
7.083148441326033
8.132212279394976
5.242137929339556
3.1064276902717807
4.1787585894552635
5.618293421353988
4.636016205101665
12.210428885874933
7.959808066915588
5.931191756261215
3.394044554044541
4.848235658129644
16.9010781613297
4.979192763810721
1.8497673128272958
5.438043787026196
3.894419948652124
13.907641452832937
2.6346740690560906
6.762842163590818
11.166977371999229
3.753204553216058
5.386709265752856
6.62582999709742
3.195764061654774
5.811974304916702
5.610610417811105
2.8382070178854737
3.4002771210901117
6.462132835681284
2.9903270119284535
14.048113317753131
2.7177797209707513
6.088692725508129
4.030394012201421
7.106490981910368
6.3405699399108455
2.7731909452835404
6.8333947492210125
4.629620271416868
12.946340499617435
4.023043735514923
2.5938052813541805
4.190900017896987
8.20328255126065
8.62800586416776
5.753729145331208
5.788725232780772
8.328658238492212
5.8320752522035635
5.793515075708942
8.01076603291755
4.656847688511857
6.40851154589992
6.164565227890174
7.058743042638695
5.094770692879707
18.35691799112084
5.69718260225992
7.112892069886513
5.700123598541488
4.826182058014512
4.223485055733039
8.967612100115964
6.167247734405402
5.664447984078174
4.896746275215553
2.487561810245663
6.127239545371295
3.019655667580755
5.466134213946439
4.938612400251133
2.5348417337716556
1.2880767448475148
4.726764456835576
2.3724604232239628
15.133726741466962
4.422885061780054
3.4690818855060397
14.582551472120993
5.581498794075104
5.419805441989708
8.120819976951717
2.6901525293681665
4.859071852172934
4.014235683652523
9.20286829424835
1.3054772608379748
5.2827432195018975
2.109064302441709
5.3935149746293325
5.901599139181082
8.261121808823503
5.580689720943675
6.66666771531366
3.128141256721767
5.958484178768283
4.497862814322897
5.755110468141294
3.7831304098305774
2.8451396751410893
5.837457946040201
5.07363196661819
6.051961599988128
8.798263532545354
14.602458563888725
6.869087760435244
7.4689959262309795
6.801841491315496
4.234148288942556
1.9790732920441054
10.409809185081187
3.095785606290917
2.1432024849757214
4.401803947199051
3.996734086137038
6.313993531293091
5.58465203027931
14.349420171367793
5.534479020949605
4.0082595693405265
15.445734708737488
4.849656627771284
6.952208400415739
4.958853754231258
6.590662712659954
3.649967029812452
5.838292144040911
7.339640010615965
6.694916573403535
7.523001456063466
6.906404514413133
2.3320721994753755
5.621318915322373
6.756786288687915
4.450331536703934
6.502008747609803
3.2088233243021786
3.154816828502932
5.05579387469006
4.490666356116723
1.9000294552332258
2.3286019079495173
6.833348418399463
2.489909828106513
3.280209079178547
8.415525437257958
4.937728820018106
5.772226379958238
5.433273983060831
9.925905492895549
6.095417831117571
3.870962256017186
5.695988722677472
4.577412652914941
8.212598357363174
8.668208419440875
0.7194396024858312
3.475266030625559
4.579460165626846
4.539717751322784
11.469129932340067
3.364787780272155
7.381209771232707
7.645158939295807
4.187072078599089
5.916725574310984
5.395548868268663
3.3497927247488977
5.22869145989954
5.502879385705391
7.332356013490705
2.95952750280066
6.760073933247547
11.374417700229882
6.585750594830382
7.503505174955817
4.956604784056194
7.0957741732535755
7.240305437896163
6.2491356491344945
5.700118364839895
2.571507203249911
4.261834380158925
3.4180649981761824
15.009760178443415
5.258816875148768
2.705494029911917
7.988297334245193
12.65506934887718
4.362616156627995
9.980364933123203
5.163075860760849
4.350878169583739
8.53218692701875
3.3214772762191407
2.8207873092401696
6.315029649350525
3.418217473345146
9.221873513685535
4.272395404904515
6.075019555650833
2.720775357152962
2.464171992986409
13.64704914897614
6.657969291123489
4.52603705200501
10.00890523875114
5.161841283653139
5.390858548191175
0.989765243167281
5.8176701011457785
1.8154969391174889
7.725086736648074
4.978146851889477
3.9110764159399696
1.8394829873141807
7.546289278391448
6.247723041856682
5.692454974944333
3.6231094845176526
2.368061373327591
5.845299909162224
6.061371680791202
3.1267504971347924
3.0124532232849286
3.0286037218623094
5.594424992904845
3.934256321601409
1.3332791800481587
4.527271595957309
4.814274874875338
5.477393209139359
4.261932659022793
1.0124190589765112
6.318514053776095
16.196713174788584
11.319915264304967
6.5282688961186635
0.9207540703216252
3.3325943933009694
3.8603969941215395
1.4154082159896433
3.655962840373816
10.288546101807917
10.222260830183647
7.847405022158474
6.371330314264971
7.944678590077382
6.594553763035516
6.1662263605197465
13.197173198441172
1.7976898547206284
5.100084024765179
6.1212291925270605
8.600811218834808
7.989815511843444
7.1045544342668165
6.804301018789062
4.626508229052638
7.424946927696791
9.668988971669881
11.257285883271269
5.47262260098005
8.125587481249596
7.2538683547940845
6.053001697887909
7.997256942631536
5.994141755475041
5.043916520189869
8.995564450480273
4.447460445965072
1.827524130136216
8.234631606152051
7.155164001843216
10.773616252796437
4.195978169735729
9.22157416286084
11.37042070168157
10.993790870732406
12.012468727665274
10.564491734969996
5.907517093281735
11.387864176825014
6.379860694281192
9.598290273872985
3.9980577612432784
3.8340442162475816
5.545014239757553
2.706275183458267
8.166473752945553
9.881110797466876
4.955561965480927
2.9541244189149127
6.1086033362742596
0.284347184471721
2.1621296749488197
4.035807744560473
4.9015019132888415
2.229714768998531
4.317198570556696
3.5168495508319837
1.1984298431342961
2.8948719700275736
10.690110018472357
8.84062624371234
5.513233468831987
4.176565840639888
4.443944733678018
4.0444581200537915
6.890850993113454
1.3243940625882749
4.151608845842077
5.579913717959735
5.015122159255147
5.201437418963486
2.558343924906365
1.126114828345286
4.944014027263755
1.860159008869206
3.2705787531069515
10.118562852896474
4.825127552605257
10.17796528772296
9.62668862631642
5.420532142018631
3.468418387367004
6.941052773667224
6.986604669074871
2.5743553536130483
18.28025698387052
4.712418428613942
2.3902994755790945
10.011689703556685
8.272185743538614
7.285715717005832
1.6795685673308345
1.348957404699585
3.4485213521225324
5.944452717057648
3.130341408689175
2.5083526266321714
4.067160225721411
4.3317661414929365
3.7092964269744075
2.0399740506349184
3.972211986465364
9.824530318947236
10.238512599805322
3.327172186026087
10.66222345125536
3.6916948004921317
2.362975816929378
4.336574425516276
2.1907398511749623
2.5477726910041194
3.3478407255622935
4.384273745202195
2.6881787301384596
1.947640740483972
3.91627515700137
8.116793454342622
3.6871209768355784
2.1571442378100714
4.515128416178156
8.308243381040587
13.196646092008706
6.862291362310735
9.223829565215274
10.80531634454674
4.918684136012501
7.585790482550763
7.330334080751644
5.598190437107789
1.021321681011383
2.025511489427301
3.434352262663363
10.67999001763446
8.36595581663285
4.845736637698126
2.182483000457242
1.3718252432639344
3.932944774625227
3.9374485015666423
5.366605221255295
4.002683414885862
3.5958034218809503
4.028968372047755
3.0527233708914823
3.8216113376111025
7.450977883739179
3.66459409935864
4.41841100146191
7.050918749548119
10.368987195810838
3.4321302864381455
2.298775175286529
4.629588299123925
3.2777000704191073
6.8414016878624375
1.1368044594761986
6.3953149362940955
2.4018915023651473
1.2401147363683187
2.794156669121143
2.853415405994343
8.69718833206481
1.8768803946011152
2.7283413762345448
8.547422046411048
11.681833715861673
5.538743671431736
9.536827597654291
8.338509488964112
5.355699348081921
7.188748451978797
4.5719500357366485
7.539703236730222
3.640829957647748
3.2114841804879277
25.66520020440745
5.998792933746053
3.1998305789791655
7.655051915141607
3.1803237446085797
1.2136283411511237
3.894342841358466
12.972475484966868
9.440030659347942
3.7306875708439797
6.22116805441786
4.563149941763761
8.216785543189305
7.550362850639946
8.528741489228784
5.156994444739123
1.3920219203123159
8.64533616807194
6.3873132667704375
3.7041468349475175
4.838308652094456
3.474691700342609
2.3952023568538383
1.701264699767258
3.9901118849830164
3.850175486782537
2.5072958102599663
4.30486888411122
1.0882858481474669
3.6628618055682316
2.673720069637962
7.015236256347343
3.7517676399193407
7.934044067900898
9.347606326116352
9.05956230989145
4.8821950357780635
3.0728242327184825
3.2961024938975334
1.6359626026135548
5.089754290755663
5.9988299931526505
8.737026511527828
5.254410853684997
10.128632994500913
9.822927912040978
8.447782793674595
5.6941081774093
5.7002049777437644
6.335481912723405
8.37016531246281
4.764909008393887
8.163423538493252
10.511631289550161
8.750851418008715
6.307044607432653
4.449166743880153
5.753061118890503
8.887327591818657
7.774483903301774
7.701812737001053
5.6079625083704325
7.514109456836759
6.521347910908491
3.664604080518147
5.567502905143314
5.6882427162501665
3.62214733198434
6.437989508204107
5.208043210366071
6.102361230084495
6.0222513163313
5.4441859549640945
6.0405921582587405
15.33869488316564
8.416149904340859
6.357436526463961
12.07759330585917
9.790739548123355
8.603582020826144
6.453389504422816
6.972894855052546
8.383091247930055
9.029118477996711
4.783968985041664
2.882072091113571
4.70150100869713
6.3893719448154975
10.654280979676184
4.365870283565148
15.169237285138458
2.257395911469872
3.729949305931727
1.4611356018592792
6.5059293091741175
2.561035557673577
5.977243511714218
6.9416501181699255
3.9094716114774695
2.619044391090775
5.522020358258066
4.549242856564309
6.979565754842152
6.659173805456837
7.486520702154133
1.653092833915796
8.433953455647163
3.362673587417216
2.453035530928277
6.48992242361523
2.8532275226692376
3.9051480242485836
6.516718329380549
3.9131319554475104
4.5767169427149135
2.185005731420381
2.132814107133076
5.785011889560985
6.799902313403774
1.5072211478856876
10.087698938254425
9.497331408693167
7.93914992807389
10.80212469727846
9.540873229043822
8.671193384264063
5.463135740313355
9.010793972301272
7.38065054439651
7.432733682097144
2.786632067070328
8.518931575338495
5.110965834283838
8.76975745795972
4.187411832036032
3.2325133790165332
3.2551117827418365
3.224506790636036
2.607341800407
2.6456806116283262
4.127602313920918
8.225865472647008
3.9744322890511703
2.8259761219601245
4.2651896880684195
1.8506100352402535
3.010174509148735
2.409554375194378
6.24537723733403
6.877929435698638
1.2369904044486288
4.0429473170466395
1.9259742469653418
5.384465208233267
4.933946566114501
1.909127514113095
7.578119161490912
2.8713057767748937
4.2569051682354875
6.120636858066805
10.01665976609537
2.3663164830434553
5.093374260981469
1.7759554805321234
7.177882661163288
3.1503376999938673
4.258988763807
6.878360938490168
5.162937919478215
4.5117329398905595
7.56988243719259
4.882806688463591
5.788331780257302
1.4833970718620915
4.675256035626063
7.181348341107826
10.567443070526258
4.613856638926684
9.58163641489157
6.75474749210111
2.9669918566480593
2.911228401505263
3.5281057381754355
6.502847016530729
6.708838185333067
3.32863505893103
9.193816965954227
3.85071938898768
4.764903426644104
3.668067740480621
3.7649659603884897
7.005740694673031
4.324191195110219
10.089409823489792
5.222255919997278
5.109865183300035
3.7143531670538277
4.338905142285682
3.596130000807187
6.076205472885243
8.147039078050737
2.542287414635424
5.3350553259958975
5.6060370289917785
6.583843869570341
4.489824115129918
5.252153529834223
5.6347291188259305
1.2108669543842763
3.1530692300979806
6.737851453216482
8.595300178284544
8.010158078981465
4.11288184339113
6.795182574846489
6.330186937691686
5.500424547706823
5.741739157602774
9.53772603884197
3.596561542726501
2.373369662285687
5.454178853629822
3.386240566972479
1.7365291673490042
5.843368067422261
2.171361725469973
2.4156051449112614
2.5856154662495365
3.2777494451642037
4.915776915936173
4.997656955844904
5.214537749685265
6.8273779511635295
12.34334258240233
4.29219945914663
5.012945503570194
9.667204424880707
8.267137399217342
5.911428376425013
3.965177243964972
6.593067702287206
4.998359184138476
5.989984984034952
9.817349496842098
3.4129542221192017
6.83514426686446
4.308053416749604
4.324197257760577
9.255002185743704
3.7182426243418467
3.9656654136890124
5.614529878538947
3.601098403490755
7.171078127190455
4.817944417803703
6.483222593298683
6.851729803335262
5.369958921025107
5.932544823744684
5.307542905480287
6.698788991792095
7.681766753575669
9.96230560069039
5.008909991480523
4.909087872818847
5.149283811623263
13.03695678726696
6.130969683568013
6.307587941875704
4.278459410811509
6.9571217996040575
6.887634174861024
8.961086074752004
6.333183264359053
6.295085804663225
3.4945552627073178
2.54549809518904
4.340657754671328
7.277728630618933
11.45846419255418
4.57261976623588
5.635694404608345
4.262078939157693
7.254823973443968
6.242196035565782
4.408514219813709
8.173854753229936
3.547167408823734
7.159931884198188
8.924340772900262
3.445253073198207
5.159267884562373
8.039386653052745
5.241817160943919
4.731304920628204
4.61203258303292
8.437050681139398
6.141999024880868
9.07351381432905
9.76289338332005
5.361710896041183
4.3116207673072235
5.630807401745693
2.2154411816382815
3.7877168789925104
6.753309667345684
3.2879034258497133
3.6913150729034183
7.526143110874108
4.921651993439281
4.85391805600028
2.46448852470239
4.495442353452687
6.199657011072113
6.645983178933655
15.422810167167537
9.254055938159794
5.866793351804576
4.620604106094149
10.340887656193601
4.021441253276873
1.9212478898802556
2.437961411447916
8.88719983355162
5.382441952718563
4.576728993482297
1.7053176717306162
5.911167468200145
4.604003991945028
5.337473207651826
7.363695564290631
3.7950363721519205
6.055788570394893
3.324465043332616
7.808986944908679
4.3082570415281545
8.017806414160324
2.8018456025088136
6.548856575957542
7.7891839940538175
5.100068519540309
3.9411604749918983
8.052191034998426
10.066712399164707
7.914646158147312
5.276897277883816
2.9895322883037108
5.264375474093074
2.8397010988586984
6.703523262060476
3.022591882289263
7.1618120949819986
9.166269908555474
4.561154360052831
6.102937056271961
5.746101627808018
5.3449543832723165
6.2961004309363835
7.67137984482803
17.2968469306767
8.835178829734078
4.016482669031738
6.538195272817916
6.450887976420333
7.06518902607731
4.485886739048178
2.8067079456028083
7.4343988363576665
4.843651601970731
0.9160129054778934
2.4902893809426803
5.499641561225259
3.5001238656911853
2.8496860805789077
6.83421420964449
8.272767470126196
4.977469798429069
3.2992281264917147
4.933097712788997
6.617986834434993
7.124319818531692
3.391664181497216
4.938989335948584
5.1812883412384885
5.545189918854009
7.057435060175199
7.9877854696718344
10.372621489290953
6.107235078173482
4.610040167395695
6.874080036428649
9.764581304594696
5.959920670338974
6.826179297441606
5.061526499485101
3.4184150510079947
2.4458315714932075
5.724489756089077
2.940296883252868
4.014239224609347
2.9061682260312462
3.95041246060973
3.237868549527929
15.48556083440054
5.08381467691759
8.4953965644383
3.0288468640762685
8.883949473719511
2.7647188334103334
5.064205410343601
3.741067847227812
4.513738644833754
6.085306457751728
5.219398788291498
3.6307129619828347
2.1539456293771355
6.469945847653358
4.849049678771513
7.490325172749738
1.6558605160634958
4.987496322076761
5.501886256260398
5.867893901924094
3.7169795206068157
4.839641744090596
3.5062296963892914
2.9151524881974624
6.226722637566252
5.846881453482948
6.318684896138623
6.5189345958882265
6.773237994839612
7.375198342225208
2.6333395051593516
4.2543061109873825
2.0501813613766786
3.9404626347333562
4.8810384090480605
3.2606039193059133
6.8801423528931265
13.396133291848036
15.26339462093135
1.7827552856056619
9.164154402688974
2.911774681217072
3.3613202312611845
3.5323699837753133
7.741301220150427
6.3249343420396595
5.25009668402939
6.975358389362324
1.0641673118969694
1.8198461543187583
2.0172480999326243
4.656108874375876
3.0717635398857492
5.340045472175754
2.5768512039501625
3.41453757495119
3.8308218094316913
4.275971359705032
4.087425784996094
7.659729061084987
4.216410438674423
1.5281664168313107
1.5868890363062182
2.8239436438098258
2.1542836992063203
3.1287802931013156
5.271145153562995
4.831958686325567
4.3697160459225675
3.486756611027179
7.504306963162353
6.813735491284703
5.867761914347773
3.8798887366537533
6.670870887927403
6.884968123172181
8.933363687724501
6.501006077882392
3.8986565801151447
6.5122709193396915
7.7678736411157105
2.5097430621870074
10.440396068860016
9.610223594813936
7.278493210151633
5.842001380525533
1.9604419839367297
5.629547343348825
9.253111100421382
5.954495217720928
5.904708673435562
5.415717052844147
6.369756400883606
3.2827282414701506
4.5217614238651125
10.461216813609926
5.778344612375545
5.65608351013767
3.5593987398521705
2.7043025682975035
7.489676264267806
3.9909989681608753
4.470244886587518
3.1854783293132884
6.152591494307516
7.188047807024182
2.7963570029497715
4.8015670059531965
7.797990503343187
3.7658654935141294
6.154598722866657
8.181300892084844
8.56913868452772
5.156931156740604
7.425741699839054
6.963329740102208
6.164215402491277
4.92605131938611
8.853236613673737
7.418609838210874
6.473807828007612
5.02407188061432
3.4986273101884686
6.013754376356385
5.331919245774821
8.355645868196005
6.976002653577809
12.143771781458259
7.3791283274534045
1.8932711722760287
2.1253411651633827
5.6970810192414625
8.502389150196603
3.5889703069808685
4.9762335337130965
3.0377084442501006
8.491385788856732
3.7102105378982713
4.577883250682322
5.292687431888371
2.510046228336403
1.5617768095797449
4.492481887109866
4.095307540027253
3.855109939905415
5.792553265663142
6.117302504916755
6.737856634039467
3.3915999012307747
1.4633180201411777
2.77844386894585
5.239804579200003
8.770390051270088
2.316431137818071
3.7677580764780414
13.913762626250051
8.652449194014908
1.986104570569066
11.021904502356309
8.711427867102687
6.506490753860065
3.3539985991761156
4.190575521003225
15.546298184801636
2.794541295536204
3.653380447266589
5.074369106009409
9.243629937135898
6.109348961650656
3.2374602416543246
7.283232187341935
5.636046334443107
6.737777991287757
4.982056917298945
3.809821105554824
4.01236075735436
6.134383969974066
7.0063952646332615
3.938741877514245
12.375013625124831
4.085200132612787
4.318605906128613
2.2059634140652276
6.540860414311921
7.26378784244321
4.210956718331858
6.866899829371959
4.104435732122114
0.8486003545427073
9.001649095906874
5.686655391535957
5.954869404783692
2.955504489255481
3.7332423133552073
6.294766030685589
3.852649721576681
7.537951002044835
3.7204502597713804
1.5699985162142036
10.22409843003119
2.7063765032221134
1.7933714827542286
8.0511545440254
10.610705413459508
2.753938993629739
7.786342956730808
6.41406241922463
4.131399049006513
7.1515324353790914
5.039550807356978
4.455573404995413
6.384170841678786
15.003568975789019
11.442001547463867
2.0839379960778985
4.449497548012499
2.1880639967626454
3.2438801850800463
6.365913060191543
3.138799234795987
8.53553972654254
11.986225529318682
6.647866577530541
7.369399883345614
1.9392534966305883
3.06224185674175
5.3668289139650085
5.3132103025924176
3.237515996472848
3.649783885552115
2.4031670053943675
3.7098651875223663
2.090334519848195
4.938342755463678
4.499161495662211
3.2059284489847135
2.255347040653816
2.8340594221006876
4.71581506864662
3.1166761669743654
5.804254369579263
4.336645082314254
4.458691152602795
11.837815968503897
1.250353946117628
2.7737096404674095
10.199970391597967
3.1188527009405433
9.287579350949516
10.652245588134775
8.378224635860294
3.4909039788843517
5.99961449612651
1.9518139622295945
1.0414471984022298
11.320723467674616
4.034480260980952
1.4883808667276093
7.270465809459969
2.581435969379069
4.602955801834389
5.719816871908933
3.1541245581370694
3.3283599793776513
4.278745551908155
6.9014478352710045
9.880435548022854
4.252851752460197
5.1049507454015695
5.829393630112759
2.986417964247282
2.3535752169993005
5.343061188252846
2.715215907075756
7.214680367688058
5.035321204922946
3.6152023781919453
5.634536854379704
2.216764552991663
3.833150489387755
3.585441245582527
1.8564411591502035
2.940064829327935
5.814617550559015
1.6406858982593306
3.1388369086723498
4.756671230178637
13.680962030385867
2.4018297507304482
4.476557394261086
2.6156332170581438
7.804973042506401
5.583885691296049
6.606941075400018
3.1298555716641228
3.9564350343692953
7.188275129577313
2.526304423730673
2.719872238359927
6.948370561411564
6.830832494268419
2.977346412549406
7.404101276084827
2.559365178772572
3.3116192083856073
5.280101613748572
2.8146137311556045
5.041316877107505
9.425596348327755
5.797248191059699
6.405185228442228
6.248320968980549
2.86030557290979
2.8662140898799624
2.6606358846308757
3.0320950401770026
4.883067534112778
4.382944235064086
3.35942889046997
6.342106703435807
6.835423790461324
2.3413989014674934
4.6104522382312085
3.885484876932354
3.7200794984738086
1.9498354657247898
4.1670400265985155
3.6524861426358037
2.983626589589653
1.1052529709006973
8.479967740100147
3.9894007453261655
4.70943733014782
3.379608097959708
5.837662821762123
6.057944738521416
4.133410386861942
4.7130448720148035
3.803165286293146
10.209200712665423
1.9143674972984701
3.8885247034639407
6.240507822148233
14.474144844794308
5.256818934336806
4.876492940646069
10.731892580935645
3.52110114996713
5.27732039431761
4.136270125023355
7.9304187144744205
3.4353503296779104
4.925797989103719
7.8368912246677365
4.4631896777861835
6.727943242932056
6.105511270069885
3.876758263855984
3.5187565324900194
2.2262202528076007
4.598304222655305
3.8801365179430456
2.729299627096542
2.4712515323392688
5.646456235508025
3.7518938204827377
1.8436609552306944
5.658195858556782
3.7574550673141314
7.475445970627556
2.3490030338562335
4.098305417438601
1.4551037990857147
2.714116217197452
7.8272629136180845
12.455128251012969
5.37136482922627
2.437419121483518
5.630850786155818
4.711623858196115
9.504096041929627
6.774724336655651
3.8066444181325485
14.554313157052876
5.016058480614557
1.9379848181678005
3.707977994306193
5.076856818014382
2.885879564799801
8.613426472318361
6.14485781600762
6.488942789673412
7.542034856861698
9.461027036534501
2.0706489852868017
10.41284467889642
9.098413822341186
4.26946280884827
7.425663586875037
4.761105461558598
6.263073245890501
6.233491524382883
5.331116725841385
8.541883375371604
5.591355429626877
10.808930848139576
6.032528091758753
7.208403258578289
10.910922123408834
4.552105282987787
3.6092894447979833
6.188201496069116
7.028034913174923
7.2741200970826485
6.845957556319949
9.116384232947077
5.4833038576194895
6.494250332780736
8.058267666374135
11.468901523499023
5.308984026106496
8.684363463471195
6.898403442616034
2.110274268303852
2.8922218108133486
10.717216319366385
13.919026207039149
3.7561121662998387
4.678793464875049
2.475114539738547
7.923594789852537
8.905459421085244
7.956504683553507
7.751777900082669
3.8965725335213834
3.279017798140958
6.903462533027861
8.622432416096709
4.974295033534026
7.871733894600891
4.150657907735791
5.153614360789267
2.638441442421857
4.636608695411879
6.8860052123826705
1.9408719782924588
5.356839372358485
6.144940318029372
3.1229176796785967
6.116711611989622
4.348997758515087
5.386815690103779
4.425195943154883
4.17418366855528
0.9301825852438785
4.842240669985832
5.955109596190302
5.691001481478392
5.0791921429293225
4.754766853226219
2.934402780530494
6.950232189619178
8.30592021038931
7.4132320231071
6.302232790771698
8.494167757933482
7.388394421825847
5.876393180958335
5.12003878275043
16.163767838199192
11.085686202800371
3.6390644066703017
4.318011347691632
4.068845398584155
4.005178937697687
5.159121004428013
2.451224372784691
3.9666036715067055
3.934242086798114
3.2540571873962953
2.950110150742864
4.170782954871801
5.0097612407113115
4.130372030973838
6.064673112327666
7.096692085417478
4.505662602050109
3.732345017610486
1.929296557516106
4.9538862476879215
2.3613829216507107
3.2465138627459402
8.265911822422117
3.638019899152297
2.7788353212598027
5.770720672930375
3.883496711122614
5.684301368075618
8.131473163772649
10.385257880895649
5.041734317540506
2.3080350069499436
5.955863262449057
1.3785204229397678
8.77964948214983
5.0571806449549515
9.66842294219352
8.0372285275408
4.163639158787647
7.257987911091368
4.960043710214258
9.947226699030136
4.670143395861554
4.681785075147549
6.710320135034549
7.86827640944292
2.601529053109491
4.983204708964002
4.790940616301382
9.777701897238009
6.412775442233436
3.3084835445597047
5.301177202332097
6.30781593563816
7.086493003834505
3.172410792304386
7.728357711435894
10.27933251968195
5.892119664602607
6.613784917254054
4.9501528655920035
9.055610726760872
4.919276029751729
7.467092271663705
6.437952390275725
4.811496443696168
4.659648377721033
8.071440682699587
5.1382108673781355
4.059961839185184
9.117108563389076
6.6231205927418015
6.213045324627927
6.3864249571393685
3.45852543919677
9.842203210682788
6.200575062729685
6.017998074784506
5.354886043577924
8.946716188242693
10.752340367130094
11.339072523747495
6.363407126108939
7.334746254545148
7.761635118574361
4.374850364500982
6.043520590766055
1.3859827413816326
12.314077811008033
7.208887051524824
3.0056326045462662
4.549520980024556
9.801646880669828
9.608531345800147
7.1280424631272705
1.9622362089718295
2.7929159522266223
4.274116231453632
5.587705911840571
8.339582851720595
12.58045792943048
8.878324593381723
3.5999110280487012
4.407830722351764
7.8839884240332205
5.782467340410511
6.991898296070666
6.773348446462294
2.3820564784326175
4.575125784448487
3.8961523182990474
3.1627881320116367
7.090548223800269
3.266475852664447
6.746227049589325
5.9905605450359465
1.5803936048577567
2.324434586631389
10.006587717342098
7.193033170224497
4.545623208124453
5.1200885447179685
8.861926899976533
9.999789696728723
7.593291942007354
7.033178712390056
5.811660266604197
7.865858067532071
6.156240071309186
4.215173344417704
1.9967837399884614
11.698342843340924
10.245210823026744
1.175426146292838
4.799606363170577
6.09830923154899
8.670093585986722
10.867296232767721
10.355586418975665
2.7451609239019032
3.3852109687135816
4.048818659014825
11.970486517892404
4.194293809617455
8.09974773687235
3.3037825420741096
8.43180074664121
4.151932613601031
5.954696069636147
10.551128627522017
4.077588902325994
6.7522009823242515
1.9621044682742397
15.657271217648095
3.0511960708214443
7.741016605873212
2.223322354749871
6.6892219592691715
8.180259934126651
5.991154619624252
3.3903939113764126
1.4364745426669003
9.554212625547109
5.3411992335861544
4.452348991437706
3.6267747603343086
7.100541314355485
11.280639963732678
5.031355153368854
7.4241973798020995
8.038011108952862
1.982538857411578
3.343919070452019
3.1772216404332183
6.407959176239317
9.76874537946055
0.9295156210344834
6.2487716948006105
2.744698193851765
13.068091213980685
6.8951305658727335
8.912782608296183
4.751787345771082
10.899398148427249
3.2543269366267102
1.2807812348968655
1.6627875165492616
4.90738846015939
11.468130797399041
8.14630273893911
5.93176656203619
11.587168289607751
5.206657413172688
4.5018877814935125
7.730694250968533
1.962986811903284
13.851329261585821
11.187016830753468
5.961590879478286
9.994365782533356
6.298051040823091
7.076281821767835
7.127861629710118
2.997535062699991
9.182055618976653
9.522555389890547
3.114894439773685
6.888307204278905
5.482247810633632
8.714647803177465
10.603573839482499
10.164102208116912
5.713996504313315
7.470189873633774
9.830535063229547
6.3027123134839975
2.6047932959912314
3.617356823634709
8.893286571327174
6.554737286806926
2.523345901485674
6.612774691510149
3.105449776736035
7.928126292165319
6.870854671387004
3.570077172004191
3.8797693486722977
6.539536869472421
1.8753792023028721
2.5403469749986285
0.5333040762829742
1.0905311282201573
4.306149774284333
7.289174412979948
3.465510944075877
3.3414336624566014
3.892068282345749
4.799887377863349
4.583417572427879
4.424742542947164
8.096729384624515
8.015706034245067
4.426008704917212
3.0808655198150525
4.574885250838184
3.893788342379899
3.587503476792806
3.0936500803623246
2.5032751008392355
4.214547419920742
6.575067840029301
2.321428473364224
5.019981389281207
6.890453790296541
2.725041275372829
8.307456064610884
5.447900197451309
5.816557422482378
6.950197923272633
6.855791579819384
2.7999792909763195
13.521468958554138
6.164823131842462
7.156675240294804
5.303002954801176
4.125167657276279
2.093116034159573
6.109360411002846
6.426461903363991
4.306044275723711
4.687769829038311
10.720504779080228
2.9767140520421935
4.172925708121961
4.29323130616154
6.628486795892876
6.231120456167965
8.295588803578843
5.2400995816533005
3.954493609268867
2.771918779074526
6.20677857334009
5.01069107601997
5.97501339874285
5.046627262833735
7.276869433549939
4.242636625798658
6.022633706209003
3.7143084463631966
4.247337098371728
5.240293279234369
8.006361457194101
4.684746944312022
2.0578271127794046
2.0973899982623743
8.660022838521886
5.552146186829958
7.145688499643747
7.924018355563501
5.982383771537987
4.388066609518032
5.999106586421571
6.991787288423539
6.709002844543503
2.3862305518792475
11.229121999390335
5.115954764115068
7.352831256662355
5.502881642555078
5.544224386232029
5.039238593674757
5.612497324703233
6.57087314811464
3.9302831219462933
8.022115615399374
3.826257502799407
10.551543934567091
1.8946403344109681
3.87146550949222
5.174109856525464
5.704421227516202
6.798170146274271
7.189074894107967
5.21373814044295
4.231976355713911
5.228576090762156
6.088325397470645
6.610724800216161
4.894821319058439
8.560983010926119
7.665469053376796
3.739655175077504
5.795583294468324
3.9513645477322576
2.5729676141168505
5.079453777546066
4.34674792164932
5.76835202517392
2.7616249733092726
7.979162906095483
8.343045575569459
8.805069993087766
5.881252353824673
8.037590171286075
4.446823272107024
5.626568585066269
6.289805580394838
6.827745558322593
1.5583083679223406
5.262385256107797
3.6790405208638313
5.201992384139241
5.957873503063387
4.450092897566702
7.678595602094067
7.225857359405156
8.566601703170784
3.0555977254326367
5.393780280988915
5.899214693678342
11.014264057407784
4.658154253601366
4.365003776425714
3.7153761029074412
4.403314503007695
6.4457513324798255
5.683114702158556
9.578545425936193
3.7854054056071864
7.764212005190288
7.777542140427566
6.945653787511775
4.553697489229721
7.853761949096146
4.188916232138634
2.440745412420683
3.724882542002925
1.626934048046546
6.8396726381710256
5.123674427884054
2.8436148362570286
3.4650183790654783
3.9978263096526363
7.021260448593295
4.109478322293815
6.205373127860304
7.001224378018584
9.369122427648419
1.8348279983644515
9.65113446360441
9.319146851576084
4.804639201444561
2.9004560438705727
6.402209334131623
2.308632722129298
4.031802162812694
6.277397304782252
3.7343449091668606
5.3526168623458155
5.780210844377788
6.865424189250534
2.8114462140950036
8.869687023209202
8.53237825347123
1.9642623521639793
4.4839421497991045
3.1582790069687494
2.7814611291974556
3.82638471372774
6.261066142508356
7.3014938650219205
6.5432372624633475
6.253221475574104
9.434328654460877
7.635840491803977
7.342990933814703
4.488792143606796
4.707024790963042
2.576075679641545
2.9726420902365986
4.578129688601736
2.726703766296766
3.9414652163483326
4.567175796770155
6.742844211689495
4.99077309761624
4.8405706043045935
6.316042027086379
4.902500007240474
6.990534251033913
6.252564492187288
5.004807121245038
9.20268202579793
9.615267887095202
2.972571177599779
7.953212940252483
10.633028422790218
2.5023177334882356
1.2079145276028873
3.124762139505903
3.605773948252106
4.252847014256253
6.307311307705479
4.8474801908899074
3.3391291466195976
3.958833147928758
3.291838762931668
2.8666490210927074
2.9016964834665777
3.8804700655572906
4.290668558640437
3.63128299962987
5.323962245613895
3.7993718551630264
9.414954211139936
4.30308991544053
6.710931141253479
3.9182735629986865
2.9583910203308457
6.822455345774463
2.8401942127485724
3.7938859769582347
3.196430458943381
3.060213242139928
2.1095378661206157
4.134837598094594
1.5507269387761597
5.076187065964885
2.7862600804298445
5.689121266507008
2.107496008790208
4.430909026837909
7.606245528489727
6.321867720427113
4.187938187248819
4.195347895962223
3.4341927344361673
4.391024849524909
6.63839467046495
2.9336747619975094
4.056206545112437
2.650861912730481
4.19888434580614
3.037725479501782
6.36382258499199
6.680733506491332
4.367302544988844
5.761178394149737
6.679134180133909
3.8252819460264247
4.091212579657242
3.910455089557182
6.663091157513185
6.2686245543464425
8.887066340676528
5.6028721559012755
4.2569326825501355
2.7570592862298064
8.000817710178508
5.400545161540204
3.362257032956619
3.810084006653096
7.52381983230024
5.113530557314955
3.4228050565365833
3.936452913085446
7.4859626365535155
4.878045377112687
5.927949577625574
6.3985957907414415
3.56620534515524
3.8378694569504543
7.611932014173589
5.845222614616659
5.946851634211161
7.724957051504295
6.805202741193973
5.593465196488592
4.848795471333134
1.8928779116429433
3.0725785669643924
2.5368486906792147
2.675739557004954
5.613437612113522
5.255880271659695
2.3667689849863773
2.909552140328952
4.314448557336257
6.201212234404152
4.561120253427293
3.314499040305445
7.503213549262398
4.806625095840759
3.238006256369169
3.178036749187378
5.358139236455584
2.8659472673578317
8.701567910590002
6.0730317684994946
3.825324061191567
2.164360268298726
5.212055412793696
9.34465281246442
5.288008517340862
3.727312167505627
7.419275378261736
5.776002402170657
4.503672689236439
4.8498985495535525
1.3521234407567153
3.3285726920977523
5.7164568368312665
6.4648060486671834
3.7584006262233953
2.5675768606322764
7.490167730448077
5.652895473534544
7.727469870463904
6.77874062474813
15.821293131239583
7.435514768911331
7.013853293577844
5.344610969402883
4.196168520354853
2.8251340743011073
7.861621141815847
0.6570225819292907
1.3315433351570751
6.392257748729227
3.672269373734216
1.4697751511034483
6.480437189238654
6.364431068472244
6.178637466573844
4.226318943707187
6.131414303155983
2.1211042540383063
9.080660670287395
5.690467537773418
2.2864624043356443
6.372813301539462
4.388512482551049
4.346408084142126
3.439747320085117
3.538181540808126
5.949994950228952
5.182473015966477
8.560484667460928
4.41124575470667
4.015666661270636
5.455920524392364
5.566655349677476
6.318821941118966
1.4769360770548856
5.765123400439376
3.8722407661441145
8.529861198001974
8.257631518007239
2.8131115102265847
8.175441048520472
7.420783871216023
6.71991846621668
6.439812051952626
5.191355673855066
7.319795001754888
6.25640607449088
4.592072203657496
5.391061834633544
0.950177522427219
2.6985365261477168
7.5723632078798895
4.570836289900161
4.095009013777213
10.282251915352706
1.4318767326537212
4.472379822504041
5.923685614644049
4.014600515209685
2.072783182281738
4.216438454715192
2.7300969065659104
2.0061064776688444
5.94417560287087
9.3545579213641
5.47674732302641
4.787156564762201
7.844714154656818
4.802021896286996
6.149024637134135
7.237923316677647
2.7775992703091865
3.94320390946042
4.857145544062336
7.357733799410775
4.335454049641524
6.483004154078437
2.449019516878446
3.1708704499283247
0.9648983163645675
5.054645688961561
6.573972719226584
4.94585900309265
3.950091152353848
7.466790875633301
7.276694722968804
7.2451962070011735
6.49450177635054
4.092048375377062
6.88171754529492
6.809876465444243
10.032863696667423
4.085874831856428
2.8567888232331193
3.1446597489461863
4.60043700118366
5.332222950015813
2.4327580297631344
3.571974915325731
1.2169445757096673
4.816434490594154
3.9195870484902553
4.728530061650271
3.9095845054502734
3.0674300187649726
5.459338155170603
4.056074988682816
5.849596305658618
4.584896634987351
9.110982185057084
5.379176610818859
5.699989405605127
5.393153454485537
4.281384406841299
4.909402289614257
3.890458447694985
4.78574852015124
3.5342586493313766
6.240045039322584
6.950795344727465
7.44153300720742
3.6228462126842937
4.150288284800093
3.1274940052976974
7.516323484782319
4.438642107869252
7.918430768446544
6.6597059670990255
5.501403135496369
4.951959766067954
5.350884549806315
6.720065037952873
8.564743913473832
2.6302652419223467
4.816986630424624
5.687161004965208
8.951042215591002
10.541393529982061
4.808936485823337
7.497012418190008
7.874542038248474
7.057658637282951
7.49078543719887
3.9497091545036187
2.658294540177335
2.9776895762432036
2.610332416498903
5.578699270319814
5.371045085825511
4.6167891061365465
5.8023938902827705
7.44031595825496
5.636490629353726
4.306376914449047
4.882650854488944
3.211318014905665
6.072331674205788
4.808792301558539
8.8364790210125
5.973502275558267
9.993298187458715
4.854203444448967
5.832058922158674
3.842278204223898
7.839577251750561
5.801372740877648
4.6172592398571
3.018416146526904
7.537674382438314
4.219898128409646
9.103947554855564
5.3306988681945935
5.395445644070861
9.659095083707236
5.234109556949429
6.931144332787673
6.818440934720024
5.144865444354618
1.7767645522652238
9.26285441231002
5.414482635627616
4.071543976629258
1.3616786479144136
4.236966965971597
6.168688550774104
6.385317843695374
6.615677088967185
1.6748243742699962
2.978491011779505
3.9106454214358966
6.823681245906863
4.7015912069344425
6.570319298338253
4.310633363102642
6.622238504111912
7.081109833318154
4.22440731067282
6.47416891817299
6.594790801450992
4.313438914160293
3.362744056524471
4.495156035710162
8.380711372080187
6.0594965794396725
9.189313295634825
2.5190028655960033
4.459872437368308
4.3859710381697345
6.373826688431739
2.956738191316104
3.826389819444498
5.965568776631513
6.085765497671902
10.044658578944947
10.807193535943194
6.88942735531441
6.53511772594179
4.760362073035248
5.828470096632351
3.4169597688104023
6.383545897688563
6.233521738684322
5.167268323596646
4.539488778213401
4.9070304239441525
4.549254821907785
5.553653368702478
9.771197783614667
6.517314822928971
2.155943579070135
5.400348714041128
15.699789807731113
4.061690627320476
3.076169587416191
5.95276453650815
2.7059609461338
6.946908231389629
2.8144717372555927
4.206756843384008
4.071320808434927
0.795108799742431
4.1789309083106225
4.498837926509065
7.703041103842073
3.666170410473272
8.981435668357262
5.1483169402277085
3.8190415435962213
3.6530183401528658
4.649572050662819
3.618247694578225
10.222776954285168
6.655203988866964
5.405252265869294
9.717761456900968
11.423942672696283
5.566397853617718
7.016517631830286
3.311551192608317
3.76540515022152
6.661463810630477
7.163674692883591
4.22847966132414
5.788719167135993
6.474542568885729
13.774708065838976
4.990355403380036
4.153361677413965
4.221155907712653
4.939717047470003
7.780123864063713
6.579310988676052
3.8446669181184405
6.192263436335721
4.072124323334508
2.395789664868611
4.897792819587314
2.272450549034187
6.244655831479812
8.602343154314346
6.835838777540676
3.020024586422427
6.4491534321096005
4.207391494446093
1.9400670845838632
3.3280704952781788
7.642509754000351
4.1311627936731705
6.057487275665028
6.146041143120663
4.194864101486496
2.9769625281284395
1.5705987942393875
3.7740305948243704
10.455517280762626
3.3795829826447066
9.84245955432632
5.577602436852037
9.173045929313984
9.522482594314374
5.802842185683239
5.657067667614203
4.848849905791055
5.416709285808468
3.949007512488868
5.058743405560423
3.568259993045015
4.2326282859176105
4.6181118981913185
4.395570217346213
13.491323021358651
1.5499632477364393
5.742019537950199
2.979510836202899
5.980551456601062
4.544630724363925
3.1799548157888853
1.3021676338885015
2.6635552110639353
3.6252101989589964
2.4272269799369544
2.9677148135435267
6.254739947968749
4.303653852332846
4.456634719118041
1.9611617363585334
1.974256466505525
5.155500194688753
5.032175771439327
5.612588233313976
3.848328814716024
3.542777965463542
3.143271771843568
1.8708019226273034
7.700006326079884
6.327656347018789
5.22445417564998
1.7107364313911642
8.208116774250644
3.6088705659867792
2.8586985071864937
6.199789353936199
15.83779205873641
6.117231372208967
2.860935125794656
4.002115062651039
9.287868428974067
5.481676602630351
6.104794346410099
4.776039274078944
11.987426274491215
7.604135153838547
6.376290217561048
6.549306340428871
4.133596761743404
9.02553464296065
6.7236802929387895
9.672174886012256
7.0568857402536045
4.098388967879262
9.61724126639354
4.310183220196684
6.2334546604158
5.351550970148759
4.991765320964995
10.393257451216758
3.458012144508006
6.783907177887262
5.769818098383527
5.943339023749796
10.395546072253362
5.132072935881364
8.035893046506171
3.6131377404988068
8.78376448014684
3.4729161741103964
9.074482692662478
3.3089447705734623
3.4761259785941863
4.347748347459126
4.590136968481494
6.093029731547508
10.698807943054582
6.101650895551755
8.508443963254585
4.585185006470745
7.7970171923086555
7.767240922946944
7.987635312927857
6.937076072938306
3.894661428419328
8.594199896777216
4.471209454365262
0.3923406493724418
10.888776827297782
9.542934447039466
6.6283943245155585
6.647562133239688
2.0841718203873474
1.479133110299736
10.595553315583286
6.784097578533652
5.021212441463259
6.19362399319492
1.9268814970383699
10.482859883240778
2.833614615957741
5.703864550331112
5.86287825124397
8.949340123690694
11.279493357457937
4.551460060127277
6.30763667915689
10.91217908581683
5.623193547976644
11.412510910251685
5.420457410869733
4.382117790673394
8.778334888659174
2.867837355025306
4.947247577264446
12.945574626838647
3.1299977599060704
4.8363850964658175
8.161125996193586
2.2804483418971517
3.352784038664789
9.424636402364351
5.990163423132054
5.860897651974036
7.035868327263229
3.5280370390016462
8.255820955343022
9.486949765154673
8.266679154932145
3.2704393138477483
4.521514067981688
5.008782625302879
4.741664002853959
6.207629288434392
6.2808285738355
5.249849369952725
5.9208483627623725
5.702041356612139
4.1737288094999
10.17969995854898
3.9534327453176674
3.212056576807405
3.5498388226398254
5.530685990238137
4.454153478907724
7.7721689403851
1.4231573894691616
7.446914943792129
7.041437719357773
3.2554952878910113
2.9219282778361926
5.163531671485431
5.2957642240769385
4.597959626160234
3.8215698276950474
3.101731726798435
1.8602148043261157
4.758077937250821
7.878958342674817
2.8571501298089235
3.4040039573610357
2.1103961872904105
2.6759445129745516
4.548370198210714
3.5493250275368933
2.661865035136157
8.922547449358728
4.020852932194484
5.179425776756597
6.3024582670254095
5.213358156860466
6.470242759890777
5.397323638045604
4.805780506982635
2.7228613391066063
4.620548429583386
9.870649835402771
3.60373699860862
6.910263085270818
10.47329798039975
6.436874100102039
8.684984428109944
4.025469954353794
7.5617200850038735
6.3323681855070735
4.149155212836068
8.356912279439907
5.849945144784191
5.853652008783834
3.6549670324822325
2.8795212391537817
6.169972159673077
7.864651172105636
1.841531903097458
4.3540931740241815
3.080042519954823
2.1590112784678985
4.179980039313786
6.2337579967340435
4.376954574373477
4.649522377532017
8.401434796020744
7.056685072975394
4.704827817206212
8.749934887351415
2.7908547812733455
2.783781970191836
2.4425109661054574
4.947508229907883
5.77637264911659
3.421327281137736
8.386172385103775
4.514542620930009
5.912578346012651
6.8372667646215906
5.617723085734025
9.307940362031315
9.211222053237073
4.422278347331929
3.2459995086427123
5.023826997617784
4.914788192910764
6.8498841906806005
1.572085607959768
6.4860326926571545
6.565898974278968
5.23586274958544
5.621510202808924
4.164658905723358
2.165176811173949
5.551860910236734
8.945179423479132
2.9598412708464084
4.9417539633847
2.092948040205766
5.019153196989038
3.029754727105415
4.873320762257451
2.2821711242483524
5.157757266450778
0.8939046884366861
1.8695932716019232
8.409169161816212
3.143063926549771
10.90046514738676
6.509719444009046
2.9512419353021193
3.1702615284636355
2.3469726777810846
5.391996779649711
4.247557940447543
4.71889689063069
7.0379641339173356
5.878882463015655
2.258587233266611
2.8003335660355635
8.70847626001705
3.131749293603984
7.955919424294889
3.9078881881539624
12.591069820219516
9.48008936680608
7.03749398772573
5.1499077831015505
7.490137833721467
7.3292863123473175
4.96018624963923
4.646898908612926
4.856979920572687
9.68415472180053
4.80962575741126
4.568478180285665
4.19917681054969
6.32303531727491
7.647746019563451
6.098445171815127
8.452412407916022
4.6987913625882705
6.4091232277484345
5.84317906892019
5.5291427763967285
2.70210348028377
8.91815599525429
1.8929851623678395
7.430557053518296
6.316031831006523
5.210420961673665
5.841565150628702
9.06166823839518
5.207219691537578
3.127434390934692
8.36013324766942
5.990405081011778
5.719149556664063
8.33160201133383
2.6169409795815
0.42463909587434795
19.63060997376855
5.864641907645261
6.895626343265748
10.043365936770654
9.09466774584574
3.595736084270537
8.694322689277941
5.1187037737046355
10.228768877248804
7.855794340400269
6.226537596282133
10.1885419247962
3.59241561781597
7.599210281247998
6.35213478748801
6.0738327093109135
7.5851805404037185
9.992542936979548
4.66667146559608
3.569958404892678
3.602841715414876
6.798453152272326
10.35857485092359
3.1252050478627567
11.822049093435805
3.691204064609636
7.209234156586404
5.763001465062794
6.869558029948874
2.7793243009609605
3.9142630106753473
9.803572526702869
7.737239232961112
4.810996538163567
6.904144923540986
6.59287178578869
8.563983327696333
5.399380575343292
4.387477519903419
8.69483775091726
7.149033475192938
5.045519362683123
7.3278198395072
5.3514675009341985
1.265964366702764
3.1659704052186948
4.549471913058654
3.0850926848735463
10.723542252648791
4.920902782335931
6.61150687749245
5.483664143834983
3.6262924312066827
11.618760764653267
7.669047954363057
10.344962462661544
5.051032130025422
6.2653991088182535
9.67655903156887
9.210645294021784
7.917371824049071
11.984086453767729
5.352323753535296
5.323168636449704
1.7951716574339784
5.357334901103301
1.0486603530857994
10.589265235393272
10.036207696227478
5.517007283847127
8.068040477556236
6.09871440059411
8.309795291168815
5.1190245640051115
3.7875375509222953
11.042808044878589
8.08446055308686
4.204377614845519
5.799222745977285
9.764234776671566
7.64412472859392
8.853209052908772
6.193667595547138
8.605760665345285
10.146689567989839
4.876171563660475
7.3466435303229245
4.361193424182276
14.555162393886812
6.178779501492641
6.093293482072975
5.00195068232854
5.901182772418739
9.830422896142313
7.406032266867775
9.164684138076206
5.5055475461655625
9.214906870400121
9.752250484907249
9.18398135786273
10.528282338687795
5.346254354435572
4.9188329427034745
14.532565327895483
4.853483780964171
6.315866000336918
7.917984341217833
5.587527375400738
5.489398866592314
2.5668169460010306
3.451284865863984
4.28843088733003
6.609622748072789
4.464335498088198
9.633894105978834
6.520568378750564
7.046452033023767
9.986407951001054
5.0858496518509515
3.7160775302915625
5.985199187576883
9.245383605907609
3.560941306928611
4.869834498099864
9.69931786488045
5.831677941581687
6.729149293938055
6.677995361269153
18.96969803397862
7.488712521984307
4.788745121485255
3.7225466566599335
7.336618557655388
4.037755511480273
5.80381697967651
5.398912306145257
4.798730802354774
2.6738383358247586
7.506897277884403
6.359871043278722
7.887437794662014
5.13120940416723
13.330097214674405
5.1548365388311375
7.398492166302272
10.145500401299659
3.3104525371007263
12.759677249395992
6.796675754799856
5.1019437038984545
6.306793172961902
4.326833371485056
7.674330661338616
3.9587594040821616
8.367149381268517
16.344007714210353
1.8848389186148622
2.273124473946026
6.312280951599277
7.057613360193785
4.705950380651701
3.6270736000872508
3.386788944727202
4.453226496608704
4.176202475819443
4.313000568269839
8.791278970670316
2.269180942553041
7.718609536452328
3.288742397601972
12.402960869766332
4.1273384611063975
5.2573440984653415
5.707644203662635
7.4754593724219
5.4351400516584105
2.85699951212056
1.4748911021532467
6.0386837063491265
4.403972191420793
5.221789696386342
9.185126519288325
3.2749073809992484
1.1755522414431578
15.729311814438509
7.659106926861546
3.13481615736709
4.58472573748424
5.186165768496466
7.806778684661256
3.32582829875597
5.346761604342073
5.684613115626638
8.384907417011185
5.906702165351648
8.933831660854294
6.1767889359654085
3.8677364253695248
6.4198268653829365
10.96766375269406
7.792533209847841
5.5404200522592975
7.655595445745833
11.179807638738842
6.08656079758309
8.37559773103268
7.880152762080111
9.554990132953224
5.961378220530466
8.35215628346487
6.989536678671214
6.06541877290947
9.8628487231293
6.711430352341274
6.316804428378285
5.136857713015964
9.450447810000064
5.979834463983574
6.130174507920177
11.741645130465367
8.462300007093228
7.005619080994853
6.451654989712101
9.747329842863198
9.487676605731222
10.894534291594782
12.161827436760666
6.382643518358275
5.1341278403439485
8.30479227983488
8.433115471991657
13.265859061356052
8.594805424593051
9.470062876499226
10.009670678454999
4.730235182193504
5.516535716679569
7.958256822771741
9.344979890059154
5.666951315911917
11.453884960747057
1.3934024470425148
6.840409124779347
1.8167834370505491
9.497985021422288
8.280394075080704
13.842969306236093
12.227186516180234
5.870969373657134
3.8681920042982245
7.132673416776705
7.098463230151799
6.306213597344678
8.249820889070033
9.85739173453475
6.766118238458286
9.061874633530856
2.474561271958221
7.185637147911395
3.284421486718616
6.4247610237118185
9.93139638212982
8.682811001707288
11.20564633667561
8.401383665566877
4.291128942628814
8.514179718307236
2.2443325129929024
5.713504031377399
3.6585076344616176
5.962041741038172
10.929314320516307
9.703296204081846
6.206487740104331
8.508294533210892
9.455102856308638
8.191331215742563
9.242851023089175
10.714443258786092
8.474505815537642
3.085358471286337
5.224329366281887
5.588450625013131
12.703024475829972
4.133230625405866
4.318796779235401
7.120339156069219
9.023263061536722
9.61555216779612
5.6041892839597045
10.47983332785473
6.880216452226349
6.9590137166440655
3.8421156433981496
9.121795784905856
6.582597053459181
6.5722620829339995
7.991087575958977
7.38680915581018
2.2101992326906448
8.838274156914286
7.1399164609807455
3.2012093681463143
9.24189290395712
8.867978066054404
8.640061196835678
10.942924342223352
1.8007714952514775
10.067986379874979
8.556008001403244
5.416171862787689
7.8550494107814055
4.4335060600904495
9.395503811122133
8.085283634829539
3.1446263552830094
6.757948797076674
8.849524398757492
9.424024985035404
9.23773013175603
9.298888641100318
6.372007268439359
10.53977326285214
3.545225864195028
4.638521699533779
4.991691190264113
7.180509252123599
5.6778945612548215
10.958955366106563
2.73544670032726
0.93361042464779
4.1602265163010985
11.682594168678849
8.240874514663219
6.493364386586309
4.898883705359396
7.778193720746367
5.7610719259501835
9.997371977129225
6.795309203407001
6.8686220296219895
7.298010783577459
7.979946165150867
6.687680309840589
7.612608329922272
7.5254727464838185
10.488605267894082
3.6281847144979738
8.515096848111687
2.5659018099643522
10.502202408306118
5.400427389419491
11.730277186794591
9.746494785386373
5.600951126612219
0.9408285137148914
2.831232268874047
6.153711530216715
9.38641101048687
9.08441291632684
7.741635043693963
9.31335697015021
9.527597997596844
9.104474855747227
9.706483042222466
8.932280064919357
10.223022103376106
11.758372803689953
3.4508376081714203
3.853710432891484
7.762846965720322
2.822635610646994
8.342499885668024
6.688363511536797
10.721258704444645
17.1209890567528
3.7217645214855124
3.6465281007911976
2.575008691903605
2.51168309347709
5.58202745201818
8.93340732232677
3.5355218281618885
2.865838324634049
4.067516813712863
7.945488814306603
1.9131895525878455
6.128174944201179
3.625823800278695
8.61329004291912
2.3701076312313716
4.09550453071112
6.004742603265611
4.640841949882548
5.0286869763819535
5.28703870776391
8.799926074617682
4.701612399780307
7.470476168024061
6.5708449331823875
4.439334030501065
3.2087944221753317
5.648391885800858
2.6823182295093777
2.6993920138732976
10.970331057713294
5.200980014812823
5.705005420733521
6.651330362844905
2.8251345136204877
4.105870930227552
5.093799670109
4.289734240957336
5.3218438478471475
12.120315373374346
3.949310372182076
8.330957925464828
3.829276072330567
1.9602165512154563
4.335995326471915
9.961368388213302
4.937791621625962
2.802858534486719
2.5525215219217574
5.187910915496888
7.440776427696305
2.6206552541466563
5.374811070416647
4.981746482010151
3.658497675162755
1.9724580883427913
5.749206280784345
3.69915612690318
5.304183237312486
2.580894858381302
4.325727013750438
6.242558606699462
2.9936024154335947
4.331879147493489
7.284032336657186
5.080031746135623
5.1935723878264595
5.556574763769878
6.962942835650325
2.7448907307471635
3.9656682575891824
5.9477078545191135
4.827377513280115
4.113623536333024
2.856883309565128
5.591233309496252
10.755272181827326
8.525943155264747
2.8611100870678943
4.028922911724884
8.276444809144328
5.272720454923943
4.516385206469204
2.6985628764029705
3.9393058369609335
6.3097755299016445
11.037983047971823
17.42508860700579
11.507353676265902
3.226186707008283
1.9555892260952439
2.3360486490982995
0.7227697678091297
9.26598196611381
3.0252737530070313
2.5503629685435802
7.261841098000534
4.74388794328632
2.404777683622524
3.6840771407680504
5.592732165385897
6.478405108221354
2.347419949470278
4.103447712891366
3.569303287805746
4.2643068965019175
4.788272959497136
5.734434933858811
4.411544167575278
3.3378424601801133
6.916884508335346
6.207231643025843
4.64221077625189
3.189763578818386
5.111048112881104
3.837220875836731
1.231966801524307
12.533431684265489
5.823360203964209
11.660506461617716
8.429714700584492
3.6284011494467925
2.5573314741630706
6.729171866929976
7.688280789197127
13.46057692654195
10.174656170460299
6.356305559545814
7.481054332757901
13.533728879451555
19.635414497129428
5.458173243487776
5.170572003388086
4.814640831530655
7.2319459484632125
9.355578886481947
6.085952235396614
9.7955970295755
3.5503427978404534
7.842975516744814
7.587133390661164
6.391844487383908
7.981822267061586
5.502790656748306
11.256425809514564
9.014190218347995
4.9249114523601385
7.464267361794715
14.260443111507506
4.888253900104973
9.391811025674109
9.304986511875144
9.052572775756031
7.3912593693435795
6.839624422273311
8.099102785636585
12.087075712773574
4.883842042797983
7.760504540267881
9.088537480540278
7.3665818722534855
5.791808011916442
9.906156675713188
11.810876455492801
14.284153701699632
7.989851751374829
8.856599074851335
5.094986611216377
5.512539670466727
5.675632735700446
9.95160120182882
6.050017144501142
3.7058813222229996
10.373391743264898
1.333322881072042
8.301991339683823
7.85289888564289
7.2008543878205264
5.66714258991565
8.936283696243708
9.728251175938853
11.182124357307329
3.016505035385113
6.661311068880746
8.371326657335313
9.35993651675519
6.578917274464791
5.8712915167868
11.073633924940562
9.740098767295526
10.268325596396034
10.024593995314014
7.2799597566567185
5.866524597058712
2.502654473607815
10.245484782570117
4.483339969858883
11.304010592979873
10.354936005812311
4.343320572198755
8.588034799416523
2.7857757242927104
4.457873613997
7.8635383710855855
4.863471843028575
11.54562385617142
8.904221290323068
9.967817665500068
7.731865500410427
11.074707295032544
9.736100230766459
8.991316060145452
8.295985911110904
4.503067882043582
16.654648083474484
4.624589461806846
9.72128099614731
2.0542976579206202
1.140633550346842
12.174985780095122
9.7689616353293
13.32045227242961
5.96068672140413
3.0485360068935408
2.4300203113162446
7.519203737026068
6.346254759895639
5.335022170825016
3.0997172676695013
4.3552314630419415
3.410308726438327
6.3169751250867066
4.820990691549494
3.027271702440671
2.2273878873575232
2.5053014187540774
8.113915884120614
10.094848546420277
4.266362375165753
14.668702947260888
3.297310353459773
4.84702124891767
4.608561879302663
10.63257889653845
6.49725773100165
5.190913886199047
5.059703853446993
2.804535052912373
4.753860364399683
4.226275127970329
0.9668403204547156
6.364530527284447
8.57844807859122
6.67153052654056
15.2833443606434
5.874506051741012
6.783248913739322
6.186319142104148
8.545562165253912
5.15545380693549
11.129857935672486
7.005491811669533
6.022847644954534
7.387957640490526
13.616638581718831
5.359474842493578
3.2511797790883197
9.518878168040892
11.300378011647455
8.793006963518526
11.099679881359895
9.731990929669088
2.996117537233921
5.122170953767631
6.6916602684262445
7.154234357515711
4.547072490183401
3.52591669243588
4.683353343224724
4.635883293079993
9.359418558242446
7.728268852608049
8.187854551839038
5.655367070225048
6.448755534217055
6.682059154072314
9.171621149266363
5.366060383173037
10.460756631143237
6.6366418519419765
6.322138187113836
4.373759701616444
8.7692985846065
6.210409109224066
4.955661521462616
5.865410554375932
10.339281175843874
10.033537227628347
15.397683590690443
9.742861870271257
8.364942609763089
10.283538708459105
6.914896102983529
5.965601726796822
2.5590717981551636
9.04541663157123
15.921964223299687
7.321312051656031
6.87256337718628
1.3481502425416636
5.396516916727916
8.438376936194441
2.8086046090351484
4.739624323893817
11.40245160544707
5.821858534918994
7.491721021253411
4.1001440034070615
9.48414266901762
7.0155102439532815
6.971474554733677
4.505578819773239
5.696826518650125
3.2182535313829757
3.519707262249622
8.405523044098647
3.819001634627861
7.187085494291081
8.881720007236847
1.7280825106383726
9.233556876114891
1.2222427041541932
4.7218634787825975
2.780009215859609
9.576055079710812
4.642655653837158
5.750756423408776
4.039420742817138
2.2172469296245128
6.2223552852776445
5.422062921890624
10.084081299770169
10.011828362280223
16.109681827229448
14.517320797855778
6.082306955216571
10.737629461236425
6.750626847963527
4.751603656793275
5.13490253871997
6.906965327945166
6.363193748524133
2.2612939775301557
7.602631764734651
5.769607004765339
7.3619223960334725
5.690070701876913
6.124833769949188
8.990271994888927
2.4117592206853775
5.690070701876913
8.891678547499719
5.098878119862732
7.688118754222525
7.668169147169519
5.731770166824662
2.8844643476518046
5.859500689344318
3.6874196969568307
8.363983401573263
5.14085415684538
4.0247620947059355
5.636495884534481
6.827428868775896
3.422865015295352
7.200794151512108
4.404958996740195
4.340163910200359
5.1069770315329075
5.312640475007676
8.802067928391171
4.102217711596324
4.777710115447706
3.98007033032305
6.031160211818291
9.928283578547173
10.021443182273657
13.368581623144722
9.225872746310763
7.290584735608316
11.2060910616588
8.816379534054459
5.410951384561933
6.211924938428874
4.759732909060815
3.9912790470496553
10.209225288064284
3.5925373514076564
6.364725425610922
8.015955971901729
6.132201548560677
9.146215259250148
6.990541784120111
6.3438141735502525
6.513129438871178
14.679820521670523
8.44701179670805
8.920995583765007
5.983481406728556
7.122113497468845
9.03954548708491
6.648185937854207
3.7291470766075037
5.708770698022048
2.487685114065237
8.259083302244752
2.219336916207392
3.5129832854762975
5.460371393631556
5.487953536853463
7.946036535767389
4.519299874979011
4.849969650014404
4.781190307281778
6.342470189847876
6.427049870853943
3.3059382760472698
4.803653142370387
6.606371303071809
8.170322451942397
3.9858561105653947
7.437473308245025
10.062290213741887
5.16921905726554
5.426575631008744
11.687192823315744
8.77554299939058
8.126586446377475
7.18604466023718
7.734545543546881
4.444400565410963
4.466120113268168
3.9445957009789403
2.4555413795016143
9.008148993420438
11.693808109413332
3.321828309196966
5.471587449280402
7.895864268367679
6.214616350775142
4.224970075367888
7.548905126289778
6.0182035919085415
4.6233863647456515
4.050479040857897
5.022417170653282
5.077524708812079
3.738015794502541
1.4020903661447572
1.0603309573553235
6.194890503297957
2.6829711189045615
4.312887209206714
6.770915847328874
2.1606145594310724
4.223466738715371
2.939243823884162
6.491050995523718
5.487829589267944
6.909252948550433
2.516182054053021
2.686982908220131
2.6296030575770764
6.516824519796247
3.234138818027895
5.59608668575711
7.397932361774907
11.476210633971792
12.23573273302654
11.054339425954723
5.662415977472734
11.336435651809262
8.740267460025926
5.674595810699932
10.171123949538401
15.243113905969956
8.047934975518455
8.402495868530606
9.522616196306354
15.124057559014927
6.9547827822979915
2.1022469619369013
9.080899330319411
8.016650627259972
10.878477342635495
5.674729997441218
11.607001812377769
7.899655421089907
6.738722661530283
4.89857126950521
6.481175629648079
5.9278211114177175
10.959618626539083
3.330255676257177
4.762802111818831
8.30996398361508
4.573289785091751
2.7093809697482487
8.68528871798551
6.384718761023006
7.413239990730349
5.577512831889015
4.73485531501998
6.562529080231488
3.382550378113844
7.0146913529877235
8.271660753944339
7.967986775547426
7.471029348049328
6.89853612493732
7.109964328258469
6.9138180540107665
12.403141947548566
4.770936796256913
6.0061403253568555
7.133441248255868
12.681531350248397
8.710618360672404
4.063604550523315
2.275642576632066
6.351991283034285
8.905994656317528
9.628509230671726
15.034503561694889
6.821822876977459
6.773595323012579
4.701140638194245
3.5515125885224417
9.540251769757697
6.9709108756036215
4.458835822872967
7.819247903711416
6.572754667722798
4.354369509695032
3.8032079691862157
6.302839536694578
6.042234610556814
7.642694796469728
6.274492063370979
3.111862013321417
5.18587262517509
7.8309157519864385
3.2801466273490565
7.03479870057186
6.383711444470932
8.762462478757067
4.603874308899706
6.277471649472622
8.246620053292489
11.410399586896522
5.721563627646789
8.311399422821246
5.911128961903531
4.838282191821648
2.535662709499328
3.1913609527424294
12.371830094168084
9.096513953019025
5.973015690382921
7.962748726499523
9.283536727003524
8.213283445984628
2.8236978936078168
2.265449847551829
4.551097895526475
8.268977464657295
7.605618113042065
7.087989368367979
3.2344514365306667
5.406448978179683
5.0009246442608735
5.002119378793429
5.411630796637974
6.48102558515653
4.04618445179989
4.692936836751797
7.005915408727062
5.232810946724436
5.271659657782691
3.3599016013158844
6.185084564040291
4.142864553186682
4.378525805065156
3.6236182165334108
4.352340640552566
6.9061382212086135
6.723610093605203
2.6320669304652893
5.503709025218262
3.947434707297739
3.6207288201197496
4.9477759635248395
3.754658072199641
7.493504924800303
7.223263681064776
8.161797316869992
5.124681381703738
4.702228541312011
5.665990948392545
6.298482356919645
10.600517691179387
11.532385707164039
5.756406286994783
8.20686277845869
7.721922800419385
4.12462321189264
4.73831160591169
4.7194466388717515
4.941742922388781
9.28860915680461
10.891034892347333
8.480766450207737
4.942297272714489
7.623302387914008
4.867532587840172
6.895476301820769
10.130970752033859
8.006056805571207
3.6969321814308644
8.145700594966645
5.78327598731514
4.438953578195848
3.0375065307646483
7.549654366541521
6.817158035454056
2.8003289645717397
3.2804094764226397
1.8685891255592615
8.500419647620797
7.054475497109757
1.409967622177957
7.559301115316038
7.127685051556748
4.8343890079613
10.100956182499843
6.462533646716038
4.2673342805490915
8.34620646605945
6.909989374097123
9.761839677956436
7.54951682684088
7.550911900975932
7.463860519073469
12.025480348740336
11.391833563568182
5.226391544315219
6.379577037514263
8.339278212778371
7.237754773294026
5.009761346745864
14.47441191115225
7.0979416960779185
4.363160734033288
5.780177231037353
8.262411096190553
5.16960912367661
4.621719720290922
14.378738150967258
3.0545964339194227
5.063464310438652
8.479415444281335
3.9506531896214487
3.4436761581055717
4.796599546411105
4.1428941277643
2.052680380929118
2.8769607010426506
2.135437517218898
6.1168589687937525
4.401105141421271
4.226910181956693
5.1158352646924135
2.783950684811418
6.628703712272367
0.6872736555091662
5.326950571516189
2.7929647002498283
2.72954716692295
1.9948352322048937
3.0864279155588386
3.9926567961630406
3.342357197159904
6.1363531687739306
6.833182720538718
4.448885582489584
4.148986893469349
4.763239775217457
3.5140002909849732
7.544628279036438
15.595613464605295
3.82075169032458
3.5173113987291167
6.516605980004655
4.983604035810012
3.4007908775185127
5.707474694885465
5.5617519383458
5.680358547060791
4.260113838212233
6.440512422457733
7.204806334077714
5.696334112940422
4.839409362820449
3.378676549018293
8.623470517330283
5.408911508285235
3.7814394010792918
10.206216170969993
6.87751781903976
3.174957071969903
4.347992733794891
5.514978147588358
2.905222304494631
2.6325846350393367
5.898657137953707
5.855755214085967
1.2943387492140832
4.76693610138357
5.251939183919127
5.674954972641114
4.623430587491419
7.1740624604441665
2.425633296005254
3.334385257286582
5.015289094929871
5.696541085681106
5.408684615243529
6.706292643178846
5.437910164508244
4.556852339337694
4.750216521397046
15.798808621376674
5.615752721260376
9.02997935983719
17.355509598384756
5.272615008461856
4.038209479250671
6.086800227864027
4.484634316953682
2.9110499460301584
4.758158382842051
7.475726382570036
5.784645854337757
5.943834475926182
4.724059075994636
4.795891704215653
7.440679071346781
5.35451992276942
2.698423223863475
1.5959172014669163
3.2730473499653336
11.263926849629938
3.3922705355561176
6.758764476737483
6.731359507098872
4.245630774837294
1.5687468042215065
2.7574264391613332
5.144055688112484
3.881188200483246
2.620968661690039
3.119112564790295
3.6734426900513095
4.617125728805515
4.515084219092588
6.586555866612149
4.249835909208963
2.224538114468207
5.636052501397557
4.782570017749989
8.02945313378323
4.327298726927207
4.566393706211846
6.365263312958196
17.16306757538963
5.510263896887038
2.655736866148234
5.980342071930832
8.599417137772635
11.793842504157668
1.9776866491014833
4.500463624169632
5.9221973777834425
5.207628426267105
5.558380643943051
8.165963119202354
9.407669620697902
5.6370931691748725
4.321332566945072
6.933959179030794
6.413662148341947
8.056926119641494
5.518904284397829
4.309976477581796
6.538108715389909
5.666760169129747
10.784182788253402
5.5934062346139575
5.169368488805658
6.650355926901732
5.018796817881365
2.345965691147864
3.9482844721003034
4.862930369827351
4.888852953302397
2.097853600239131
5.099004106524645
4.456776978788688
4.547723481437796
6.962640895705666
5.38035417322863
6.570548592395782
4.486962536060056
5.296389428479578
3.42159206957494
7.791918110389828
6.8267612419166674
4.638711444011336
8.509055751443166
5.817572652430417
7.189048197418379
5.827134060321726
6.62489887843141
14.77948216755522
8.730313378556202
8.31290749695061
5.4093576799074725
4.813663031624208
9.005445558095406
5.946173420938032
4.848726804172184
5.367012227897526
8.107447893853823
5.589844551587667
4.25673858368882
8.643816015061947
4.950845086424738
12.074837346131531
6.984804091943222
3.721632814013855
5.323462908786428
5.439306145527188
9.035280966625763
5.2300396417167265
6.7947591568528765
7.113801280737173
6.471436472576773
5.318874579621697
4.488852597773876
5.477299877526459
7.831631778014356
4.7707703051840324
5.039616327205286
7.034022492036099
4.836906430577464
4.882241531791856
13.519076221477148
2.6508582736330957
6.598072562453206
2.3325840533904247
4.739426357847603
6.75532789256505
7.081101109001365
6.749377100790423
8.047437075687268
7.28408100437929
7.249245454579368
4.052349961766442
6.7960013290997585
9.847481203091947
10.17268660591027
6.486392011299157
4.8322740602370216
9.339663833432152
6.51836998318648
6.079245202420925
5.575453480325742
5.9209091413717365
3.8643281555936237
4.71164883463168
8.339795467230934
4.134622747663264
5.763106842460254
8.365523512981234
14.576658429171035
6.337662719898725
7.083848505901189
3.0358000332951343
6.887842182889159
14.183048091733216
5.154521409014184
7.1125683782884535
3.055353515427787
4.5516664310597355
2.927620469532433
4.516814567904752
2.8965011656184507
4.988263151878907
6.601089167932367
1.7664117466601772
7.802044972113685
3.2238994897275273
6.665457485148655
5.749691017679672
3.477104571353719
4.087005110264723
4.645287746749798
5.24070929021238
3.1677880007792676
4.369004921871952
7.595458657723621
7.3096875537122346
6.0282774033485635
3.831522519961756
9.460146500396036
16.517747982889126
4.31504718654364
5.178222336900702
6.3427890640056
5.129467820280521
7.256255937701496
5.5304979670197785
8.941515504042027
5.553218953664804
3.218645001821239
10.09294432706602
3.5436343597387663
8.465800985178824
5.910731764714824
4.936740393461736
8.830067215171878
7.881679945689523
3.346561101534761
10.309464749370989
14.69221320797675
8.647937302599397
7.174691339034634
6.870554137556518
5.214056118074212
4.708030640167672
9.78622947239946
6.281712414140331
7.160373913331178
6.187951472798977
4.320515297302952
7.445194011451601
5.809531699560167
11.947299280994454
6.257386725234378
3.454695087556372
6.966302471978408
7.395232852051623
5.834986065486185
9.458853965193564
4.647190266081752
9.422248897973262
6.270070148795828
9.720970271057123
5.256613094973068
7.744033632655909
10.949106505337339
16.308004604129327
6.665506703614672
5.529962428706271
13.44141776252282
5.848455501987428
4.561182898732381
6.449165281315258
3.6103962201459314
7.8904964878441985
1.3947062420717709
8.778250007237045
5.11805689017679
8.232211441783516
6.182543098504118
5.602939562425541
15.950774331874545
6.219441438731686
12.838524920007114
2.200557675905419
6.3793465174765505
9.083553143147668
8.343518586546079
5.992624773396595
6.790677821913211
8.178774286832024
7.804566071361349
6.25461966870521
7.7632371746755995
7.4255171934923165
8.34129059303885
8.445606026350458
3.1842814580178276
5.5962135099565895
8.49092822273058
6.895832140364094
6.3789517531020286
3.079298226864816
5.08942907370588
6.733444954115241
9.253644460323244
8.27847272158395
9.789111885955291
3.6617158962500924
5.57441359161103
5.3891661792105285
10.223598544744116
9.248930735386582
6.665516859984166
6.132558708309477
6.11626873303688
10.833156017018633
2.4917044406188635
9.583080997635932
6.914901959189739
4.999932098308663
1.6466579288912875
10.705242245491561
4.91224448185108
9.18532602474041
3.3116471576802917
6.2846901925488545
11.628050054797189
5.469329263785559
8.4669149660919
1.812442345981386
10.816783072358376
7.183250555563537
7.638416471655547
4.397159209582951
3.8036573052478633
5.597024729245334
8.441259646705058
8.17964359482008
4.739862257081748
6.953515489187266
2.7836358894562356
2.8806362785700768
6.55338038788109
5.040794476217609
6.252329004352765
8.191355480061517
3.754077565918463
6.228793519962273
4.204788827023923
3.184379044233539
4.834323170600557
9.192302910627017
2.7475926121445924
7.03857684114141
5.569661293667725
10.212325445897656
11.796854610783024
6.8157893433383485
4.043668691596375
6.74120250482521
8.808290070152848
1.6972544355453134
6.56112868054191
5.035443839923757
8.226925023185082
2.078527200547598
9.659815313994939
3.9874396612845957
7.785584329508955
6.864335687728813
5.066594633410325
13.97506359688505
4.668620929916785
8.388010451511645
9.77314518341069
2.2274381345505154
8.689778304432624
7.808637340405592
3.3853698904735596
3.3912466986558005
5.204011577594608
8.161441301393237
7.8045669990979984
4.197830677227104
4.414967614292259
2.3369721549277047
5.0805071875827
4.923474147514677
7.2202837266585895
5.90952550278513
9.159802437159478
2.0011406578308564
6.305316346633868
2.4545618617041005
2.9713708769169327
9.29747603130146
9.277680616803808
3.442733085086518
7.896800358673536
5.41529263514532
0.6139920817967186
9.676438518905332
11.656024692578413
5.730888313915161
4.788894965700237
7.6543742304890845
8.597358286921677
4.298935031063601
7.102859215288847
5.42906521979573
3.8822632782378537
5.646543717723389
8.916366876741622
2.433566016196127
7.573756425310161
7.248999409469731
3.999028628679502
3.846860834065987
3.6475308868844007
8.92626800480077
6.690301314962402
2.1068901298669322
6.362764831752227
9.128980474608758
3.63227547614882
3.036591355498904
3.6605815788331735
4.436522331480923
6.760575247168028
4.573119632182124
2.013815020055889
4.204115214013289
4.188069134051873
3.346387124112533
5.3136573339434285
5.0415002118705035
7.821065695961659
5.233302293497909
4.754909171530558
6.226581388044785
4.983008710454437
8.911056164539463
2.3903948307084195
5.003307436185578
7.036110058124142
4.7121647532051085
2.738732686803365
10.736153145732809
8.509502198349693
10.808061557918213
4.217852509100545
6.6905072425334655
8.454685056668213
7.831455875766243
5.595169483631168
5.982194451021172
5.529314537331483
4.863942741527382
12.392158722122431
6.616559801859973
9.24467251236505
6.135836192794125
3.741524113038215
3.5151180213726163
7.535879872288028
4.267756100956231
7.848394784719078
7.135331716882125
20.770972456308833
5.7526051712469695
2.889920375299083
6.254568310430228
6.59947336433469
4.664916376977402
7.827196132871389
3.3738745793887306
1.0240539941180293
7.730428578096263
2.043153471954098
8.857437932084201
6.26151566143464
7.897614414851501
6.4054351156227485
6.565332883015654
7.0874654462599835
4.7424224212819714
7.846893856733214
5.015461047920157
9.617750866767507
5.587723724939173
2.5664779170445042
4.590759527436878
11.901491078146272
7.407575308314765
5.97890573904463
5.000144835219313
7.179174102904206
6.136756913056779
4.834630193535505
5.122977201715759
2.4504524659705145
5.9487922129381365
6.8056706768277975
8.26883045193559
4.992486416311814
10.716847626993493
6.1944363968271805
5.613245278887258
6.352394521963823
5.512701595274449
6.825220097279851
6.958502310582389
7.674963222328332
3.306121565808712
5.969146733119436
5.454683352318496
4.107465790850038
7.083752988920926
7.360779063605737
4.747723734033433
3.8865454544833526
1.5809315614174606
3.0251737585230023
5.542297913437
8.046004792112981
7.8219572113015925
5.401828103218482
6.83718973737542
5.791365804158546
6.0011049806477725
7.65371985680987
7.121865463250379
5.221132010281362
3.985334234957409
5.26426074946074
6.4226204699720535
5.11341745509419
5.599548990351456
9.05669568749103
12.414049992938391
6.830336121173347
5.615187657807366
7.92964750225247
8.289824598601742
3.266243327604597
5.165259835991905
6.314185334153716
3.054603987552792
6.146021160350553
7.860546449612578
9.034292942296824
3.638718423391846
7.644166044941341
4.34461454235268
4.051601198409059
5.192799167435603
3.7316776450221534
4.661972647547033
6.52690540549012
5.398047404638494
3.083021422347952
3.3047231050886055
3.6266728515346243
4.689375282298193
8.62488975854681
4.557155431430741
3.697624653488496
4.3772690785568535
2.230642408866841
4.458037938619
5.91253629117261
5.330971360345967
6.997134123395722
4.838700846979248
4.862523876917696
5.054795566529408
5.063011397208017
5.734809226460545
2.7056084938855007
1.6660426368412529
4.833317459629994
2.270655789104411
5.235601757556582
5.2173623543262675
12.103256135048142
18.92782866513026
5.090269706468356
4.983226231217107
5.290327347823102
5.83636798042022
2.86501340582702
6.819180067170181
2.9587006908547995
4.696466017191333
7.807026501657504
3.357587785983444
7.954846976813877
3.412775367202011
3.9146745056359573
5.690480905013642
4.216718134271427
4.335810083613267
7.835926231558733
5.427848308015377
2.713492480667167
2.776666794637544
3.5989138521317607
3.9631028438547453
7.420145615003626
2.1739306967871226
7.193167057441308
5.633358693594632
4.774055681400923
1.7029400647120947
2.5910331189728186
1.8371728490752794
5.380601529410218
5.235291942633898
6.328980027325073
3.7015153309200595
4.677003178056935
5.698128500903302
3.737310525898684
5.234211354073154
2.930501888858085
3.061365256051873
5.060361184777867
3.8176828133140974
4.406388166264909
5.996912156856635
9.29437001099495
4.543266489006976
5.932979125041794
4.54878810573802
5.319401007205684
4.993405212917051
2.720049027971884
6.636115798952766
6.8174197666489516
3.79728019144902
7.649072297190638
3.663069201646268
3.093768532437497
5.260873112518171
3.554926563587047
4.4868000976412485
2.884730977426139
4.178098190777841
5.436164839952656
4.172167967827284
3.7174178640047777
3.5198542939806656
4.63237881104317
6.6165301968990935
4.281428319178255
4.706155196858325
5.0023240888412825
2.8194410421581533
7.776174554749849
5.34609048225427
6.2721710297743165
4.666568219728202
3.499269721196945
2.893984567108965
3.0089445105940924
4.190540008349541
4.269429503170998
3.873418567190732
6.8660106961441105
5.796039299463269
4.782603363132403
3.327196513777713
4.595928289780697
16.858947099998407
4.15502664558401
4.800925549534174
9.42837995958437
4.19792812010238
4.935253679172033
5.915143660136496
3.5267585377416046
2.8870891222499204
5.935933055377705
4.668194010422694
4.515759104256783
5.80515648034219
5.911548871763967
9.22086469239913
3.3282148121076345
5.515384714376543
4.887059242825814
4.410794853043403
8.193994289893975
8.1576323201141
5.581004206287022
3.5289545144375083
8.466742598087375
6.041166915833574
8.442388333737405
5.991953397139159
6.211089312876759
6.937874442701093
4.131555610175081
4.551445622899579
6.043815358730355
5.108697886541681
2.7590573845288184
5.130703430624525
4.249107828026562
5.119565362045425
3.89524363083114
3.924244839642353
5.651163791222695
6.057851914612866
5.391913136855574
3.144381320687537
5.118607659016874
5.8721578270309225
4.17477007755751
4.911656268187428
10.10991081963881
5.110649954629675
7.020135310314426
8.257000108984919
5.083769212922529
5.879881537808243
5.236176671068938
5.980890353335082
6.405339891428605
15.831299976994822
7.645777944488817
4.843202781833877
5.334803292629059
5.16916393845167
8.165335699805537
6.209617485832383
8.511088214484184
3.6659943788337515
3.6849093052172437
5.194200573690828
5.5877243840221755
9.649170163155858
5.807657083202264
8.525584473687967
3.2548961690668365
4.084085687326665
4.713009231245899
6.625806333472501
2.751242186901142
2.8680155524203927
6.256398182946931
4.486119155303891
3.6733208489319855
5.323719320996006
3.961587478634482
4.895910285481766
6.015842673311541
2.8409184802361835
3.5134814303422592
5.163637076691291
7.59688342282767
4.625236152945081
5.551899752967888
10.105895626138144
15.316779711864072
5.527166715461136
6.19169563263608
6.553512737187391
6.3569932914222775
4.309178609824963
3.8087353044884797
5.495716738742245
3.7133461388539293
5.435197568818092
7.436620193284119
9.516422864245891
4.505738382852835
8.609627612668278
8.520030493533756
9.195249911788967
5.334624596637012
3.9136841050767606
10.214406838246067
5.138197798671591
5.047890364313716
6.2972925149571495
8.438620780980063
5.7558412490329225
8.458133538534796
2.118720287930392
5.204853699754221
7.724891856336165
6.9533855085416105
3.8926266725085323
4.818008021402842
4.850889665683045
3.4208966817719126
3.508891384986604
6.990952199363719
2.2298850388074167
2.693296963389765
6.9338107753248055
6.41939621566141
6.51897453583225
3.3906889580210553
12.703812796535884
5.25093809641904
5.964525255356799
10.249574389726305
6.200587547555171
3.539300257132223
6.894606849761555
7.04316801652641
5.676368761926916
2.9410243719563747
4.650677058048166
5.0415106240338705
4.155458935646753
4.008843115537979
3.7368034205833354
5.795826973755264
2.487237666355628
9.059494553795071
9.352639293099699
5.413859184021959
7.909897225958445
2.6029668158242267
6.280712077390855
4.811344658126707
7.11346757669595
4.483642729302878
6.6812883428569725
5.939772710192272
3.704435918578955
7.423142139834941
3.45217158871067
6.086097526607242
5.27343095905974
4.149557281177222
4.184404366480697
3.339651543846142
3.2140907250504704
10.784005079047471
3.4102820361975055
6.067366936985087
5.70141647994126
3.4343762228940884
7.29039580289664
7.012606124039492
17.617542614523327
5.308832295627258
5.378705204196898
4.677550993133137
7.6386475038696275
14.735073962353548
3.9552502054435528
6.32850854310943
6.978797042808394
5.390768436793406
2.8590460964069013
5.017814943668399
0.5728234637730247
4.859059473055548
4.875799335691473
3.179576664340265
3.6432682221133565
3.5851653554486207
2.5920550077260778
3.471984481916067
5.8928973753209215
6.2202167826919075
5.787422045777523
1.1488458157063444
2.563736761308813
2.8081237155064205
4.5480837465580075
4.539846719157984
7.50322116873735
4.911593819361144
2.2925293183846365
3.4896543588386173
3.2072018016486767
3.5404232790506165
6.420370555506399
4.9607791570649225
7.6092296938604616
3.03284117511642
6.5102062140466215
3.8683634161131337
3.352786618581418
3.383253500538832
3.055044187074899
3.731930133363983
3.6169234878594616
3.708841627034807
3.224529180335831
3.735847055722405
6.119641515909089
5.0398232210674
7.726172490878362
14.873878064431562
5.274037672065102
7.023825902106453
7.899929010681952
14.714032240018419
5.766547545631268
8.3031594942187
6.546425505026113
7.057437501881397
1.7427401458834122
3.648685444855577
5.744222164896861
4.628902297242649
6.676902177957169
7.056054096440187
8.316745454524948
3.9308622690626422
5.286616104564791
6.890306797325477
8.241575265712823
8.145339735528662
7.580895045406864
7.291947427706061
5.753638493023744
2.8164994511166705
3.091500442583095
5.815203297950914
4.895303922621557
3.874209700778443
2.136719500360149
4.970919727232896
5.81315963377417
8.540849797763903
6.910672440483126
5.841998348868081
5.993773304666277
7.665111190367597
6.291945062906745
4.800385557845382
5.769903081950908
4.541240581129196
4.6819273405517805
8.437720930304762
9.347254395215302
7.818542160052481
13.230197162928821
4.556766501865673
4.855025908541217
9.504095437659704
7.058530933903298
7.4975136334453465
6.555636950019969
9.773475139248498
15.012161568072326
3.2060616746055057
5.416745923609655
5.194339645679067
6.155078721252488
3.2832016289422317
9.154932206347045
4.935893533211725
8.47509888657169
7.1136626928105535
6.401829761768607
4.21006578491549
8.017611747293447
4.467027587871957
7.47272043902255
8.762949089957434
3.061911033132276
5.930047796950128
5.815203297950914
4.064314643581307
4.940176264176211
6.43975487292854
4.34336118579313
7.344078467571538
4.3805769806559915
6.290723161311988
6.206983786054306
6.01179437638957
2.1527067265035535
6.25816067222092
4.400230141779971
4.756467617609657
1.302304280898356
4.9091395645907046
8.964462093625123
7.860300425978888
5.111669372921024
4.890591111155834
7.056194166045712
7.546671717163623
3.8016069087788535
5.392913741905603
6.445178444933387
3.6555154365799125
6.617584334621895
5.5939811255672
2.8198452016584996
9.566521847727849
3.8858734356148843
6.219097618744045
4.780146372582915
4.943710178994864
3.864147356643048
6.1743808754961504
6.431677525957419
7.456808178949762
3.9155490629083065
7.6278532122111375
6.577361744995412
4.805605178970198
5.839643925456617
6.571097660793468
4.7914720719316355
3.504795331540965
2.7631749812461504
4.564442763657531
7.315234490244379
7.979522920041818
8.353203916945988
4.79263545668012
2.308979128923086
3.818307730188937
2.1440166740818456
6.410981249298003
3.9015215823089817
9.337684999459336
1.888362386952814
5.185316909973628
9.497312883353912
13.961461940985103
8.52240322771575
10.889704694833686
6.0907660737609195
4.320649511131091
6.349176407731473
12.838581257185686
9.314698191677627
5.890024312550117
3.210983217463206
9.310374365675647
16.713317393008097
4.411103134124546
6.602146333016307
5.490283686190483
5.700904695042451
1.4653617118069557
6.636944009392996
12.233528538983219
3.8305995445560574
8.305273140253572
6.904281817153869
5.131557769676563
3.613419213400068
7.361112884279546
7.78316649174655
5.10087719964088
6.49889856223838
6.15295929211634
1.4266710124576856
3.9477831299762336
3.6326609242876433
5.999448329579296
6.679232393144287
8.822476609244271
2.8160102534631406
6.926332179209673
5.041411757390076
1.3085219469393912
4.94517367983354
7.363560152348358
3.78046080518581
3.10435905962993
3.0123862423756766
5.503090738221538
10.03529865790874
7.127335815489991
9.29550565834699
10.778765943862124
5.575297296901586
7.634102846227504
6.918238899925509
8.553106388493077
6.2121775333629605
7.141473264189495
2.885781213468723
6.381226716517443
10.333651135160785
2.531693337501408
6.909036894736645
3.7278622707868743
4.81215677416796
2.8834610535940306
14.583860551454208
6.41692700360479
3.8748917425327822
8.678643471116454
3.686516961232844
3.7601495321703036
3.155047752370253
3.9144009732740654
3.240456130357147
3.9743405338100217
2.966032392825567
4.763848702618631
4.456228534388589
2.830826845483545
2.228807706551279
4.8867386112737305
5.413235258182419
4.4051346359797545
7.757181555508292
4.945656902366545
1.6968178391108169
1.9826174024305698
7.824050388003709
5.489164685513182
9.051805643061044
4.002214720088218
5.508474427638344
7.176121048060665
6.738691274852141
6.220937976888704
6.656812135542441
5.145941055047795
7.562951677444047
5.835007697879144
5.213581490681397
8.727199420112532
3.8177157790891405
2.723002685164718
8.238082057528372
6.174312510041905
2.6822985928805343
16.15951572677445
5.985038694524263
14.902505312270597
6.55549570816372
4.087991415710249
5.7675584080054145
12.224630032627307
9.912028342306447
3.4968823676279177
4.960966609080776
3.260831505576749
3.297406909650964
3.675041272641898
6.026586382393881
4.589083800234431
4.617396639669824
4.562842626570172
6.980978338280256
5.999461593547564
4.964331949962006
3.9438968658824143
5.399153425315121
5.722923974166542
6.316700552575855
5.34180791116479
4.465911936945412
5.63292628716779
4.54520946715772
3.883190104712967
4.345283173309494
5.561585323569815
4.522891729291559
5.436795054896347
4.309860087716708
4.652533930888079
8.081900314662931
4.825737321257076
15.425973817450265
4.9694516879053205
5.904727532432843
8.924257647811206
3.3216444490367896
2.268732558863832
7.856374242398339
5.855656116890895
4.13760318902539
3.0490067876815132
4.40856558263035
8.188108410559334
6.083017491645545
3.996792133200971
11.068462129576663
2.152736561036295
7.243796815762857
4.995794511298885
2.755387454252947
0.9501880744751793
3.5412033636730493
4.284272814247752
4.335150245337978
4.5811186335388845
3.086363809543629
1.7379081297768955
6.278166174201769
4.392251647979684
6.0321435673481725
6.451095768234424
5.158008605197235
2.3119592687219397
5.41878686387298
4.650443743613502
3.232051524190763
1.961035143516024
5.84567089540442
6.368867162909997
5.3886877219307
5.464384604108522
4.436581930623412
4.371806249997949
4.208379071829238
5.960995064609133
11.18198722530999
2.6313672343153858
4.857221101786092
14.527889309502843
6.320060948367184
11.54280332109752
5.431832376013334
8.851410261237723
10.326345150757719
4.3088485607718265
5.476257735451942
6.676212604067259
7.628933086817098
8.98492895482599
5.44434947513693
7.041060221599735
10.848735235364586
7.024496188857509
6.10495101629511
6.156948281260302
4.650572274267443
6.501763214668608
9.009492931930938
4.1912731742730855
6.161827036483395
6.486150490485105
6.280813477534631
5.19765290330649
9.176097994024564
3.1196892517936297
7.659889038759912
5.747818162139856
6.115141861484965
5.350456136178406
4.809745788243807
2.4011149925578135
4.314997866330444
5.100794708188737
18.723620555212033
9.08393075143608
10.705035811017183
6.81786760343206
7.729296279338924
15.04286746361885
6.5996048593171395
12.14724575886311
5.869122126517685
4.606657879017195
15.22039656169353
8.831216092469068
5.430947448511254
7.426410157816179
8.462391426450816
11.906901939398
3.932117894569315
6.008109440653192
7.493606148915298
9.708359007471485
4.569697685946708
5.54908793849294
4.983072156160385
5.3306656307302696
8.994079114031033
9.940409122782551
1.3369547471463286
3.7736905417851188
6.826594556438957
11.47619573531092
4.079313144206179
5.159917276660664
6.193677714302626
4.312713802386706
7.468200305524902
3.431922290073313
6.700199676924594
5.731026211056243
1.8916413365345477
7.7627977168526865
5.021000106892143
3.8987004545641972
5.381074292207451
4.503766036270364
5.118118502450387
9.921039134953
6.794765165685505
10.7002730384384
7.155891159365551
10.871094871874224
7.969062736655986
6.729246005062103
7.25538610357683
6.470091870238097
10.518362570647442
8.119540416144366
5.4229808926781224
3.3843559612362095
4.310446373697001
8.49878639465511
6.285236798368714
6.450091591863915
5.612998752465068
16.208281627734802
5.680289661800145
3.864364950335507
5.064607981615331
3.346664043332014
2.0971145842621723
2.0971145842621723
1.5086715627511988
4.676185199692818
2.7406124613373612
4.055476037716059
2.2377132480925463
8.35610579785396
4.386663189886685
3.5549805694351204
2.917978371454437
3.2702389314968237
2.571390542788231
4.01903632889217
1.3615647325651365
6.606951407758384
3.3197177246760448
5.213143262992533
2.64769311165855
1.801013447853107
5.269557232621597
13.798965327742168
7.178951176105715
7.543809161202397
10.709034176504376
4.0518419150517
6.131826303382087
11.734979564756923
7.932628890033912
7.914148775977628
12.936261576195704
6.828147358057676
6.380109064393216
8.733521042984236
10.14098526371576
12.046757975236376
5.381670068097939
6.723918491026796
9.350045892598917
8.282684935161464
10.387789533744433
6.943847295770046
8.979900339933256
4.999493390084709
5.9605085205754635
8.62371693748989
7.468251960576397
4.08393794103586
11.513194537926163
10.181027575944347
7.253832913666894
2.818189717658006
4.554513172613624
7.4859949220203275
10.96634478769159
3.918216428336637
3.5972066065964046
5.90272600027524
6.285336391913865
11.159578273775262
6.180927439998409
6.351760482639361
5.8790107888383885
5.2724685882704465
5.679160752766228
6.888680758758484
2.550202266313447
3.7752003533728407
12.69108034654755
8.30703831738128
4.2830239525316705
10.731286150050476
3.7419909610266275
7.906969952255961
6.433260260369154
5.455265250084332
7.699988017242375
12.156850282317214
9.629412350827044
6.132193356180815
5.939018833578934
10.744781571349234
7.262848490365353
5.729416563578809
5.7149959473001095
9.428607419669744
7.478683084384929
10.71963345338611
3.7693390354051255
7.298154581672633
4.681119362829128
4.5515653368832165
8.335320451183117
7.945296868305794
5.220217489040877
10.988631362697227
6.44735571686635
9.240289205578112
3.6722006387164403
4.681542281642346
8.069342805410411
11.460559840572595
6.534259165949732
2.6874166169384264
4.446302215881424
1.2076829651625571
7.603019928013751
6.985112443064936
7.264226141840677
2.588759841980264
6.740339314098321
3.4909353579653266
5.985637728696075
5.120444128683598
4.228186848890794
12.031878477632223
10.237295461331696
2.92922827187692
8.657899677013146
4.19128314839878
8.145237477251387
8.428794563887685
3.5029173355340095
5.046476580999081
11.509244845452882
10.187153667253668
6.496096550383408
6.43635958061788
8.779775937712634
4.77770215466029
10.803890750195722
8.26154642821975
9.693241682950612
8.022806134150931
7.80500078760733
7.185539370551628
7.929338356629373
4.456425500918649
3.69845000589913
8.434122596193802
11.536779582079186
5.040515066853093
8.433826975645548
2.853993200442918
8.025064401428669
8.309633691847125
7.567583484620463
7.688000304528451
9.597722883212361
7.414562815820301
10.587558917006081
6.700561830483266
3.8115740634533015
7.504027380465088
7.008396813138034
4.97934126600489
7.3384286267354195
8.354119538163713
3.6233455185291885
6.535405758658525
4.938650787857066
4.398176384920036
6.360141437269198
10.864834497500407
6.8153276692852875
9.07326326572202
7.447797217813366
8.413141404242975
8.142992766490506
3.1599776315369463
7.370211385133206
10.291839042344227
6.7547455913651016
5.561965304226221
3.248541137146203
1.7424249926565263
8.891959254324895
7.185330957217203
11.41193064571436
5.110589404083535
9.566351375540705
4.602049737870456
4.069307928627686
5.741869653510962
8.117587789242863
3.2410138613024215
8.9327926632963
8.826075117073561
6.762498909757415
3.702146755117712
7.991049283652882
7.392870074094535
5.550287396185746
10.102637107729159
7.355728186998215
7.3020870473961015
9.497273547651131
5.256068659580143
2.8693218155210127
8.626352276438796
5.409344551244104
5.616493236892143
3.2753439247403033
5.958678379931883
5.162119217247379
5.576984990672943
7.115335323418219
10.967810624951257
3.5371385541506437
8.194730439076634
6.515863258955017
2.006573128460814
7.760060440647954
7.747345175339126
8.028509050322034
5.0293526013699585
15.372059760655308
7.326121379285491
7.062706201659266
9.067127461032266
6.552130803405292
1.2820520888279245
7.21140857201642
5.347340363590207
5.0667987382960655
3.5064632300496945
3.9892875078879095
12.682716275750465
6.012056744557008
10.206986595649001
12.831477151027983
3.519647219692946
5.973376405600331
7.726639863807288
5.600096128505449
5.096994225147514
3.74494102152236
4.550379871687874
4.9083448416709015
6.495881716543046
5.039437898472801
4.200940416107077
4.13877971099167
5.37572675082264
4.263078122064947
3.0967117826626445
3.8093064612503644
5.628885299008519
5.721870840203925
2.823135952185888
4.655322263983236
7.532634061972915
3.0146682176773996
3.896020643337915
3.417761370926214
3.4182628484378728
4.852196117613965
3.0158312443240094
7.192029698109835
2.7872982868450986
6.0203551264163595
4.001171711389325
7.190795598481457
11.459499306039003
18.289116095634736
7.442639947520039
7.8420605679130775
4.093355309443967
2.716825931120716
5.41039702432769
3.9818038598851877
7.327613724017783
6.807129172747862
6.665107518088685
9.36044619310232
9.2493410183983
5.169849286118615
5.167953201370974
6.923591616901955
8.909180531803695
9.864159378956208
8.285453530477914
8.357254162643711
7.672524745639278
3.203104787882172
6.158698202089983
9.304729878106118
7.79090655379366
8.42792448644421
9.645225726607142
6.865896884092163
5.420375731844666
7.2389291375552745
6.876209082025217
7.085389952189636
7.652926144171618
9.663033220389243
5.87663859196711
5.743540061575555
3.17963182452844
5.465091623484501
6.888631820602651
11.397703938738955
6.148958445282046
5.028950084966115
2.5371918778028957
2.0112273790243065
6.9620197872891145
8.463237922603081
4.425788436561425
8.33120154700829
8.65087821550752
13.696191147447937
7.313710417877796
8.339138613530073
9.325388200641955
6.900393601337385
6.974439612483489
6.889682621376935
9.893146705813285
7.183467828880281
7.024379038418348
5.242807811057039
6.875680282944687
1.8345594953971471
3.331438103090852
6.315995150744346
9.349570845102308
4.544711133989847
8.523994835385281
5.764727449051155
3.0133874896066795
8.663805103620902
9.073806482857522
7.709774698437289
7.906412004387932
12.8543338315181
3.999493972066535
5.405008460368531
3.7332889608148325
8.335216175122724
6.049932711815067
10.591536741584282
7.977715768996612
5.762889815265451
6.160831882247731
6.49034885616495
6.328763252502645
5.288010943943035
8.844525866401113
3.9466041403556584
14.730377386310728
5.102125005677028
8.755564565789301
5.160467699520924
5.52070956836316
6.419001015126468
7.9207415030898485
7.463574773841376
10.25217639736916
7.163788799311828
7.757485814050198
7.523216884009719
6.807958767947392
8.097073002701345
2.7506066111803156
4.591757545283122
5.299451292239531
7.0678098455269955
16.380394276096705
4.453814854413511
4.0231133063274935
6.092970890535532
7.473146144940199
5.746533879706743
8.84872056625469
7.851835280900005
4.236111447441771
3.226524260710621
3.4273798988342588
8.966330997930319
6.283097823376451
7.879898024115244
7.458450075147879
11.236867010658136
4.328058406871347
5.348717927742518
3.4385323565243815
7.00150076760108
6.563037156353051
3.287391158042473
8.544472362219205
4.469313429466935
6.36632657720822
5.200103784899798
4.079393379308027
5.89911247683227
5.193195705878133
8.692963765308692
14.129231778986812
4.732836448657168
7.772119488780019
4.817178377459128
7.606623648501687
4.127528641044427
9.26347211160683
8.323682568748408
4.894327489417275
7.148426720335671
7.310268307597295
7.415188738159884
7.156132601779037
7.577544321351697
4.128685892645517
7.056110381335071
8.945822028204185
4.525032662354858
4.623623550352324
6.858178797892939
2.235431287285218
6.614506436028656
5.858277742109042
6.835917794621953
8.36407810286635
7.157547453869852
1.141970353193986
4.273074450327047
8.60220299591198
6.047827372469283
8.285813851357483
7.097977902063662
8.763279119809537
3.4940106232343044
5.542765203797525
8.112847939697822
3.612895350121518
8.934414448967122
4.839846538834932
7.682346544804309
6.640428692318118
5.768239832657912
5.205892055670198
3.9422262812816227
3.9515234990696957
13.960807247123787
9.376432055158494
5.489076409273582
5.538652757125494
8.903815800547871
6.5386287367474525
8.268386869237837
4.260552653925359
8.985824764790133
8.365619964557355
3.3963751465399223
6.923245971055514
7.023212160986862
7.321503698035798
5.332396367915145
9.216419545053844
9.023509955684503
5.302387841294555
6.258519124344811
3.7482023160986673
2.163104762094593
9.12718070886295
4.339047508996642
19.537978176176715
8.374312647363864
5.270228295222919
9.708033749944054
5.584605736401937
6.510010244046139
3.758973503656198
8.077535027357937
5.860274570589586
6.574853219430026
3.4352638817705894
10.669103126780696
3.1869970202184685
5.858030727376266
6.256471623508442
5.691378258654064
3.291637952393551
4.240523214019758
6.284133316574465
5.214216614698777
6.274380314481388
4.717743677230177
2.809958624403017
11.773628167301545
3.01730421288811
3.5198583007059443
6.549055175490081
3.9938732757423523
8.404898777855092
8.834527978052575
4.269698311964531
1.1742079931753748
7.423148673267443
12.71962950446208
10.689183759126475
4.4542958418218594
4.538198143734631
7.242718573676915
6.263339289694834
8.14234668235453
5.182751010350545
5.559137506305673
8.70948890437663
6.414695825350405
9.691878090951986
6.411236101930707
4.637633767072991
12.114389094704501
1.391434251010743
7.637843571980976
5.395132439101171
16.427319448375368
7.178432829919984
8.671039573885931
7.912478238353626
6.797125676845313
6.316669648311622
8.303638998776586
4.534061353531222
9.747019911556038
9.945829119660415
7.827601032124829
7.318185828502214
5.657552742665608
8.698840543371194
7.7844053098885295
6.268715504542348
4.761397569318192
6.4834445506370795
5.887397309160837
2.872890986103189
5.201863671767978
7.18859427727912
7.110235793254169
3.6915158257738487
6.81452133903312
7.720051654341759
9.12608726092216
9.105920867052005
6.128126512814782
10.996006433714747
11.269279947649702
5.9515537445496385
16.919498885561122
8.733686699279989
4.583243705895734
8.442589343449148
6.6629637381987195
5.345114980112333
6.27092311778449
8.273812449100964
7.757353567308971
4.707335603292157
2.672469070924152
3.33551967873769
5.145892365491702
2.060652817540276
7.042399961798329
7.168304905221751
6.659398000448836
10.846891423436041
5.227748103542126
7.489449368797751
6.074682583801548
7.553642717155369
6.398800755594328
3.7909159320385317
10.066491500912619
4.858641509417434
6.5814368146799245
11.193840488869691
2.9941398885505683
6.35787262859562
9.475810447445928
1.4553307590499123
6.531680921275093
7.9194037272674
3.3312176293002564
6.869480244477193
10.310772395336478
5.965354094891762
5.859945872223814
6.881981231560965
6.033715356694356
6.809306518535849
11.244935673817347
8.680473960819631
11.11809254433113
6.053074193841908
3.761456547868359
5.980607658651526
5.9415588043248055
7.778537699863558
5.502619690865605
7.844637834418361
7.617163414467489
3.0055724147913367
9.000140242947106
6.05939564401462
8.447877119183607
8.068201529220108
6.050796466475299
6.374460527099163
3.6986018773844203
3.7300407003079714
6.7724492373457315
7.100859198242086
5.738388999302985
6.463038527453491
9.125056349815324
8.016315929275168
7.318915815534365
6.961939397473681
7.890880587749038
6.780371022497583
14.21447569735249
7.768219107821611
7.8439610717070725
7.6038289760186055
11.686937933283847
11.386021457424299
7.346890610750068
11.881176157387323
8.726251065098278
10.164307189951757
3.416802984140984
5.464610703027135
5.353783193556676
5.409554522030879
6.0431514695336945
5.0754041855810526
9.333214415749262
6.964550692881524
5.9692724734718
7.628454854580597
11.389035263168697
7.251480133171732
4.525343983098625
6.301053626740411
9.95894821262088
6.836105614432643
4.918900432692009
9.608228008338466
7.166801195835871
6.729603591892479
4.400934601405721
4.8586979369901595
7.618343979588897
7.522105191564716
4.009707281115287
2.832742133449453
2.487779696756635
4.334404306167464
10.011291930591046
6.55140586830358
6.986600843079233
6.811168529433123
10.113276727385056
6.649066918518898
6.297069716798454
6.937213445532914
10.49438010746292
8.805954354720486
7.840762632086784
6.246425846724635
0.9948256361986617
4.427455779681527
6.720390342401564
10.725382077828934
6.893399725992145
9.231939597881581
10.14743142546907
2.6553481425156593
3.5497047205823584
14.07154631014144
4.542708325898702
13.03622376581183
5.273406666314319
8.511911325424016
7.474612447450284
6.437200736499881
5.14223261515007
10.732055393210585
10.273450859795837
4.023190515074576
7.559888173844775
5.831879927247619
5.91247773139839
7.246203958962368
9.146226940515492
10.016102858883016
8.102121297900247
7.540487663259236
4.941711156617406
3.852405980253047
5.221457950516741
4.857584113487773
2.4853047523421394
5.007830556188721
15.036179663788042
5.386147232923472
4.730279758372944
5.41168058160501
1.8608732779533628
7.583750658920684
7.777291547001842
4.76911063078283
4.68119879953983
8.123968556956855
4.624555798463809
4.799899264570967
2.0590474928282982
7.905071503919486
2.4774601922626043
4.7880948496203946
8.317468160208257
5.214419119926877
13.361642610225973
2.8541936928131273
1.7666745018057943
14.452258059854962
3.835420918269785
5.36265746357993
2.8029750474255755
6.136559064073031
0.8136393551991614
3.5640446702499435
4.368442286805881
5.915470048437688
6.652758891763873
9.294498462160592
5.85378214226614
5.475562028047334
5.853007168094402
7.3887142399289365
5.933815171205884
6.930852704675958
9.72048128673015
11.92569391258159
3.3483374785904134
16.486087183760855
7.873194837870392
8.607014876149325
3.244114995334569
2.61464662511061
6.487905659269781
9.258881859035286
12.640962209068798
4.976616156780126
4.3438743237074045
10.214763845546598
11.766469890470109
9.877549304170772
10.66212322288293
5.972467042815797
11.507300811353726
5.471893171427859
7.265592778130506
4.912534341582197
8.91298436248654
5.0067111027923925
1.5619188653762262
7.413011060618571
6.0211914591378495
7.702391622929418
5.589293658104793
4.396702509418357
5.494502951997474
5.990981316942425
3.761495396154237
4.057598913298915
16.606603334001367
5.464431240285782
6.611492834507005
15.406173924210705
3.9919301298057235
9.778803326591865
6.1014001238391655
8.212881976809935
11.15777966532858
9.035823739338534
4.387386899672316
8.164759550416182
6.530488011098335
8.041124719137656
8.89646436858915
11.744090922999886
11.732623753410838
3.3483374785904134
6.91254076828376
4.247405406850975
7.524951807520459
3.8955730470657675
7.794141844020465
5.972946115612238
12.464876158824776
13.987602009193292
4.227847003686151
10.153641327487273
9.71877198280686
10.56572545888158
10.128108224124482
4.670530942248572
12.126587673197227
4.456166307404764
4.591706351798911
7.431097214106426
7.4074520210008155
4.236016101419635
2.3209375272846593
5.518160533110436
6.47418223699589
7.056611548712342
3.913273106994908
4.622855707761405
7.4021195189986955
3.928848089517822
3.382310148270119
5.2091338292366185
13.64060630370367
5.578518521253269
6.495524759162058
6.222415845307965
2.2769315538411945
6.889227987208812
4.961521824156966
9.319787952501626
10.358365471634869
3.522978143964551
8.672286433814946
15.06979396732717
6.854391572786528
8.245880219248608
9.178949083451835
11.730443716756277
14.664009317509075
3.437596978564782
8.065123478093186
2.877474158080017
6.6287250629218955
4.1047809497211745
9.592294026451386
8.011046834935682
11.470700884589647
11.768738573277178
6.222857351532785
8.77454996325037
6.809633175797418
7.870769930483073
5.553218540669254
4.531053529035983
10.469689104941462
8.328167202521943
6.087630460098062
3.5796341069553645
6.014607247912499
4.082057299042806
7.47942804872736
3.8703078433564833
7.019320949240513
5.461279306625321
10.208220765838856
7.132981273519876
5.862191204089405
3.790931802149126
5.018722802466927
4.4698124084499735
3.0966613437614696
5.357678469864027
12.271822294828194
15.264412541272273
2.5405281690297645
5.911147227282463
5.225683241047536
10.252285907457125
11.402246150404277
8.314992027559143
2.0710743974965498
9.857179970474865
11.102861189380446
6.666519723074935
9.518663208797166
12.119105574435105
12.022213525140096
2.2391804847562073
8.377746509610368
7.081657190470042
1.0528998896372
7.371268337955803
4.1620284028181755
6.90452123425512
11.445899959938993
7.790443975728565
10.107100368473347
5.856714943997518
3.8150715141822102
8.07935793976306
7.11115153446122
5.382746308968678
4.259350035586647
8.589593346932062
8.39401146830715
7.888699228429097
5.152245147658855
7.9951627947181265
5.532919011865717
2.5826737695188795
6.322042778671458
3.3062523061970923
7.636900015532769
6.515368837270038
4.294106691220959
5.39015199611593
6.056122473226655
3.7441805811570448
4.238647105692662
4.351263679772863
2.630897994310541
11.218375161792984
5.092560778344161
5.29545038840543
2.859144733800905
4.870868392504445
9.746866677790909
10.548543631627231
6.478787165421034
5.656843659403801
7.9272800035004165
18.502903438020876
6.929704187763793
9.08704096564628
11.872160370130825
9.588917211610298
4.116320196000373
10.949119433614921
6.414461965772375
6.625140117620874
3.562321956039955
2.991715107662094
15.464367777408224
3.1121299822758632
6.324877028238122
14.643683665117246
4.035521206167672
2.7420532938331137
5.614871787939124
10.278315457320717
3.8110357328691613
3.613041610733831
9.380827980248752
3.6031614674606263
6.220651806177297
3.649714802858052
6.871938901699565
4.244517162800699
5.661008918532021
4.7169276268043
0.8502435918751902
4.069246617669399
5.725981078072182
3.8090304583920296
3.646653913591768
4.624786562209883
3.101031566153055
2.764624544931598
3.471137157101199
3.4346410659259248
4.866589800561145
4.373487417249769
5.14123177390795
3.473811884306647
9.672892420873854
6.666286387609359
9.094495464513274
6.172716386747472
7.251351265221284
7.638169969043727
7.216385828124095
5.381568734379722
10.090801943047174
7.927006645925626
5.954395479869886
10.576009918491096
1.9717108875962692
7.0970594637426485
6.621261305265701
3.16715255836174
6.338342002160245
11.208299538919286
8.949798714061865
8.085688004934765
6.565848748452653
5.09869778556889
9.169505831529682
7.275169262867252
9.694445636144934
6.997764663020725
11.326108907663311
8.723679389664715
4.8120910643659505
6.112050805181962
4.08772294724524
9.866324693108862
5.499122120503307
10.817068367239301
4.9764857756503265
6.694104811464225
5.803344987770765
6.642218576398883
4.208273866839047
10.610326143089157
7.096108864195647
4.710280012331382
4.432580776098436
8.467368435840573
6.302829670727533
4.670722941168434
3.115651981746077
6.4352111872880675
9.821046382956043
16.80928051685669
7.490073321079897
5.9696811834765455
10.28888947182395
10.591436499353698
14.160244340134284
7.523878498674754
9.817096099701908
12.233153637693329
7.713844001393155
5.04531852770091
0.7781389212923944
9.959090423035338
6.1136181816925905
6.339120862620314
3.086789889005818
6.326236938592741
7.132122771404153
5.956462084612384
8.599298894029776
4.98993861987541
9.692920224777126
7.980981725078846
6.853610788403674
7.211715751301364
12.246596510079439
5.791010021827476
9.97351870041192
4.680419854697273
6.936792469988292
4.849228375753521
4.160098733275091
11.242522434137411
7.552173362534089
4.172550321915233
5.760844449094257
6.113272825199984
4.414353810915862
2.767914777345168
5.2468011736999225
4.731095157435918
3.6585177790854653
5.18240839828813
6.255433897055021
8.465208204117925
2.346893923003341
3.884207997330021
11.873519332448314
14.045597012441705
7.00443815427816
5.95031031375552
2.2773038326063957
9.351955876367175
11.546010259321484
5.233464163229937
4.464904437826509
6.9705805754603425
11.779867536692295
7.923889403873118
13.478991474011512
3.5254176777999877
3.5896885014887974
2.8616177820356383
5.343959993537772
6.327109562042735
6.82252368143323
4.7499321953747575
12.575782004440594
5.814855361900326
2.522595657491434
5.347819598650161
4.3699298345564275
4.401108129981078
5.46182735752333
12.129906493824329
5.352781390958671
9.362481061371323
4.910578206795374
7.558439409388045
5.009663828223814
10.108873205614683
11.08332729416014
3.5304712480921117
6.461947983874722
5.1562157645548385
6.5344553872010955
5.341955277686859
5.83430087831333
4.647181687281638
3.3176409227814867
2.270398445842657
6.48506743966496
5.838435885160096
7.386831244268546
1.9226958967660763
5.782358779190814
9.17004288778254
6.492134419366029
4.941960746224771
5.009125668659277
4.894509325280694
7.559692921785271
9.884252457806822
3.4132425542553215
5.201510992196932
7.042023114645976
9.871757117590255
1.0038911013157308
9.054212767318907
4.125528647088718
4.666224419300336
7.2030581397488005
8.419884846200116
8.882346052074256
7.844120227802872
15.602775187448067
9.273447832211929
2.6770362893994344
8.103902098066262
5.457812280659522
4.191473124380105
7.401072532153944
5.284876534275092
5.934788011419574
8.753129020327123
7.016844806158669
10.809982439794005
4.798763492851481
6.6364988131397284
7.446716101907543
7.088747304211732
8.141852784981275
3.7664636754601726
7.533560896283794
11.075849771762188
9.688883597962041
9.783059607613206
4.081715078038391
5.459841209389634
3.6300744687310473
4.022867739680786
6.703018853356273
8.553827173201677
1.5630024196349883
5.637788425263422
6.296473374819949
8.72417188165037
5.039017755368488
1.825859435622016
10.220451972784932
14.245952823128695
5.493434483264897
9.646505369575273
8.828977288057247
10.885492418453047
3.4858067674507915
7.7494317094458625
3.945879888076853
4.791544689576021
2.0653187063726643
4.732633652332087
3.4051871950755572
2.703599757991951
12.233445816365608
15.522442125825002
7.8450981955747485
3.077504367232221
5.324255056714985
2.259478150569493
3.5648867698267024
4.592265498285107
4.701670566389188
5.4723402502010705
9.053748782132477
7.545126881442989
8.35807076614217
6.335805762278573
4.782051694964561
9.384882322824362
7.873677752447536
6.9373912129862045
4.534828474814685
4.004185013030881
4.417517495586583
6.480657609629282
4.740490829699577
4.346346380034317
3.4837995941378797
5.049940221625809
15.486126292546462
4.6502719558133565
3.532704961038698
3.3538600545826136
9.142348725800913
8.424511316074438
6.333481791608082
2.4840489204333
4.700373819278917
6.47829403794591
10.547293251670878
5.750732493434548
1.7827945606945863
15.205151293157542
8.84559522595855
6.037678482906591
13.033512196758332
10.586487986078662
7.04771404219052
6.012316759607573
7.492296045167552
7.356116182539807
7.250123700441668
12.451302840719523
8.00176503195023
20.733378141292274
7.28796592966697
7.669507079989314
5.226797894152805
6.578014324989711
5.485352019842838
9.296616824121566
12.50941348826801
8.706686009598751
5.624758181116918
4.5852994384843075
9.201307972035377
6.8609677919398155
8.56610267657982
9.195454274659108
5.843129718118365
5.356702894634509
6.621782435049426
9.595779327662585
8.550877905091486
5.207143230651016
4.360460230910871
6.90166851212408
6.455820505963717
5.193765185916823
2.4194052173239253
6.602319009617308
6.478261319589282
8.82815771228829
9.308176038696574
4.6116870927452815
5.801138190672811
4.398441194923695
8.13157062151451
11.00625959079948
5.806450215195142
1.2129979753507796
7.374031392936492
2.8019701516883835
10.197568895306487
12.23240348047945
6.643225870628392
4.069449732809085
4.539072091630076
5.615086402554203
3.6150201774576822
8.428425265377383
7.504523545937975
15.481512370839802
5.113980903052833
8.83234930933917
2.433007643767012
6.099965096128467
6.738396148274228
8.409255879487745
5.51227335339347
9.106828591443843
4.356248151900777
4.798877857558109
6.4259332143904215
8.391258864654013
6.943868909570555
8.60724653550742
8.319877440488948
8.280029576953234
8.74833194276865
1.3007165771742033
3.5216849943635364
1.850458648390222
3.3193796064526855
1.8175986468422736
2.5891134789004853
11.94804091708545
2.766759913483388
6.23775760787873
9.835097501188526
0.8630724206496104
4.524710476295371
2.6995030969770935
3.178942803861648
9.060946663904788
6.244472887795832
5.662985710658852
4.293070981015863
7.643098391154668
4.555491801240495
5.432632343832306
6.325218790209246
5.367437572033165
5.852645583428352
4.314586383281472
12.764484598057566
12.875114979444687
10.060392792885454
7.168179673311962
5.08948907325074
10.10619538567567
8.013704166153286
3.4659046829866687
8.780053014250566
5.77561328352658
10.791721976455651
5.388029448449904
1.826570710423452
8.737939770541386
7.043008297714442
8.708662575424567
10.561294575251187
8.083317013217979
10.100203451124198
5.3812152810965905
3.904454930000062
6.066642222320734
3.6658879802988635
3.124456058517927
2.8387649554052596
4.135222123228863
12.419288479580779
7.268047342093527
0.9971835496848538
10.946513382388169
6.012762463346656
0.9407589537803139
6.339889050131486
3.786153978157877
8.979327526918281
11.683897284773082
8.668270474266945
1.8957138383791727
7.9216975923096005
3.5088576684012587
5.179498430739161
4.0120141884419525
3.661936147297712
4.83939809957507
5.066604349062898
7.186566241438838
11.443604578147724
13.588131992569679
6.781448747088962
3.064671215604582
3.902352301435834
4.1226422283872814
6.676093378507638
2.4795947697989384
5.456703139100878
2.4810499782818125
9.618776649178912
10.085836213182244
9.73329552680154
12.330976279379772
5.7123700213851984
14.074529973234926
5.968622148134502
6.262519148709468
4.547800561199856
3.407188465680282
7.099048412045408
6.204157605484976
8.280276782987729
3.042118203715025
4.366063781120649
6.108630270525546
3.8132740056173144
5.918371430344276
2.83619319771951
5.262051675820785
5.7082354943024445
4.92913096845723
17.81777473659199
2.793166785123457
5.036693698913376
7.469671784169503
4.3326888207348055
8.190434659533686
5.51670122881798
8.686520281328326
4.746400653306292
12.844543324965619
1.9405574606104634
3.471824323595032
3.6832519567660302
3.041023200355366
5.114284144584255
4.392086997119835
11.395551797767208
12.389263166185316
6.16758468963545
3.0039001322577437
3.529117546349883
5.507512369439615
4.932037813750965
3.593258687013148
5.921240034314787
3.876602896797367
6.9093118637700695
4.678426196200904
2.31180945375993
4.7975772884664165
5.355804470969527
14.329524504607132
6.075136275979868
4.905381974920397
5.519603532664386
8.372573655744871
4.929910803499572
3.2395184627750466
5.0369706350492285
8.484131642520511
4.798706688476879
2.370923434823226
2.528398247265174
14.540465760726024
3.6552582038967376
13.418897147887028
2.083215044313511
5.726911960821945
5.084485394328345
3.013827375373862
16.47374126546215
3.8036896905334268
6.9208645747087285
4.776718051925682
5.796745764911091
1.7487963404888465
8.194339278379633
4.93797272047197
4.80928460271895
5.378914016233252
5.042986639544612
6.009884246332632
6.155997917879529
7.83536898448911
4.1951305662351945
4.903658271958539
12.995014842811017
6.122893032727379
6.515070285857977
6.034816229653308
6.442438793499327
5.160446862985184
5.372878228925592
3.0223058288597646
5.306026683300745
6.390841976389737
7.50150681210453
11.253868227981732
4.87160136320993
4.324035983166005
7.016863346664607
15.014708796128085
7.011302335596397
2.3969103957655733
4.333830948531024
6.418051771852649
5.617368488888359
6.58230402058855
3.7922377519307933
8.188846831767648
4.5383937067278355
8.650560340320252
3.171572610240655
10.207111368215768
3.3357366483529645
2.5579790679566856
7.692081086825038
7.122522581576699
6.235202305112598
4.793550045728238
3.9874636645524695
7.309235228197769
7.23887693666743
15.743665888670852
7.079273353860111
6.0224262060527085
5.195103383915844
4.035852802543896
9.306448449639323
10.591036068478198
8.960427699748326
6.190520661079772
7.538798484069169
3.5217000339854785
5.8597180820593895
11.155273155921973
9.858922038004135
7.330354186495074
5.681763946742507
4.616450390030844
1.7907631756067663
4.134741549582164
5.054360226266171
6.2837698348985835
4.640699472150681
4.7121396282655885
5.4852468215508265
5.964748143595716
14.449811999332352
4.880763390825796
5.675214440948252
7.5150305797871555
6.9833048414314565
14.628377652575317
4.9769160078966
3.3689789313863456
3.0997383647209165
5.395584107456239
1.4730879326876867
4.677272286790286
3.1209083665198887
6.612939130500346
3.6162107203309124
4.905008353518183
9.378057693634295
6.736475381041972
5.659826055488636
7.0427318519232545
6.032740685619109
6.816943125886987
11.034562422913368
8.005668876011075
6.106647631304298
5.309546060145786
3.7288711812451316
10.651526854361592
5.989575482346275
12.801984397586658
7.791647233010791
7.278638985784786
3.2674413970992613
5.101486710420507
12.078188670913319
14.125520074004253
9.377791411766122
4.669785691348301
3.416134184410996
2.91453388212714
5.1520241385938155
4.552985740917157
5.248598775698278
3.7978519372373385
14.544380875630146
8.80071157454605
4.349048031636491
3.5044943562118287
3.9718317080364005
6.60492682048736
12.785752882765443
5.299381314935329
5.700507194231863
3.146856720992314
3.3783366916086424
1.1257409373874017
4.163019970127122
6.8366759391357
3.5563713452165686
2.690740511860253
2.805696898812256
1.2745022928896312
9.412284042053605
4.078996860099885
3.968755882853217
4.835170992237018
5.972072032111437
6.985914565686867
3.6806875467787297
6.434863819148747
2.44090759395778
8.90997444463708
6.524120939389688
9.852921868567948
5.491035687575198
8.133678312700185
9.676179683791176
4.964774819204149
8.600870126177462
13.681834301088028
4.620299664476995
4.008300508446236
6.617396962609896
12.075154120417437
9.750417685085763
4.358176904265673
5.232852865916489
3.011021096993284
2.7123651401234827
5.761387002575148
4.602368377308731
5.256817044805106
3.021769425968375
3.6916514787661834
5.70312045369004
2.779266658517324
5.522782799587804
8.157680907334171
5.6812618921997124
4.997423174715995
13.890572547688022
15.822144894701315
2.959076417648302
5.142370622099608
3.420508204523614
3.3580511307736813
1.7151235654276262
2.9086561370947597
2.8143021790046014
2.5261023350411875
0.9774502585063324
9.059815042768594
3.772278147562855
7.404899988813001
5.5554931230764355
5.4320893836767175
4.246728703715165
4.275930291135971
6.100132430730639
7.679435979095314
5.920257823923804
6.950342485212148
15.924268856141394
7.101828635763376
3.5023819730928056
11.259741419602339
4.880885085985935
1.8918945325072785
7.7672733910108835
4.652657585391547
0.45249855238008246
7.228399089916765
17.782411681117573
7.460586143105603
4.058100330470982
4.165899796244617
4.3940450350774505
3.1302821269356396
3.95006128395966
4.258931382370676
4.210269210507594
6.205098071376849
5.269493602971856
5.589665692113044
10.760410151396323
6.205098071376849
4.239868410794443
11.966040469451622
7.025617151217171
16.36059918490626
13.027669632419348
4.783349352274256
2.10896535605636
5.375649545937518
1.7127876901907761
3.2932027440016536
1.7866134204180404
4.0421656634568865
2.16637718987265
2.7082540339499057
1.2634508657220835
5.182293493115453
3.9630944416731633
6.481419028237558
5.767847065888061
5.23497038973756
1.371518688276965
5.781200059945006
3.867593500611096
4.165776823397268
6.565811322433426
5.244024948136249
7.725359887387311
4.049800133167695
5.013483087255526
9.60431171642096
2.416025962601122
1.9002313992840842
6.101731652327049
2.028742795838325
8.200718718100788
2.157151015806378
6.481847810958738
11.695920928390208
3.798657021099537
3.772309144824056
10.174911392475236
4.750750953041587
5.891948013683037
5.090729585404216
4.634560193035324
13.950399216502014
2.0013527509307565
9.468255861931585
4.46125651684568
5.036569658150179
7.224759246958615
7.58898481200415
5.5392501601684465
12.616357528482107
4.446890010614685
3.9594978616579364
4.669265072354893
4.357055360022112
3.103679518460951
0.8320210957956757
4.767645164914591
6.489555543995693
2.3480179187058807
4.779336945271334
4.500012895403166
6.881800845176882
6.34324291073646
4.438152409817048
3.270757309017433
4.5813837943115825
6.72244486805826
4.074268494874814
1.5317520037926726
6.27769222930577
3.860771073944763
4.13834916926103
5.457453557489015
9.26884923034985
3.5139486895493044
1.2583962855130046
4.466894379707732
2.5467895713219306
3.1656379253848304
3.3779462242654144
14.01217025417726
1.3694037917919022
2.9698961802582735
4.542751818632587
8.841967960299028
3.7330803446501686
5.75091840703101
7.041907793261511
3.4433542345201675
3.8620967154275925
2.51772213652008
3.3577761793390786
9.333081974136165
14.066284162254309
7.542401104556117
3.631988289992735
7.526031689106081
3.6667225812255673
3.8558329757563934
4.764609585097776
4.9622047917141465
5.050247722062941
5.703002846310964
6.186610382004017
2.139191718952256
4.570065568253689
4.350669279481784
3.2897125348979985
4.172037929248669
3.904788675529627
5.452993310879196
8.082539752404529
3.9611974857496746
7.213613188902863
6.723486769257239
3.7121762645835834
3.285780484379462
7.165606003733477
3.418775624686447
3.3584106908611013
6.728664557528299
4.233916893870465
8.935952896719156
8.990015126949555
5.500083187737888
4.24795717901789
8.282365521935832
2.878359848933069
8.807282743016117
7.088819739167691
16.59381525306667
13.154083168104707
7.414083346698199
4.824484085426757
4.583876339732637
6.06001757331067
8.144808385341971
7.771770076836404
5.0597958766978515
6.349309122348983
6.5758134013383565
6.903333059062514
11.11863229559128
8.700411110977118
7.226519763694755
12.880421780988945
6.088580509753103
5.421637395747548
4.871468870371113
4.841909348195984
6.293476788806982
11.927015930663483
4.744945400807255
10.621898089855032
4.829276225031351
7.0778467079451035
5.805516046374792
6.222446083188468
6.573809778460534
5.64253544046275
6.26902310458562
6.362652600494923
10.584309177503489
8.500953487255385
5.665257441569093
7.332569854700743
6.855902632799202
4.977100670062601
7.045022615143808
6.530176292571503
6.790879150356656
7.245549165519281
8.202621313101421
3.0501380679570844
6.732439993085119
2.11801622856034
7.261156893328058
3.936211801650721
6.029745313944335
11.65005512229728
10.113697897805222
6.6871752492944205
2.795817833631691
5.857561042659684
3.9870536367119795
6.397600021727046
5.414799248731283
6.853184103209676
7.407889907299313
7.056876381871875
10.09778263121418
6.205025700739435
8.364810528054187
7.042624507979135
7.69692895170957
4.084935104504899
4.985728947581291
3.0563911934764785
5.967506016057158
6.424957103236201
12.636969415714566
4.999550457398476
4.492311573000594
2.4559539363065075
5.5107271113255445
6.837252515572434
7.792934135245513
6.65037235791629
4.904042780791138
7.145369747839545
3.2234540921344266
9.410453972641353
11.022934352061215
5.032616418698701
4.893119076741597
5.481467717792152
9.125462107189529
6.014066395187366
1.6649884460094733
6.062436740134666
7.433175177615696
6.165095255270629
4.107951049465464
7.649249146359643
2.125772162213777
4.365868498305886
4.652727528183957
4.2420941891694195
7.057408209826859
15.516589226109495
2.9027159546746493
11.751328563258136
6.7530544606120895
4.474510160020311
3.0318595429688227
2.2491711123091602
2.8515306523031834
14.23538324270943
4.765220883320657
3.434006671086872
13.971417567038156
6.484204781179526
8.826098354320065
4.089880230196207
7.090416619940683
5.2531039824097725
4.78568591458293
11.902609969333875
4.771517318197904
5.8810462905852345
2.252239984248966
7.768591024152056
5.184295906335466
2.028364746761844
5.870442297271769
1.1835261346139072
3.8361807282215286
2.1813188014788545
3.511543220661525
3.394157832287728
6.286385574548897
5.726608597952676
0.43923022494590064
4.832551579531985
9.431261608654987
12.724470389169886
6.054574187578322
4.08353230636064
9.63275111877364
5.958033426164092
2.536043675323908
5.710223034413441
7.239863328356727
3.6894759361655383
7.601321590930968
12.542685818548337
6.015440599692196
6.864996608487046
5.113116922079618
3.357707816919223
14.713507346975156
16.535532684021536
9.963155784616433
5.396187818882364
6.037094470838991
6.68493681108968
8.169441351836921
6.879578302153801
5.431277186661874
6.741781625526957
6.155244393204376
6.2328002915194585
3.5764953366850802
5.53063703275758
7.548288484113156
9.653178363964946
7.492517822089704
7.886478352389436
11.52445030639992
10.130008442833029
7.386699328245502
7.318725067525159
6.0424420725417995
6.79751375201836
4.3741779858846215
4.296587598277747
5.2737256777586135
7.4128120054973925
7.193177822261009
5.544289711986194
9.212174475528322
9.540258964363373
5.7834669794652385
7.94741900909304
9.026254746248812
5.095343108935934
18.055467967775645
5.84638112542541
6.908308112793848
9.145219369796754
6.036747036921592
8.506490386454931
3.4305691960107145
6.10800894626391
5.370469071243082
6.9617194867961025
5.349139655783164
8.944823487733743
3.567002086506116
2.5155483758810395
13.9868441780278
15.1886689705006
8.79719422862731
4.669941566840925
5.914444248869663
6.431734983373207
6.853989425423892
6.116010414682525
6.983412371099792
7.391419586633767
7.7308136967372905
6.786563896642117
9.581671301437462
8.799784849585873
5.0520547923316235
12.735524706010972
7.095633813316712
5.607517184599725
3.839550323747325
4.18822198440226
5.83171822077009
1.5243249923677016
2.650806401216284
3.79351446882655
5.9315777111904255
5.648932092192426
9.345802414697847
6.383297172820061
2.3650527171500655
5.64786305987975
5.6202693053669455
9.213046341728704
9.256231650900295
4.800401397499394
7.606701393447574
7.20928171483027
7.133286767416227
3.4520672034984208
7.8535915421091085
6.74580920095558
6.901663457466581
7.8965650457196155
5.627164650230041
3.631187166596325
6.491424184249039
11.711119584184672
4.441966233631372
3.071561350472128
18.53652716081486
11.278142598945292
6.879825934871791
9.046208100300145
5.801185780682673
8.020563288440204
5.070285953953853
8.228905961343
9.68403662865743
7.212928599265939
9.142539407828645
4.991546369488121
7.9499100252325565
4.91678560403555
3.0911158100136764
9.565370488239349
8.405058327884296
7.768011212427748
5.120359181489724
3.109475543258898
1.941177296136752
3.466542801100537
6.628003508952744
2.8900127917813467
5.784638686926775
3.742990854771275
7.339220832647486
6.852884770513141
7.554607655211759
14.274144892017276
5.034884049387058
4.723932612552762
7.349220247072224
10.32380444612642
8.146564585707802
7.273479775339869
8.413885820750574
4.930124826371171
7.139903157387161
11.014960902273321
5.034990484155562
5.437513979201329
6.224963952114572
8.655326845978966
1.8354637358827894
3.030215578130662
8.263930319909274
6.422642114626543
4.201131352719791
2.6002655114195288
5.625145889634729
10.40003320071095
9.858180624510013
10.308716184033724
5.697879933594121
6.6726761188010455
1.4779002762571403
8.944300826930936
9.01246031834632
8.274586447393162
7.627514910451367
5.087206793490338
4.000302407163417
3.388800618581535
4.16370524672914
5.945024670487278
8.603102185496256
7.886273610946852
4.044613152392383
6.746135464585081
2.3574982091130146
4.973866169153745
4.032228929182219
8.77795421303104
2.9108026893951453
6.17101459302577
12.462402830644487
9.576933663531001
15.257568371220684
5.187717092831215
5.705940259705297
7.000520739071901
4.812383010279296
6.784240522453882
9.849859359187269
4.835041413249219
10.100292110563963
5.247912860726523
7.795095834717821
1.4343535423290565
12.509576961253394
10.773048831784214
3.1164083480315123
6.067747472000886
1.7717541379562893
5.4572973349458564
6.114438330963513
12.224529791694502
6.279440685427539
2.225805809635855
7.675875981460092
4.72459948141067
6.3110307161942
10.737008513819207
3.600456091751028
4.058687223660985
6.617457199380011
4.339708890519055
6.9981286483413
7.476811997243201
4.379108463105431
3.5265886630535324
3.6050194262501654
5.2261624146753025
6.076311009173103
2.017618773081051
6.089633931324619
4.389408058507986
3.889794374600548
3.9684903841883905
4.364270548534598
3.4385068581739713
15.750892889667579
14.149917054598811
4.971403679524077
9.14785838385204
4.409540827083186
7.3812648625926895
5.068903300272859
4.693010844447526
2.982264526465308
9.248665216758312
7.893111092630766
7.850992112897227
5.565833933283424
8.865894062374318
7.18636041629576
9.88605857653495
4.771424697024886
4.930458936575296
8.25835989495214
5.562934103918018
5.510323188868827
9.847274855080927
4.144127478019755
5.75095354470375
4.99272443691699
8.455945217694378
4.3745005793793466
8.344395568934516
9.127669714521565
7.818657979116228
5.930476305664033
7.203684016874247
5.877214476905579
7.128981415662631
5.476467501238177
6.267804269817216
11.257112966382307
4.6528970659078395
6.625413406842999
5.861221117012538
10.551499535778095
8.337792951782486
14.437339965465195
7.272874619456876
3.655995194879975
2.6472401031883797
5.085835053901262
5.559426654450622
4.768603100890766
3.062698295003347
8.270423163498743
7.872585138185791
8.432367697165565
7.610631075224299
3.029706305316019
5.162062989446169
6.032705650671403
7.755139854254683
7.005005359324894
6.7690231328047945
3.5792809106483823
7.577584093729637
5.8838684593819774
7.829110434353211
12.304500674759284
5.013256672365841
7.663447615889497
1.9230408016371259
6.63930264129077
8.081462796730913
4.564316541590298
2.5070660380739014
9.315424044681752
4.535151701496348
8.72736950894153
5.380534817219381
11.773857744706456
6.432609215185167
7.613873648573992
7.164433938848654
4.176424319375876
8.635769542062715
9.722889339166862
6.662830993771791
5.703027883226195
4.688842324296749
2.712532640699041
11.142982776463588
4.45538446104374
2.8492704057374056
9.264091668937914
4.5583159806317886
8.313165726689075
5.473110517639036
6.1924567034842575
11.250076851140545
2.9518408710919353
3.530784123452746
4.772658732348136
3.1332359354305765
1.5762531749192061
4.589353261955649
11.081779781037202
7.897686832981068
7.464225949033492
4.543104443262564
2.5162352009732802
5.676531051496928
6.864128298494522
6.822094363184476
4.807929519380413
6.346725493006356
8.25678588008261
5.498156709654661
7.8829057741199255
12.089876755362905
4.904351025952332
4.523149113126602
2.7903698012888083
5.508393596114259
6.787604119093745
5.858909372343918
10.42516151691896
4.170128704342152
4.731091043205231
8.097138808933295
7.89850278545658
12.136544257754961
6.466786926138639
7.074507844562907
7.75688139015199
9.519056922026321
10.746025815978964
4.111507458099735
7.452247520615026
5.939802384788612
6.0569664280827755
4.177099090523208
5.600520340953464
6.076904355156458
4.9788918903039345
5.555615080966373
2.934533043213686
12.782324756585831
5.915334140448552
8.57619149538495
2.1786584660188515
2.166618379184988
6.99822102479374
5.938073579272981
1.7211895833736577
4.263944220313395
5.3484395567202485
3.4281809089143405
8.716238010738682
7.324685248075267
6.116435866605475
5.534451106833024
4.806173622181084
4.112094120644269
6.3804915608658455
8.545997268567904
7.75438743569217
4.013669353829099
8.232499179131656
7.542521533669877
7.938868760080804
13.162237846728768
4.998258988636121
7.577895917713487
3.374236192811129
4.378537937001566
6.190052208324695
9.750624954167577
4.933861143810912
4.679074913657681
4.665887384907734
5.467987506352877
17.03288527873317
11.532518800125725
6.64863458723968
7.021564600839155
6.262980107558051
9.539562560051492
2.7951670164593097
9.892094434433126
10.626489412845237
5.372144857730578
6.517563053091738
6.482155743244149
1.7411712167452034
6.038722737200904
8.16047674003589
11.157005041273669
4.718251517469027
4.442332529744454
5.992726551297522
7.079872293180898
5.019766426089573
7.492595046969404
3.919929596823231
6.442343110223478
4.728366110908347
2.9513715192666243
8.506553969820558
9.437574918082513
7.19240642766442
5.2338309391408835
5.208906066245515
4.316927242759205
4.8792947432555875
5.906130034982813
10.66210964379654
7.590618632182349
5.469825078071221
7.319527700858677
7.711774966298858
7.996954055034363
14.593218672373975
5.284178017734677
7.678255425932308
3.022781370309429
6.4360061137009055
8.507431129343745
3.242014455853763
4.567333186145736
11.406572831626509
12.696409240406705
2.1686994645513047
9.709928928303109
5.965088390631403
5.330262307154968
7.006443122765937
11.180218642498373
1.891784086273586
3.409539112553261
5.716496078747246
11.105609635760567
4.808980057160627
6.009657331908063
4.037330386037921
4.047034560095859
1.6740606231000594
6.299963275203835
6.708908492171068
4.456142742135383
7.442128102874318
6.039209777748428
5.965340284363561
7.982431192104969
6.0125792422648905
7.786786097272095
2.3643446018662067
3.6063835464581926
6.449616120545601
1.204621858167999
4.862376052949917
6.0245616391139984
4.892072624779128
5.760157730206108
6.972596316392435
3.8383243650273515
4.8103835040340055
8.086567207474799
5.443470110376358
3.94485993541137
6.158975456174139
11.605616569880437
7.348707969514681
5.791263654565134
7.365236803814307
5.545887959839468
3.661003706941223
7.919912645140549
7.271770772914022
4.944711868805384
6.016720172180545
4.769269700175748
11.66931914383049
6.2879297551797055
16.632390140983404
10.685775822763437
9.758889691987385
7.915792409207542
7.0293881574201755
4.4055878600928216
9.950972761717848
8.261373139631885
8.057887988285668
4.252093463639435
6.358131243452996
6.822149814092352
3.4377466247018655
5.890820011999872
11.439096166905884
5.641761303356406
9.820754576966424
5.423749701398577
5.310074474972006
7.518001125704101
9.33136103021792
6.500058652434266
5.250090067438313
2.448781834246751
6.757477791781401
6.817413390922278
10.538918129029849
6.0014284948422265
4.174129160219977
3.4441117918868684
6.951275246241183
7.202083108985831
3.5265541389857815
3.3748958673648533
5.019797957206647
10.12463799484243
4.99576436455775
9.332677982374241
8.966480862059003
10.286975335145186
8.105131986306144
7.676891804032341
8.148421644643609
5.596441392159943
5.455190024613849
7.525959457660415
3.389707869805976
3.1632125053793643
3.8355192134866822
2.9693626962256747
10.225459662332884
2.3757905463058084
9.864489144940167
11.535825087599731
6.617603879618148
6.467388171842027
7.193701628593093
2.890781250407742
8.799375197329546
5.751530819285134
3.980481152564642
4.351588735759614
5.326235775439288
6.222114518524162
6.691939360478794
6.79892792308928
11.244508408500666
4.37499451558695
1.8477756895132798
6.037903008900254
6.8580669473064235
5.931200228711408
3.7119935719654156
5.866798192440682
5.82120678834023
2.257802634534292
4.903956089027752
7.75001131944038
13.746728214641104
4.862376052949917
3.667243280400149
4.333124935578709
7.166010355780713
5.012216328187729
2.6236596882449814
1.1050640405306305
8.49354372891688
8.7511568206574
4.872190856783062
5.339822825765834
7.62686709535531
10.408006674531098
4.779210986392766
7.595314588383219
8.375375000545437
5.932536648651854
4.729733985203609
7.2352868902848675
9.807653784052192
4.200752074681979
3.2927637432542234
11.471686790434713
6.079367428664586
3.5455317186657553
10.279019136569485
9.944129350056954
5.9531319189439875
8.634299117602652
7.464332275450834
1.0877380385764623
11.539157320894748
9.586804546300378
2.8231614738760564
5.382823914787328
5.722624946299014
6.2457381607108795
8.156677374305415
4.417143289936192
10.831452299741576
6.436205773551732
8.334355396488924
6.990071548521813
3.0893914354055267
7.366072301254276
3.1214979781888026
6.900073270928991
6.704370185905269
2.693415795476953
8.51738639710616
2.8475332723008893
13.866441350204695
3.3810726988429676
4.914102660311773
4.937562251507602
5.595366322223224
10.457125440326227
3.7871944315566997
2.2076520345912503
7.593666457296843
6.081295679423027
6.911886647908488
9.590755120736246
7.788522996287341
11.91451816936335
5.946098317234751
7.509702335836805
8.28101957977989
4.877236975240496
6.960583650251448
9.27582868682074
3.807483931937579
4.268680677166776
11.425493852947024
6.619038327270032
5.329601558677846
14.36730930239374
8.149336563538936
11.26377057913433
7.002985804718257
4.702916576323912
7.310245140384055
5.140856740299234
6.599578245570997
7.097281021738105
3.4294445577198567
7.725810049532219
17.124813468238084
5.765044179312478
5.957832147091521
11.062074311364794
6.103584560000823
14.827935736319457
9.155026041825822
6.217099387142577
5.54085437257115
5.12847552929139
5.863680917561622
8.205898554525277
8.080336016277712
3.0622776593400904
2.9395629288945178
5.673514456977172
2.96338512451044
4.215698772989973
6.392719532239879
5.5138757113980414
11.790130924200668
3.866205277697574
1.970371701665434
8.499176684173023
7.57450359209324
11.667622473508157
7.42025755293291
7.242957789941372
10.322301133208523
5.773688223134058
4.941579713170574
7.569472692016391
7.088627899541118
3.9951606801990254
6.640948897293922
8.828002921375841
3.4796127820743687
12.656091888644326
4.913698891628646
3.298113603798557
9.87289978985441
3.0771026497146434
13.062926856365026
10.186901226463593
3.930881225153603
3.0197214155187004
6.073444356441008
2.0411284928385367
6.32422283170574
9.211482113189916
3.3906713775797948
6.872439390328378
5.4445400835488975
2.357236383223872
4.315156670943109
5.673454280725806
7.309838201128305
13.942766184412495
9.31181391907081
7.144966177664457
3.002165599389081
5.894594019005721
4.987291812362411
4.665502210408888
5.8489879131471705
3.5996606308264054
1.8605388832834933
4.475981334891919
1.725477410437694
5.331889151697914
5.427522031270261
2.806491407213683
2.098131538196774
3.997261179749372
7.319608167311829
4.762122051373483
3.830966389480043
6.7358418505461914
9.528832842444615
4.9269380421665
7.146059500947477
7.81715718913031
6.778639520659713
4.924272860122244
6.467111774981954
11.70166612481225
3.4378686592626075
9.79433828198278
12.865348083305273
8.745379051281045
3.982877628270797
7.271904072299388
2.6095767768642193
7.575967936853293
9.03244226784429
4.09649183657343
8.38093104640872
3.7942512019941006
6.593944752713023
6.486171359383309
11.600955831475789
3.3715833172360465
6.0369836295022274
8.742295051271942
14.52755221702459
9.43847391941125
10.491590163716518
7.969726085866121
2.5345394213486827
6.022343013065314
7.231284428236589
6.332898275976126
7.085424870757203
5.2933682974122815
2.831522605282514
16.057592964582803
3.8171373660201833
4.381280110208515
7.05931882489898
4.631455912381165
5.714000643560562
7.1182116726270035
3.3288807815681754
7.825059819916546
7.610048431942653
7.764112652897615
6.276501211765286
9.225107227674767
7.1440840783019235
6.042666429165654
8.16645777573669
5.787000981063985
6.852754116904096
6.761025841063246
3.8489988476980246
6.355009596377611
7.32778382299292
3.497041727419606
3.5988892974550013
15.898814690175856
1.6571490693737307
4.876572348948997
7.673376763276412
4.816555994384401
9.836033900250296
2.63274784608505
4.769623362995742
7.023041494112445
5.584692751840325
8.266281191645508
6.824517125467671
4.052595070934262
10.224827497945668
5.7485357272262485
2.0553863118357927
12.834184496270527
6.367092222159374
8.478938094264118
6.050682974207605
9.757618077229761
3.725953216062434
1.5619686142048552
3.032858068611962
2.8605849655466864
4.177579142142299
5.404287030871894
7.54254687072406
4.337154777844871
5.356160372300378
7.257892557247181
3.187933983591283
7.2042154745113605
5.249685820457169
6.671961800610387
7.471200240579567
8.801444250043273
11.303349897599142
3.7727698877342926
5.81971303402151
8.646219220814084
6.403230284234321
7.343828595164111
8.197524351285226
4.509261142660344
5.970066652670222
7.484284683421294
10.979350709560764
3.323737055820842
12.270209904839929
5.1496776227730665
6.438039722903385
5.8612623241464465
5.543522561016343
6.6120978596074815
5.097332857128743
7.21807012229898
6.016473185329825
4.246874301948402
7.31025423140895
3.3453830906950177
6.605211792641488
10.37708972120796
7.445343660161195
5.154550113737654
7.778836010174451
7.411166224849798
8.706269665382786
4.932959628461912
3.5261468102215545
1.8999794123900418
4.751273035149524
5.509683097711812
3.7416339775590246
5.8033964739612465
5.69285951791087
3.647413208293049
6.295734534647258
5.88545242469531
7.5021802105544975
4.526357818292474
6.613847901035366
12.100067586016376
6.157154445208388
12.056333550233648
8.671886446108138
5.215693414492658
8.770795435257407
2.989681150359452
5.024889323892931
9.833985162869226
3.6129153126214195
7.920749315219295
14.437156694787069
4.775367472335731
5.651125203627112
5.734200377257662
8.863145766008575
2.6961101751215457
12.318162542857166
3.9900228972867393
5.251146107220136
6.493269858704979
3.703353194521447
7.449591558619821
7.89322345620126
6.562141073372826
7.058997232242692
5.182894827442339
6.813692900322599
6.071200810404614
6.515032396422071
6.83492138973415
5.329843978478723
8.389623081738431
3.1240426634139418
4.91764844010686
8.384810270525685
8.06902552537349
5.993292060966677
6.02705694661297
6.440556209344587
2.3645460851519675
2.812562483559451
5.439787320368109
2.8254359574030383
2.039570349060028
7.826209957521903
4.250960908620665
5.864864765940875
7.721692802676407
7.841304180184394
4.777761745042346
4.362919869190951
4.361815331983272
10.876003990040823
5.284139117383692
8.697385056668308
5.295056189636141
3.6407603142028204
6.286984667357688
4.8908113752473374
9.908672416548528
3.37083056479632
4.452536215708237
5.474104091558814
3.858304961986314
11.415959780265188
4.566578306033046
9.35570753906818
14.427788491511619
3.1662249557469786
4.156647674385048
5.81393212493786
2.8942616519604885
5.844676319877831
4.348020469003864
4.812838991525723
5.598592353649459
7.193533212898142
3.9399609243124836
3.7618424572984503
9.12925803259924
5.130808268192201
2.814264825523235
6.835229125602043
2.0077962074182043
9.060367992085029
6.676337827216064
4.7552214180386025
7.090723327524907
6.754191380906223
5.941705518205093
2.09996333363338
4.751361210202584
5.129397313673178
1.856422008398413
3.1478261356076063
2.680384351772516
2.5895147480045146
11.197688765478405
3.6053384784916536
4.481902368497312
6.164663009634199
5.68974745600642
4.574594094888213
9.29316147425364
3.9448977308373596
4.903528102567334
4.455599121835414
4.991524770694014
9.900425405451102
4.62279187625577
6.602927664434654
4.762031766241906
7.077118754280892
6.297022581939876
10.674386585795899
7.454670289265942
7.791624097514493
8.158715757764242
7.029176034057869
10.723783996252848
16.02636357518017
1.6174190127687824
11.002058649830571
9.028391061604578
6.4729706968686935
5.503952845755272
7.364935556003429
9.044897779342019
6.548039987873776
7.21537895423028
8.79403507995836
5.590862347077971
10.413236981080006
8.026110658369596
9.302610721023953
5.011580471876043
6.892327970959273
8.765175040086893
5.268218234619116
9.107889125772482
5.343174863535335
7.649786218184854
8.896204840741024
5.814187555327614
6.808865594581043
3.6850579932887055
4.935869744832932
7.633592874598813
3.465688634148557
9.11635689120193
7.76756697459511
5.4385913138146105
6.626014432304091
10.686214048653618
7.336655484088209
5.635079132045741
12.351917838583846
6.84847320875118
5.7528886726643265
5.940699205331064
8.873140382683484
10.317062517355344
9.02729563606672
5.444609274063912
4.22655413687803
7.346162932006655
6.949177342176435
9.352354968224018
7.0834830915423055
7.115650843702744
6.08213337377117
1.1669469242985295
11.23912253303399
5.708041506335816
11.85560662295695
8.754756038283324
5.849743361358809
5.708206832672713
6.321338511279179
10.422573669070974
5.312596972748136
8.070822872326644
8.062677091598099
9.111924579354106
7.892583738315265
3.49966031787286
5.30580494539868
5.125845563694863
7.683687457087652
11.263064240826608
7.376755935952633
4.174025791765628
4.857040757646666
5.6858955927479435
2.6962794099998555
8.859706303912034
2.511461298898734
9.678279664490864
3.658681166825397
5.860849803284273
11.364919363415403
5.209863802794559
2.37294323733417
6.272508055333087
7.041612472202973
1.9051895118399693
7.416196584439398
11.23545927571715
4.85189734171131
2.6590879876282316
7.077463907193409
6.435197526251982
6.455398612161744
6.4064498945053785
8.848322842597291
8.636390748952369
3.408526148031434
4.1500229292986885
14.147404222690442
2.013175145869615
9.153485463174581
4.713526712765143
6.579363992643885
4.420032948165234
3.37654910979378
10.975560693582807
10.09816467364074
12.332091488069384
3.9702530611813907
17.394180166410205
4.859443455667091
3.5696656916375322
3.766736023598851
7.927534503588505
6.589411985693579
2.774389878759126
8.520430729312707
3.7001307611651777
4.7387193958104294
8.812016256545203
8.048226604693246
4.886284326223402
7.842810887590287
4.22975320061541
5.4752843045582775
3.250324482296174
4.025289865917767
15.113854943995912
8.82351721233153
2.142237462169199
1.6437898764072167
4.498036290823486
6.612005960140905
8.062817044729265
1.8399302220906515
5.531191994678412
1.7496259001194654
5.300242883909358
5.062918571890048
7.051492216492461
5.160709203318284
5.496004107290473
5.506814499842458
2.3089441058032625
5.726060980505898
4.206884051517879
5.38764952320406
6.4064498945053785
10.442469689440127
4.4062140300517045
8.348488169768807
2.4154781418071307
12.2419149199882
4.416317916409716
12.172763016235562
5.347562496956044
6.219008226602811
5.864509047571403
5.347755069360185
8.509934554673501
9.826334858022847
4.434333651479345
7.7579729288307036
8.757495847939383
3.810327607682821
3.5868446493580826
11.566637066401835
7.381242990241544
6.53200197637351
7.573009223468785
8.506739696629932
6.668852268181811
7.902096284628409
10.460978752761978
6.636502809333572
10.901317058297852
8.343413794844531
6.242404983384443
6.600584681414252
6.983301160574466
11.560433965220904
4.748410842903711
5.553944701363278
4.759576038722255
10.25416360595366
6.159037479290909
5.353751455980143
5.037995967022988
3.0778473464292664
8.121241653406553
3.943552609192498
8.264520612957506
6.303706234931578
7.818436622887811
12.268491295104706
4.41000885800894
5.441056679509554
7.081228895155549
4.562121799569705
8.488736787697416
4.159818089011521
10.475852775421657
8.296103241097073
3.425083458961102
10.166181483173906
3.6362071335053296
5.671666833044548
4.724476055971657
5.211360255509918
5.661758616925443
7.462521859934907
1.94583495145118
15.218121092315672
10.460794227460397
0.9434330376517663
2.749097427917378
5.699247780391233
2.4105870089623784
6.775685206104989
5.961099766916122
5.365437725949333
5.727942755733287
3.6501750573489193
5.334485110186298
7.9044584805154985
4.994926767244222
5.799415142869009
10.143041416754318
8.169938188241732
5.4083381649587325
5.3751924165106635
3.9880141544285035
2.4135528640965633
2.4301701302554903
8.464806555028197
7.535609905756232
4.675628025457699
3.5001079356984928
2.8925879664241636
8.94214195462024
7.368032555331194
3.67589107682782
14.601490897166151
0.9857795323000788
7.127400375301888
4.741449002848184
4.810199386925464
5.736218403678476
6.241751833525158
5.091817779645821
6.577136182485591
1.923304655829748
6.4064498945053785
5.73156285316392
11.722889346621914
8.790896320430369
4.963606554149969
5.807233677109338
6.998990020339076
5.2721711562351405
5.222366439037647
4.54295261467487
10.545267450916073
4.931359553498791
11.813703309723818
15.485530282078402
17.18000224391085
5.236340472289314
4.06815138181129
4.7511693106553174
4.63357471700603
10.215841093676003
4.024160240982161
4.5316396911185945
5.8950534868774955
4.211155277538299
6.757896266521629
5.376460830755174
5.332283393102959
14.180489810883197
7.848561620051961
7.6299445305424385
5.933999356503006
5.777785602875661
11.446541729069581
2.8595774186478704
7.060010374724245
12.418689701928242
7.829996805098005
1.6606918709029372
3.5950259416902512
12.963460226202665
3.335632487446586
4.211805724238657
13.274362430780103
7.767992384587942
2.628815821349995
6.793302386688338
6.590481043552237
6.829576711984685
8.088173441722569
16.551117334455885
6.1326323200405595
3.1211774594094397
4.753950254265817
6.4064498945053785
9.735319900571218
6.691608912104979
4.709397917147341
5.906788165024699
6.642445922800851
4.806526552920008
4.671477164195806
3.326609960249794
7.216970400064753
7.940174352309983
5.7109915116828125
11.003299275618652
12.683454447178594
4.918638381453317
4.8955278451977176
6.715066557552291
4.807871251028715
1.417475332674936
9.024369999659202
5.323879908570723
4.202530427181216
6.915739729750634
5.9422721189175105
4.251837259834564
3.780324210685774
4.86275539377145
11.151695989692135
3.7045974614601436
1.3630468269524063
3.4734436196958933
2.981973122266019
3.5125235516258653
3.199173724588589
11.178389427923769
8.323638504358144
5.45401223333305
3.432078828377892
11.582730598075251
2.253027944569831
6.746916553434093
2.625840927764076
8.989407020288985
2.322467501614249
8.088677431786047
5.125656251841091
6.8294498438126565
5.7165291396401985
4.3647233787936095
3.949437667484453
12.980573040354017
5.953591934355278
5.920485840842847
7.3104624531033
5.81351255270007
7.125038623289955
1.5789376463873235
4.974380064698593
6.333841593300744
3.005329322433318
4.149198372496292
8.102545750349513
6.347729812237042
9.605809379687557
6.154659245377332
10.607918126592242
6.212464734059204
13.39131871279041
7.389816847124854
4.186763404426618
5.109817783501561
6.666192419026972
7.609653219933912
3.768080579267512
3.2082865441578603
3.9710265098534316
6.640796843963133
5.770503392175598
4.554067063209949
6.856031721948218
8.349614631293946
4.456625484056969
15.163467307936692
13.914928929791428
5.576310134813295
2.9692790331154995
3.864510185979531
11.28125618612527
5.693859603232766
7.355239292810326
10.762419597700946
4.750537858539723
2.4477664046410887
3.798672573735296
7.581871187904986
1.4943962588487385
7.484207709795614
2.6189733324035784
4.977250546498034
9.191483862687061
5.2589012388024825
3.2145655616722024
4.0915016927719075
13.194515103571229
6.1203598557490295
9.56292339281655
7.43286233381254
8.02803165086826
6.195603036676138
6.4666394104386145
2.6287653720547404
8.094726661143532
7.308159755488323
4.055639666923672
9.481752784378742
5.614322703301906
7.163445513373053
3.9122125194335835
6.4521274336651295
12.963458736087114
7.114347071069163
5.868205310134083
5.259708181431342
3.81695669464924
4.5027810969268875
13.973768332916457
12.025694040975262
3.4584397267405853
3.854750483789489
4.182903168262243
5.80190307463646
6.207717814738062
4.439893332868108
7.323647767352076
5.9035856360382235
4.341700102787544
5.587237318632714
12.146890737350441
7.583585934060626
15.53584441171326
5.464521599244829
5.367651427477243
1.9102814441453475
6.870470351532721
11.801202517070008
3.4544605448709387
4.0212510196134135
2.821672025037069
3.0686162082661155
5.3173369961263335
4.896033113810414
3.0812280617062755
11.886859355251234
3.1273804230850817
3.575830442533438
3.600762633420023
6.944888467260878
4.604520990703984
5.415025689016306
4.235460290915593
5.986216182877056
0.8975892072842035
1.8275045871472486
5.374749156765374
6.931383499366181
8.324620962006438
3.773252063431458
2.091680124458321
7.172060409890414
1.2681298298963182
8.387623317157717
4.295556743157858
3.935157475195667
4.148486584250787
3.8161128701942046
3.84976589250843
2.4718566726023656
4.042465096898582
2.8772509850012815
2.239637222927222
5.386907199317605
3.864120077080641
4.047137237715168
4.378183530638477
5.29833393336811
4.7508546966650425
2.872238882946419
4.748411474136337
9.907344038594424
7.454966910814941
2.8088448579814456
3.750129559469042
14.618378763927694
3.1460850135616485
4.151548311419318
2.5742430641572485
5.079942761693003
9.398893174363643
6.1390272116532785
2.9791741438029966
3.8559768280243674
2.984038688828585
5.459589799550217
3.931411258372653
10.756230896705285
6.2193562099812985
3.4491438162495975
5.7359198492623005
6.64762194872107
7.208066976598325
3.3763841694023355
13.912123071838403
5.6683393949308245
7.076803022934735
5.295394383704514
2.3411445756648916
1.2143169415259933
6.453051524664069
6.867403964828811
4.784421726999434
6.205810189899204
10.942689247622557
10.394795172398977
10.692451219727225
3.983333763195965
6.8191426335293
3.440472965433198
7.554003989552977
5.439006227528063
10.857787589736185
5.729019453428313
5.5255709379046065
5.303357526654595
4.194101525274799
8.254414136078365
3.468392492082504
6.437989565342391
4.762842395858611
5.6881690949328805
4.752959144558459
8.649205889401387
5.927822861981802
15.070671460629956
4.20198923183293
8.433606582423502
4.978137493927879
5.304485698623436
12.84392854381401
7.616646954382774
6.979388013814955
6.864417989597323
3.1392571081926572
2.17051897598063
5.9754588949972485
6.063248989927793
7.741403287089159
12.759280944020727
5.255510754559571
8.715241578765061
6.535211104996849
3.5155024987210677
7.506511093557347
10.504625708772316
5.803389258483673
5.570321735593759
16.054330293223316
7.896925330040118
7.76901212833218
9.514532724669323
7.170383986340777
7.757808900455537
7.124651852087606
5.641903180112518
5.830892499843731
5.99680271312758
2.8370710124579426
9.83659940295694
9.661845841187114
13.056706398346092
2.8388897397981654
11.619512569954086
5.702626744169122
10.702745554633136
3.9727895708317615
4.123041654833789
5.61139596696654
2.842325000643597
6.458085578483193
4.927137681372221
3.8161240615598855
9.00373290042708
5.187411797254685
7.868860958423308
8.84859556093988
15.004817096794303
7.427216852471749
2.3527317074257024
4.550285061218792
3.8423507821198886
3.9784882404190802
12.221869289939601
4.937108698060821
5.3040180602828775
2.5505117628000487
1.9391659961438774
4.205879339513038
5.392917211011712
2.2847042622752736
2.5005878552328706
12.29654154491805
4.7374403356297545
3.803684345264635
4.188660577348899
4.173619716252412
5.354418190672401
9.624269151993033
3.8521953729951774
4.58954773207789
16.233929305710795
4.0899695560730995
7.805600378505873
6.610265077890421
5.267912072892385
7.421572695008881
5.418674785138697
7.13595943541561
8.557602499685308
4.499925714852275
5.930906705835179
2.181923076003837
8.987519068521042
12.826903063099579
4.001582863353305
12.597210019118274
7.694442357848153
5.1728020651761994
10.688918785118949
3.0311779635095215
4.857480614785969
3.483174039374658
6.80409565914084
4.55876973425553
2.7485106469833624
4.194984045893515
8.00439889739918
5.438469522273206
6.178759655478366
7.5146059912107654
16.27051560809239
2.3402218604407907
3.188853822586615
3.3411008872410517
1.64109564087837
2.1632009400094434
3.565700601315454
9.014010002391641
3.672919887608697
5.0274665249050265
2.5069365389618317
0.7972200014958667
4.176210255808276
11.034755525017465
7.3571798031605855
3.9010036677373416
3.1055474991196896
3.987555828107284
3.5496907152509736
11.371013101080905
3.479670731264313
3.885875337027347
6.54614045717783
2.6765173716644615
7.632231292327779
6.876502945676731
14.565283322054633
4.181366829351747
4.856606608167866
7.224505703304858
10.241241249923478
6.871465146098453
8.723961429498692
1.906512198959127
8.282919317622751
12.094120769024494
1.311596736901217
9.317234423483907
12.550463212630742
13.11531215258172
3.6745282514719984
4.43921184351194
3.730515864510959
4.956740055787732
4.485453382833602
4.3411619235824075
7.314240950608976
9.146738732305563
5.898049730269268
8.971228219071293
6.331611308550479
5.40858714531052
1.1162394705125909
6.185676824808843
11.03161076778338
5.2196616688275554
5.337492926327418
2.841847179650594
9.733438606424816
3.199944260343505
4.673810829530545
2.8578281743032194
12.134171473987935
3.4567262915991814
5.540222856814676
3.796209175080291
4.944333863138267
5.802941517548341
4.316916488404437
6.39268052340689
5.445903848187294
3.2958913742467533
4.585942889370704
3.63407398817846
4.783263447007294
7.978003121329476
6.70790494007457
7.287155445521302
4.90188581410267
4.459561103700084
8.453143714237191
13.41602877333278
9.214117865910655
6.7437344317330155
5.2629346202536995
4.28023746027578
8.574043486775912
8.31781278173196
4.727830706439192
3.963311360053689
8.90798114402649
15.150132553889115
5.0451117529478635
5.138845067267279
6.807030733634572
7.755892103647734
5.588210529102005
6.517458949189378
8.116164899397994
5.087162528306458
6.704865502200352
9.27990916386269
5.586131023705408
4.803746547225479
3.762288106756914
6.830542114115542
4.533156682225904
6.782868261993066
5.987088619126997
21.83362999350385
4.521811074391325
5.358251156672795
6.460099083065086
6.408147008059629
8.319690406735626
4.357323918395782
3.4633923827918527
3.5359639091907327
7.76363113676143
6.006431269988868
8.800263417658936
1.9583881131874017
11.17419905441583
7.931050245142084
5.011697560120537
18.036943796622545
5.387821044694794
2.5620105532788044
1.7939621155565928
5.532494251675618
3.5961717474393704
8.148516945849767
6.174589018213408
2.881129796436388
3.246836972838039
3.9862914021800298
8.078105536696388
4.089008550783552
3.8871445096848873
4.331158897131787
12.818435043720497
7.915994201881581
17.63291007680277
3.7563071387938423
7.861614355397927
8.48725882498577
2.934763126066918
3.6012897911860247
10.201788474353993
6.011668756563046
3.7505221488471823
3.5769063583222063
4.865594095791462
6.731413833952487
10.53984524407147
8.534190148620063
2.7861957137031665
11.501062197986128
3.2450826506532375
13.454802443232495
4.3651726024894115
10.9294030834359
3.4905049716264394
6.024508073345834
3.5301407737293427
3.1002576094126915
6.8371347430851035
2.161338655561735
5.732995917984816
6.799251159112225
10.591127704917236
4.01036607979691
7.304782875449657
8.299321545604137
3.6694195131113134
5.6167058618120125
10.205796066522415
10.07882873660019
5.590791783064915
7.693246532706521
8.042348147366464
6.399456738240538
6.055221730924106
