# Supplementary material for: Automated reconstruction of whole-embryo cell lineages by learning from sparse annotations
Source: Nat Biotechnol. 2022 Sep 5;41(1):44–9. doi: 10.1038/s41587-022-01427-7 (PMC7614077; doi:10.1038/s41587-022-01427-7)
Supplement: Supplementary file 3 — Statistical source data for Supplementary Figs 1–7. [file 41587_2022_1427_MOESM3_ESM.zip › supplementary_data/supplementary_figure_5/movement_distances_mouse_late_1_baseline.txt]

11.861413008648926
10.6138482872803
11.189950259555275
4.683895689449688
4.946045908291344
11.375179905051235
20.591598643778394
8.80255950293031
3.4345254513743435
14.843020937910522
6.23238193365593
7.853550188389661
5.727033745792661
3.90675236738796
3.749199914648467
4.7329786849012905
6.124081601717919
6.3614629261080315
6.930172076194732
19.22991419637641
9.378146957791635
3.313407441496679
7.485986908885129
10.655368609476039
7.34339940725161
2.0549708248746756
5.170246164000556
3.348133808556829
2.492036328822487
9.356720289926201
7.9932221287788146
8.636092866568717
4.668354433782136
4.266638441030247
6.3348243858848585
6.571978393147652
4.901387558640981
4.565515873165822
5.275120851696176
6.155655935804229
4.323042428181033
12.18874891036806
10.01760760765837
2.877253027639451
5.086885097975064
3.5008325207266386
5.875653385299562
6.993060846296046
14.723518279460336
4.3085496399600105
1.7277647626884856
15.015801009739778
7.86582125538118
11.520156716549511
5.743181036471778
12.454416887193036
11.386395390991822
3.518522417151948
8.255267731823105
5.390732788777285
4.401317984422525
7.64296408469912
15.848660914741448
3.9361338450256107
4.52037017734449
12.68592253867045
13.497036711811779
4.65725240887797
3.09515750810846
5.154392267276606
4.4436668114242925
3.033047333284044
7.141603461408506
7.393240155709741
13.452880732393282
6.7490740105587665
5.289612462175212
4.108972788686538
7.059980572956631
9.906487448542325
9.809811415108797
10.412011744200964
3.4243413667574205
3.7134889255253634
11.082531299301534
8.166449656980507
4.154383227387763
11.336835018572836
2.1999999999999833
8.731636789252914
5.227810249043261
9.310123522273939
7.366567245363672
9.457801012920594
5.370744827302791
11.676472069936281
2.575732905407738
2.2425209029126703
9.401510516932923
10.133011593048955
5.479051012721006
21.892427914692387
13.071224120180853
9.278239836176285
15.5560406273576
5.704960343964462
8.499403023339914
14.560394310412775
9.926055603658915
9.29449299316543
6.869416313190989
6.763104153017396
8.895093988455736
9.952758257231977
12.80522849260078
17.864802943408442
15.319173453343454
10.442841276846632
11.378488476067371
13.213297926205987
10.903890821052162
6.141951978357026
6.879544748871959
10.831307051957257
12.412947757809576
11.776432853298488
9.29575663818412
7.851208378905737
12.6458329194715
18.01801751128551
21.703574942190297
22.38882268304113
17.518141313872377
25.638220056937982
37.033044130168406
45.78828776656233
10.785203713199135
13.431525192950934
6.516824380018372
12.417229806909832
9.378704411152759
6.50169744026804
11.071331043042733
12.430382134110015
10.779372433946364
8.95608400975975
7.372713204784222
13.005991575353962
12.670479384262297
4.199241795065651
6.8142571128480185
7.400550728847266
4.968699483567828
3.517328531712756
6.260304725881578
5.966875229129534
9.72394788652177
5.549423393470741
2.0887077926270825
5.108238443925769
6.21742712060217
6.925489463826845
3.7245805132927257
3.8942321057057665
3.3653528789713523
4.430575583375035
5.868711611854869
2.947173099608195
8.597842752690916
3.906618607497502
4.667722693862284
12.496547213354358
19.575750304905313
8.228875986427232
4.177828608976931
8.899657897369423
4.162610468963125
6.286023881224937
5.090471490932834
3.5147984475741385
15.975919378865166
5.162363799656127
8.935882720805894
9.326818015889614
9.784809655787793
7.559520736385708
5.604676618681864
12.614321242647982
11.108908916085138
3.310914787446412
4.875448697299731
6.887670143089146
8.3912011678526
10.890194046567492
6.57875368135951
5.653573150674321
8.554437444975504
4.183300132670329
9.615612304996327
5.930337258537736
4.812125555288329
18.652881814883276
5.708482504595275
5.116508026273941
8.480501164435955
8.594489808315325
5.824423004517071
9.576011695899236
5.107925214801056
6.545754349194683
4.7772900267828495
6.116815845567693
11.063453348751564
1.3489397127448532
4.544227107000886
7.175123692313486
4.1636003561423
5.862593282840009
15.21574513456378
8.968834929911461
5.1886510771103875
9.347726996441525
7.978095010715152
4.490977051031325
3.2462439834366825
7.449973154313986
6.482314401508169
11.588004685508862
6.0325865099474205
6.527965707445769
7.87954094022924
8.548634614515896
5.783390009328472
7.805570260487813
7.925307946559046
3.758368749735272
7.365359303117625
10.072402009071894
8.789374389649657
13.862464433668523
11.5866963586415
13.915339537778578
12.458330546264955
11.216344208291213
15.212329707512893
11.569620853411294
10.466964928773615
14.654665235982291
4.551792163722482
11.543705733730334
21.847927949985806
10.096271429871317
8.054996466515062
8.119608382881594
20.135033967473408
9.188020150081924
1.7789329188800653
15.999936279736211
9.1104335791443
14.345539393297482
9.177747978743419
4.133287059528728
7.056011621305524
5.122691930151179
10.449979725478657
5.4273134786504915
8.60061942737276
7.244232188437827
6.780621612838709
16.233117383915964
12.67871702491973
5.617259287845261
4.476989232178824
5.580923816943243
1.6575886099994925
8.05517931726348
9.19773885256592
4.945921646479766
15.238350284906215
6.073623300798452
6.4493123048798795
8.320006009613216
4.223494793989707
3.3675064959106153
12.56144896100757
6.53374169026065
5.278430279688199
9.678512282370843
6.605482571319089
6.769047200308158
4.695196406039754
7.759696872483274
19.114259075360327
7.414667605402412
6.339279532410982
6.036640074669162
7.912174163907231
3.8428074453573533
11.12152867190467
6.089246107026764
4.025717005814036
10.141949531153474
10.21865451025716
1.7923627926563757
4.649731175025152
11.325634640054274
4.2130563264629055
7.497793008612689
11.57279568643639
1.919214562865546
8.685024619837716
1.4815393131122585
2.875071094661016
9.044888059008835
5.464430436925819
3.0531082853607794
4.565084884205523
8.103095390283741
8.961166218746186
5.852272588848663
9.300537618869164
7.819207120929887
7.5876808050943785
5.738711637331809
12.258058573852663
4.626315379125149
6.485889516078217
9.791138851022414
5.386643412148888
5.4711267908089
14.522740788157071
2.231949820224358
5.0235545184658195
5.781660661090304
6.147317495722955
7.289032857656902
11.001780799802066
8.984987479123145
0.6615134163415493
5.51378010929028
4.679743582718871
4.7760757950434245
4.396589587396033
4.46878059430092
7.4281962817362395
6.061592200074234
8.853202908542203
5.02120503465056
3.499999999999942
4.827380241911705
6.166252867693114
4.867237409455152
6.129051605603743
7.871619909523058
11.103608086729315
15.916586498398553
10.848968269594383
7.863291257259419
3.9284155216603702
1.698313345060041
4.835199222332022
6.533422551751883
12.436476950335775
7.10750585493651
7.717580093574714
14.287407042567189
9.457067612813985
8.26825230676727
5.643016004833781
2.74631431334606
9.455176449596893
8.253862548860782
5.881892745375151
19.397493999289605
6.807623808006447
13.242410966444954
15.366963061892037
19.013682000478656
11.521699705779213
22.183064747800483
25.66778381299047
8.074990481967541
20.83200214067006
20.555438173750797
8.124259569814571
9.32307889058124
5.700583081961678
5.049446310963202
2.9728496547832126
8.876865236881804
8.599209265973178
8.82786196247614
11.958386178745187
4.067089024014864
20.33485286240805
9.2221415295815
9.131177361107241
11.425234395027978
7.629854195804273
2.298640483567024
4.554656957444745
9.773204294377681
3.606327772124979
5.270881147212843
10.021897746704983
10.154919989837419
6.673080248281183
7.854686499154555
5.7513128935922095
4.93989406319611
8.748622748753052
7.301463961108385
10.156027766799225
3.6752589130966444
3.2906707892004947
8.367627634103892
7.234638899074303
5.251858243558178
10.486304216468369
6.522269543648092
1.8873260966197751
4.76105030429196
8.446340328641176
4.599160154307324
11.456218359222232
6.673267565443619
2.866680710879978
5.547071299343393
7.502666192761182
7.677239087067585
4.548049287097594
6.459752317233304
2.760178853113727
4.753826944873922
17.08071719805691
8.061017305526486
4.513741721473355
4.605129148360699
4.305810028322194
13.910068296022319
5.41858987837443
5.273650048100017
8.78150898194606
3.373928434237772
2.8948229652260005
7.513986957667594
7.441511943147214
8.63365507765974
7.6054870182168015
8.638298977435312
4.841089924729141
2.53197551330973
14.124095625336508
14.927156460625609
5.175151755283182
10.759293657113446
1.772004514666783
6.702984409947672
4.990895664989554
2.8442925306655815
8.140623522624793
5.748912940722023
7.8572323371528405
4.969447673096411
7.185401867675903
8.567239928938697
6.854925236645488
10.657091535686668
6.0619798745953934
9.657204564468904
8.43655328917502
6.6751479384355745
3.8478045688418554
10.073435362377593
15.610144863199295
6.2614774614303
9.649434362211535
10.26271062867131
8.132434908686657
9.631142196022273
15.815577832571451
11.296524169683648
12.510515854933729
13.539648406876527
12.705358986093206
10.124895120492821
8.331958924971914
7.6790080406985775
11.410528610997346
4.616275555033406
14.54745676957245
12.212760976288877
8.216760465196385
12.815460125804426
6.386284778633197
11.03517390243998
4.546247821617545
7.3412887377095615
8.308439644262636
5.841574872467738
10.649129375103826
10.269930465202842
12.56147547585836
24.695850759706005
16.589926057361666
8.858499969994313
8.926105707238259
7.85666050588081
7.178776413226078
1.3839797686380904
8.354675318057042
6.9378538380387695
6.06314650593149
8.903038807059254
4.700616272993736
8.496179587689667
9.45772171297102
5.601893278405147
18.301266744818008
4.291446284025564
6.700805054494177
6.16227230816696
5.890413300242144
8.31083629967538
0.9866811135787188
16.01153893434466
3.873448076326883
6.165118619343451
4.183174779509554
7.420215630290002
9.52090331848831
12.429839097912668
10.489809340498024
1.299417237154414
13.53285261872009
6.4181193971184465
11.956270321467315
2.493453300028085
8.840021725676989
4.318041203940459
3.36435729374858
5.0965626256900425
6.007048003314316
3.709770882413031
5.385667230352779
8.132905940624894
4.376580515649359
4.487939393530096
11.457443147323431
10.848207225159372
2.3599462582908584
7.591442550661911
4.864154602806104
6.414826575987825
4.641731814952436
7.535754773080134
6.145788650070284
2.027187772441009
8.182670713159565
2.749545416973484
2.8614992804355555
5.207686626516646
5.542927088906174
19.836834424877456
1.7708592039946707
6.241552998351248
3.396998675301499
3.6066289678666306
2.839013913315707
4.2178193417926035
3.4374554542569506
7.616429609732006
2.9685945637640225
5.035062405611327
4.421355381662995
2.9303412770529986
5.006995106848033
10.04080496495983
3.6976343788968853
12.57313007965784
6.638855323020736
4.273973055249061
2.099999999999909
5.703819508229291
3.9812058474788996
7.795902770045277
5.1684076697208905
11.678184790454317
7.080254232723593
7.503659107395451
7.395376934274593
15.974805163131126
8.860338593981664
19.653745622905564
6.495298299539512
4.212184706301477
10.202200742976926
9.93984626617679
5.155579501860055
7.882486917210958
6.920999253619179
5.433801460540848
14.372091968539944
8.853995231688579
6.912602695172831
9.92378070084593
18.200698926928226
9.036021147262524
9.28879023095568
13.750173611645769
9.081785861757062
14.588351517563598
7.082568774024165
8.54771822822423
10.508365404364511
8.573839542718831
10.361345321033975
8.697204580156958
9.338938897234733
9.708720383742325
6.964644676458363
6.709644459715832
6.487115768468052
12.255855472989328
20.9518709772405
2.939158360331842
5.613563788635344
20.054561852245207
14.6639513745839
2.10782687164674
11.808783858246873
4.510863333588344
4.1185555720422435
5.954283820970038
3.2529442532125974
12.801812371691703
6.03517092297539
7.024761064956035
15.085307421461625
9.56196440694274
4.857008397464873
7.285330294955006
6.114641634442877
2.51993829266738
9.697530613511873
3.730061373876632
2.667404120342528
12.765359376061518
13.562041275527344
8.126063007385415
2.895673308835242
2.854354826270313
6.901188303473448
8.927127197480727
8.677609117723598
8.095084928523013
24.009333601747503
5.64642138782204
5.703237610532942
17.856606620520136
5.618663194970941
8.46686225529583
3.233539391207503
4.871919539565296
2.024467077883303
3.4926561311269007
5.788099860921492
3.163446728160447
8.506289810395995
3.9434124729118674
4.36771107103014
8.602325267042627
3.187405609995823
6.093439094632849
14.828162394578696
2.059126028197316
5.157518783291068
3.261382415718298
4.23061461255925
6.727078463804086
9.45662943201563
10.045441752357014
6.9188149274279205
3.169148654172765
5.649253908606977
7.052659073002022
1.7720045146668375
5.278934686635265
4.804501329802742
7.320443975606828
3.7885821482681608
6.6475559418480925
4.063249930782068
7.7911552416827154
15.537374295549524
7.280964098726714
12.092150573283524
8.179178988532758
8.225472630797583
20.31102773254464
10.252804494380902
4.751936756588205
6.740356073680323
4.291025518451345
6.965694509523016
3.302667445944263
3.192177939902533
4.6577074609628255
5.4708317466358505
3.8606864674561745
5.503443465161611
7.736278174936514
7.9451179978651325
10.994998863119442
7.895720359789941
10.18000491159029
7.8397959157110675
4.239150858367802
15.144111066682052
7.464991627590829
16.300414663549056
18.514858897652903
15.34258851277805
11.750705970031532
8.591996275604302
6.640729404592852
15.58423682479773
7.708446832614415
12.33473405577986
13.89726797554032
11.490628473051473
13.79694425646219
14.842391250690577
19.813631671150244
8.361632821668794
8.64443351428987
10.421387996571104
5.346703807466799
11.511974005482744
16.079351371397717
11.936495713458113
3.7967211643826952
12.180479926945404
3.5187269622079502
5.116650481316251
4.632749134838171
5.774364948825205
15.651234219342847
14.301423934125898
15.626268213287783
16.63132347676303
20.120387967510286
24.454038521274967
23.4508609876765
2.0360029101702817
4.808320867175738
1.7443910112128789
3.3407607374944885
7.739140829939153
7.2555082523554795
17.012998068565413
2.7534764731985786
2.5176377817311146
12.08649946460001
13.961254945151051
9.838566072696025
17.3549309814707
4.943644237780926
3.366714532345993
11.525189803209157
4.494877327741399
11.777983698409608
2.9098814358262617
2.316638922122778
7.432065661712182
5.373369275561526
7.583508422887275
5.2298757155405
9.22964788060727
6.740630534304814
2.4242928967698454
7.602295705903532
9.905680188659465
3.8511680580047116
7.532460152622139
4.981303627132882
5.83550204409774
1.80377382174156
3.052289613107828
8.902298534705846
3.1737044600908084
8.985946124522526
4.096887161591397
12.655188111023465
8.999161072010933
4.294494819431654
13.807606599262527
6.873965698810838
20.717743603008408
7.035623639735144
4.023679907746207
13.439345198491319
4.585029988996968
7.692144069989413
7.740800992145519
5.651894915389299
15.122975897620153
10.460375202819833
21.601666777411292
5.94053869611174
18.78856034931898
5.379753040124166
3.729073796547204
13.590084620781337
5.2523469512100736
13.334541611919136
7.491995728776227
11.20546741550731
10.77311468424985
8.874717564048911
9.274821895101436
9.843908362265944
13.134782068995332
7.335529974037198
6.549854672509376
10.558146917016087
6.114744475446189
4.974896983858078
8.690776720178626
5.797610223376942
6.595452979136429
7.080239276953273
11.562439189029426
10.44509454241557
11.888374703964953
13.213629327327187
9.357350052231691
17.435320473108458
11.49358516738806
20.283244316430235
15.46177221407689
13.331031467969675
16.35220070211005
13.879931556027207
11.41282173697638
15.502902850247434
14.785181770948899
10.25847587322627
10.927757552620333
11.358430385941752
17.68688854154676
14.134797487052984
10.896822354015137
11.885414552961285
13.481864705369528
21.416549679784467
14.566676242233344
9.014290197077731
8.757282683572587
10.695738084691877
15.50622736869461
15.099802041870413
17.85658648946617
12.395841839237047
10.651914824783137
11.316625092790671
8.728464120815072
3.2541515157800833
6.495085050237538
12.591728151021902
5.775169797143911
12.478131646381172
9.381159518840185
7.4913803273745145
5.034115919022288
8.667271090706658
7.547886396521866
6.69665004537249
9.193681541284286
2.3643583149923795
5.73240787104335
5.354591259358352
9.658326522044474
7.294545907731276
8.109015027108578
8.46313934769518
14.994316581594859
6.346825978392729
9.103367003998876
3.670026647358662
10.429347067348791
3.7562747503343665
7.947707395382146
2.3885514673252515
5.199323281050465
10.931100600296409
1.1196428001822136
7.517383715015803
6.628038925655112
10.673279720873175
9.24532818123564
10.526295644717704
5.0524845373340845
4.901387558641002
6.466854310519718
3.799223604896042
6.858782690827792
4.339329672384594
4.453835814890419
9.349378438888023
5.1816308793310855
7.9183079000503165
6.645249369505823
13.631449426005892
3.8288510025855076
3.327041180140956
8.716372277191697
9.295763516896054
6.742073706306133
4.810665234663447
4.933558553417575
9.5629493358483
8.465254822618666
11.486513831446056
10.779281052092351
10.881455014762604
8.763013180407853
7.845817659175795
10.623088063270458
9.43130955912275
8.625510401114227
6.0671245248470935
22.92728380215309
3.28267910608012
6.42261628933248
8.779413502444223
3.1528361809859358
11.933046551488843
6.7765722715834595
6.551335741663831
13.74954544703217
14.70578117612233
12.18896632204723
6.427357557249932
7.412601069649908
7.264607346644321
7.879441604580836
3.3075670817082896
6.756442234119703
7.216196904706775
8.991668365770714
10.169837756817977
7.487322618933951
7.88485244854671
5.264028875300724
11.450577175560827
14.009639538546274
12.784506247798477
10.670998972163995
11.32960723061484
12.791403363196771
11.076118453682222
11.100130629861999
19.38513863762637
13.882582612756217
10.352371708937085
15.056845990298418
14.537843719066409
13.136346524052957
10.126702326028898
17.164906549145346
13.171210367557915
14.208810032143816
12.023052169628736
13.91664232224794
11.474672108605109
12.005708762759435
9.389387458927116
10.429105070872243
21.73479281497653
15.789760666668547
10.491025061073
6.300793600809418
8.55237289857723
12.181517546765638
11.557229258794994
12.7363775469798
12.206073761387325
12.645062523707484
10.884342844215462
1.115210112832078
2.5807089025340164
10.018161623823
3.071848583790566
0.7995095902177374
6.064405752689783
12.903397361112734
6.907486815504824
6.099942998728313
10.5426046118287
4.139478724348778
2.787510664272469
3.9700074726101833
14.297552238058088
8.814297654229996
6.379957626026238
1.7515992692393016
5.086730917924889
13.896064445634812
6.628574507388521
12.120092366292926
9.296630357330386
8.238923332139796
9.906848698684513
4.003298639871852
3.913349243368016
5.543957608025841
1.6288440490130207
11.32558010520634
2.982633064927784
4.482214587894087
7.259538552828166
1.7611359970201554
11.547384985355038
4.139720596442172
9.043583360593283
4.4837930371505195
4.927350007586578
5.902719712132662
3.674180180666228
4.581872779094651
8.80896810644668
3.858709598249866
1.7585763534550058
8.19817052762382
5.203171289539785
1.9268375081881057
4.8207883172776596
6.092316472978589
5.488993146475408
6.735139196779875
7.820974207970558
12.218089477257339
6.037383539249433
11.914696806885093
12.934789177331231
15.195064988343887
7.910651047796127
4.983350854863205
8.768260945022018
3.838597665397737
5.14587213210727
8.270072551072177
9.633794683300964
8.691211075619192
1.668742096754563
5.748172183907921
6.527211670164604
4.012515862182845
10.907011506366175
4.6232398693135135
8.641759080187216
11.614645926587675
9.338179694137361
17.673426379737645
4.309825002040231
13.222562605330033
16.572932715169873
15.496841613696603
3.4205262752974273
10.812246564812812
4.4492808407650095
7.241028932410156
13.682777495815838
7.975449228295234
3.98998746865219
9.198722007722715
5.735852159879986
9.780536795084284
10.799899913940482
9.6031244915393
14.342245291446002
5.414388238757843
8.805572099528751
6.687331306283634
9.101873433529967
5.09322098479931
12.039101190280359
8.689165667657505
9.792594140471671
8.966186480327194
19.596958624286554
10.459858533263429
12.791162533067258
13.436723928516848
15.110025010200427
16.23260915564726
8.711184033813655
11.287852307075426
11.711312866725038
14.13280420803446
13.612407327493456
11.050281335389164
12.403225386971156
11.44704187020512
12.776575466597881
9.307188709088543
15.091566167515264
8.67963497633666
12.650874718515347
13.209663080982295
7.588144605781211
7.798782711635372
5.970853680306912
14.440908629425786
5.897287152392687
25.538640995478616
21.045664004313807
7.562528081013767
28.204059559693352
29.232735309011446
15.562334209000028
5.544319675561082
6.715056806641721
2.7395762690532366
12.233601268636967
9.84778252045022
9.503570718147195
3.9436658073422404
4.53555950242101
7.259535748181473
5.3805606990076456
9.973215377182264
10.363109696168836
16.603689701577228
13.349415092379322
8.498493984230368
4.789746856619189
7.91984262651762
6.159107071119438
6.306757430759668
5.335550580774085
8.369869331954911
4.379280762865177
6.217845285949091
7.177771241826916
5.218509621201132
10.497090072967714
8.245780739263063
12.308587790136992
6.909334266049123
7.870991043064495
5.0647633716447995
14.75002549166424
4.947113699935084
5.803021944017122
11.835459433414671
6.734120344956338
7.732421551907105
4.033906295391714
8.375809427249974
6.4605030763865265
9.588158257059185
4.549255856899395
13.948125357502825
7.267736924242478
12.932517156377562
14.166377198925552
29.120825881145603
7.258098924649625
6.510813109388176
9.40650838515536
5.531792042892796
4.478839135311812
3.1186695881417608
15.099006589838988
9.348622222122438
10.243534546239289
6.590442336413068
8.825043078933863
3.5734314424991873
4.53506045985451
14.036313618610631
8.043964863989427
4.534313619501952
20.00124996093989
7.963039620647341
18.554840338844354
3.994372320531229
6.542199658743351
11.673787344779992
11.257357594035973
7.953615530059315
16.352079656534784
9.35463963959737
17.04816705690095
10.370901600150422
11.876232567611833
14.136519844296325
11.921828718782937
10.677434412184885
10.879797792238639
13.19024260580513
8.783748010104224
13.209087780766524
10.434557968596412
7.468072040359657
7.017520929787128
9.875854393418438
4.774976439732494
7.877442478368159
10.24158798508195
14.889126905228574
15.577576833384542
5.968592798977011
18.06957405164345
11.234590758063886
15.284081818042306
14.739192261057275
12.736959023918516
11.74698259128688
10.390174871249496
10.118264970538348
12.414791971024377
14.983632700206512
13.031607917712975
16.73762379377403
9.577577981932428
6.704865605586319
14.784912509969923
12.838728744156779
11.670373869407403
13.130454976708393
14.892177565369119
14.766897038939938
10.83553732993145
8.192412003157607
8.990778821377209
9.413205549015371
6.886468944165556
22.65898585061765
6.972830495707391
17.40868773532434
7.421858222092248
9.839510161316557
23.23832117135189
8.668673797195845
7.688749796528013
11.855744779892401
10.852437514217634
10.919145201159962
6.3073271627386776
19.28440043143662
9.738511179846794
9.62732348522234
4.515991358713777
6.9150725881911805
7.776574297793135
2.235465926660009
7.616378156682161
5.469405817819735
8.92244129531385
7.98436013927928
5.490904958884561
4.6503760260051505
3.9365467099985847
8.741175616549551
25.96702524356619
9.18925459436193
6.376519426771938
3.960603047205461
10.532449857464256
8.610900069098422
4.6488278092440165
15.969240413239453
3.16267135815805
3.2586653709762894
2.1418065787824725
12.992898318669234
8.72787498082329
10.286442533743257
5.147072667610472
22.337991846377985
4.165345123756302
5.668867580047788
4.705911176382227
4.4828052670003276
4.4511200739082675
9.137662601109955
12.492397688194272
6.100819617067802
11.896638180595572
7.613399205989091
6.49307323229919
3.666996458450594
2.7865570153864656
10.854266357978398
15.110592311355605
8.477175237070357
5.742821606144353
9.636389365317232
6.90250816717977
3.829105793510967
5.133128611933663
8.493871003770185
2.2007927634354827
6.610325256747807
4.1288173414551155
11.17720895393847
5.506359959174586
4.276680956068616
5.3559038201160885
5.611595138639484
2.3398302405169784
3.4405843059430166
7.383935265154921
4.885693400122532
7.308965754845758
3.3865221224330146
14.100709202022408
8.358684106963256
4.100304866714182
5.849956893352634
4.716990566028302
9.35620589371502
8.268010643437792
2.583040843656875
0.3629769353858012
4.527692569068709
7.60065786626398
3.5156933882237165
1.636337373526586
6.220739505878734
5.659469939844173
3.6285534307765634
6.117573105581295
16.375274043508394
10.283136680993673
6.292853089020888
9.998014313092975
6.470176452883132
5.963098947655235
13.862148478433024
4.151493707088916
7.771601973917342
5.9254736112489805
7.472132500927498
10.027582819089352
7.0783725995863165
7.380849047036329
5.477878559690368
10.070253224224384
3.5331587546350502
8.05525944513632
11.920918790685462
5.155881932996774
9.848962919824999
7.980527847354706
9.236928789497668
7.569343112142691
5.49582044637913
5.665245100882068
6.261354297966537
8.895331270651667
16.325263494768024
17.95185635834407
14.053804252813167
8.79543898783005
4.480011730962435
4.331460000285651
5.652076352624568
6.665944182304754
11.466370602308738
6.0244916798017645
2.130313356624882
7.5405996759007605
15.771543995436671
5.1619016910478805
8.774878916543441
2.4291758874635607
14.576278481749425
12.158209116953369
12.834304178858824
3.671923053749646
9.16189936639769
10.683795717026555
12.339194053878233
6.21605994167675
8.496979732862734
4.371452847738448
2.92716612046395
10.863958762808286
8.041075798672754
5.512494897956817
7.027973769809709
9.007047240910948
8.423087319979446
13.171062836190817
7.12814141273871
2.5933597182216324
7.0736765546638445
7.109952382833493
8.82416841975481
5.372833661151515
3.386871712952828
1.2601769681291144
7.0692643075606245
10.522433178690124
3.456927936033884
7.801980517791596
7.204387045916459
3.3868969336607835
4.032498928008385
13.170041761513062
2.9563490998187114
9.66186317435739
9.3133658205656
3.618010503025036
6.21550955585813
4.594137568684612
5.24605776105004
26.24766656295385
2.7221315177631196
6.128825336065598
3.4669871646718726
16.264685671724454
3.530663262487502
6.201787211082055
14.844171733885997
12.256743972990744
7.098595627382121
9.29354614773071
2.5439999342935917
1.4212670403552887
6.0083275543199175
9.433981132056617
5.968785471098757
9.005969350460658
7.401835013303248
1.2742173152413874
5.8259848952774265
8.244392033376197
14.304362564777714
7.5790368885874235
11.445527510778946
7.423483010016216
3.202124294901645
2.9291637031754614
12.177526117893795
9.078668654621582
12.900775170508146
6.467928571034246
6.480740698407811
7.072445617627132
9.09395403551175
5.170967027549216
4.589433516241416
7.0941102331439945
10.225698020184307
7.563438371534365
11.172643886961202
9.107140056021962
9.549869109050686
6.430365463953017
23.59544397805779
8.63046745036906
9.67443130521952
14.586090539014943
11.013093656936709
5.852384129566284
11.802777506205077
16.550635403987187
11.933114498865287
9.11411962564037
15.137362745818843
11.984355205967201
9.334880824091806
8.5104783738093
12.506883440001777
10.235901637501351
7.122071192928337
12.662945717203616
12.298615081079934
6.939547648705773
13.021319341190043
9.987845347588774
7.373040213445294
5.455544198158986
6.889911531549997
10.758489774155697
6.025384265114435
11.843077432930334
11.000645558617993
11.208029750176948
30.919661530980623
7.497892267483424
7.476545991353065
17.965725702013938
7.6346738473141045
3.00534523807175
4.600025796173809
13.676611422424843
17.085470003872288
12.452435317015636
16.56609379955788
11.640259727473914
12.18028729220672
12.063686076590324
8.765975560988762
14.828971643374228
9.733479851815423
4.657773569080681
7.451595929299269
11.74727202375086
3.68403311602917
8.237626646441504
3.651629773128848
7.835566348388602
7.421617082600997
7.792663216128163
11.422561008810696
14.919592251747956
15.164000131891427
6.819231986889822
11.307128510663452
14.562764160694059
5.6663414363449425
5.304155561993434
12.599607136732445
4.453845580035575
15.80575268165058
10.457480576123515
13.182040287002572
8.226548486455348
19.049369053484337
5.799403803006241
17.022710169583597
11.894536560959311
9.634832639958171
15.540836528321123
6.931327995687283
11.657615536635168
9.164616242224247
8.01560977094063
7.310649765923567
8.059776671843913
7.472685909377626
15.516391333038559
22.19662136452318
3.2865174297088027
25.933761778808815
4.759979908259131
14.140373996904481
8.54887482909172
23.13777359305479
6.777815238001065
9.571044875038465
2.9475621714926614
11.688028062937095
16.847848527334083
12.44548110761494
11.597279853482783
26.255690190052484
4.832164384754828
12.514418468808337
4.9939563474264475
16.206333116491408
20.642189806316498
18.87580345822064
8.018578427626682
9.596353474106895
13.161872967020877
23.343307392055664
12.498061041604654
14.51764334985842
16.87275911047145
9.70272642096011
16.330646037435237
16.305222483510505
9.64416922290357
10.929890209878629
9.938858083301321
6.997399516963247
11.143074082137113
17.759338388577408
17.62532700389312
16.661440513953266
14.377065069060482
9.114472008843814
38.25648689004208
15.756767886775805
16.23282012490495
16.204309146108862
19.71526312276864
16.11984713550775
19.961097425345518
13.347424071381337
15.751761282762326
15.039614356757838
17.431845940820594
15.877777035957495
15.66631846853753
12.428637998263275
17.953482891052868
14.575896064338343
12.907732247955252
17.380432549770408
22.438769716822936
6.664643336745233
8.75408512495623
9.023020410690506
2.5325200855379566
15.263277994916951
20.764353024347393
15.51377311901814
8.436321763645312
11.43653284626161
5.1785158843678865
19.461883566904053
6.425807960059881
18.38859374435531
17.883358124849607
5.093024641605418
7.570978914226251
5.206236644640778
10.88336265876758
14.553982272903923
6.141202675110665
9.365810054982905
13.855223569446979
6.945531560151594
5.42365900713475
8.058412136877491
5.569509794234553
2.426025556337031
8.31263744826186
7.313541411651267
9.362574475618942
3.8306135278829943
5.767850552849027
4.399219189591698
14.664136524187326
7.883298801897518
6.950895584558496
4.461714916934878
6.485992599440642
8.10901985217218
3.825192805598114
4.049815423628654
0.4015241893448846
4.357705818432413
16.76731614161116
13.25433678710347
4.648182440481461
8.037539442555605
7.744844132413163
6.1222218189151105
1.6055278207324737
6.434601774779967
9.102187202340646
5.655102788606555
5.801723881744125
7.074770622019354
5.504543577809323
1.118749301675679
3.238260894081643
13.170421405558844
3.1747573669466083
11.643882514007112
7.02569601264423
9.33282379561526
11.521267291404977
8.189017035029305
6.921656883629582
8.925245094673954
4.337712548258789
9.601304679207498
7.132502410164155
14.811202033788367
9.393061268830381
4.448338985156972
6.847627326308062
14.437104972950952
8.853247991556435
5.301179114121545
4.413894089149473
13.401794849221877
6.699869361330455
4.575598321531177
9.389555892271742
20.404411287758535
3.977314290074869
9.357328678634572
6.3900234741352895
4.507205342559919
7.344575409801285
6.621933252457232
11.51608252990876
12.860404348230864
9.329930332001265
9.39467934524634
7.725283166331153
9.221956913760666
10.574894798530966
5.910363778990345
4.547405853890856
2.0133554082675413
2.9848953080468013
12.371967759400546
3.921683312048565
11.335625258449666
7.3258173605406816
26.332707782807045
6.373154031062184
7.702470265257607
12.59630298585257
7.483555304799953
6.228550982191773
17.586027024708272
9.655680233034651
8.937298921379643
3.4239725008012774
6.093302004546964
8.7578536183245
5.816210619045365
5.542140511336106
6.311100739361229
12.761827651877343
8.725859866835929
8.472386302474547
9.640676504470564
9.727172509253549
6.354605327846956
10.297778731409242
12.922747366615884
12.14126368032134
29.43276798270214
11.41132311444121
10.679123104625532
10.037888092649068
9.57948502339916
7.303096220577972
5.71040650215887
12.478012523294352
14.758834648593567
4.792201999081407
4.1930522360045925
7.4822562618100905
8.885544440269271
7.203124322125834
8.827099238454702
7.625246304152109
7.814219869255699
12.8852859362754
7.828535532455423
6.403630662959664
3.9967885267643455
3.6106930114655595
8.777904077853666
6.002977295938583
13.508469765393123
12.106779092723404
5.956374736364443
4.846365636537016
5.739590577733025
4.889867947089025
8.796021828076421
10.366889601032526
7.918610989308728
9.13962403062445
3.6078248294506134
5.475463355970937
6.110827690332177
9.842382841568327
26.767008700890134
4.539702633433277
3.2565422552613197
5.51532665703586
4.643101779424611
8.434548002115957
11.717614945030475
5.0995479184265085
11.723463650960353
6.41347303377005
12.96688088940427
4.636936045574999
8.89550448260246
7.657127398704931
7.2117958928410655
7.14445342332259
13.438005804434013
10.851912468584137
11.063471426274841
12.223338332877727
5.521416007365362
5.705996845425014
9.187491496594822
2.947880594596669
9.905369979866158
5.093062002781896
17.66194448757876
6.3065231439741165
8.9748982497316
10.302349246652332
2.664582518894752
3.124099870362732
10.358732528847545
14.631472926537507
8.88200427831448
4.511193003832971
6.756234627372344
9.05408957157138
5.701236707943133
16.89408180399267
9.978337829899242
20.07316557971552
10.429961649018777
15.457687407888763
14.741305912299836
5.565968020030465
13.36535881710443
19.927368115232817
16.94181037634172
4.85745818304177
33.83341543503995
5.20096144957846
7.808969202141755
16.483946763415812
10.087462515419858
6.305085249225479
14.346232955030553
11.290456146675345
12.281372073184553
7.907870052601748
10.965783145767592
16.53681952492691
23.404547617997846
11.224312277428233
8.325243929313615
10.9910070868878
10.305454866234772
11.697392065760978
15.904432183410693
9.296540424177609
11.960775998181296
2.5159491250819768
11.377797735057102
7.549714770450524
11.785526899303111
5.78771237881676
21.141573775666867
18.55198912434095
9.33999611826022
16.648411979514627
14.132142090310968
11.56384985789919
10.244723272145094
13.456040250475562
10.13703049158499
14.485516083027424
20.671425463479512
21.119938800316827
13.14067890072793
8.325466330891643
20.98360332238346
28.626626095786456
5.856092036804292
9.647026430236869
7.324213268331367
6.078879843296495
10.421732101718783
8.060321042985365
7.818855414956796
2.33856983348907
7.66788307893577
11.384776983437721
8.956690770596234
13.526438680768411
10.091859358910028
13.16655232017859
6.464384336946997
1.2489580228570423
11.03529048653116
7.775358597721826
14.58281180019811
6.6938479217860465
7.970706618181698
11.530659131203247
5.221602998012375
2.570136183162216
9.580375775511023
4.706601746483495
4.6797397988621565
9.32148056909425
4.935218683646227
7.033481458802097
8.599424399342093
5.020535651283527
8.1081193873794
2.4257605097838715
6.620481473845194
13.59495862443122
9.054876427325453
9.674135620302309
2.140449628958798
6.520955220507173
1.4316492324718215
2.569771818777013
5.08527285403639
15.29019293534253
9.067436241849261
3.2202484376210454
6.8732700625991505
13.536247633668568
7.176310309672128
13.450793480996309
9.729486111814948
11.388134175535434
10.519505691808847
9.387757985802557
7.540557008603625
0.9883622169699874
13.398708202993527
1.8510602125336535
2.6794176124680193
5.3566343834400945
5.8193556344322985
3.5397740040854098
7.535250493513621
1.4958653048196824
6.021627686929841
3.2863353450310178
2.9789452322132046
4.261334322976858
4.1567043092075275
3.595288583688424
4.730750469005836
14.275843055639545
8.826709351787473
9.291953508277867
6.820586485046545
7.138038946377414
6.423394741100622
8.40372914429234
2.4779023386728594
5.168928920291557
6.071243694664112
5.431390245600083
8.780091115700138
6.058052492344448
8.516303911906125
11.536186544954937
3.151523441131456
5.430478800253341
6.9898783966532605
4.658637139765117
12.31815985052644
5.577490475115111
7.192885373756601
13.03319712742136
4.3888108007388285
7.328205721194542
4.883902128421605
10.147174335780617
7.57760723900041
12.772684015592281
6.085039115102212
5.449043975264968
2.731300056749363
9.983796501074124
6.156823120781834
9.855259211822592
5.745630334066179
11.276672794940099
6.493048579076564
4.86750787110155
5.374398694546237
8.081039676629786
2.8423062548872027
9.81426889166978
7.563764263900199
12.021151254820584
32.62106211298844
33.31121047604609
7.319084847666817
6.627819593708071
7.005561949866494
10.790004045768178
14.247155699725624
9.54172623554901
11.82597680084035
18.333977767973796
10.62442939644298
8.359636867158832
6.288590420368326
7.67609926981154
7.182757130796004
13.230323951696645
10.460360588443507
5.3436112214158795
14.716708007932732
12.895280145167403
7.04460746838786
6.49384323802154
6.51371790845168
4.616167419764553
8.129353746454177
6.257313496285305
7.751773990513571
2.9159732509060423
10.516467841181662
10.512373661547594
6.510911673123402
10.035581697141389
4.685040021173662
4.712759276687099
12.01630558865755
10.536639578354675
5.040151117487964
12.137373888717825
3.8496753109838453
5.318523288820436
8.772023711778184
5.297929607224501
2.922091197553849
5.983510675180471
5.8525500201978
7.50343921145511
7.4706725897604755
17.39854083481379
8.566810064164677
5.280180336917327
6.233778950203632
10.164152694641997
5.810344223882115
14.663219291819878
2.7536289598631556
19.147062437878034
5.678027826631245
11.789925356234857
7.752606013464274
9.21374703323267
4.297080404181487
9.91614844584323
14.041723540933273
12.596800105285464
14.003213916812104
5.890072652127476
17.66102323460462
8.25700588364905
5.51953905078776
16.636177445555155
9.633794683301023
13.021136663133413
8.408566391921058
17.383612973142448
13.716446332778718
14.11174192305777
20.441246233456685
10.40231864554403
9.291845887658608
18.87235351013548
14.517231140957975
17.531985521284327
6.530122510336224
15.500674178886667
8.344009827415015
10.374969879474424
15.708934720790161
8.271638289964082
17.250626075594887
11.656757696718072
8.141867107733951
12.45269480857652
13.119070088996402
8.329519794081724
12.109892994570089
12.365552959734476
1.891137224000383
6.2039019979364065
9.174420962654937
18.959685859413536
9.128526715741089
10.184282007093099
25.787586160786823
13.692790073611794
14.601719152734201
2.8658141334417597
16.081744308376493
13.957756453630797
14.059144068158163
10.585239691127219
15.691073700313213
9.616200422146749
14.50492210441331
8.055432949258424
14.575657519421968
14.655101229702552
17.447053342212342
8.911356943587089
12.932372101087509
10.472280916235512
9.159111738012095
13.390894187746177
4.941905345744341
2.3388161980612843
4.9527205598053445
6.254577440400245
4.770896346022413
8.501732838548675
11.840022681781816
5.518766953463921
14.288883229705926
4.742470835693759
22.579081729458245
3.5890175107703572
11.886105572515518
13.177560214914228
10.905617088362439
4.754808092867731
2.563327502476974
14.352852985033177
4.022635951711269
7.720161915400389
3.8881199394629338
5.1659536894373925
14.184245474769009
7.979370386870888
28.243669720438135
5.241552209703877
10.005778330544807
5.508490858018036
6.5254861345208575
27.776500776185
10.827021751155675
4.0625083058872224
4.170131892398557
13.40643462555983
33.01009392151342
15.028389291841698
6.2886326017663645
3.820648586867238
17.760036599061202
10.139940828229708
9.334393392181322
6.554662462705362
0.1566523255908144
4.63624058060125
4.461741255351075
7.665350611680996
3.0683036466729012
0.7389857914736936
4.2962235236724515
3.73040799218125
10.002999550134877
3.602206216730923
4.087737760669128
5.497241631502681
4.142370264897246
8.781228068967152
3.4164628567923696
6.24259561400547
13.632681321002122
12.876334882255916
11.917650775215737
4.035908219500899
11.47257599669739
3.170173496829472
4.123105625617661
10.864202685885555
8.79442589656458
7.20138875495555
17.84180484143926
3.9255572852781135
5.90283467424514
3.369850702656922
14.56365338780062
12.199086384737686
3.4494991923890166
8.261920313464744
12.091025597524816
8.103085831953278
5.322149695276317
5.70438427878065
12.443873994861729
9.277224800553338
7.910063704102366
10.605098516853126
6.664843066125673
4.315333127349616
5.7766772456144215
10.56234946489641
9.214125026284428
7.1492427115540425
8.315894419724192
9.132737815135117
16.965258618718376
8.540797449605463
9.693296652842168
11.30796179689333
10.8986442779193
3.3669125322764453
11.543829520570666
9.003332716277946
8.963709572707426
5.292532475100966
4.3843015407245485
5.838355932966052
9.73858305915189
9.171717396431287
19.671566277988287
9.804264378320338
12.288677715686168
15.860721925561977
6.191930232165047
12.630860480541926
9.651681512976914
10.909152121040291
9.123851959706178
14.232249967403947
9.783802145431254
13.641698740306113
11.916574744062334
10.016110337947941
6.539877674696979
12.678192422717803
12.02942471443342
13.611756266866749
10.501458763645473
11.65762090873145
10.46068682445032
12.777131300087339
5.451516506454516
4.754547965143863
8.875305518091794
15.597422841872303
7.612113342701473
9.207793725699828
4.667039631139203
7.1078444706566515
4.098419168870533
6.5847949222360995
9.03899062948269
4.175299860861173
11.180446964490136
13.332771968947581
14.630142673894685
5.508429903339102
6.174354335156512
4.041827143415449
6.25738763382938
9.191109835052565
4.103869399322186
5.630964234064552
10.16653688977101
2.8531554319820844
15.81376634524051
2.8532184866291024
4.405115825103723
4.2162358193972596
20.355529961167626
17.08395738697566
13.755496268976193
6.210409148190292
4.8749949615711765
14.317346122797934
7.869067072735973
14.076775198886798
7.798647318605837
4.809351103189596
8.09211962343606
3.9097442371593476
5.804145070550777
1.462672328027753
5.524926349676893
3.6049083872809904
9.939839032901887
12.461477507315305
9.212361260827791
1.4768686173417178
1.589082588733706
2.359054726265912
5.593076076721973
14.919547580272146
4.489100321432875
2.878749710840739
4.34560287386079
4.348989813622781
14.202112518917655
14.928161306738401
11.718788333270732
7.97677253029052
9.037716698521939
15.246638973885307
3.0561413579872205
12.436852211562034
12.557568421123847
16.393242510253884
8.9899944382629
10.565036677645747
3.177797979733696
6.5749870415063425
3.423448553724839
11.15102225663294
2.982299070215995
3.2152727333158957
3.065232892848636
10.32000484496023
11.215614116043792
2.0265197873781258
5.748043145280062
19.474598840541002
9.83257850210192
3.3511631083118276
13.321614805677203
6.03750430175743
7.431184293233485
8.796021828076531
7.367425921670535
10.632497354807956
10.384435463641552
12.832988739962365
11.323232753944337
8.0826975694999
7.136681370092007
10.538026380684487
5.158488150611632
2.7313000567495043
3.2439019713917947
10.431240994256141
4.119465984809114
3.450275351330696
9.293315956949737
12.722421153223834
5.863795699033344
9.092353930638726
9.492149387783765
15.45708751243913
3.298120676991636
5.723993361281909
5.67063488509008
8.944881217769279
8.486797461788539
9.987323933599265
8.402713847323543
6.361279297554039
6.9497679611218555
8.774131719164702
4.303922500231907
7.863147834060003
9.754813567255226
6.9544410239503796
8.06556420061724
13.88475944319267
5.612033988114178
7.803441544054447
9.523984546234239
8.299828679214295
3.4185110989389704
5.394630797164431
5.562567256098755
4.526364276083596
6.856461028694849
10.004127374397118
4.679107656441591
9.11671820052434
7.839556575070688
7.05662081176375
19.662644286121843
36.56872757319515
6.450152900770536
17.432276295432626
13.439064005203573
10.884597494689677
8.796959702078984
6.7250612027438645
8.302312930744149
3.3967139422001145
7.188275175589772
3.6821515990043223
6.378633212673099
15.382248193605768
8.22665011803861
5.3142341558341135
3.9061038943146196
7.063347181214451
6.543890280253695
7.7177983594953545
12.970585954381452
22.284232737722373
9.968575625434264
7.338037088229743
5.94849410778291
1.4329126441050266
6.3468417342802095
6.458142147707833
2.2049876964672652
15.049388691903753
13.682474191461315
5.819072090978031
1.6744854563221692
3.813059177216822
7.085082921180253
3.7664319472926775
11.437322493803071
7.03437275099933
15.993893856052194
4.081334636928232
14.46945682979594
13.06022970701513
6.648014741259419
5.00046657817615
22.555766710227278
16.557173671856013
7.859520865644003
7.125307010929462
3.7253189010876606
11.940268003692333
7.266780580146716
1.965347881896378
23.483398391204016
9.676363651796558
3.861346915261521
10.515194244965658
3.703457843691436
8.805679985100491
3.663673020344427
5.906520929476732
14.772265603835509
5.598214000911213
4.7716739697386155
6.024233815479935
8.206442545022737
7.497039415662608
5.808614292583181
2.8973102665932196
11.843141475132368
14.68536686637414
10.862983015728322
5.061574628193078
11.771826928507783
5.947003557313291
4.836320915737515
8.936442245099654
4.19799383222102
11.815333258101376
5.134580315245609
8.978730422504187
4.996808981740339
10.098019607824021
16.356650023767283
7.615391840730268
7.7362781749364
6.611353870426364
13.12440474840668
5.914313732931382
6.9778220097678645
11.371121316739176
4.840539666250558
13.94647267232829
10.731081026625304
5.401157283397533
1.8505134422642462
17.969874434818962
4.5765052168658515
10.950799057603229
14.857657958103658
7.441270052887519
3.4617035790608424
8.229853973654581
8.118306473643477
4.448302003682469
7.203130787642894
10.452306873353992
5.788737970703137
6.548134550512989
10.510515247501875
9.213468667337558
8.385092381708072
4.444970819583443
12.333390680235789
8.0348735574986
5.208400798095472
8.053057273802423
7.758410798681316
8.695882084665353
5.357640910386143
9.545114306039368
10.085707609660526
12.18826912902199
8.639597101422142
12.965257697772763
7.779554460923967
6.409885408463184
9.820442824187971
6.885595892842475
6.755529983379931
7.908907042386966
8.274233576284141
9.544345941612681
6.996577734864417
10.526905369568478
21.20339831253481
8.401546892228971
10.016556294455725
1.8754430240636513
10.319643309520565
11.4215648374294
13.911776699929003
2.296558530145684
4.300450213700325
7.033109396956803
6.27994517098824
9.652377945356259
18.74991505938614
3.09347700815763
16.914684906647672
4.9662264744594715
11.792476415070666
5.341363562452106
7.763658931199923
8.769429856039672
2.804924241401136
6.524484653978292
7.266725439002595
5.994997914928867
6.080980468946431
12.705688265192414
6.999828569329399
7.831041093368571
11.175687634991638
13.979213139515316
25.777186481310693
11.200174379390505
24.05680984669413
15.599109052577171
21.18797064374029
9.664000206953567
4.760827176956795
6.742420179237168
5.379165618924918
13.692698784388526
4.222431115969711
15.369124893760405
9.641576634555259
7.994529379519441
10.252440431223437
9.934787365615861
21.47992009718951
5.586591089385293
17.589636958818105
14.196918679769956
5.024937810560445
19.24396009141563
9.845109182154852
15.771671769131848
4.1770549553295595
22.59491093144631
11.8230536488432
7.7790852616932975
12.0253898065716
22.995216893954275
14.94623698460591
9.111807309352365
18.11325481518984
12.632244456152554
15.776697713760054
15.53351514136211
4.743504934490072
10.31879837965634
7.305477397131481
8.732769624865579
17.37493597110501
19.619123133208078
10.86788387865806
9.395046567207476
10.009495491781976
6.288083968904993
17.337775046715333
6.9204407374097645
12.204097672503414
11.607756027760226
17.891882548768077
12.505198918849606
14.563725484916244
6.775138374970691
7.362563422326671
11.775181527263213
15.580166879722455
16.315946187702387
24.59667802403138
8.866882202894086
12.2556109598827
15.950626946925867
13.035723992168741
9.376934467084642
10.65470577497134
18.549856743781007
14.804678519457866
16.91008062738628
15.705413789574932
7.166836953089252
18.11743030177969
10.687380369038626
13.877270330860103
16.55843853126374
5.5059889957655574
17.25390984110689
13.540678647598705
14.153128526748734
11.235081399838993
4.050238961771942
3.155180627475171
10.477898946061131
3.8791508178964516
6.389364287278217
5.761529392400962
6.713544780571431
5.033063511485188
7.181914050116529
4.957669583449834
3.5369794847548492
5.325252296670284
7.772316042704159
15.218723023147588
5.718094778592627
7.627928945657426
7.329207643441486
2.039278176339955
10.299242690606075
5.841381816970997
5.426720925199662
6.602011911370944
17.790562327023512
5.804386688684013
1.0303035152545985
4.894749545447087
9.319106464000324
10.614939356350321
9.990267630837335
2.7518175811633054
9.698561749042968
23.959438504064526
1.5926322257213232
9.378811225309851
3.78755741040535
7.371221065739395
6.924512682036587
4.771792116175971
6.057227088363297
5.292031745936501
7.541815241595849
7.050255314525778
2.622848998522972
10.690396382811906
4.421775661428267
3.4400399453102377
6.565924754955009
16.196913286179136
13.520605102868812
6.463956829823717
3.73207716962024
11.438273471114362
16.796695537365416
6.879018825385057
1.6017088972794156
12.024595107421678
7.6870245231756185
6.059702963017311
7.749193506423808
1.3741211064445156
5.064582904840266
10.6467084115232
3.328119368018509
14.434334068463484
9.021640649017096
15.457646446914053
11.896322961318694
19.39675825638707
20.183904478569257
0.3299999999999255
8.891569040388841
7.907594554287867
10.655189042596737
5.752754464364883
29.269096330430145
6.314334777094783
8.13520743435592
14.281456508353651
24.729334807066568
3.6132583110155547
9.94685880064643
9.460105707654728
2.726553472441926
13.357055035499792
5.860248027621606
2.320861908860676
11.95198728245627
3.6760016152864603
14.351012036932929
6.19835462038117
2.88444102037128
7.978120079316865
12.806638903318802
8.514693182963105
8.087895694928926
6.801977653594531
8.431488599292456
7.943550843294111
7.510956475968458
11.130588483993026
6.8632645293621515
7.260723104484844
3.1332769228802038
13.258491618581475
7.542473069225993
4.8854477788631625
14.766700541930037
4.71342762753385
9.06459596452037
9.385115875683272
9.48392875477291
11.210802825846086
10.176048717137148
10.439183271793185
4.18134508159917
11.278610521128227
7.46267013676297
8.118783080209948
6.502220980099582
8.65082164972162
6.859394056212897
10.307312307110722
11.463632472710518
8.025190788372047
11.834927802015216
9.286392701903537
3.7755971990323745
8.313405065679515
10.967697225498789
2.454854482301271
6.9800341210563115
5.77874590575533
3.8889034308582895
5.670708089336495
5.998808785943302
7.1759656935679486
2.725969306637531
5.307608752986807
8.46516414395968
1.8871625130414131
16.039607889457738
6.1522760016112965
13.601902451907645
5.430473850259059
10.89576064347973
6.501999692402433
5.845212575158398
30.592612546718577
7.411911948544598
1.918569000384684
9.941654230222449
7.844291165379386
10.339509529310305
4.6391379204204135
5.11667861019234
7.261796844757701
14.996652959910737
7.238180225694387
8.079847085115661
4.18272164058279
16.351235427330977
8.254847060969842
6.931196397714018
4.6830438819212565
10.8811810020786
6.961723924431346
3.646540730462976
4.601315029423628
3.9774424340645034
7.540925976018461
5.965433764614326
4.40092719902877
12.664334741031313
27.12213118469877
7.934992123499492
8.985576219665713
14.597383327158196
6.818583511232795
13.959015008230422
10.965133198905589
10.995803287133866
10.813632915015246
10.072735477515618
4.032611538516979
16.85971530008732
11.559844289608646
12.334200419970506
2.3459978199866383
12.332882874656752
5.980802621722231
3.2595091655033426
5.565746932032703
18.078050158617902
11.048389022839505
9.457801012920587
9.276313923105567
8.006069297166215
23.84608197568373
5.533521366504554
8.537001815625954
5.762921716483008
2.5470437191672537
9.658674857349844
10.309219175087886
21.866183937761235
12.193334848713336
5.647123161398258
11.04582338678209
15.02194727723396
10.512835447221512
28.75243725829135
9.767023466822677
8.162897769787309
17.228755033373638
12.74153573983969
11.163428206881193
8.415438194176312
3.859080201291458
8.143862719864474
12.390722335683432
5.081338406365135
6.529599487638171
5.668333088307467
7.025268678136111
10.640018796975935
11.741379816699528
5.2375309579048634
9.97016048015269
13.00038460969513
4.296965845042295
9.64533047645337
15.808760229695602
5.543464620614163
15.722000696513469
7.547721510495715
13.421717475792692
17.52655413936241
8.892346289779976
14.340226636981603
8.535125270518147
10.097013906292139
10.437121491186172
13.26254206802931
8.118613470412546
11.205674697629307
12.042946624295062
13.158662497130694
10.09760687611024
20.697254106005712
16.137659858556233
15.812098342242004
12.558764550576907
15.027854588706532
10.162838008464007
8.709341386922054
8.1839415419207
11.737236255594338
11.284616296618255
8.811104176766245
10.037652999777332
10.749303952560528
7.833687583997274
28.98259765494825
6.105701642176505
12.578753351957582
9.590869718517345
3.7100397912841827
9.426033100374957
6.401038978166032
10.015285631394512
7.910677908526795
9.233006011045317
18.25523760458889
17.775343525600288
5.853881456672455
7.035589119389178
4.7206648157271545
6.8911601657475705
15.118631743934461
12.573382934268293
4.949374962601553
8.399800353479115
4.054626986542619
14.686333783487324
8.20507259218055
12.105325274440215
14.477130958874504
4.39168756336564
9.539816560081155
3.706188083639202
7.922909818999585
6.554662462705564
5.318232789188555
4.478503937230302
8.997532995215934
6.812623040830326
6.378423498150017
8.47818376776531
4.129221014244463
11.895732462567851
12.018380523723502
8.941616185008003
6.035934061932794
3.337603930966158
8.003246158699708
1.8594622878670755
10.233949909061057
2.7129447551600103
4.202631200457329
16.69760461862726
11.374532957444805
8.394045508573262
6.211174686561648
8.08022895715225
3.591974024968258
17.686435480333536
5.314132102234741
13.332568663153165
17.640487837860203
6.433575988515246
6.634492354015458
4.625537806569142
5.387021440462291
8.448319378037429
6.431951492354497
11.789808289798858
3.310871475662623
8.551029177824056
8.993135766080147
9.986991538997197
7.387401325682641
6.169278726075085
20.939197692366406
6.953416426476952
4.627406047905328
15.989058759038878
5.905336891339527
5.349728965097372
3.8032098564801804
2.5121755622167363
7.964281142090075
2.5004999500099965
6.2273589907760645
12.225174845375394
5.326025895418862
3.5069631697097905
6.366977304812706
3.9950469333913414
10.624499988234897
5.479051012721003
4.96279268469208
3.7576588456113638
3.8392707640905313
7.811459530714923
7.335023156620919
8.090735442467626
7.308139298070275
6.255045963060469
2.419406998671492
6.371373478301186
6.751177675043138
6.3859220164356625
5.333203437317309
5.02497761189054
21.438472426924356
9.038080548435017
3.4336569426777426
8.757405473996048
9.328376580584935
6.8600009367395876
7.773622263489684
8.953262652886746
13.591345190999133
8.732399121660988
5.51333704723919
3.520426073090074
4.854330215379936
11.640312454366507
10.836102197640091
9.990887005641047
16.573562841457168
5.543071646127891
7.951435892409537
6.99167622666616
9.705568150717287
5.716191706470595
12.58644997360614
10.187027055583814
9.464919498309246
16.71882778312223
9.210670326813457
12.392160101821295
12.225382926521052
11.54886988938967
10.162081479899758
10.099504938362077
5.656200137901741
17.749108105466423
9.022390608707783
16.946574875177625
6.813552670963898
17.871134530415937
13.386610519011736
23.545494159306404
11.679064153551032
8.935235843944898
9.864538709334647
14.755282373707455
10.832584536680667
16.174362429474527
17.38938039770162
11.219006194846212
4.3462627624202455
11.715384810927777
14.418515522000991
12.166985989595359
17.406668262479002
12.041447187240086
3.628829012229782
17.573093068665944
9.116339610625866
11.409627513639608
30.08411707197016
2.925604020488175
9.668556523081032
7.237188680696394
15.116030494547369
10.140583186509089
13.543415374269523
22.60274070069811
18.36884318622151
8.727978001805386
4.440615295513398
28.07355835407019
19.46542832819268
9.151354834345653
1.389244398944879
6.732013071882812
10.957776926503476
11.995866546554439
10.714942836991904
12.671833197942334
11.152129841424951
24.663738564946033
20.457795737004933
7.158212067269485
8.10308583195323
7.050978233952993
14.525963201658143
12.171382966310226
12.290032546743033
19.2795228156714
8.589528508596997
12.674633740927298
10.216837735310907
15.17571744597267
12.205921717458827
16.731706428215766
11.131435335007883
10.404988496156411
8.768694315575324
22.571885167172123
20.47266470198737
17.369336090943637
10.740545692043499
15.41168387944677
4.424369791890931
13.8878976395024
16.091621013149915
11.14634020654305
32.24112280923213
13.970740853655407
12.298501661374177
14.481515514232719
5.751704095309413
7.763014878254408
11.343279948938953
13.39141516046773
9.130161803165246
10.126203632161625
3.2864722728177256
20.48804529475653
20.291377479116424
8.576530812244652
11.92235295568805
17.678800864312215
6.012549966424046
15.588213496100206
15.542718552428395
12.784072121198141
14.734053683465765
7.4820384922826
10.08878585361004
13.389850633969129
12.129422904656185
14.41162378082377
5.030753893489797
15.636130312433565
12.274673491889478
12.363453961748442
14.432354215244327
16.37535194609798
11.420197486019243
11.017228509297784
11.936856667654554
18.203433684280373
14.575907048015978
15.626988265060586
15.844009510457422
17.02078712910967
6.180398137027035
7.092370119776058
8.28785220257464
2.3536396465256906
8.26472131126737
8.328526760309305
3.973071365386543
2.097876230707683
3.087619107409916
8.677937417375048
7.2851329733239
5.783297029997526
9.935008457202745
6.792901135196608
8.635292090671317
2.212555084060081
12.989317235814605
3.8442483942859367
5.45260488207257
5.034332130481652
7.283354948385385
3.6764659160396858
10.309622651555305
4.2025424521326205
3.16095410556454
6.755924772862711
6.279083624858749
0.775877046146989
15.803673623559808
4.288309690309128
3.862955738553027
6.046064835907738
8.554082811700724
18.705748082501835
0.9427422127739962
20.261895271666983
6.464742840980012
0.8970712705214429
2.4913190163643977
8.94763097138018
10.810161885929425
6.198580482658928
5.197421665456071
4.282169816563672
10.243651692633744
5.736659294266108
4.329554822806413
7.242927584892774
9.122916200426285
11.438688736039756
10.215942304321201
12.421864595068033
9.835614806145701
25.205285160061067
3.5623275052925445
11.808894952534745
2.1000000000000387
8.51146670678712
7.162285835360808
6.325630403366867
0.8907688019160996
11.497743256830868
6.637770710110345
1.7022788509457125
15.99087552324762
12.638829059687607
11.278485590212698
15.910835120829422
22.71701269005639
8.477027781009257
11.727318534089692
5.246903848938112
0.9588592930737287
4.878718154608892
14.521019247972895
23.310727144385865
10.56052321854511
5.761520316574666
6.502184170564451
8.848163651289534
18.57794391206951
7.7499683113300275
16.773192898193106
24.563794495150635
4.338162171030603
18.122000441452492
5.6024760803631795
7.737435441269937
6.500867477529497
5.22035439409999
14.180620578804001
5.223983154643718
6.577644435142116
15.483521767298535
3.607894122614871
6.329494450586082
6.630987860040083
2.8089143810375257
5.192022972431786
13.001696043209265
8.07852090422502
9.875221516502926
14.386451960090778
6.673703410046022
9.600046874885434
8.907435096592149
8.831011670031726
6.608789601734975
8.211236204129076
4.124087777921242
14.66078217542902
3.0771577795102276
19.073804025416592
3.9942959329523893
1.2681088281374702
3.3213852531737986
4.338789516824176
8.16126630455185
3.5119092651405346
5.777271991660828
5.7471333004879055
9.823712405777801
16.70738229301144
8.988631433416458
10.197426761755844
10.677893082049891
6.4841492998561625
11.908091188313225
11.65268916554668
6.690200338164661
6.2211257958722195
9.248291744592652
4.620324688766583
6.3849787947208885
6.279010258632632
8.085921636378346
8.013699359319032
7.228227207731805
10.954451150103322
5.751492071312564
5.60848326606099
5.943402448582257
5.758339015537994
6.314831196474572
6.373775329509175
6.319889239535784
14.230746685081158
6.391641460300433
13.666019903395519
13.548332000655927
7.716180945501339
6.97000195360355
8.345200243871334
13.760121290469604
5.85605980854581
7.877942379395863
6.4079325839149845
7.501499850030058
5.8325917552132545
6.9886465655413685
1.5620559279199786
4.764783003113248
20.390684147423638
4.385108372313968
6.191122676865668
6.9870523112396326
3.361631936721583
1.9547804851700363
6.490423714982109
5.74922603486769
1.9317349714699046
8.700430446057725
7.274447647796187
16.071104504669172
4.164972224877121
7.509345517823177
21.51000697349963
1.618301578816384
5.3066090867896705
6.113100686231122
16.740732048088145
8.018040974080614
5.388683896245282
8.216909394656975
17.046407246103026
9.531891949651996
2.67207784317743
2.0075228473205975
3.4738595549055344
3.9166439715653816
8.439407562145552
3.2266878426692873
8.678709581498756
5.001999600159948
4.136955402225094
9.738652410883208
8.149496847247045
27.63325789825605
10.947701791707397
24.040258444358123
4.400000000000008
10.15431435400734
8.036790404135035
2.0486848007144776
16.32850268701929
6.9947204858720795
16.360012224934245
6.523307366336975
3.831104906220536
4.82531389288846
3.9268307832143794
7.816648898345099
12.71023209858889
5.927641123716296
3.4349258424130094
11.661046265237282
12.015028089854912
5.457532227670786
4.119336542505638
8.125649675150363
5.812606988262577
11.45512985522212
4.0983045274845695
6.568145477663317
5.637673133849414
6.599060539198104
10.285543252546256
1.400000000000026
15.86757700469721
7.256082472822586
6.269577338226239
9.81529418815348
11.51216747619683
12.78280094501985
3.9277059361858693
6.195998708844361
15.158578429390875
9.228901119999714
6.519969325081283
10.869222603295947
12.182840391304504
15.426417950626227
4.813481068831528
12.222115201551714
16.91130095527847
6.350346447242116
8.903928243871421
10.837567283682832
14.597073096782724
8.765729240709529
13.835773952648111
11.182330767022332
21.53153973461068
11.246892409948943
11.281659338217615
13.899234603887146
10.815021213258703
10.806008207448679
11.27794918180854
9.63277009103904
6.0085953517410955
10.264186118394901
5.256147923051368
6.005512377271749
5.2549807856185495
8.90467095326345
6.442437320687521
8.187934956478594
10.015536749629446
12.578160721451061
10.100977955295793
8.060931777542494
5.883184429896234
17.203653558239775
11.945280756596341
5.270721013296124
17.671161809865687
7.154439352382286
7.711964730209794
7.640888360998676
6.236582276673495
10.688835156975912
11.327166228984069
3.3570667043728926
18.230347340514992
5.8845708980450615
8.016289665425095
6.245998719180069
5.249252666274702
8.737762013636344
1.737717091032289
5.361838234670338
3.1680341900737337
18.382766385938684
2.4963172875258133
10.759298304257523
2.446225336630659
6.122745921079974
11.198254328242255
2.109715620646538
4.076445474359085
12.183468307505983
9.576197951173848
5.879872447596143
8.867402034698792
9.620211907683908
14.085244051843558
18.783825488967974
2.2882526084327464
6.253391080046121
18.330118580565365
3.4200826483250846
5.977946000903462
5.359104402789769
16.080799109496905
11.83647301647609
6.454455825241981
5.022406385436469
17.502642657610163
12.11284029449739
10.566902459747057
3.6448779459809617
10.530721722655027
4.253234063627553
7.244998274671943
10.680529070053648
7.475011127538529
11.633300036031256
15.589311895528041
7.78026349168197
11.574865509253467
9.443516294262526
4.263485023379015
8.417244204607666
5.5316397535491335
16.050495319459877
3.26232590493176
26.853863781586437
4.807254435772001
4.262485835396817
5.866003750424919
5.939664383952861
8.509406559801997
3.964276982279883
4.237924020083341
6.380207163539534
10.168977333045758
10.65976337678613
10.07408049478071
6.183979301388312
13.86145735483827
10.003619345016988
10.022571563969521
11.481371458614465
4.719788130838064
8.752713864853785
10.819999999999833
10.793979803575738
9.530714835694708
12.411704153741383
8.660075057411397
13.236691429507601
7.850455489046564
15.601922958404915
6.987138183834702
10.365809182114122
10.476409792585123
7.378678743515035
6.708949247087732
15.115359737697329
17.106698624492378
7.2054770834413615
4.95783218755946
12.758843991522086
15.050435209654292
17.099806389900387
16.455768562052384
11.006601343004702
9.639919955720487
13.765795247659451
17.81879281797191
22.10295358517387
16.787379867850856
12.52049342175823
12.879330125821285
12.055894367073051
13.033168932974412
14.604260652054585
12.460906220992381
9.484480789860381
14.222245140109123
18.275892912224457
14.604820477034934
8.881593212817773
10.308377186336568
15.72559553398384
8.680634572929618
10.047535039212578
5.989971349402165
9.733319847815807
8.46961235969143
9.97075710125106
20.552955014456725
17.273854627513316
3.746144684872602
16.532740711805904
7.214491849935713
3.517342747018061
12.058428499563004
8.424968732272674
9.857452860000175
7.948521686206655
3.9897314066432874
16.021909228915113
3.3186989679875687
3.503655234180506
8.822027154562607
4.080551433323752
4.73797861357639
10.114119452381727
4.318936058397126
3.9994601063402215
2.712120941256097
5.10290113562865
21.76874135084545
5.880811400731953
4.9096287155782745
3.195371652875431
11.45656580306673
12.791403363196629
5.964442417104605
9.270614313235077
8.58291325832906
8.622560563008822
7.278971275857254
9.945350672550473
7.272551134230685
7.234120540881147
18.315556229609744
15.21788374879839
5.068375154259374
7.301289862447031
17.213366899011856
10.36012065566791
14.34165754146758
7.622728435588556
6.037383539249395
8.381075810038638
5.514127310826089
13.517706906128812
3.2329874775992478
7.125735049803626
5.457105459856755
5.3150729063673845
4.713109398284441
1.2643610410008745
3.6301183112308704
14.794931564559583
8.363995192965273
2.668955725895972
3.514256678161258
0.24349196260660508
9.769851585361927
19.49550752957629
5.583627852928421
24.54686476590777
16.010621474508728
1.8401094092370904
3.920608498380237
5.565968020030154
6.9901114638633475
5.273518749374056
1.6725105012073611
13.223085872821105
7.423988392984954
3.894367727885928
6.172103819454938
8.017938450386604
5.079606283955559
6.306377724177231
7.473285756613273
4.138764918425102
15.15286615415531
5.901770920664303
5.982775275739418
11.28760382012068
8.605230967266364
3.9719877976704794
4.738522976624711
7.226313029477795
4.705316142407472
11.324310133513452
6.150312085486003
3.4969129242805503
11.875453675544287
2.8729555287775996
3.046374894854616
4.879549159502311
7.700006493503708
19.890787448974585
4.592700730507068
5.6860267322621985
12.802343535462565
19.71392654952344
7.904382163588147
6.745379400827665
5.103841793013079
6.992620874985455
2.7649657012892916
7.01008009133934
15.428243439569302
7.243773554431063
6.522434620637357
4.448383634296118
11.712076883661997
6.569987251062193
9.988663565362808
2.974670482850021
3.9868104276257434
8.778822261957163
9.003305368364217
18.479902580192487
3.8029540771830117
11.516474604170684
7.519313922503573
2.9921966940276303
6.232144203845611
11.741604935579465
8.321358092446934
6.4036085909119524
2.090578857923125
28.794049471412393
10.255464074671169
22.419129041114946
8.967942907935944
13.481462555319407
2.7167416750052236
30.86220504111767
13.134425715326739
4.015814838910604
6.820296774668459
12.20953542424783
5.845637228307275
11.221594649151188
4.144476592277794
10.382875324302159
20.287981345323402
3.6187645768623224
21.994772106116667
4.008697754873207
7.891500909985756
4.471231139140349
7.0604815699781
3.6407279491881464
3.4518980286213576
2.2684349469884064
4.064962505114612
1.6898520645311075
4.910396800501265
7.846814640349233
6.358018559268286
7.457833458918876
3.2904853524757494
6.0671245248470065
6.224220365402356
19.38710911920612
7.1239034243875485
19.376790239871912
7.562572313703709
10.137965880047012
9.976599142255784
3.9250814829449867
11.565898149300649
4.718431942923319
6.998828473394809
3.802421543311243
1.9209372712296937
15.288577904828307
4.960846701924924
12.661189203249377
3.3091396730612734
3.4713109915419893
12.372954376380571
1.5529094099849077
2.5317977802345455
3.3192675688974673
6.894084506926487
4.610856753359399
3.1287867120680595
4.5165623848974334
3.4799425282612044
1.9049258206251525
10.442700800080473
7.645423467670146
9.255268769733062
5.8290620805129985
4.36312433657654
5.341016069566335
20.89258241577618
14.894212351517124
4.969909455915854
5.9978434292229155
3.087371641144116
12.098346994527876
4.579301256742066
9.64900719758217
10.636771974065342
6.449682088525056
5.542210750232998
5.148407520777515
13.254810447531892
2.6698615958721628
13.65967811676687
3.3662441979154827
7.313002119513047
9.580271394903015
6.083584469702036
5.404803225121397
3.0626785662228024
6.848802815091109
6.1432890213630476
15.094701056993676
4.914258101856851
5.703542758671959
9.17660067781103
4.360984739430734
6.032155501974259
3.7494532934816354
7.891140601966232
3.952227220188819
22.95541251009879
8.952547123584331
10.58660002078089
6.922253968181263
11.23029548849482
11.198759762744436
6.197872889241093
10.025113432095957
3.373201523289247
5.428279623213681
13.31306737095239
9.905899827176187
4.891726604415987
9.534285222637253
4.6978301759938175
8.366892497237133
5.475177010123432
8.73286728739818
6.046266451653005
7.183234585348038
7.512553362085189
8.03880559239628
14.10422313057895
13.890207096000891
5.909836231843102
8.113108112828145
3.867855634166602
9.469185894713133
7.277973580310203
3.4847987436985526
8.201214406204112
5.251271327624501
10.82973697008513
8.701448766081453
10.17607488179989
18.35752365809028
12.256960925686522
11.035125735577173
14.764697108251756
9.195094366332802
12.886795715887976
15.1048859638971
9.190719782396142
14.081068017741865
9.80463082647117
6.561981408081025
16.577416994027953
6.0097847745301465
26.800186566514867
9.298584828121164
4.260573334522418
7.734081438259758
8.703010973220621
4.666219026149542
10.857642469707807
7.89369898395119
2.848929623560289
9.880068921114797
8.004055222198174
9.20318894578508
7.045963383384935
12.165517573647344
13.31731579560969
11.273666661430306
12.51968450081712
9.509021452064838
7.625981903991177
8.186672095546687
8.621391998975517
13.760854620436058
8.094132843130005
16.43373359891179
5.381467268517217
6.989277502002602
12.51892966670877
3.2224835143101638
15.135389111910747
5.748912940722047
14.653412442274856
14.584431803292965
12.783583222242676
8.111503733892784
6.868769904429629
31.55693901505648
4.796873982084538
8.515068995610077
9.151547383080775
10.968745748781402
5.555603433476811
11.760884625335153
11.81011232165422
4.684015371452134
6.183665774000325
13.616534067081941
13.972548085442545
4.230839160261144
5.256179185527453
6.87346377674627
6.605358440205981
12.599603168354152
10.84998009658804
12.874004815907089
5.537349753534381
5.616047191189324
13.238202294873595
14.760406498467335
10.486922659414484
8.587822921427751
7.203827992174483
4.261502082599549
9.590099061010896
7.080317789478093
3.770678395545918
9.462577273722513
3.1862987932709133
16.403962935827355
8.975238158400204
8.62844134244411
10.932502657588948
8.968974300331192
6.898035952356328
4.517742799230484
19.30051812776029
12.558566345292254
4.391309599652657
10.320004844960266
12.432615140943826
7.422937423958343
7.1282255856560175
12.851910363833278
7.7128529092679186
21.425962589493505
6.896056844313241
10.671030878035905
14.592357588820164
8.208690136806363
4.213870079510207
9.570020879453613
9.711525497009305
4.808289164215396
11.951701216132186
15.828565214989913
10.264480514401143
14.061242952625165
10.199545328136775
4.83656951041006
12.161117016083383
5.012043744207159
10.671486016938335
8.705256895400336
11.214155582178364
16.095187570354888
9.424181409370357
9.112178442926055
10.82713713938931
8.95722962123004
4.658042925745109
6.72655605493276
8.741341069686605
4.242529860669677
5.2998116755219264
9.170872656492426
11.273555701273988
21.662203573978353
5.029646988428346
6.133392209862315
15.686436125260018
9.673914738621262
12.235885746442749
11.13507620990185
6.551356638014451
7.177432771856654
7.611549885584705
5.123000228748763
2.119457477752336
13.105663453794426
13.670580177196818
5.021766590015351
14.304439135210117
4.174836418005688
14.909782023892971
3.7657363261998715
8.30623861925492
5.277584674829888
5.195921477466881
3.3389856250755763
5.064622394611636
6.189143419061666
2.1937410968480666
4.298500047154396
7.7873294523860555
7.166676485577429
10.96367183018543
2.784528277676852
5.722315964712098
8.615685801259636
7.273541090830482
4.717880880225768
6.423589339302362
11.721076411745319
6.053580374420943
7.9823618058816415
12.24459064240192
7.247178761421438
2.6896839963088754
10.324247435699442
10.77311468424985
8.13044002685842
11.216505694733886
14.392192801323588
3.330125213572634
12.502255796455348
9.559288676465396
9.075791976461357
9.602965572672428
6.935531702760788
12.812075102231804
6.165050761792919
11.349735178354894
7.910043438761177
9.451983918733665
7.785171198629087
8.462269199216177
4.968903299521965
12.249897958758488
4.631797748872796
7.417000404747703
9.824968193332598
5.090309871065517
10.39759832313401
21.64000924214223
5.712824162813442
3.673567699412146
13.642213896578566
10.132127121192454
5.996633730152102
10.459203386134636
7.36137728284781
7.373574438493241
8.264381404557914
19.816467899199495
22.692877336630193
8.195983731550518
15.500080644951542
20.53923075482624
9.834475074959581
11.998749934888986
11.251040475987887
6.28411489392093
13.593310854975515
9.462029380634982
7.085901495222723
12.659548199749961
7.020861770466526
7.158910531638126
11.090193775453704
5.3464380666008635
9.59573342689349
16.078149769174193
7.309008140644006
27.143781151546005
17.01063196944789
9.109335870413368
11.845357740482134
11.354774221657499
14.977725860117388
8.561477660609821
16.159469936189943
9.339988010825826
14.695424299865136
14.520100813263582
10.273279296503203
15.98016836852966
18.53443653364755
13.176936148928258
15.419091089878712
21.144029890255116
13.935860692769548
2.9444269073503673
8.379062468160688
12.316359132025738
6.472135642730715
11.730392519184107
9.58529814529776
14.84365980408088
5.840911638755489
8.529240837594015
5.903674100213261
1.592271918628831
2.5558329888087417
6.173670354937507
9.334031253179736
13.446449448400047
14.171918801179768
10.09935641513861
18.805465941216767
10.304117138569497
19.712518864924245
6.027367848122656
8.339884666062169
8.91229422667693
9.631141838253454
9.510578486187086
9.6936112981696
14.333403700844723
7.977609858386388
12.831156482426124
18.78508867828188
24.310891804346724
12.640015822774751
6.1310256111173675
12.012676637619125
16.047333111766505
8.930531132788165
9.93981891183129
6.235729733012874
12.266148539782153
9.917777560973793
7.963171478751244
8.777362929718725
12.688592576413845
5.54222270699141
16.08042598938225
12.460392950079292
16.529854808799808
8.488750629348024
16.426469492864328
7.777281015882109
8.417844142059147
14.823390872977813
7.675607877251843
7.808226431142984
20.37866531449015
2.6171740484727626
4.269941451589085
14.177446878757825
11.672617529928784
9.032363178491941
14.681621163890641
9.521832930353527
6.760260808171046
3.6436382915980987
12.11197754291172
9.228699800080163
7.853872614935897
15.7368993133971
8.083963565472816
10.134104184674921
4.73119557340725
7.644571719813834
9.739096467332262
8.809289757782977
14.912410938543694
4.987744981452212
7.481638996127618
16.768422704595714
4.448595316477583
16.779153733129583
3.4805744918195844
13.462067932625722
13.933054223679685
5.8382108726796025
2.9415292701960194
21.74235497824465
7.212274259898708
6.419826656547096
8.252569356412138
5.774741893137622
3.5372446904335964
5.465345368775997
11.161653103371298
11.912519955138839
20.468273844118766
13.336495041801623
13.040322081911857
8.957572215728987
6.248999919987216
9.053866577324943
9.255574786917734
6.148170459575759
10.24743870437889
7.127019012181618
8.167040887668122
6.958311576812292
11.96237434625753
4.082824039779889
4.612255413569253
5.651548460378123
5.028916384272082
6.20313630351612
15.910224028223919
5.551801509420021
11.400706118482322
3.572618087621398
10.16735449572157
1.1309803398353564
9.464212673302402
10.542693075006015
10.019310295652144
6.991569268758785
4.165024009879062
2.260788034257457
10.528660907085602
8.951552488629543
6.197095706594074
5.116188012996617
4.239103678845045
7.380338545859781
6.65339268320755
7.661304699881713
10.86758904666633
9.440602255883109
3.5379480081104777
9.099933399276852
12.94875509624031
7.361981239082445
7.043300959375761
6.52542871614475
4.38249374308204
4.187554842013947
8.733560606713954
4.802051471301856
14.316521670894002
7.354120823497517
3.4089587853185157
13.613552890381843
8.464487548302202
8.866555137143138
1.742285848690776
7.523229078577831
1.2232735959097893
3.0596330589823157
9.016699110152322
24.21542690104805
16.173384711557667
8.687803412717175
8.083220098969004
13.241925618193173
5.34736890741197
8.415016339853397
13.318024247420132
18.376615575235764
14.240298451928608
10.25460933369364
9.882631228574626
3.525505722842548
13.835302671065767
6.0104166354143675
4.184065009055135
6.5615623139615975
5.930635437248913
5.27723873712669
7.338044698691843
5.283060557314848
15.565423219430889
9.801971544600725
13.30278542260989
4.639655159599687
11.014190846358142
13.008520697406034
3.2377318776428075
9.437160589923181
14.719035294475107
0.6005662120840723
6.315069279113172
13.891882521818273
9.290046342396064
6.549045732013038
4.477651897891682
11.08196733436794
9.056626600622996
3.004639649660148
9.048099247908404
6.110646446980777
9.61621533785965
7.2263407060557885
12.35070848170276
6.075203703957416
9.354832140028128
8.880315309717247
11.199235980469512
6.346274453349146
5.326622919406007
11.205802068571549
6.341324782724626
4.093059666746821
6.1253571324455
6.27275767456903
11.413150310058947
7.429764728436839
9.46437088756273
4.8805737367648465
6.0832999288427
3.2359795589395546
13.900719405843756
4.121394460243323
4.898470400693777
5.871079069102144
2.1556669501570935
8.969949832635573
13.256428629159434
12.989330331942726
23.27576410071935
15.29026947961336
10.277859699373078
12.339773093537895
10.862154482422
13.444329659748751
9.08900434591157
8.999591937347477
4.446346815083122
11.450764166639804
9.532182331449686
5.7117134777144685
11.892691032730953
16.842211849991752
9.208932667689178
9.16842407396171
12.04086790891745
13.198863587445636
19.172441159121988
15.04353787512153
15.267036385625062
9.108655224565327
6.814022306978397
6.185884712837244
7.538252643842489
13.13409462926479
10.65656472956098
10.197711057166275
12.997055047319025
15.326301971471676
12.478430288930618
17.10815711961586
16.26760650133735
13.538716488699217
11.551525377455842
10.754533927604816
12.465096660827006
6.686353353901849
10.114746336969782
8.203596396291768
14.491807683405066
9.850232732936014
9.133385708759592
7.884626543405739
12.016740857352838
4.346154182680695
5.126173746513503
6.681689309314544
11.940685122984247
4.2180408930072595
10.762645915716798
18.175179382672976
7.452538173707404
3.1570872651859356
11.7966720387605
12.17960844325557
16.04602754578236
7.073056469838216
4.773815137711709
12.585418773764568
11.102682364315207
8.085950753675487
8.967028493319297
2.772097507993859
8.521948900286402
15.660591718588002
8.168344800145263
4.454256391363151
2.2846400217719274
10.497482456764905
24.23348097158137
6.8070845447959005
6.762055167301006
5.229952198634324
5.079437497031506
14.105279153564988
16.450607891503772
4.126875719920802
6.682731477472253
4.931223957091346
8.060421825190003
3.838233377052011
4.966554457050921
10.837532006873081
8.112811643016592
13.41748486118021
6.207382701267719
5.444088537119886
9.876816031534322
6.3944783934983604
10.462413679452762
4.8106652346635155
8.435045939412522
6.8635868339534
5.44150714416523
8.338868647286299
2.560389682970933
7.223856310863232
11.905040949110498
2.271074285236325
6.838128398911416
5.593399473055515
8.033679107357916
3.2756678708318456
5.999526070774236
4.786439177509738
5.790785543661147
5.917769850205355
0.9611745451898942
4.823570638718293
6.994922391934227
5.355077908463985
6.14084684713753
10.555894088138526
10.982713690158885
7.214359037643346
3.650004449900936
13.679546776118032
5.332487803593924
7.124436148839019
4.198077858292474
4.090232267243483
6.179179576376425
11.434159348198634
2.445015337375218
9.44232843320457
4.713586794121133
5.930652718430387
1.909345437578103
5.1778373863997045
9.227133899537906
2.4935072654853383
9.630188234143779
4.993555847289714
18.44911922016859
4.133049721452487
9.107140056022061
3.966471984018015
6.481615925996044
5.258326730053772
7.382167703324033
8.051086883148146
2.3685764633878406
10.03693180209961
17.719695256973313
7.911314682149823
2.3480404913391357
4.936405574909842
3.5107833883621664
11.132576049217102
10.02496882788165
12.650549395184315
7.116347377693037
8.84478657012127
5.267081839605135
7.6593133200265635
5.159031709976786
6.287917173272168
10.666507937626115
9.298650999847297
5.784197109678874
5.018911032589445
3.9218642680533393
7.315917501525987
5.244044240850645
9.899397987649314
3.8146913532678908
3.5008538578175794
6.236301271528464
5.597829185977636
9.947598358023214
10.41250242500458
3.8798155249838926
7.624689699448067
13.090664758636947
7.307034686889081
17.878521502660636
15.390344854452515
7.770664773727767
9.069434593391586
11.651708317705145
6.9284388531314445
2.509269684283829
2.55211676848844
11.560778873921633
13.525061189458928
13.67503199265006
4.670987175927752
6.82713679498703
7.053859133832543
5.1997759460040625
24.069418356079996
3.282096591220434
3.647726489552168
10.843684038966849
12.616215755923005
9.289425776631852
1.0571145273706106
8.17498255898007
4.854064815894204
4.601130295916364
3.765116200066073
16.28840385059272
12.241448091268806
24.81378850558694
2.712087950942805
15.332070962528286
4.6456932824243875
10.474504419223264
2.378739161825107
7.268810081437147
3.4703565295245147
4.176749029295852
5.934677750307929
2.104817541353394
10.61103670712729
4.808367706405054
4.6850827100489765
2.362529299672097
7.249827584156558
5.273535713787714
11.579309133104742
8.28130424510531
4.16912268199225
2.1067189316287425
4.8518037882833065
5.469546696478208
3.0728000260350212
7.61183289359421
3.00569691365359
5.8537096879097525
4.970160963188206
12.78514763309378
4.39232284787902
4.077615215188084
12.884874853874054
6.196450204718706
4.001249804748452
3.5704715232590942
11.179677471407643
10.678855207577719
15.433405327405712
3.367398503961398
5.9925036503952605
7.72271301640123
10.37545179739193
8.734414691322948
2.5736445677655064
4.170861630242102
4.773223580679765
6.777905281132226
5.1147764592942595
1.8342569406345817
9.873702446397767
4.091454509095873
8.63315918398254
1.4272873461880555
4.542752503534983
3.1534267075674065
10.389417693018352
6.021162678420154
4.597424382699783
2.2040365647968985
25.67572577022727
2.7253623612283384
22.25264029278334
6.896383110007783
32.547503744527056
18.317750953651537
1.4882540105774658
4.829851649867346
8.35523787812176
9.688137075826356
3.831722850102695
5.641037120450344
4.2865020704533245
10.826268978738778
5.16930965157568
15.186230605387294
4.853091798019096
4.538722287164057
13.512752333619366
11.279787232035918
7.253854147968446
6.887851624418013
3.7131476493027735
4.502562729962057
4.394410506673703
6.688121474672944
3.7894504318979707
3.6789868445710345
4.413413255425058
5.504484987743539
3.9867008349313413
8.12179376297462
4.058822418111521
8.972031111848297
5.456189146281597
11.132323918759386
9.55843375695898
12.790961377430351
11.61619206477265
11.201461050540747
12.007807615515341
6.863434423909476
10.446944628492865
4.80600937359079
4.223385821467157
9.868450215514379
7.308768349150626
8.520296121160499
6.401207589280592
11.074520713823519
5.061473425209179
8.413691223238308
4.406814225459769
2.2163828640603023
5.356771415694352
4.669341969132344
1.7785919890354627
10.843342848934535
4.375010664948404
9.679958677597712
8.390180163690049
8.752785765668085
11.645850010482013
8.13754960044403
12.552752686164194
4.404908128432457
2.1288888502791674
5.62598256265171
7.73843007334165
4.48915359505534
6.25387080135182
4.859180171849842
4.191956583744653
8.880943727538439
9.770573166401382
11.849615992613487
9.305067279558381
16.039962593472666
20.447515741526956
4.992666624820918
6.723273012454486
14.020950623540063
7.348323357332701
15.843765335298249
7.527954569469797
13.25544793660332
11.32872455309948
9.514825072103097
5.043846191733105
4.208325082500141
10.196200272650493
7.906349525730467
5.974947698515947
14.26544556524827
21.862429790714895
8.34738881327581
13.468852957842934
7.633107749798113
8.556414103168992
10.874355153295411
8.162107570964848
8.559202022223326
12.300199185379254
4.546427168667678
9.615524476929679
9.335416434203832
6.63483315288998
6.692949847244075
8.560381201116218
10.52330746486103
8.69233028867665
17.62249698538791
9.29593599292038
14.050266901379645
10.995908329919924
10.944195931443799
10.296103502007842
10.930505853207553
10.381714694596475
7.902046158751236
14.332316819900868
9.462557793746988
9.051872734412653
8.700566068224463
7.828579260892406
12.112591108500151
9.49505660857288
26.06012279326421
9.954843042459194
8.214990567137967
11.504714968674877
26.788450207209188
10.331989159885856
13.009877017097573
12.00345366967345
10.323759005323446
10.596697598780482
11.702495460370992
16.002099017316713
18.193955040067724
16.73379813431486
13.369233336283752
13.01909051082485
7.359728255852864
21.912681259946293
27.587054935241017
13.676357027327658
16.360611235525326
13.142313342786926
17.870713472047115
20.371552666814388
16.23411223319573
7.958014827832267
11.972284660832383
13.920742647985792
15.15396152318546
14.369830657026519
14.092234069028436
7.750797841838338
8.665853441520175
16.030187194623306
10.6147417487231
18.678567250754526
19.489021147248657
28.972745813954088
9.479354981261412
19.82824029427732
4.426713686620149
6.358265778275776
8.287542676971723
0.9061984258042072
1.687262925777212
5.928316601679893
5.148094559583207
5.184027302737655
8.371453770915114
6.4217045735030345
6.233232929843413
5.538352877039227
4.369946758797025
7.208973979357231
12.419171783829471
6.369057384179983
2.0112931163806187
2.0333772531367047
1.392350229305815
9.0808424719297
5.047114322987787
9.136946386636293
15.081750908415955
4.328166653234262
9.006864049157164
3.878917539567347
9.278076628985705
3.6785600553196063
4.97595336060989
6.0792186998002355
7.299767264474259
4.127190327571373
4.562165203360271
5.879273258916124
8.626268022731477
5.456454893060128
9.769257904262805
8.275831495121873
3.4490207130184367
5.0606323715520904
2.261891168390372
10.125821472702967
5.271622141238924
6.587867636800166
5.952049536225575
9.974467404328081
9.473697665744247
6.815129939120724
5.818427622648576
7.560000000000077
11.648094264728485
1.8825780196316386
5.224445603507196
4.69786265061481
2.5883585532149174
6.709068489738364
4.062733757708068
18.373078130786972
12.398143098452136
15.967014645663074
13.09121843068851
7.715315936499235
7.133886241135384
5.016971197844381
4.667072489669172
2.078845833629774
8.172667535018313
4.891063279083462
6.268173577685911
10.473776778220952
5.539893384205511
4.264137595698774
6.499753885815457
6.715119370557807
4.166816454264473
32.533828548143376
22.68387312607807
5.352211981475097
17.79157103799443
12.788666857808302
2.7453003460309295
6.406052356475122
8.247423840206018
9.737593475810417
5.028559199510953
7.320108601773772
9.839207285142638
6.0607672781589175
7.659660936557743
7.126826309056604
6.826218964403849
5.447935388750594
12.34260912449208
3.302181097396038
2.917273713607105
11.523856723651392
14.766854776830325
13.127235273442402
10.628734637763976
5.748773782294859
7.134423592694861
10.64001879697609
8.80031817606611
15.22465106332475
16.449648926786246
15.885842753848607
12.06994614735306
11.185800540238429
15.440259065184208
26.295771523193668
10.902119145758169
13.915372794143867
14.468241081762322
17.445068070947645
15.363992242242707
10.723040613557387
7.550602624956563
9.388205366309396
13.764520753152736
13.595147779285004
11.47238417846414
10.325876680287681
7.345468059800484
16.139863687079554
14.40654717416188
4.450653825797846
10.191973421586976
11.825819210524115
6.856973925827135
4.3145528802180655
11.524619110020794
10.075408621108217
2.743231168635162
8.282811227063673
8.705006948155583
6.046400201962964
2.6365630510092126
6.132969632371268
4.490939220773342
1.9639363382500303
4.962846446283555
6.667157106687082
1.3116271779023345
5.740817886755969
9.653620916124448
7.710096913037359
10.166734972448097
4.905216148421839
11.229407820539599
3.731457781175339
3.3563688397387663
19.151288551327085
12.1140777259051
7.14623542238366
11.114782948847745
7.4517107354088
11.472150998054095
6.222143616477646
2.873395204283436
6.8151421458873385
13.312555466499283
3.0295874306579007
8.410132064303804
12.582955373490025
3.4553726282413058
8.910981988535156
13.345411196362624
4.569715807590018
4.721804047888826
2.124264578624819
2.719535848591946
9.313089309934018
1.706135985201552
3.8078701206563044
10.162676812729915
4.949274382294282
8.228760538501442
7.738600535821731
6.631176366226473
8.939999999999868
12.744269300356228
8.130584234850373
9.360813639130978
3.7403342096662358
19.162112600366964
10.518345877560956
2.5046736370214475
8.312039460926457
9.692271380406037
5.220312495166462
5.3870214404622905
9.95079896289747
3.6842069554709163
2.1000000000000827
6.044922590467546
2.9584624384975617
10.778157414948282
3.907441618245843
5.300943312279489
10.458967444255535
8.393506135798637
7.517098869835693
5.607845861574535
9.795166958534487
2.4518214974441017
7.040596565632815
4.661587712357246
6.121725610777545
10.469479452198252
4.710626285325751
4.342977493673253
5.363326384163066
10.670051546267263
7.768156391890214
9.563873623596002
11.17230444191983
3.8340579025359847
6.372605432631053
7.31481653133541
10.246381979918432
2.2469921447840737
1.516047492659854
10.846658471621494
11.336582377418603
4.759637365002782
7.0652525174372105
11.158767058575014
9.542096205761064
4.593571595174971
27.531981403451596
2.0420577856661493
5.900847396772746
10.756900111091465
8.873556220591636
10.219985322885787
10.42592921518272
13.305219005683927
12.780066779118734
11.324420514975495
16.003827667155118
3.6670826893852086
7.990775932285948
13.681900452788014
11.501308621196111
24.633718761080328
15.864359659073127
27.68325306028898
21.584672802708837
9.043760279883442
11.602296744354078
12.957263733299833
9.564426415659337
11.163308656602368
12.580904023471811
13.516937041051039
19.655533571999644
10.553580766783917
14.595022406642364
3.3752705240114533
10.32398435912084
14.133548328196285
11.796176112691896
12.671017533042884
8.98734225565959
15.523930439786696
16.979825314150997
5.987327379318981
4.5965709533417
2.733368733466638
6.639142941810809
9.631296951023778
10.682833529369324
5.845151877614069
3.1410900908695267
8.046614412476625
9.547007372737022
2.844116734594491
14.132591084638106
16.184575990738832
6.479410652563338
10.269037116306492
3.7805015276495335
9.7569317752467
4.882245234839302
19.883721985584
3.9273880214322445
8.418263838108038
2.9052127314642218
4.065329014975222
5.334665614302966
15.362312058647118
4.279112057424964
13.98758377990977
15.90119416024931
14.155143941338153
8.905506243321733
11.502606635524968
9.194395031757276
5.2469133179038785
5.563236468100292
11.689166875985459
5.903941846573983
4.357854976935376
8.197983987998644
6.622454227852371
7.616791799446442
4.143199246958795
3.2975900290970794
6.311038550805705
21.165575824909684
7.398168692318383
4.004010489496859
15.612331664424644
2.75425988496622
15.562478420928764
5.720174822503341
5.280989983807982
5.82923665671586
7.358959195548437
11.321711042725983
9.122066651806685
10.50856793288207
6.260067498782337
17.594317264389755
5.959865770300609
4.549127315625326
5.19426606942699
2.9806909356336453
10.585367258626366
7.919595949289434
5.927588373138364
7.3821017567990985
2.730878133282755
4.987704772947836
4.347840485000707
30.164384628233474
17.608520664723663
14.890604420237576
1.7723449915569822
8.153526844255866
11.553787257864647
4.511503928217548
5.153379623264175
2.5729360660536966
9.28087567930073
3.8094753955667957
12.281251566431662
7.537240874484613
7.742506054243714
4.7502702630805835
5.416691713518576
6.86158866308496
2.415056935146697
7.161703707917756
6.409750385155374
5.50247190753193
6.514269396392866
9.972918090461144
4.873971686417641
6.312915332871189
5.886425061104548
8.016857239591967
2.662705391138907
7.583640286827986
15.335253502958288
4.589117562233628
3.5400000000000946
6.064345647180098
8.321460876761716
7.716378684331029
11.401385880672608
9.405610227808898
9.989119080279222
1.1745637488020086
1.798999722067883
7.387151006984968
9.534350125248116
9.028981116382994
10.061456157038197
13.690730440703428
4.816485406359795
8.996214273615402
8.053626155179305
6.044333414621794
8.580280443095647
12.119637846486606
11.000594248929227
12.429044176738527
8.517963026952184
9.253450617873183
9.98612838049089
5.766761509271657
8.630531754782458
6.98922314784785
10.71013661236133
9.725719695809895
6.471147676150968
6.521157948244473
5.163820588299091
11.281766119451609
5.555971748818796
14.375432842596279
9.074584861389079
8.50957984119398
4.010562865300322
6.084929198256495
14.87798709503388
7.984544822618691
6.7561897545880525
5.195730775534684
9.109462319998034
4.349608288542277
20.676638547509228
5.512103283233004
9.929375609775283
2.989701093074399
12.031513064568601
9.021226609865648
11.21483392654553
10.650350266913195
10.43956479011468
6.035735249329746
7.544295858461556
8.37741010097979
10.211487856614806
19.162332392213088
7.697401275444928
21.778083019402825
7.451733311124344
7.2828565824133715
15.262937869843356
4.692263987991509
5.1523721059175625
22.82164761799646
11.887813087359682
9.15032239869194
10.284388930658176
6.015922732987519
14.739891451432218
24.768052002529455
14.51976583833223
8.163063150558198
9.788917202632607
15.075587542110096
9.119830033013088
11.700495715994155
6.387456220313483
10.323274674249348
8.201975371823586
15.894848090322277
17.123993501055338
39.561134182609386
15.912887858588176
6.900000000000018
5.981076198339932
7.513321502504832
10.639994017354436
17.99472422683931
8.631340348830149
8.532877591996655
21.48860162970117
6.212774493448008
17.36059794715418
14.477912969083922
14.492277015391572
14.095744038538873
10.048867959426397
14.427834210303358
17.453366437452633
16.08337340236793
6.784541251993521
13.395711830843107
11.97937868947881
14.23123871999652
12.132600710482631
11.984159374727396
10.210876661879462
2.7184554438135904
19.33186582332122
23.857163350208513
12.168911208485135
21.310043808461426
15.22599835496523
4.950280865768148
9.570976961627077
16.189502771858237
15.464607980805798
7.456857304234412
9.533169248714916
6.797902231265751
10.225243273389744
18.82179587605827
15.285041707499715
13.436145280548324
7.379024325749491
16.447568209312784
11.655899793666533
12.713772060250061
10.463082719734128
8.538405864244762
6.554961264527658
16.417673403987497
8.694831798257928
9.825055290004286
4.013240585860606
12.252269177585129
6.59051591303756
7.064304636692962
17.361952105133373
14.33073619881408
10.085083043783003
9.69433339637128
11.227049858325056
16.548409641065437
9.65240655834237
12.517685893564677
12.999822543258107
8.048593567438214
9.869034642481278
13.396481346051916
8.387422250950882
10.606179721325697
6.939239087601408
3.9636842588416092
3.0161306077890373
15.665858116956596
4.480464342760159
14.638855051331964
6.1443428516440335
7.187043957021665
11.194592377040456
13.356455690099699
9.782972315504923
10.10775592090234
10.753489524033963
4.459643228262232
6.733041773781424
9.104092486349234
7.369125271836862
19.9090155457272
1.320036351634593
16.71948837461934
19.54406310440098
2.5751290436321304
5.795606971451625
8.889887513349198
3.260603336800618
8.548214052775888
7.30515749779813
14.708259584328642
10.143453869255454
11.50805970283329
6.2039422950249055
10.515935526618538
9.840752003785258
2.7417366266603085
24.46009313318071
3.128305476218907
14.296814330472444
8.09154353027337
12.980924466308261
9.56056292019072
12.820522359894383
7.793119209902079
13.996428115772787
3.463755187653971
3.1840854259896862
4.650141999332673
8.180275056500381
3.4312467103776396
16.476009832480802
8.906317982196772
6.09498974568452
5.964360820741772
5.141100866348752
11.457925381227751
9.51367436903335
6.889805049597529
9.014432871789717
6.250951927506653
9.299584233957587
11.480487790499561
17.235761433280846
20.600970850908876
6.009747650093828
7.790994801692437
7.056202944927268
7.4711710463857655
11.353413583588129
8.137861797792123
18.85682900171702
18.34257342904745
12.33293639342225
12.047233685549472
15.848780204055435
10.322984499110271
17.418668146560567
9.63764101815574
15.013660446406792
8.155366331440966
14.10828125605667
7.88986691902975
11.279351155744843
11.806146323956789
14.89451222999036
11.95700631429134
4.38232785703288
7.592728844874532
11.593963946813187
23.79065027291685
10.893668159109799
12.499203974653792
9.55640040001793
7.869112508154358
11.496238401431427
11.273703916636984
8.757282683572656
8.898741484052607
8.30692747971117
12.793224513159805
12.79038668875864
12.532421952679313
3.9115214431215604
10.578109471923721
10.182828683622265
13.393655214316887
8.538992914858321
12.92516924453983
9.472592042308
13.712806949914196
16.753450390889586
12.055082460920397
13.459290471640838
12.864353850854608
8.241826236125116
10.847690998548957
12.084519022286171
8.887187406598258
15.714324675276309
14.347904471944716
5.56683033691538
9.899116122159437
15.019151107835983
14.642211363554491
18.402434999858926
11.568018879451715
16.648875124193975
12.757116825931572
19.17445995687129
8.2979421348942
17.12587685476257
12.618230853340629
8.274293572854782
6.1125446776532115
7.831136026081821
12.566732914612064
14.116549566690304
20.322401432901575
3.338894968684373
8.357789853364789
4.515450872446471
6.2836690901800765
8.788818893809907
7.034132851363039
1.4691752280722397
3.8160745171034596
14.68090256080998
9.920878859297025
7.646705172817812
13.127381299094763
6.354967154592632
9.04938737391411
15.678675460983932
3.383788818430912
7.911813579035792
6.47499806949766
3.6815532921892116
2.258925457307488
15.572633046469887
8.426313274724247
10.319127862505386
5.2601901106328866
5.689885763352327
3.3470135942360026
8.493620958307005
7.119650573040366
4.2409633988541
2.174304486496685
9.321779587433388
8.315984607970169
3.7338218694449195
10.43740786943334
6.8505343403827075
11.31426091267121
7.062046445613467
16.252227539632653
12.64400714531013
9.085835129474935
5.997946609789164
8.413536711752139
6.210483072998428
6.310538804254301
5.003089045779704
4.728479630167671
11.716408870652637
3.878775579999534
5.224074472702976
7.8645343155204674
4.531004303683802
4.597986817526114
7.971046391271163
15.07949574216501
7.234638899074292
2.7363310012038102
7.848369257368021
3.1176914536238853
4.899875010916882
3.4960692212826774
4.8571533897007395
11.165572085657024
7.62963731617386
4.895916665957632
2.670645039309026
3.7954413749625644
8.51095823416153
5.51760497111066
14.766177569025787
10.461758934328435
27.95156525134137
3.620276232554693
4.009206279597338
5.816679701550886
11.353792840471723
5.235456045083176
2.7370788325068776
4.30429032259413
9.835141076771633
5.367489819042736
6.756083895612964
8.634905905683048
4.227578478472869
12.27128495197476
1.1549280618072513
4.28886931486596
8.818730067305685
4.124318125460276
6.876753886267724
5.783052012113182
9.447067549637557
8.31745153277136
5.072563454507072
5.664803615307428
7.653757247260948
8.722958213817105
9.752825231695663
6.774215821775977
3.569313659514869
4.819751030914383
5.11278864173223
2.824792479700616
12.10689472986367
10.867479008491372
4.830996447461465
14.7965401361265
5.509591636410269
4.8692915295758565
6.369458375717565
10.240929481277744
14.595687719323216
8.4759896177379
12.890108610869268
8.912695541452946
11.966165917441753
7.912520513009538
10.681646015038186
14.514516872162782
13.134710611762118
18.140159150167694
15.419652314217242
15.597112544702618
7.638395354412743
12.34286678338985
11.390904641931549
23.282100208490565
17.302255912233317
7.951229633576156
13.134792953265771
11.733712031655052
7.154752175024174
5.49808795581905
10.669179822694197
9.361364813541298
13.385080140493473
9.569728177744116
14.534754175574367
13.1961850547802
8.022369920914775
5.956483862145488
1.4519282216035394
10.534847506197785
10.026806975676571
8.524180535918976
6.368217117564915
6.294421650593914
8.967324015557683
10.062599839321047
9.719058784978424
6.33289823066815
17.947771449402985
16.520312348223943
11.977061409210584
7.642093953884642
10.597429883792808
7.522561711477422
8.835459680977117
6.982246299810797
10.287389066250293
16.617728484964303
10.48940417754987
9.199727830018938
12.828311948333672
11.118074571934205
5.416493330560079
7.066887575163568
8.86691039765243
19.79743343738469
7.841077732046965
10.08226423237806
5.791372894228004
17.196863086039766
9.010860114328741
8.35033532260821
6.931147849961711
18.62158566150335
18.015270085748128
19.359517039430504
6.835385870600071
6.458327956986887
5.347471215255724
12.484378807046348
3.1787432100449085
15.505160431288859
6.385506265199505
22.17056832830399
10.754533927604495
10.844650364256944
6.387339039067733
10.502354688511192
10.503332804400756
4.496665431183333
10.7949060901762
13.63396347443278
12.824280475970014
13.888290723155471
8.967254057034078
18.205768316662915
24.0634079049497
15.953996364547512
18.436008244736726
13.890270284082234
35.03255628697405
12.274276185745473
17.960311380593293
16.668533228811803
12.830069137713366
16.330154517867687
15.322206107476836
23.268353650528116
14.477137454718061
18.516006588894847
13.290532223706037
18.002574655191545
18.536450151462326
9.745383522468297
11.715374513859993
11.204771305118365
13.650035225813397
14.84824217387671
13.704801481406115
16.156859224490383
15.834295058511595
11.509456981108931
14.418737808837458
15.095032295427448
20.33002705359719
32.24476546666124
10.944404963267678
14.562280041257187
14.237613193027844
16.770596292320537
9.080153748431925
12.528782861874431
16.392986305124406
15.259295527644877
11.328108038317687
10.58966005120073
18.88545472049849
10.108021567052774
14.520049837199664
11.21271153646613
12.30526716491764
14.984408563570272
9.988609567249084
13.114575133785083
13.19031858205121
19.062710609216484
17.34939290039561
10.197211934535169
20.672800286783577
13.375555490811402
12.839777449984034
4.4904819041565505
8.024190813769435
8.203194784082159
7.443279870188228
8.259737381160132
5.211510003323208
6.5506993828685305
0.7371549552006896
5.04681759669952
1.6966453906473338
9.947191986413783
6.410122526139118
17.53510961280739
5.959153857866318
13.71180473439222
2.9944782517160204
18.453094103296493
6.465856478456703
11.096318264288714
7.8109061800797255
1.717619030914925
4.328494826552811
22.455297904744185
7.475838676203577
3.367432256185882
20.14467860232071
4.923980406782173
4.161601842273998
8.392788571148428
6.061649940404058
3.0809901006008173
7.717982146052594
14.124602649278515
17.574594633121823
3.5908346196965093
19.653530356336827
3.4856223967110234
6.2277242695547885
5.307174389446961
7.877588463483018
6.777931514989131
3.4802203586353206
2.0137138500703755
5.276637186693879
4.981806901115162
18.09081534923177
12.659311532462894
4.610466353851814
5.286406614986571
3.34976118551756
10.21567423129761
3.8694831696234187
3.47413298536476
8.658888642193277
4.702293600988703
4.98346265161083
7.201983470280104
10.61424043443518
11.4529472189477
3.94975233353374
1.284440878349672
15.496306849966704
5.007993610219715
4.6949413295974445
2.4314810301542265
9.243916918709353
9.571675159971097
2.5410430929048164
10.38562656055967
3.8131351929875557
8.688498144098316
8.663495668039863
6.137978211416981
2.6597914015743935
3.4645823456680955
5.618718715152112
4.52080691356516
7.620531477528205
5.6089214649519805
4.763832490757747
2.180021227578766
10.95947079014298
12.674358969782086
5.447935388750439
9.14585810304544
4.8524561106449235
2.594962625646648
2.4103941586387294
8.879611170301372
11.552985484207692
14.01012491022108
4.1794117269758795
8.155803738031224
4.821329557598088
6.685057965343363
3.7871493236998783
1.55871742147188
5.860327344273251
8.522970611829905
15.782589886074149
11.950581575806444
6.332266576826901
8.045495634204308
13.050475087137603
4.001249804748407
9.648834126463212
5.230573582313797
8.323460818673894
7.6085478246510005
5.384886689772096
7.7666530758106465
3.9561097584476514
9.11553070314595
10.871908756055763
5.147350968717136
18.485802660420312
4.005446292237463
8.619721573229612
2.7092434368287748
11.746733940633025
14.539700822231499
6.21462790519273
8.264750449952878
12.025753677133226
13.85214479588015
14.924826465702811
14.221351056149782
13.666953120427847
10.001211602810315
17.74632971058292
11.235726296573787
13.759482275220616
10.302044888557925
11.928065693762136
8.9592396808183
2.9027602978494187
4.143828716439792
7.412898302883335
7.284993313909717
0.8738221954139813
6.251702702681777
6.3237793924893255
4.400437035179702
0.7677551090302628
16.646866926109794
2.542662767142352
16.758023952299876
7.966787307315351
17.99944579861549
11.161800929957613
6.643741012882104
9.421106470192946
5.254318445700993
7.521573756234479
6.357459963570406
4.064775516556885
5.6118856222638716
6.98797273018804
7.02283113397756
2.895946471609052
10.330348493637608
11.999687495930859
7.260881489185763
3.71861533369595
9.66806792813163
3.300930541078734
15.516501263173438
3.9701553994232546
8.35023465198088
8.252036112378617
5.196392979750484
9.345049744692433
7.027691542439823
3.554007550556537
3.9395558125250596
3.3335416601566346
11.965433548350786
17.43818797925981
8.295692838571593
4.432126324494945
9.158607972830824
5.522689562160706
4.413569983584897
8.084553172563076
8.792274451864776
18.58865512934855
11.218144388349396
8.639583323285978
7.737672587026725
6.0406953242154975
18.44756081437329
2.3496906599527443
6.189543666502698
16.62547910821673
13.761540611428632
5.927947652027962
7.651823312126333
3.937003937006102
4.850164945648747
7.936451083476343
7.953799236621145
7.505997601918053
5.281098370604153
4.278765584282172
6.413628302351697
3.9730482621209733
2.2687750968866824
9.438749917229309
7.862569554541324
5.879759215525419
6.095900261651259
5.944585771944011
6.585158970402931
8.162107570964654
9.973524265175163
7.830708780180888
17.39371549853049
14.065844928038336
5.669163069765749
4.5310043036835
3.418886253035822
3.4822001853796394
12.386722730407822
2.6740795133712316
9.390582693413563
7.623026036761541
7.902531240052231
8.990222466657736
6.122295321201144
5.916472155322051
5.36895150945377
7.005918926165253
8.781785315846909
9.873823980606435
8.574963556773882
11.407892005098866
8.737848705488119
6.6775744099187335
5.613742067462653
9.00888450364406
19.769063568241478
2.218362083877857
6.0979996720236525
8.408329203831128
19.837724929164164
8.678847849801366
7.973807120817503
4.271787289907921
2.375626233227759
6.596999317871637
9.654889952764822
9.407528899769614
11.399762573052985
10.79779607142122
8.065085244434542
9.891920945903353
10.714945056291363
13.975263482513256
12.816081028471709
12.558830358524428
10.57239644178458
14.25109319518067
9.866849930100338
13.857085314412837
3.439414752734882
9.191142622168961
12.179739697929874
5.155233099720513
6.632507134375294
5.136299843327896
6.145328720987203
13.975549272249115
9.143653412275981
8.082666876297836
6.270689070909996
6.379171539444148
14.603482793329931
3.2901007273340768
12.29268329294028
5.075283243327412
22.12736315063326
1.6411798249397451
23.008263732841638
6.432546333707549
2.6092374737920596
4.102250418963414
8.765833638498453
6.2404873390965045
4.492449220636678
16.20228754750523
5.278651252935542
3.4176600181995576
3.157300204252513
5.915139477059435
9.456447535940715
6.898869472601984
3.9552971355208375
10.198039027185569
8.39830564166094
8.84719564857495
3.4713415142424795
3.593104507247198
3.129722221601711
6.197168708369969
11.711020292131495
8.20981495117874
13.969081153845174
5.047860933108163
7.153088948288777
7.712976079309283
3.874596753211992
20.130884232939064
10.064714369229392
2.1559215895697896
7.658224337273139
9.920025201580977
5.626721958654057
3.246290190355801
10.079612636286573
7.561442813555329
6.282492501572338
10.672225634796263
10.892842923337753
10.116817681464834
3.662362625410012
5.262922684897123
5.529480379796912
12.75357589433137
9.517877914745565
0.7249872268701525
2.5067109925158433
3.6027767069302747
5.89952540464064
5.381870959732531
7.754231125974316
7.752418977325523
8.488816171881462
4.744713428327751
7.93190627131423
9.964248104892809
6.503845016603587
2.6019516634645354
7.813168371409987
6.130723819081568
9.333809511662444
6.459295627233693
6.451589205143916
4.814561246884293
10.554693548908302
10.350362312499167
16.586812593355756
8.164784702013892
10.136567466356588
2.196978519225546
9.953390702794167
4.202413144635193
10.320193796630004
16.438692657049607
4.805141267212453
4.165888495320307
11.705554237198665
20.072369067950277
7.711031059462866
10.442630988265769
8.851487929948489
11.79025020938919
5.478284402985942
11.3381618506117
10.12225271369969
11.338624255173242
9.912618221237103
5.135172830587095
7.824321056807466
9.646761114487997
5.550112311466651
13.065025832351166
6.256196927846994
11.930254439066502
21.48045623351601
3.8150229357108896
3.211402471599587
7.444628936354132
6.449061947291317
9.131243069812433
14.040188745170047
9.432697436445487
10.768936809174651
7.601736643688732
12.715360789218815
10.706171562271575
14.058471337549621
11.602014448201544
9.730541805222934
6.37845712706673
12.727156269885441
13.007654180368643
15.927811945005846
16.612053640722344
5.4555407693851645
14.458987173648842
13.78590078752303
15.35601818311305
9.381121818794659
16.96440119316764
14.261846010610887
9.014360492240934
9.386342411661955
11.513340894093307
12.079859082329698
16.44598309106252
12.132703730017004
17.579357212367015
8.776497023300418
4.472797250980336
10.139294847276144
9.077573647432464
3.6842096237335347
20.929809390861188
9.392185070851653
8.39802526496886
27.407781397584596
10.532597020678262
7.34515404846695
13.275593531123679
15.303607417860581
6.541969936961497
11.105264517336083
7.081706378589606
19.04211385324626
10.473048152465307
11.782189949241115
8.33576752778664
21.629455115646373
6.826311078199597
9.321887695831537
5.947276687694881
13.925358164154938
7.591876512114415
4.960242374614436
7.7507160959487456
4.437398638510243
7.742712702922672
5.8393835291062945
5.738698170950425
11.692886726553068
6.440072328255331
4.833477009358814
8.468110769233137
12.570700060060405
6.42180659939261
9.073109026350933
3.742845844514349
8.994025794937517
5.932595632945106
6.928403849525579
9.36963179639415
1.9931131427996445
5.5076535343071935
9.59976506544867
13.41535228601491
7.849203781276086
6.495454565840155
8.310210586982754
6.884039511798378
4.6054315758677875
4.413553757639046
1.5576251011751285
6.019966777316815
6.016643582596575
5.039901911832132
5.919951373309646
2.8258915934513538
8.902833969146483
7.293833011524101
1.5394804318341715
5.125983055888776
9.56713123146104
6.528590965897519
4.122667173633492
8.651589449343946
9.727281223445825
2.9806680675401807
4.9192659901231375
3.950739289701819
18.268552214119232
16.832487391178187
8.033831078217803
3.0369182711482114
10.989490434046406
9.555928557167595
4.222140654881575
4.3193640320208475
4.594300817316983
0.9110433579144499
5.516013052921348
5.28160043343402
6.767196629529042
5.720139858429969
8.067862170364652
4.435419933808474
12.653062870309473
9.861561742442355
5.904235767650276
24.55402207378645
6.157726853312035
3.9874804074753087
6.249439633269763
10.32593337185555
2.2158519806160606
12.977434558133215
11.570086430100606
9.726895702124008
6.37661757889205
1.4044571905188399
8.288208491586122
7.405025320685946
7.655253098363149
10.702099345788708
20.576688266094056
11.477042301917246
6.632412833954022
15.665972143173558
11.771682958999232
14.340655977424294
11.521151332847156
10.525403683881594
11.505761102725065
11.778275746087
7.151608991996733
9.673950586036936
5.60540817790368
9.958127278775489
13.232737504021962
13.377680631741732
5.5118602382797315
6.426197583468304
8.67873515471202
1.88247798211054
6.963788848435511
3.954237323308976
6.379396806624938
5.83904976641943
5.917664771216222
11.85302071203788
6.420202489018523
8.221550990140457
3.3063575124296487
2.6118802999219684
17.30479114815018
8.280735413429568
2.7761685703051073
4.355513765317593
5.427190801878876
8.341621620894049
6.218564935547922
1.0774908680647917
8.063845236610137
14.160706197079202
5.796703636589132
2.989568847028242
4.801301906774893
5.931840854863598
11.599137898999222
6.997656946048568
19.82986817352084
11.323634450086617
7.208669570208209
2.6055514782959275
6.352393249791763
15.24238826431091
5.8181846686841485
4.728352203983078
3.873448076326885
2.3460818400047283
8.254716225321697
6.281719509815712
10.173494974687872
8.570674642040549
13.092122490235756
12.352283189759056
6.946941773183362
4.273172123844233
4.047085370979968
7.3578262053132875
7.990933758760796
11.163709061060354
3.38617679633691
5.9445201562038195
9.019977827023933
10.893572192292117
5.280261687595744
11.633933126849255
12.81539161223847
13.178770807628549
11.20418488177998
3.247907018373574
5.580322571321496
3.8134105470038415
9.059777158151109
11.632029938426017
7.3885045848263795
14.902684321960368
5.322858150096475
14.945452963792178
7.484182811910519
8.367197858303562
13.070960178961732
6.711619636627433
6.9908776852313474
12.974975915199208
7.306086503730987
5.611713277427089
7.175653280364167
7.278736154031131
11.379241837396497
11.35001793868226
10.160607267157074
11.01408189546456
3.749185836515014
7.739135476572682
6.459700264623281
14.282090183163035
11.007808583843051
8.218291272251449
13.305173641930795
15.33916555748715
13.383885833344445
6.536826447137962
10.24529395796762
9.399268895542317
20.02580585145078
10.459923517884782
11.567091250612513
8.807828667592155
8.01623352953246
18.258324129010454
11.536463929645114
6.890573270781054
12.031558502538392
5.583035871327274
14.936134037963052
10.29271587094505
15.083103128998342
12.466741992555834
21.08639608847358
7.652577748867659
7.944337606119302
9.978697309769455
15.603361817249382
14.417520591280557
10.602816712914304
7.377675785774449
7.865907449239585
7.3854180653504224
6.4365872364513415
11.393211966375446
8.731555257266422
7.949124724761908
13.597168964063476
7.467078673486277
16.74759708049606
