# Supplementary material for: Automated reconstruction of whole-embryo cell lineages by learning from sparse annotations
Source: Nat Biotechnol. 2022 Sep 5;41(1):44–9. doi: 10.1038/s41587-022-01427-7 (PMC7614077; doi:10.1038/s41587-022-01427-7)
Supplement: Supplementary file 3 — Statistical source data for Supplementary Figs 1–7. [file 41587_2022_1427_MOESM3_ESM.zip › supplementary_data/supplementary_figure_5/movement_distances_mouse_middle_1_baseline.txt]

1.824054774785112
4.410120915060539
8.391717541669586
10.299838303629615
4.9618692715248125
1.7500077010161699
5.785052778022086
5.285013616636847
2.5722174184025293
2.405352876586738
10.767364000661333
6.747756832389637
8.894026084962743
6.793995629278067
5.347326370183445
4.222178520086535
1.3367871932360968
8.173605663028944
9.02751903902737
7.8279052114853345
9.370518995536507
9.148312332792973
21.396261355666756
3.943651802526608
11.592780206377606
21.46835112438757
4.353917775980795
10.66452530589143
5.216301371661774
11.951154755922047
9.63161980146633
6.519969325081335
6.331666447310866
5.889209032660999
8.104869198092986
5.122993167348625
4.795049530505437
4.09530926912856
11.33002137901549
9.35470754958506
3.3592174816558313
3.9094731751565774
9.247580431761138
3.7290557154617754
5.5989095537022395
3.7052576175775593
4.7167728843320775
8.189879056576117
9.420197336858783
13.812415068017991
19.74017995586082
8.58624949001056
4.924523700768013
14.426230353471137
11.187889177215022
6.406346601521388
6.506745126411163
4.952317406025213
5.655898287796222
5.953268010093322
5.845752194073602
3.0772968512357117
7.568824972619557
13.161021996790273
6.506035659293566
14.15005653698953
5.4483792080791895
10.842181514805901
6.697278657052376
3.3831090563478066
19.507178165998138
4.1948842144553575
9.58433746623375
7.294230596848385
2.6555790329041153
6.986658715008369
7.193225980045366
19.42857689075557
8.980534505250859
20.337443300474064
8.958236433584458
9.418427050048683
9.385538703656481
10.816393478730987
2.0742468512691734
6.212887619633388
7.092130561458541
12.245161465699058
3.847117856296273
6.10783224690202
6.549092447272003
5.669220710880266
7.128771389365774
5.431381772894766
3.9743320398679405
6.9952354978299365
2.1259501165181174
3.53329462015135
6.426725411817565
12.557567345075785
13.088455613109168
11.763353853834598
12.75123559736248
10.705306757198512
12.41550430434964
15.500663698263155
10.307356596140362
10.433204460744115
12.856957248713362
6.7489165088377465
4.675724542784763
4.1971530254492135
11.969243919312358
14.838180481447303
5.278598298791166
10.98200188199738
8.79936600548581
12.834328965707465
6.079411428073184
9.65851863344254
19.949659144957945
16.26717246481401
17.063144493322522
9.077995373429179
9.719182064350889
5.438749856354841
6.346849612209148
23.621388612865132
10.475294554455434
9.3746147216671
15.786298311908695
11.7417034539287
12.63202232968663
5.9091322554113725
7.519045848476459
23.349767025322617
10.72263096440073
9.401558837470859
11.38349550106095
12.220802596630923
11.136866931756698
13.470582995746316
8.348957623014845
8.720001026513032
8.986218859606863
8.286522549560539
11.906048477245815
9.402589431553269
7.125197650218315
7.0710678118654755
11.931098617200151
4.264999709319596
11.017158203013643
6.8937531411421995
21.320236865476122
13.050398461349747
13.260597954859593
12.7615203430951
7.209838732606146
3.1182687504447504
19.82464123256713
6.687974282247111
6.043173327143852
7.660998629421661
3.8117453338586524
14.573905547941473
15.050913593533245
11.61096860416606
13.83567194168024
11.597413504743303
17.200046511565013
16.69935627501837
10.265578405525906
3.6905284174491575
36.216196652879
6.793496890409414
19.53279293905522
8.952731604165388
1.6958919142692626
15.494515158597332
6.065628515127092
10.13663658157574
8.901722300255846
9.998890881239268
4.392403971215335
4.745969713871123
9.152129537701596
8.368966023063106
12.983603533010893
11.66063379233767
8.851360201009554
12.1838512439968
5.1416412023318205
13.16116269751148
9.922901237461705
8.716413770895796
9.562823206305843
9.621091122847288
13.820426342931828
11.155650430741938
3.561930968418958
15.347575584808217
10.724468375590687
20.011361772752913
12.624884157884315
7.436447798036867
9.465474509841565
2.647122496183026
8.519160756788315
16.518259593552887
4.8301552770070915
8.493242639519789
8.744403924796876
17.07764796519323
10.945957880314872
18.732829471278524
8.984234999364768
12.096620764184859
14.384244853311028
13.16216167656344
14.852895340639979
3.668582832648152
7.687002016390974
2.8089143810374853
8.347149213953298
14.060227594175005
12.626512078293473
10.476154869394394
17.02345734567444
5.72391384840004
7.28290477313689
7.115353240504567
10.905425026186945
6.563842289956534
11.992572302535226
10.951616215349345
9.055433966494737
22.066541006403455
7.085292464498787
8.884270134705512
20.0237085665472
24.996429840239458
3.368265175369307
6.4137635896358764
4.955909943406553
5.182982187758306
13.80025469305928
10.182410499377669
11.292374664390296
2.0413899556476127
11.750438712930936
6.874311400275904
2.7939330942893417
4.116916321714525
12.081473420075902
7.407004908320114
7.535007590144002
10.86505099664328
8.00522329482449
8.96914711664377
2.914463930124927
7.223483708422416
4.266579426191582
11.882219796036544
17.28219658681317
8.60316992237565
6.59715090019933
4.835473970903187
7.553426695096109
8.309729237466087
10.640093984547256
9.172208022063147
1.3593012911051598
9.9403219263765
9.192388155425117
9.116227289838784
15.369124893760226
3.8109302344248963
2.969378433002335
7.521469271359089
11.234284871711681
0.8967367811419414
2.78535619213869
4.265395626291452
9.708846026453736
4.626940836835805
4.945295293315027
4.811363912196809
4.995927752819771
2.3835527497118205
5.147958875957971
3.5426437380114746
5.45412597615565
3.9386434901729155
3.119114299202025
7.07099056867665
7.354285521338563
10.299985941632395
12.204170746956947
13.422733070989597
4.123988216372164
5.732954090658027
14.636511936239037
11.686691701238566
13.076383292027073
7.998731149376144
2.842633530047282
9.12034794626477
12.626477081704545
5.016333322258245
9.788544324872898
7.429730816119792
4.263358056636162
5.59690092819231
11.214131255770624
3.585830344705517
12.956607100347364
7.246550903705938
3.195044108033075
8.760194786191361
23.316380508132003
15.263096016208381
5.555042754110861
14.678191305471
6.413376645730366
6.807348970046949
9.884836872705533
5.8285161061800155
15.697452022541867
12.21234175064989
10.757821690120252
12.469498787040438
15.347311649941318
2.271301482011987
6.979917574317839
9.590007825072268
5.672083769746956
7.366317443664972
8.789086593014591
13.005921556249
4.479606842642711
4.236587670854297
6.150896339797139
10.571756328246686
8.52026536482107
17.282033749745363
20.944090700719215
3.7745691089359075
5.209015781204926
13.413062455491147
12.136456349405197
10.097032275090472
11.685570111989769
6.288084411250514
9.324727698007306
10.441976991234107
13.396609226718837
11.972652170676243
14.693161674738265
13.151057860614175
8.125551193517145
16.208481187477528
3.5829596704400726
19.323201080566264
4.881895123822319
7.595598309071171
9.757791758384613
15.020222000611383
8.489909654305253
9.527478132159597
14.818178025654943
6.503506354405861
10.537168041479923
18.572301957485166
6.588626564011569
10.99151036027333
14.590051404981484
8.670836176517316
4.736032094485951
7.032844374788911
9.278987013677567
14.291955779388573
13.206181157646679
10.242925721115316
20.584858512994415
6.873865015877063
6.306134442436658
8.289249689569006
12.623096598037701
10.860990775104012
15.735335305974875
10.579114335736582
11.891415963554673
15.765953073088918
7.573639717444457
8.340667554730272
10.391379854402823
12.643618817791317
15.808319828782631
7.052025180573667
2.914130988859625
6.289297074720536
5.42409192096865
11.37897309645159
5.667390368422945
6.77818226871195
4.778057850824707
5.131778515755783
8.797881250107293
6.093346656274814
14.672198199315602
11.291523369324436
9.657815950559312
6.842288049615112
10.63219638644814
7.468768305416773
27.798965808101624
7.186847438441078
9.66180624935101
7.471841798393749
5.6897440075327665
8.059258716597846
8.891289746223325
25.380157603923525
9.029130268780643
4.99720922115544
13.028261587794336
10.426754049079877
20.550221409999512
9.264588495988455
16.710658275483908
15.787666071969088
7.73035574860557
8.363611660042704
8.611242534316444
11.871926776516469
1.360305812728247
2.745242742631301
11.265924305173044
11.085143943033266
9.343231217325522
17.44901557020109
17.325132498334188
12.883321043061148
8.828643169479642
10.793532784383178
11.86451654288273
11.735113798944331
6.41219720070593
12.224767765570041
8.2067822648364
10.973373104209708
9.098582402797813
9.96436939491444
3.2937527034684555
8.973781447477176
2.7099442283314574
7.824129214755473
5.822150157565128
4.1985358976181875
12.335811990050003
9.354945216301275
9.861967349367967
5.081355277191419
13.983319786422168
27.805360993880218
9.47473697258641
5.109060579010627
4.29047700415664
8.489528844405864
3.5572213754829534
6.289197087069134
11.208459391585325
7.945747125925883
3.684499944869034
8.956612082701808
4.0986785089662545
1.8688231591032498
20.8492302016166
6.086419308591868
10.993843731834739
11.665264677665997
9.135458390250674
24.40205114329542
6.924889890821538
5.104899607240153
4.6658104151359545
12.669635325764139
15.924496852334153
12.81934614770792
10.23474888846193
14.498548822571312
14.627453320109632
7.763346968476173
12.135233267563441
12.078209051534136
12.78736568396796
13.2352045688046
8.743211207960082
14.256307823578908
21.243964926159226
24.86236671504054
4.267047144687488
3.452081554536519
4.796728773382312
6.029565213977621
7.0421759426274475
5.777099519599894
5.238704145316248
12.015443638748614
2.138673293942285
10.226658814006422
11.525957430351434
8.178470792037333
9.614707483850117
9.999624992968522
3.038061250750052
9.481233516970711
12.204593397569667
9.006919125989851
4.633886058158927
8.171424169767127
6.609508302438231
7.971928003869462
5.176733361228872
9.796713734717194
13.205993133420424
5.534989500985547
10.574880613983439
9.600772718023011
4.96632661028241
11.261012387880731
13.137796618915797
9.719531881731665
7.758923894458447
8.91947307860712
18.444579149440997
9.466387906693866
12.481586437628648
7.4268514605366365
15.138743930296132
12.754454123952119
10.986777345437044
14.332960073066953
4.035051846841301
6.87476916809699
9.198767716911526
10.759586864916956
8.010701232574458
4.410264159079834
8.97496340725258
2.1270080517412744
9.00080553286897
21.106245644144142
7.3316484072930805
11.84747516059723
6.939195524930561
1.4115313565196774
6.142108836368028
5.773292376362643
7.03345382880127
5.249233189380578
4.456313989989747
12.035111443353161
6.344615229161085
21.031294921511375
14.175740138764644
12.037665886707359
9.428605411194166
7.1764430127929035
5.296225070746052
10.086221665537165
13.139773375626799
7.24078034468665
13.129960383706162
9.432650740910582
3.979871254478838
8.658196644300912
6.689073179447383
7.347857922161371
6.362064179202822
5.146843692983137
9.956929848377067
4.777405153428094
3.3230106831003305
14.94645108378572
7.516415369044096
36.00747283551006
12.095540500531515
14.016418943510585
6.586835355464878
3.318132004607368
9.482557922461476
14.013593087563665
5.5023722156903725
12.790400690764349
9.696007206094276
7.938093622797085
12.604308013921129
7.651922287024945
10.37051606390333
5.91021686532447
7.643810477551373
18.8030557172503
7.697844555955102
8.611882448824167
7.008967716291794
16.29687876455919
6.356151126092801
8.77121604843123
5.686040587631211
10.006927833599937
3.8323749047379665
11.167200797832377
11.180339887498949
12.089451615919971
7.558488313452791
8.063670266504086
13.311134183856941
10.55155815179778
12.219819965940408
7.5498145672594115
14.787633346820552
4.674915739565432
10.804132163642453
10.501722810462457
6.417362792587758
6.201040235315425
9.50707105264288
8.80519504205457
4.176130806218299
4.480825816744064
1.3127644140385764
8.12403840463596
5.416641025580347
5.994729937014755
7.948263961394457
7.628866232933994
10.406464337131805
10.023158184923423
28.356650013709277
9.777290013086551
12.995341473004947
17.260385279593464
24.620722978824155
15.734675084030199
4.187766824639688
9.957242628410356
5.0329017475011355
4.522691454337593
9.917508833253951
12.78990289889556
7.357039022972966
5.317646553569552
4.2564550471177895
2.6156795004019524
9.640428896923794
8.470763675104138
10.604898538119842
4.1115835902922555
6.7876573598805905
9.688524831558025
6.22445257161292
8.853237834725574
4.981419734254631
8.016762791543517
10.05329711311498
11.935754652897986
7.716660230453736
13.719350783292251
15.656595906623819
12.595487729053854
13.420946683999787
12.856291031264865
11.644144451182129
12.707407288664252
6.570266356853331
14.573260186477512
4.030972592575164
7.755287149382602
6.27171427920626
12.348255184599413
11.001004499589865
5.032780882681167
13.187699196184509
6.9813895465015365
10.53645465142627
8.2857523593793
10.669039319451516
14.889334315267817
7.106307057818474
12.258156468246087
13.898467541423333
8.752691014768041
9.660874701599244
12.486460667459161
17.560182231400695
10.93524576770005
5.731491952362797
8.083316151184514
7.753319375663857
11.361225086884247
9.808164965986249
12.597038995469127
13.121972521914365
9.558019851791967
9.495675082685889
10.81687512961454
3.608538219148916
8.317517501204371
8.134003441242918
14.759177750572267
11.040890330968566
8.768212946065601
8.252864940423668
15.243386253615402
0.8723412728840454
3.793689775015103
10.054488337409081
9.469804439182228
13.696522627217615
14.997584847598217
14.707802494624756
13.875489816546112
12.44779195721254
13.030962192359114
20.203643047059586
16.46152697019717
19.989529759351417
13.296428091784561
15.015119047146948
8.154360796530858
11.060004187893918
11.588331670196709
11.105542650318025
13.364576645368565
13.61801747685754
10.583931216707771
8.849303861832004
9.9065487513433
12.068951901470152
8.307656863508686
12.35378085979819
24.86519857149746
7.174092277075983
16.339810637018797
18.500962137142906
14.555291134154535
9.86300664097911
10.729347603652409
8.124383053500129
11.808471535300386
7.825241210339603
8.967719888578305
8.261355820929127
7.5426973560029955
4.02288453724449
11.207842550515341
17.00001495120954
14.687375339890096
11.403988897379593
7.032679664788584
9.511469322819154
6.152608734564863
11.319752209391998
10.809827251012072
15.899660338907923
7.380047967703753
11.124087999426363
10.081576019128835
12.950751060162338
6.159644856399607
7.4617628701761465
10.874824726452188
14.958627883624677
10.273944886221742
6.8258627013491475
11.683097902149395
10.549263396592085
13.453118181637395
16.840663345520777
7.322934050838305
8.743702489315758
11.714815406142694
6.898492588964597
15.852548690983413
6.269521512842881
5.819004785845025
8.442572588401074
5.425146069002091
13.59380741367189
8.274944993295366
34.2905249303653
3.5179096480666736
1.694329444161444
4.9222860542637585
4.448732915068367
6.136373818859427
34.430718842336084
5.702451127355878
15.285758077373677
15.559000610579014
6.158912241621906
5.000899919014615
6.9507193872287525
3.2334501697102094
16.834785415917775
3.4351273629953982
7.988742078700416
6.870953354520825
3.4886788808320914
18.284039488034324
9.605834670920565
30.075672893553055
8.668736528349376
8.353098068216285
9.718681015370938
7.969066671074354
10.814953652219392
6.608830369485041
5.284810027638489
10.972601688850661
23.82407359827233
5.374975464534385
7.922659390363235
9.390979828076516
9.720755269729692
9.732614616782884
17.431564906443146
8.134389557763795
9.119397367926965
10.166372558199916
9.370237575794796
12.167751966850753
13.384585845277524
12.536476099324931
14.255853665870092
16.85810805351743
19.06555128924867
14.315938669888112
10.418853103868909
17.169871869061794
8.514693182963232
12.086745515244905
14.153185864081786
14.141045849782762
9.181633841533845
13.997146137695417
18.04637386809877
14.198876667955968
11.20064908539624
10.808797342905482
15.212826824755536
13.693776809670426
11.961837880407828
17.312275991330463
17.773294573600996
13.576312125115768
10.97811003770694
17.59437410083134
11.280128545366672
8.20509597750097
13.418286030637372
14.591353604103976
20.265734627691142
13.757703296698967
16.3584840373429
16.10869330516913
10.7925421252523
7.3006848993776075
14.647524591443407
11.001927103921233
9.1123355691733
14.65612698199775
13.048828157386065
10.797666230433736
10.92175298327704
8.151941800282879
9.884648642092918
15.69429655628859
8.165576394927962
29.21597830936771
21.407777100526932
31.596260386093864
13.674988207153616
17.99391189552854
7.40649729944635
21.133422011442402
4.599313598879056
14.650043062330683
12.64569528401017
8.544431684512876
12.96148139681572
13.827504473117664
6.680022013341575
15.795111972056082
11.386409069442431
6.494265780792721
10.943975511668437
6.71779725803037
11.617766566771634
21.52444192075615
5.938045637150825
7.254050363689302
10.104905103017716
6.94928053830028
8.709770375847974
11.00805394322999
7.638794236156914
8.91042418443076
6.015920544688057
11.650103003836389
2.885673028200015
4.054248417547429
9.994978739347026
13.62364121664978
9.527983388478846
4.570831434214
10.83823786415493
7.476202244455284
11.235310409597156
10.241723487772882
9.429231145750894
13.650274722510238
12.745587471748824
4.964685287105503
8.303011501858737
4.960625932410705
2.771989357536778
5.624846664576642
6.202876643956046
6.46344032073115
10.639936437079577
7.847013028143956
7.202884619996903
4.667565591969049
6.809162265733601
8.212032496351432
5.379312703695215
8.345052500470443
7.209715742758971
9.418712213745147
11.672935149762571
12.26970939080906
7.601037229356029
16.60137168463058
2.8104638163494604
5.771606110240436
7.722779616173334
7.813999414113506
6.022296252460848
8.976028712969017
11.217841386075891
14.659883459528192
19.518276934925453
11.848750944840525
8.705757338180405
7.839221900163317
13.115334536335782
14.354831939106782
4.13199152099294
37.71767357618987
6.472361678096854
9.036869645529434
1.5842979517755413
7.086437751084851
7.48531626921878
2.0833791784042406
2.6408710684166037
8.1384739464119
2.6176516192955295
11.072536266271717
6.2595255512924615
9.911352077290049
5.7395557319360675
12.05839541564313
11.79626578366976
11.124639319995865
9.210369156553954
7.699012923745491
14.4943333754955
6.8226754283053195
9.234267702422411
16.348088573285914
6.724581771381654
6.56700845134205
3.8379682124789483
4.095140256195572
10.28213985510796
8.448759310050551
6.3838270839292335
9.09128234975302
12.840054634486652
6.770935929609611
8.354636859496631
6.340941942560454
13.82196374382797
15.409570601317819
7.413893977691747
13.032305931373598
6.980501629103357
14.530356815035422
11.188816467128705
15.009189396097122
4.561336943231224
12.769379300806959
2.980077195576153
7.1889649245588485
12.289343461033408
12.460436900799706
5.980083875575037
4.093985987895161
12.915131843490652
12.154858070621685
29.196191202226114
4.055801667468173
15.597384557308498
14.80373201319726
6.492672793234013
8.437541111011027
10.930823390760803
8.50040919899629
13.561873026982832
9.029095418676203
6.370728505813152
13.484023880133101
7.1209269059583145
7.370966177244622
7.025873611160538
16.186801665625957
10.702308162260987
13.180492977331765
8.570670918895447
4.873976076356714
13.393641940025157
6.978402395964217
13.73462777071148
19.453277358841085
6.84710603438663
4.469686789921578
7.598052382025193
10.144402397381349
8.698344670108197
15.325142739955092
10.604305729278076
6.42650760522381
11.8936958091251
6.5170929101862995
8.222530024268524
9.675549491691404
10.732385568921773
6.087656161455577
8.598459719225605
6.081553826878855
5.975185324743089
9.680198918631087
7.2602040475399985
5.874485474545155
11.17621577283437
6.896820055530835
5.768126080597184
11.670361566862448
11.562312964357611
9.879149230752569
6.030495240362048
8.523109030912751
2.517369904374421
13.751046945312412
4.538332496595383
7.919501318098785
6.098762560935059
10.536514331354981
5.571634545570201
12.43850187741557
9.967814358110136
15.392105043738114
8.334143865036275
14.580117195588864
18.827031245777484
14.170414967625454
8.981965263794033
14.025950948153302
1.8051315741518508
11.759187171319859
13.265772721397445
17.391618671072745
21.594584969385362
18.889093137931766
6.259520748427959
7.84376106120529
14.364278610497749
11.75553240079612
17.092293585122096
22.783702594694986
7.531538191223179
15.37162971190776
11.224493371311736
8.045999005716958
15.027095527745947
16.452853855790664
11.150673497241755
8.26377637645167
6.865828427801125
13.71151705683966
13.479974035583218
12.159769734661841
7.527024644572412
17.339322362768396
11.707262703125908
12.182364302548157
11.050791826832857
12.331848183747212
6.904172651375391
12.605692698495258
13.851816874478166
12.278861894043409
11.576990998443753
13.389901733207292
7.464697751005116
20.082937838360046
13.87808043056918
10.553484002575713
14.035950459878734
22.182678417042847
14.144491614864137
13.229720758055787
14.742290168185976
14.207115677210679
9.71155119847803
4.8371560249454575
1.5035272575282024
5.774471764547146
4.8194057543820366
7.684406436318463
7.187764696787337
9.232201509007828
10.723805294763608
4.85146152381702
3.4067717000747475
6.482102885214799
10.277086427390444
6.640315473105217
11.65233882102628
7.2733829818043665
12.967038983514925
9.359872151020312
6.893209390773167
18.953946818538757
6.735844416255461
2.512846990964641
14.13282434507861
10.150828369182907
11.189410172122582
10.874437325297654
13.461300325434715
16.748937279719996
11.227534746174596
10.73305641464741
9.797683675253548
3.2700000000001155
15.257722634784
20.4300000000001
10.939162590256748
8.639004572287158
8.520046948227481
32.11661408056598
14.060785895532163
10.651291001564065
15.650891348418277
13.2280006047776
14.338427389361957
14.862331580206424
5.723635208501657
8.783939890504854
10.095894663525888
11.809667539977275
11.450428764462474
13.39720020786337
13.131481924833631
8.100785140499799
8.56830623881559
7.551360343478247
13.320106635254369
9.086213114158
12.94998170922022
9.692356328967797
13.088084189913086
7.657126034097511
9.741988160573161
13.434463114107716
3.019839382355697
4.507703294869141
5.327676440258054
8.152962880500162
8.622958676362908
7.668767584544583
12.700274049817537
10.43846805737651
16.931038998084283
3.075267967285104
6.379868724807081
8.878113237835809
9.635960863742566
6.511182149168695
11.045523980327959
18.336992665101906
6.953416426477111
4.925076946489965
12.174155298040088
20.508108152630673
5.068776972801176
6.669400272888179
17.40574359804556
8.13129406769495
11.639054944453077
14.526597981281808
9.582051120593093
11.601560239898681
5.257939281405638
9.907557721255106
6.166271158487795
13.31909064447301
3.0922645423702666
16.069175461111914
15.663647308770756
9.266736210770215
6.226564060539361
14.438770723299202
16.449012128392468
14.46236495183283
8.07143729455908
12.970736293672685
12.877709423651485
33.50850638270819
18.37498299318948
7.30889868584852
11.730728877610352
10.401500044605594
18.262604436698787
19.111061264381718
8.343269387287508
11.311390988723655
8.76627955942384
7.755819815775105
8.211676689705437
11.559026067522206
10.257939712047223
7.595135953939124
22.426311115850243
11.482626155492147
10.804009963047362
11.313113919521175
7.140588535892635
7.383979261176404
7.462915329831555
14.398214052005237
11.807030787190339
8.10415643595037
5.790143726991905
3.2791027016061505
11.222078803230522
16.56928186054963
10.05948956485083
5.136301659902614
9.23256993593583
14.988007814769711
6.662538705309828
6.08077297717971
17.944859988308675
7.556639464735626
3.09515750810846
7.807421259586854
7.13910078733242
10.42261483505926
12.82179394624642
3.0854497241081638
11.27522509524787
6.132666630430991
23.006322106687442
18.37273697570927
7.856174619523009
9.817331613019995
3.1447416428062684
6.891285405030406
8.698643572419913
9.014155261351695
3.7730756684699402
9.675412135924876
9.56765383989201
10.162049139672384
3.2071950361647525
12.522675432989557
10.720774225773066
19.835382527191328
3.5693136595149966
5.684901054547882
8.524106991351125
9.450121692338243
20.463870601623697
24.085887984460854
4.713809499756999
9.553009996854476
6.1693887895293775
10.318518238172432
10.45775637221862
3.1959612320205624
5.517337895114461
7.97543579118879
3.687143460927322
5.433507411787451
9.102947476761562
10.665409853169496
7.522672955878766
5.133328129912439
1.804768694501215
7.2423854987681
9.062018961381545
5.107285999271833
3.1580032964906812
13.451479768638519
6.256773815788577
3.156006627830345
10.99749926611761
4.841092671145401
6.612859345259415
12.301242205019
12.84523257866513
12.946007380943119
7.88631467951449
14.14902958794806
13.895611310523915
14.226027856433376
13.07048966182981
6.392949241156041
5.719580404190438
12.417568199933601
10.919052599127726
13.443629142229032
5.864673903978027
8.884396434198463
7.341723230958719
5.885613476259617
4.0277164746290675
13.41680102048279
13.837400774933547
9.99787915613351
9.613095235146602
4.341030858663631
7.879904821760082
10.201102881551503
12.110129807894648
16.86531648087289
17.642063371386023
21.308517076511936
14.062900720897385
23.430588981073615
9.867507284010575
16.45763348723018
17.061562062132673
4.513313638558739
3.450057970527433
10.721082034944063
14.314820990847153
22.376103324752485
9.250021621596252
5.84208866759136
14.024368078455534
11.765357503125768
7.938668353374665
4.787984600141575
16.372860452609178
7.261529411311933
6.001592925383908
10.167936860814596
9.109078854889875
15.524158041558575
7.925409937062876
5.705497690472506
12.95170280741344
8.553490592643424
11.7392010928326
12.693525436694125
7.418377702121441
9.979651070695356
11.757810252975295
5.1978056914743735
4.798145299382691
9.667036730397733
6.961360319343918
5.926760993896512
8.57988765893797
3.426241934625928
4.065920493117078
4.1285958715752145
5.774165818369004
14.357690707822108
12.529746582379222
10.197985095105826
5.802344353793621
6.016444132542226
3.2940248936521797
8.758101052318267
7.293919175213328
3.769403135776283
8.005129605446692
6.205998698135651
7.0577333471873365
12.8880603660907
12.738219921729204
10.02914728195445
5.252929504703809
6.552098900352532
2.1213095283258085
5.0287573017595095
7.254226354339987
9.241406819310617
9.270873396211265
15.865610609112949
11.542395765178233
7.198004342588757
5.91577551974372
11.46840878238985
13.11237964673081
26.72691714358402
9.082400563727713
5.20193233327754
6.884765791223419
7.705426659179786
6.009267842258408
6.236986451805166
8.469262069389542
12.279185640749988
4.676233705878504
13.313414248420456
6.73428033387687
8.644699029760107
9.807639035721632
17.010031563410678
7.447664027314308
3.3818003096986806
10.869955886756266
8.57357346993168
12.243938777993064
12.318237701031023
5.650485010990252
10.047014847622647
10.131812282970126
6.713013433984612
8.195298552975476
17.544888419768213
7.348184607002611
10.301622543633856
14.169125994107334
5.740534922555739
4.58936403630005
7.482525511117328
1.5178877476113986
5.147613865970031
3.6148240172041106
3.20020134205875
11.683403280989886
10.746090600624937
10.535274082813512
5.282622454804036
7.006175847065138
9.482784401218941
14.8354355357435
13.768803192682864
10.648197030483672
10.314921230915882
4.53049898718683
10.883147522661003
12.133688639486245
4.080790336521707
11.385203053492877
7.12872550819617
4.3970306018021565
7.108790333101793
6.244749794827477
10.850829461382178
13.067730634070655
13.112593183653674
15.161451117884585
7.094907526317699
10.833485127141778
10.101192998849159
5.839092395227195
13.79566598609875
19.476696331770444
7.077428911688142
6.740838226808277
4.491380634058848
15.103843881608485
9.005093003406438
10.948059188733009
5.991660871578102
8.29517932295631
9.88923765015911
11.241093000423112
11.002909042973407
15.025294305484369
15.036195840758129
18.98003308143838
5.597813856596999
15.02556784125568
16.585321526910874
6.829065154235018
19.68535222461287
12.446931225965882
9.564800771071004
28.38617181317466
7.739788375759036
9.491088952589076
11.239342399150335
9.680076973822674
24.203889068726305
7.099453299916041
4.999965843539338
11.491631559844317
11.443351052827419
9.158154924666578
4.151847143467112
9.988531157557654
16.84506884687461
18.67552426116181
14.965013469800414
11.317256214284743
16.278033683965734
20.79543219074795
7.642204917430588
14.171623054541161
14.4748333323739
5.6773332196018345
12.08923544990693
12.568711151108543
10.966444273327687
7.219425184874446
12.478243143729065
7.308549787748787
9.796621228430423
22.05058803920766
7.0001286978128565
18.657824854784284
9.617842793475138
18.24794782982465
15.423089833104203
6.070881319874535
14.374424592015918
14.819919028118916
12.208973238849067
8.408305417859108
8.448289767757672
6.951978135754056
8.24306375081482
19.563642298917554
4.1761226035641466
9.050988896247913
26.017386494419522
13.937133851692606
5.982474404458217
6.655741882014157
4.466195248754834
13.322343190569946
12.70711915270924
19.58752021956124
14.837721976501422
14.390345271265758
13.902243966305402
9.448883201443227
14.365361547268714
20.29439155521594
12.68629379694479
10.849609045836969
8.965374908756798
10.831574021839018
12.28756527131731
10.081881066101905
15.083953231030053
13.620637056612212
4.405462590101725
17.519522364903867
2.248914476329041
8.37884968137432
14.501287091254977
8.265143661038978
8.585173029250447
7.4003020077321064
7.598124395929723
13.498519635948819
12.727871888016182
8.290157298069776
17.76688673528742
4.818037949160243
9.319829182983963
15.213418419277021
11.462115860520875
15.880894181373861
8.516561270997673
7.592101158440882
6.63530633390582
12.951355141451435
6.225560215755853
6.033701902828938
10.2162892744355
9.154567166174512
5.397648272548775
12.074927956921394
8.010488178739555
7.4129683663158
10.033354374285972
13.70869796880806
14.795255996433623
16.540411197289018
15.403080860659147
4.0952202647211395
10.340096711346627
9.273214113779522
7.603801680738559
3.2419130154893296
13.29268972029369
20.385352584637747
2.778866675463161
7.733692520394109
4.205948168962664
10.251126767336268
5.5978924605603275
11.133826835369817
12.872652361834428
10.621232241766814
7.670189226860674
4.62047035321311
5.835531726671491
11.017663459904767
4.5724031651430455
8.357910134024207
6.8262981331983
7.392790032200358
7.822977200071944
6.004471947034832
8.88922155263098
7.2133687222387515
12.450854469353148
10.42821917113961
11.13018931098927
8.651286624805676
30.036326770224136
10.088553862162113
7.328950500980683
11.900857933775871
3.6247823788074935
6.842599783478994
10.517571390971089
12.539835417179965
5.975338487536529
11.025142337263947
2.9355514675004577
13.18783517336543
1.5659673425931486
10.241918228535093
9.130306676120014
7.9644522724415685
10.072482315695762
9.327400495314741
7.729085121337213
19.00279190013918
12.637104098645489
3.646765690306825
4.4205188396960535
2.193889185486496
5.6929041688917446
8.398785626505822
3.565636924559901
9.937211108741806
14.50333737430327
2.684660127464853
40.67115070907128
5.344651532139559
10.591454102246622
8.457838233800162
10.16537751389481
5.8471810530997255
24.79550160815453
3.168990375498043
4.800802016330236
5.247513696980751
9.792343948207893
10.007167431396377
3.051163712421971
9.32416216075192
8.855506761332185
5.580878067114541
9.658384958159383
11.350330391667107
12.910904249817394
10.897540931696728
4.6310723691159055
4.823345713302429
6.2773802136779375
2.065857914307225
4.555978617914123
7.368781171100329
2.5668022474078387
3.219528092488207
12.587921259535436
7.7466222430675105
4.284781956954705
9.621418863053284
8.50831357629064
10.264623221744303
12.217069598509223
6.214073608529492
8.837332663870674
6.73161780104402
5.086233421628072
9.446033037755594
12.56196083965955
8.826698523387531
13.91386721187438
20.046825576367635
5.213134261547
8.545197504922594
3.4922900100290324
9.175448383364758
7.99914294369096
9.130645157928301
5.136662340469713
10.449545444659458
3.812951612596303
6.976825925877951
4.69951836153289
7.946672259505914
8.16551284366128
31.34862676418213
5.240795504080543
4.719438898315559
7.83957391535234
7.938268073074826
7.591201246661367
6.198222887495751
5.685499902778921
4.853751126706021
19.15965813891255
6.937578828381012
4.201821033789984
9.283985595055034
10.657978232291578
2.0820103914852726
11.867704074504065
7.2583813622599065
11.612493272333724
7.563438371534347
6.120163396511598
6.469350817508647
3.402734194732201
7.308898685848449
20.37572084614435
7.26309851234309
5.868423979229696
19.36642455385093
9.579671541238204
11.244284281760914
4.029465722760767
6.321011661245467
4.8113951226991984
7.219255793168652
1.4414389361173152
4.847730712242293
6.295744011241987
3.21006846093067
5.686395222680626
7.392208868659926
7.798343096522054
7.753615152344696
8.330159778092412
6.004451415156952
6.922222303445139
4.531913543538182
4.597473533123268
1.8590756174252583
1.890444111356094
8.93427925124155
8.824012068070331
11.727206018599919
6.64403817820016
19.942958794583223
9.149975286546649
13.650097181012267
11.081706015936573
8.815933808117629
5.209698457554185
8.495186872576634
39.724817482274226
14.824806912739366
12.27692958357259
5.086501744814226
25.208968642132152
8.20483723145651
4.945957945635934
6.161647336023529
21.509414217965116
7.211680983469346
10.000237088205866
6.1540961968430725
6.165111639065255
4.457042914651715
6.384364896972568
8.715210840822966
1.7335801106380808
12.173368473844977
10.45193283560526
11.344320164734363
15.789814839916074
6.591670365393894
8.171903083125642
18.00044721666656
3.633758384923095
11.816090724093188
12.03639896314505
3.461054752528528
8.800482941293533
9.106591019695513
10.104949282406048
7.001314162355496
7.679902343129198
9.608986830336004
10.414533114835109
6.693295141666908
5.240807109529361
1.657605580448555
2.176253660136496
3.350327134709505
4.8042469211785885
8.45511111040465
6.585724481655494
6.387593320185048
4.567906538329959
8.318052582111838
16.102955607329474
4.5308045639126995
15.375263706609225
9.50134023807546
8.906922610927216
11.872103943460184
5.3177728210418325
7.057908161236538
7.8011720682309145
11.063750877141414
17.33803910881053
21.843734757102425
6.2579867763498696
6.476385799772831
14.410354794476717
7.001262485877038
15.800451959812813
9.404842515933426
11.561404987443986
5.641166881612473
12.87841993413807
11.093286257913014
24.74141467256883
12.405825244618027
12.71393330169713
14.848905683585077
7.212344429575607
6.402149300401147
10.96197518698156
14.647610726668043
11.169827924587215
15.103036852136642
7.072182370259527
7.613146524269651
11.296236421036722
9.947598510806223
7.745207216786665
7.91705753421056
3.18333158813217
2.683095227531038
14.242036371249547
9.417669563113835
10.650470221103735
7.049994473337734
11.287696842137553
14.59562948282802
12.517587627014974
22.007898582099894
18.33387574955157
7.355440163579743
9.739594447409003
9.097801932334976
4.882622246293381
5.725347151046652
6.2718737232185235
7.215012127501979
15.676590632622897
9.405632839307435
12.552374277402757
4.020282543854259
7.160723468510154
12.578425605012775
8.617661836324546
5.917511639912587
4.676629912260989
10.159993776036623
4.620682483961696
10.645913493722775
8.1896544063306
13.442032629787262
17.204676740832195
16.243639651911494
15.520816316460694
12.813773017334002
6.8102587541407384
7.939754372239988
7.364618856036733
10.951150113840182
16.51168293272493
6.534327312613216
3.1622776601683795
5.701234964998706
15.122737522868052
3.5652881895538577
8.19892912237442
7.5678182354719405
7.869989402311925
5.670122216067408
9.364614247260889
12.036764515433614
8.95767827062367
9.259848810860886
4.845616575834244
3.241542842536566
6.027262974837361
4.287379644689603
5.250714237130004
7.333248120765465
12.852318856922238
14.098670150053259
7.109473056349413
7.222886884188786
1.8478864625818503
12.84805432740688
9.757746420180304
8.189731375325879
9.997385928603519
5.279734841826891
6.625858434950068
12.531959144523087
4.035455364639735
5.798467789051166
4.312224047717827
6.717328337962966
7.863720493506722
11.691449867317523
6.72101926793853
9.86075554914532
6.861523154518993
8.610394880608006
6.906518659932887
8.502352615600108
7.771705089618443
13.206153868557028
14.1679532749089
19.57276680472033
14.517624544047301
12.39582187674536
5.573837302705065
5.607055219542769
5.629464567307784
4.2799038976123915
2.5210928239169355
4.722068648246326
10.788641305437938
11.622936755172876
10.846105120689852
9.499713737655433
11.584938552542932
6.651852945613746
11.109224830695727
8.622867257319099
7.352416376333789
10.481168714020173
16.57958368037681
6.47911518972312
9.870343704415545
8.378958022415443
7.6225910212579056
11.847000292002125
3.433654602106091
13.334474824718836
9.42087459531368
15.801361395430282
12.757228630630921
13.127935033779446
15.297031716146147
12.499875999385068
15.852949252426175
18.740853769238967
9.393322096042484
10.138717867659643
9.281645959187024
17.489711261196007
8.681240259242538
10.915933308700714
11.784841959059063
11.172458161577273
7.6765877836444245
6.825697705949666
11.076361343054531
8.335562526661215
9.302628660760286
8.553194248622187
9.978581133657233
6.213766973422981
9.841569996702663
15.099324488201384
8.442061359644383
5.741219382674695
13.356517532982751
15.907459856222317
11.638681196767992
11.41840619351062
13.499940740610597
7.835177087979505
7.52518438312315
18.192429744264416
33.26995641716401
8.273004291066218
3.2939338184000655
12.155759951562189
14.007348071637223
10.673335935873048
16.860016013068904
12.469527880988634
10.336362996721984
10.011314533472973
12.055997741867433
12.71613486075894
11.776626354405517
12.097051128370905
18.478370224615333
15.758565963438185
15.00016232367669
14.90190452796915
15.088692542915393
14.21122998936389
17.14955630493122
11.556053880210232
17.02830291706159
12.169558701821432
12.438056393145464
9.37238110015305
7.073930655844267
8.537340209262307
9.26216018805182
7.272031122921458
9.724246505565665
8.99538308248216
11.29292834556977
11.308973279061165
10.63455650971418
6.699286915717093
9.860970250168755
18.760869687352
11.541412391904233
21.074403906160523
13.867317693050635
8.051086883148164
7.778746685681476
13.270331570838774
7.490711441289155
11.555070194025506
11.28220279909904
7.136217485474964
7.059062276153991
17.31071633410919
10.672511419530236
13.698434833924823
6.408991284461271
9.695588212122642
7.421590126111914
12.529779178176891
5.5304972651652555
11.555950394496033
12.548581593152281
9.804335775563663
9.557635690901789
6.219364919346485
14.14414276816106
14.136697333909146
44.23940438116233
22.414729532162593
14.59246380841857
9.061456836513647
5.715732673944748
4.420113120724448
21.553906838436543
5.34438022599439
8.251666498350428
11.316470297756354
6.575264253244945
4.383651445998076
19.73768983442578
12.550765297200801
14.692763424095752
7.366960024324799
5.0499977667364
6.833698112848521
2.7175015562870426
7.219062972546724
8.922209219419578
17.180054644110683
15.220271609421463
7.867137101400675
11.174751186507436
15.581296795834133
13.839719668278475
7.966889721983457
9.688879688004802
11.21214399394979
6.131401327911544
12.64993835072726
10.474683565463229
7.665569003964608
11.638676657302526
2.67489071761018
7.701804768759432
10.113291715996821
15.341413413914907
16.448483764497748
13.975174121165528
19.690505359126945
13.62987904257498
13.801355019762878
10.117858382798586
13.521556863024147
18.69038522877478
5.7659691292964705
12.416154799292736
0.9027181176868905
13.550675259927083
9.190606089090702
10.82905290231026
5.066004342674856
20.257097521609634
15.004495992868188
11.286274850454458
10.38701111966282
10.7863978780968
10.265892990819918
11.638957463729263
8.7562393450905
11.46369922843415
10.809281736797168
10.075029155392867
16.81047590046171
11.687809888939904
9.46593893916492
9.940588513765155
22.45554719885479
11.648155495045422
9.008725014367062
18.21864155199282
10.384416208916114
7.510659092250077
8.792184029011423
21.481212721818114
4.564000438212026
6.7505555326949755
19.089266617657035
10.84527546906951
6.227912973059415
10.193669604219897
6.0103327694896995
18.954231717481974
15.76391304366485
17.925182508836386
4.979849395312961
4.03569078843062
7.755126751580405
8.221024183325648
6.996636629231164
7.618775475395622
10.714836646895375
13.629637092365238
6.990704295554314
9.062661620505196
7.619620946698354
10.643630180408211
7.8994077362928135
7.940905713736707
13.101121162382004
9.482269682327612
16.352631791632298
13.815540824490975
14.06075889650611
10.531578750345101
7.393694101305705
10.086587277885513
16.443000863757394
5.98616165110919
17.834990129186888
13.778986402525534
11.945907620083986
4.9020790798430385
11.234376100777554
13.435521677121299
19.500915228173014
15.725317166912728
11.669211627183751
16.315550864129506
10.878533908574259
13.477522027435098
13.448051903528693
16.228050434006974
10.882356948976554
11.206489191535338
16.845402933738278
14.556541484844491
11.714303222983522
15.362369608885265
9.588267915894507
9.515293861897522
13.197370357828772
9.902782258250442
1.4505516192124077
8.864572000334633
7.457442628555797
8.784446482277607
6.896818106924262
8.685309436053453
13.011567930114905
28.163808336231828
12.720810950093808
11.444222408374548
20.187728946070205
12.578155667664353
17.687283567580486
3.867247082874432
16.612179267031767
11.812048933186777
11.48664006574596
12.760094043540615
22.045183147345348
9.87755536557501
7.563306155379344
17.072272842243343
16.003412745533993
7.913178880829116
7.7235928444756174
13.976246465843692
11.961292661253552
6.235969636162216
8.040633401897038
13.26454229367907
7.711528982770864
24.43289538609674
12.274408641373793
13.365600813233119
16.39214670391789
18.13977246327699
9.69797219525995
13.985998945883544
12.58914183523524
10.723507485014803
13.05906586048395
8.679511314898228
11.410280791423437
11.384712110418372
12.697075261485516
10.515558651857116
8.517968369128777
13.0
9.770572692141958
10.475992597283666
11.67723962427642
6.819035183748876
7.539860372696306
17.76268439103908
6.259400929801441
6.637574858335056
11.992389253188822
17.259562566878607
14.689196710508126
11.872657663724752
6.501091677876057
12.160608537404537
13.099469454905378
25.363668796729005
13.628004255943083
8.064273060853107
29.631586187715143
8.353017820747613
3.6861249045699114
24.74550666282649
12.496799590295085
11.868778985380304
5.985950216966428
9.438346998636005
9.819710081600874
9.00304948336951
18.44254215416662
6.868304011908554
17.620544826990937
7.687665445374314
9.452137324436142
22.83222886370045
15.866470869830012
21.11472471996738
9.899494936611536
8.528774824088007
11.50876187954199
24.67180577096047
13.04934481113882
9.325497305774073
14.849579118614706
11.412712210513327
8.4248679514873
14.381324695590392
8.423710583822418
12.42414009082942
28.760034770493576
11.457416811829672
24.844267458818727
9.738188996023926
7.229254547338854
12.413995474024633
5.722443539420152
10.030449042781953
11.489807346047186
8.569261288877712
8.661570025640302
10.949166457291632
17.67360952642617
11.329124364938359
16.800772516290166
8.954425377008123
12.54363002889312
14.179745321239333
16.04642288622382
12.486951384462344
7.299588885165031
12.364464530121555
11.88031690063516
5.319170928480508
7.879077227086537
8.496789701345175
6.646927471563549
10.655917231261844
17.354362044384494
8.857975450687109
7.328424004902093
11.558275729112477
10.085479661374462
31.940646518190643
13.031596218422372
14.896019602564957
21.765605895540986
3.39327090707038
14.902805105080233
15.403947546002614
24.67589917307971
17.11478016218721
24.147858802305713
16.689005362812992
35.99083216598366
12.591697660609242
6.430635382747395
16.801264833339264
18.83216397549689
17.947113974118604
4.2520339597584424
15.95361493389838
7.899891186140061
8.028698524667613
12.595733404609819
2.002723146118756
18.259348036339247
7.41096484946466
9.916410640952702
15.58993680743471
12.373805190730229
44.71370707065122
15.195723082499327
30.344851293094226
37.67856685172632
22.186475610154975
12.105354187300762
30.080252658513206
15.468745909090241
13.292102918650542
11.315515896325863
12.39758040909609
18.724625496922407
42.24348588835915
20.351775312918225
17.844883013182788
9.979984969928628
6.376801831698659
6.854814782264591
12.464322327606245
18.23270554834894
6.592583887230673
12.913102346662866
17.545901873462462
15.382645326135178
12.544023520332525
12.01857568062145
13.92347399795446
18.355553229455392
15.81137698834566
12.291660766731402
7.341923056346409
21.86728343528726
5.9245699392264095
4.501993192154567
11.421754646626017
8.395712973694488
5.430242484769024
16.883518207989553
10.159528627849843
10.501217787274307
11.308920729309184
13.380397292478376
2.9395748287336296
8.62595819389761
12.07120825543724
11.912461057434795
9.479472559167002
9.59835402556084
8.04719205686053
13.747090601287239
19.529782384860148
8.05221087652341
15.101904859424684
20.41534716824579
8.111972633089986
10.704821343675015
13.433696623949674
18.4873578425905
15.349772656958026
12.6594456719847
24.778418028598878
9.31463364819047
9.756023780208778
16.237379714720173
10.449135800575045
12.510595422025004
4.283269779035661
12.433909280672953
16.328610843086437
15.993139154024677
8.589231630361377
10.506013426767181
8.79529419633021
13.065368633394707
13.29377854708005
15.930376643381578
10.229858259037517
12.748431276043386
16.886550861558447
4.53515159614325
17.82296832741407
14.10390016981103
13.199712118072721
12.357184145265311
12.074042405093577
13.558259475316147
19.29563681250245
15.994091988805266
24.665312106808056
20.93442141545825
5.402658155637398
9.75571609014622
18.531742467863445
11.562478060938613
12.246473091387392
9.541815821398819
16.752530156776775
9.820349612132006
13.813609976011255
9.50155277745846
14.037914709350845
16.61053255487439
20.6792769110398
10.818559492343997
10.183020626480099
12.42357785417299
9.987114115921562
11.731143028798506
4.565590060639474
9.326906199267464
8.28391434478567
8.080191066278998
10.697782691632103
3.3998068937864705
7.8724038638393266
3.7554250573218817
6.317243542414575
7.916805745328798
4.401241378426986
4.343220935535902
6.988962727043231
4.602651409785467
9.515997057586585
8.065463408880962
5.90522695560882
5.82995304122309
13.373484960921934
4.327597485903834
9.779550091901058
8.846926019810507
5.005956452067814
2.2449076894820563
11.45942406929788
12.350303639991976
4.324111722583091
17.58301737472825
6.195159400693451
6.204106627612651
6.27839548938693
7.210277387174581
14.16018714565592
2.7046566953072437
8.282656578658637
5.172817363585429
3.409457434842092
1.937937047481161
6.418604950786778
6.2305697973780925
6.326339553592996
8.063796345046066
17.271331737882875
7.88479549512865
8.748308407915083
8.009219687335404
2.3345235059857017
9.893861733418417
13.89482277684753
5.96675791364115
12.03577999134241
6.681466904804689
13.57189743550988
7.175653280364239
8.348668119803104
12.519959711001933
10.227614580145131
2.56055295472013
7.349098348415085
12.038776152490824
6.612818124241725
3.3509396915836778
3.3836367521254447
7.818270581325577
10.17668187772067
5.52016266428674
12.550754096750481
10.578712225557194
11.939135007088066
8.213878434664348
8.611379791387677
4.337869001921203
23.219638499116666
4.305852528258043
7.465228453655727
10.998814239873047
11.976326937688638
15.517802421537185
12.258307546924211
15.708829682624037
1.6896131719875738
11.87300384210491
21.65672450696905
6.347011092994537
19.353984398883018
13.736756748364266
13.056760113194844
14.82064775912325
21.966301463833346
8.42914586420254
6.1907107831008785
14.153982575895546
15.958291605665632
11.207604561189603
26.44012102846742
14.525016351109645
7.8040053818534245
10.80074534465114
25.849200710596772
16.51605279720327
12.411833063653335
14.572655182182002
14.490672862224175
14.540834246237036
10.666770060283675
3.600499965282571
8.497646733066746
15.301934911018042
20.724372125591536
11.731545239002772
11.065333253002388
11.533412331135953
14.076600465284242
13.820980590367464
20.573402732654415
7.470609078247935
16.643263662884035
14.321022288748917
22.71299187689729
14.682302271782701
5.542391180708963
14.754419676829093
10.415085213285527
10.308171515841119
35.81176343047073
11.142243939171468
16.149922600433534
11.940891926485058
10.783733119843019
13.56001843656556
12.715178988673749
21.625955665540317
20.275354497517363
4.42972304471861
10.464593803656685
7.012103209822896
12.122176572829751
1.5914084061679477
8.146074948028117
14.701959800082752
8.268239371641318
7.244036642430687
8.06026140998691
13.912160735725584
12.143675539112591
15.649332255671451
18.1889505010122
16.009800504381523
9.377463475145271
7.50664060241404
5.656198190398504
1.951801540401515
12.231887443402009
5.243689247283952
7.229552350240005
9.693326412432734
7.487707313155599
6.69386134156808
10.595329325053832
5.0020598734557415
9.23912150866399
3.4415167903637687
8.196646742383884
6.56706936159512
2.4828209762286337
6.742588523705095
5.848367293527403
5.4259700809490985
6.430184589228379
9.799204049309301
23.487443453896912
4.861316694065505
31.2127794340716
7.876350677820122
8.97513231100245
5.241526495211105
18.00024722052459
6.2581227217113025
13.983258590065264
6.3817749802063055
7.208668392983527
11.576282015598727
7.119341348783676
14.786480311419444
4.409007569348268
3.8626545276532176
5.430739538179572
6.107241603211758
3.9309360988928987
3.371587163340124
5.743039265058102
8.583155500548827
7.765425518119444
2.6672832620476448
2.830194339616866
14.263463814936355
10.218140731072356
6.890029027514919
8.588073124979772
10.515940281306207
25.127363570418638
7.239033084604597
4.1895584492879685
27.58133426794297
4.936813138979294
7.111258679024389
12.932097381688425
6.6309049156204
3.629905734388152
6.043591867097782
3.9186566220311305
3.2957111751090857
4.758910020571241
7.521286619762704
3.5751802296880815
9.404461931128761
5.704776039640951
2.3162652810677784
8.835606967226603
12.28990079407877
11.348155563423306
12.664084293562821
7.340061347803769
17.98455670316151
2.1930652591271853
4.228335203201348
9.618067136805212
4.0882075098994335
8.230294609378237
14.277763656370428
8.055309588866965
6.309504580582399
6.584536339306878
9.858176233961869
6.038901188547775
6.171019290433139
1.7168974019855792
3.0579595524710146
26.82483177952843
8.955160523407756
6.701462526941275
2.024475240648788
3.8728299624323976
8.561232854154056
8.283966441264555
11.356495938448663
5.161395160225497
9.243597784412705
19.12474376989722
16.24515004547515
6.713069342707641
14.280406156688782
11.940268003692466
5.52576691509865
6.407203036081633
2.3643092692848366
5.0500399258848265
6.6665753373640255
8.714017443177523
5.443978324718017
6.1505666172920055
4.314607799134723
8.27386850270173
7.8232026689839484
6.139250768619755
13.155648887041876
3.003148347984088
10.157088752106157
4.005923496538056
7.752006191948088
10.24890238025525
19.98674560802731
4.84447107535998
8.133732230655422
5.39441377723297
10.449904305781951
9.069178573608626
8.003880308950086
8.093509745468788
5.821181565861578
19.37446773462423
7.977900726381576
13.048431795721227
9.58488914907214
5.5606921091988255
9.195370245713168
13.07865317948383
6.901571824435236
4.902447954418932
10.338505682188984
8.320215305575072
10.115311308601928
10.505165479026049
9.9543295378577
10.033808531687672
9.030361505833383
8.697827339841758
10.590305105427415
5.792385735611609
17.699418149606466
13.507472718655777
2.173385620263736
7.05208848205101
6.124371918618216
10.926613004473754
12.529964086141668
7.7522485944316815
11.705436405475764
12.124243977430899
12.701766279474466
6.632478950636822
3.852457836733987
5.278558672292979
6.374750898672337
19.237788334421392
1.7596590578858464
13.134146336934045
15.618364190913214
8.64088503806381
4.2875702849827
10.197921356825717
6.155485358605067
12.341754332346595
11.527167908900957
10.600641490023092
19.46010561197764
12.430776323303553
11.759319708214463
11.622891206580169
13.2905267013764
10.056156733059629
12.373823220852048
8.06702698222584
6.6498796981598565
16.57736106863808
9.484503934437328
3.563551599177481
9.261209424259699
8.605046281798224
12.75563976825909
12.093903422799357
9.904785922113643
9.343789381187888
7.204454660742225
6.991018084653647
4.759506276915746
8.760707733967696
24.38318272908592
19.24396009141577
8.476679774534404
9.1489999453492
17.29979479647101
6.165225056719419
23.002671583970415
12.285536211334032
18.870488076496876
12.250404074968387
11.56330402609903
15.533196402278465
6.4679517623432385
11.833961160631672
5.600068222383478
4.291186523702834
3.5214922152853894
10.444737460444168
6.60148825025542
5.5468109157498855
8.331705340808329
8.946631569526316
7.421744643638011
12.545619774715567
7.926230712372566
15.45975941201506
9.066187733684629
8.409259065064116
12.676740936677314
5.260030221360548
6.6530796551855715
5.108723383975027
10.403276392380114
8.698957837582133
16.70547255324478
10.958494335379044
11.069829618692188
4.230169426065587
10.633982484776487
13.810148993183141
5.414164538804228
1.781650656492063
2.6892219622102718
13.87521531364475
4.681335279597078
0.9189668111525949
3.7186825624137048
5.249204073522704
5.721098825723451
6.356296091278159
12.431174522143746
5.777542730261656
35.45513926076162
10.213035787658843
11.836243988274802
7.754411647572047
13.386653801454646
13.025455846149805
12.248248854428079
2.7919034397710707
4.743464637752536
6.448108249711768
2.436062396573777
5.638828255241254
13.484376320415427
7.174545281758236
5.6023632098709015
10.288289459380483
2.101794091666135
23.500873365364612
3.5687672941788207
18.085976029368695
11.551800725428034
5.70807766314591
9.678133622880264
6.412090142847217
5.6080299571240095
15.732962213137114
13.781367856638884
18.78402512775136
5.588067644544092
6.954135460285558
5.4317676680800835
7.70625719788812
4.815693096533515
14.494425252308996
7.1410153339703495
8.262420952723245
10.79221898885507
8.595929269136768
4.685299032234244
4.809690378902329
3.6364285339642457
6.719110304895883
11.129676391714
8.164794589019172
11.364406263738966
6.2480652458674255
7.8260930053164905
10.035643804322211
11.5872122310941
9.232996932942843
5.9003905823037535
16.860253736074906
15.0985834794926
9.155237267433401
7.846218603932659
8.69407670908092
6.536637398620331
5.486936555759497
12.297398587689049
9.003944349401161
13.559982699957636
8.173906209118053
8.208958474072933
17.068730733406735
7.621976323694221
7.788676516081959
10.437806909058965
9.018669524935596
9.776728113394878
6.841783393239021
10.18724692937193
9.92268108930235
12.801609178957237
17.515896544249156
3.767346546311007
12.316428053619928
9.652590325917705
4.027406113120325
10.431802337084298
13.606658994822968
12.848957156127316
10.58660002078108
27.77719388275214
27.37576300306527
9.984950379501704
14.318715026146682
12.119612562851932
7.295347832694352
9.497917278185664
4.4025288419755135
4.445233402196283
15.919937185805917
7.02311049223173
10.437783694075447
7.460795815661468
18.587883993547628
6.673065262680821
5.017209279096629
20.521279199893982
13.887939830941592
11.994671639989516
10.451794104362946
16.337074401495673
4.842943319924377
6.703946598832583
19.985317110318764
11.45934116779851
12.87410191042474
8.94796624937746
27.884863277412666
11.905729713041366
5.173403135267902
23.89112419936332
9.30810936764275
24.38901724853906
12.172920767013979
17.170228396679985
7.054865975421846
9.687569467469718
12.620840598420543
11.801100445415722
11.477671412136388
13.557987736932246
29.659599136684292
11.980838924179984
11.563899259398205
10.634394988447848
11.188579605590572
20.82082643829947
24.608326845886584
14.949823508584991
13.037837077560612
8.057540987391564
11.172726623263813
7.9705835779040495
8.446891118785242
12.45350941075994
6.109159634284616
16.173007470987585
2.653483782467614
5.984360268701469
8.365101533348419
8.67757601974949
3.0721608685252044
3.8212694225872013
6.010660553800555
8.029202949234804
14.414260677292143
4.115203518661011
5.764867734822859
9.72555396879794
6.821008047443234
5.1205077873195215
14.24949472788411
5.933135764500907
3.6637276099623595
15.895143305476696
3.5157076101404936
6.937261707619221
7.371714356732932
7.812329998150293
5.1395427812208645
15.453297382759537
8.33388264856167
3.575415644384498
5.089964170169505
3.612120632927174
10.330832493076075
8.851694752983756
6.5535180006419065
0.7931041966482216
12.709393215868204
3.6078604344387895
4.141255848169693
7.718505574147456
12.407658925034939
10.66583120861735
6.0980921083648205
2.103425777154951
5.181698563212699
22.399053551433695
9.587434484782573
11.618128076415761
7.807919056957687
5.4699177324708925
22.287945172222738
5.3319883720803505
15.685920438405873
11.086590999942171
6.80109549999113
4.722943962605988
9.48841398759573
7.157260794024198
6.380928515345523
7.8142759027372515
7.478390766122052
8.745459815180089
7.390881758007385
6.894826479508077
8.15066027139679
3.2387803415493823
4.403146644501844
5.801814510847098
4.229692117361362
9.091684107320189
6.917684147069711
13.631778426044468
6.785440765208809
