# Supplementary material for: Automated reconstruction of whole-embryo cell lineages by learning from sparse annotations
Source: Nat Biotechnol. 2022 Sep 5;41(1):44–9. doi: 10.1038/s41587-022-01427-7 (PMC7614077; doi:10.1038/s41587-022-01427-7)
Supplement: Supplementary file 3 — Statistical source data for Supplementary Figs 1–7. [file 41587_2022_1427_MOESM3_ESM.zip › supplementary_data/supplementary_figure_7/sparse_gt_mouse.csv]

# mouse late 2 (train early	validation middle	eval late)
# GT edges: 6287
# GT div: 36
#
# relevant numbers from raw data below ("perc" only):
#
percentage	fn_edges	identity_switches	fp_divisions	fn_divisions	sum
20\%	3513	43	0	36	3592
30\%	252	90	0	36	378
40\%	231	91	0	36	358
60\%	260	69	0	36	365
80\%	210	83	0	36	329
100\%	214	104	0	36	354
# original data:
# percentage	FP edges	FN edges	Id switches	FP div	FN div	sum
# paper	279	259	87	0	36	382
# 20 perc	135	3513	43	0	36	3592
# 30 perc	296	252	90	0	36	378
# 40 perc	304	231	91	0	36	358
# 60 perc	248	260	69	0	36	365
# 80 perc	288	210	83	0	36	329
# 100 perc	308	214	104	0	36	354
# 20 perc w/ paper params	128	3517	38	0	36	3591
# 60 perc w/ paper params	244	283	67	0	36	386
# 100 perc w/ paper params	310	228	116	0	36	380
