# Supplementary material for: Automated reconstruction of whole-embryo cell lineages by learning from sparse annotations
Source: Nat Biotechnol. 2022 Sep 5;41(1):44–9. doi: 10.1038/s41587-022-01427-7 (PMC7614077; doi:10.1038/s41587-022-01427-7)
Supplement: Supplementary file 3 — Statistical source data for Supplementary Figs 1–7. [file 41587_2022_1427_MOESM3_ESM.zip › supplementary_data/supplementary_figure_7/sparse_gt_droso.csv]

# drosophila eval side 2
# GT edges: 37490
# GT div: 150
# result:
#
# relevant numbers from raw data below ("perc avg" only):
#
percentage	fn_edges	identity_switches	fp_divisions	fn_divisions	sum
1\%	3218	609	58	130	4015
5\%	1302	912	102	119	2434
10\%	1110	874	88	121	2198
20\%	1011	887	128	102	2128
40\%	937	888	90	105	2021
60\%	1058	769	100	111	2039
80\%	1075	798	78	119	2070
100\%	1145	711	80	111	2047
# original data:
# paper	5385	1154	656	71	114	1995	7380
# 1 perc	2879	3218	609	58	130	4015
# 5 perc	5573	1465	851	101	116	2533	8106
# 5 perc copy1	5875	1120	892	92	111	2215	8090
# 5 perc copy2	6500	1320	992	112	130	2554	9054
# 10 perc	5340	1214	863	60	119	2272	7596
# 10 perc copy1	6397	1181	921	96	130	2328	8725
# 10 perc copy2	6306	935	837	107	115	1994	8300
# 20 perc	7408	1006	971	176	98	2251	9659
# 20 perc copy1	5985	1112	843	88	106	2149	8134
# 20 perc copy2	6327	914	848	120	103	1985	8312
# 40 perc	6278	862	805	106	104	1877	8155
# 40 perc copy1	6351	1010	837	55	113	2015	8366
# 40 perc copy2	7041	940	1023	109	99	2171	9212
# 60 perc	7015	828	877	152	106	1963	8978
# 60 perc copy1	5558	1214	699	58	112	2083	7641
# 60 perc copy2	6107	1133	731	91	116	2071	8178
# 80 perc	5948	1183	748	57	127	2115	8063
# 80 perc copy1	6489	963	897	90	115	2065	8554
# 80 perc copy2	5762	1079	749	88	115	2031	7793
# 100 perc	5675	1108	838	82	107	2135	7810
# 100 perc copy1	5175	1173	639	87	111	2010	7185
# 100 perc copy2 (paper)	5385	1154	656	71	114	1995	7380
# 20 perc w/ paper params	7018	1098	896	133	105	2232	9250
# 60 perc w/ paper params	6663	897	798	139	111	1945	8608
# 100 perc w/ paper params	5376	1210	759	78	118	2165	7541
# 5 perc avg	5983	1302	912	102	119	2434	8417
# 10 perc avg	6014	1110	874	88	121	2198	8207
# 20 perc avg	6573	1011	887	128	102	2128	8702
# 40 perc avg	6557	937	888	90	105	2021	8578
# 60 perc avg	6227	1058	769	100	111	2039	8266
# 80 perc avg	6066	1075	798	78	119	2070	8137
# 100 perc avg	5412	1145	711	80	111	2047	7458
# no mov vector	5677	1239	837	23	148	2247	7924
