# Supplementary material for: Automated reconstruction of whole-embryo cell lineages by learning from sparse annotations
Source: Nat Biotechnol. 2022 Sep 5;41(1):44–9. doi: 10.1038/s41587-022-01427-7 (PMC7614077; doi:10.1038/s41587-022-01427-7)
Supplement: Supplementary file 3 — Statistical source data for Supplementary Figs 1–7. [file 41587_2022_1427_MOESM3_ESM.zip › supplementary_data/supplementary_figure_6/mouse_ablation_late_2.csv]

model	gt_edges	fn_edges	identity_switches	fp_divisions	fn_divisions	sum
CU	6287	0.04119611897566407	0.013838078574836965	0.0	0.005726101479242882	0.06076029902974392
CU+S	6287	0.040241768729123585	0.012088436456179418	0.0	0.005726101479242882	0.058056306664545886
CU+D	6287	0.047717512327024016	0.01033879433752187	0.0	0.005726101479242882	0.06378240814378877
CU+S+D	6287	0.04008271035470017	0.014474312072530618	0.0	0.005726101479242882	0.060283123906473675
TU	6287	0.035151900747574356	0.012565611579449657	0.0	0.005726101479242882	0.0534436138062669
TU+S	6287	0.03992365198027676	0.00986161921425163	0.0	0.005726101479242882	0.05551137267377127
TU+D	6287	0.04310481946874503	0.015269603944647686	0.0	0.005726101479242882	0.0641005248926356
TU+S+D	6287	0.044218228089708926	0.020041355177350086	0.0	0.005726101479242882	0.06998568474630189
