# Supplementary material for: Automated reconstruction of whole-embryo cell lineages by learning from sparse annotations
Source: Nat Biotechnol. 2022 Sep 5;41(1):44–9. doi: 10.1038/s41587-022-01427-7 (PMC7614077; doi:10.1038/s41587-022-01427-7)
Supplement: Supplementary file 3 — Statistical source data for Supplementary Figs 1–7. [file 41587_2022_1427_MOESM3_ESM.zip › supplementary_data/supplementary_figure_6/mouse_retraining_late_2.csv]

model	gt_edges	fn_edges	identity_switches	fp_divisions	fn_divisions	sum
A	6287	0.04119611897566407	0.013838078574836965	0.0	0.005726101479242882	0.06076029902974392
B	6287	0.04055988547797042	0.012565611579449657	0.0	0.005726101479242882	0.058851598536662955
C	6287	0.044854461587402576	0.011929378081756004	0.0	0.005726101479242882	0.06250994114840146
D	6287	0.03849212661046604	0.012565611579449657	0.0	0.005726101479242882	0.05678383966915858
E	6287	0.036742484491808496	0.012565611579449657	0.0	0.005726101479242882	0.055034197550501034
