# Supplementary material for: Automated reconstruction of whole-embryo cell lineages by learning from sparse annotations
Source: Nat Biotechnol. 2022 Sep 5;41(1):44–9. doi: 10.1038/s41587-022-01427-7 (PMC7614077; doi:10.1038/s41587-022-01427-7)
Supplement: Source Data Fig. 2 — Statistical source data. [file 41587_2022_1427_MOESM4_ESM.xlsx]

## Sheet: mouse_average
model	fn_edges	identity_switches	fp_divisions	fn_divisions	sum
ours	0.0331133	0.00886473	0	0.00662566	0.0486037
greedy	0.038887	0.00876791	0.0856587	0.00264448	0.135958
TGMM	0.0874371	0.0385293	0.036761	0.00587965	0.168607

## Sheet: drosophila_average
model	fn_edges	identity_switches	fp_divisions	fn_divisions	sum
ours	0.0281385	0.0161611	0.00223483	0.00297917	0.0495136
greedy	0.0252606	0.0173155	0.0481502	0.00137593	0.0921022
TGMM	0.123457	0.0148426	0.00527119	0.00346789	0.147038

## Sheet: zebrafish_average
model	fn_edges	identity_switches	fp_divisions	fn_divisions	sum
ours	0.0590722	0.013322	0.00383597	0.00185904	0.0780892
greedy	0.061171	0.0129444	0.105547	0.00122832	0.180891
TGMM	0.190144	0.00556919	0.00740701	0.00217573	0.205296

## Sheet: mouse_segments_averaged_greedy
time	percent
1	0.961113
2	0.856847
3	0.767209
4	0.69124
5	0.624478
6	0.570324
7	0.521585
8	0.476787
9	0.439395
10	0.405099
11	0.374961
12	0.34854
13	0.324917
14	0.303976
15	0.283684
16	0.263477
17	0.243173
18	0.222617
19	0.205121
20	0.192146
21	0.179932
22	0.170577
23	0.16158
24	0.152599
25	0.143842
26	0.135
27	0.126148
28	0.117471
29	0.10902
30	0.100629
31	0.0928812
32	0.0848909
33	0.0764238
34	0.0699509
35	0.0650712
36	0.0621377
37	0.0593571
38	0.0570497
39	0.0552163
40	0.0532408
41	0.0516988
42	0.049899
43	0.0475371
44	0.0452953
45	0.0429831
46	0.0401168
47	0.0350554
48	0.024557
49	0

## Sheet: mouse_segments_averaged_tgmm
time	percent
1	0.912563
2	0.802128
3	0.713719
4	0.641093
5	0.579691
6	0.531489
7	0.485997
8	0.443775
9	0.40503
10	0.371808
11	0.343937
12	0.318399
13	0.296242
14	0.274987
15	0.256546
16	0.237022
17	0.217999
18	0.1983
19	0.183355
20	0.171155
21	0.15903
22	0.147121
23	0.138414
24	0.130005
25	0.121634
26	0.112991
27	0.10354
28	0.0969831
29	0.0938426
30	0.0911082
31	0.0886803
32	0.0864808
33	0.0840313
34	0.0818205
35	0.0789872
36	0.075917
37	0.0724658
38	0.0691696
39	0.0666607
40	0.0642293
41	0.0612315
42	0.0585614
43	0.0564892
44	0.053564
45	0.0512662
46	0.0483855
47	0.0442947
48	0.0443971
49	0.0447088

## Sheet: mouse_segments_averaged_ours
time	percent
1	0.966887
2	0.937294
3	0.911868
4	0.888093
5	0.867564
6	0.84852
7	0.8294
8	0.812683
9	0.797288
10	0.782549
11	0.768792
12	0.758149
13	0.748522
14	0.738257
15	0.727967
16	0.717271
17	0.706515
18	0.696243
19	0.686072
20	0.675331
21	0.665009
22	0.654539
23	0.644285
24	0.634385
25	0.624272
26	0.613717
27	0.602855
28	0.591875
29	0.5806
30	0.568932
31	0.55712
32	0.544428
33	0.530941
34	0.517462
35	0.502945
36	0.486931
37	0.468727
38	0.449304
39	0.427941
40	0.416883
41	0.405969
42	0.398718
43	0.390533
44	0.379992
45	0.366299
46	0.347607
47	0.332375
48	0.31422
49	0.307629

## Sheet: dros_segments_averaged_greedy
time	percent
1	0.974739
2	0.904205
3	0.846587
4	0.797755
5	0.755916
6	0.718877
7	0.685753
8	0.655493
9	0.627685
10	0.602183
11	0.578468
12	0.556454
13	0.535516
14	0.515763
15	0.497167
16	0.479477
17	0.462726
18	0.446803
19	0.431701
20	0.417388
21	0.403806
22	0.391078
23	0.379005
24	0.367324
25	0.356184
26	0.345565
27	0.335286
28	0.325438
29	0.316223
30	0.307357
31	0.29881
32	0.290492
33	0.282454
34	0.27481
35	0.267454
36	0.260365
37	0.25358
38	0.247119
39	0.240984
40	0.235161
41	0.229573
42	0.224177
43	0.218973
44	0.213913
45	0.208996
46	0.204294
47	0.199728
48	0.195298
49	0.191023
50	0.186831
51	0.182809
52	0.178856
53	0.175014
54	0.171336
55	0.16778
56	0.164387
57	0.160974
58	0.157651
59	0.154376
60	0.151178
61	0.148053
62	0.144992
63	0.141941
64	0.139009
65	0.136082
66	0.133292
67	0.130535
68	0.127917
69	0.125371
70	0.122858
71	0.120417
72	0.11801
73	0.115655
74	0.113337
75	0.111037
76	0.108748
77	0.106513
78	0.104416
79	0.102382
80	0.100389
81	0.0985195
82	0.0966716
83	0.0948649
84	0.0930628
85	0.0913267
86	0.089614
87	0.0879483
88	0.0863301
89	0.0847361
90	0.08317
91	0.081632
92	0.0801436
93	0.0786633
94	0.077191
95	0.0757254
96	0.074309
97	0.0729015
98	0.0715028
99	0.0701785
100	0.0689074
101	0.0676672
102	0.0664816
103	0.0652852
104	0.0641001
105	0.0629265
106	0.0618089
107	0.0606809
108	0.0595858
109	0.0585244
110	0.0574761
111	0.0564179
112	0.0553726
113	0.054387
114	0.0534151
115	0.0524575
116	0.0514907
117	0.0505383
118	0.0496713
119	0.0488431
120	0.0480067
121	0.0472103
122	0.04643
123	0.045666
124	0.0448943
125	0.0441391
126	0.0433762
127	0.0426056
128	0.0418769
129	0.0411407
130	0.0404224
131	0.0396966
132	0.038989
133	0.0382993
134	0.0376284
135	0.0370022
136	0.0363694
137	0.0357556
138	0.0351351
139	0.0345341
140	0.0339535
141	0.0333929
142	0.0328262
143	0.0322522
144	0.0316719
145	0.0311121
146	0.030573
147	0.030056
148	0.0295331
149	0.0290043
150	0.0285257
151	0.0280416
152	0.0275518
153	0.0270563
154	0.0265549
155	0.0260772
156	0.0255938
157	0.0251623
158	0.0247256
159	0.0243431
160	0.0239852
161	0.0236229
162	0.0232561
163	0.0228848
164	0.0225087
165	0.0221279
166	0.0217422
167	0.0213509
168	0.0209545
169	0.020553
170	0.0201463
171	0.0197984
172	0.0194775
173	0.0191857
174	0.01889
175	0.0185903
176	0.0182866
177	0.0179787
178	0.0176667
179	0.0173503
180	0.0170295
181	0.0167042
182	0.0163743
183	0.0160736
184	0.0158047
185	0.015532
186	0.0152553
187	0.0149746
188	0.0146897
189	0.0144359
190	0.0141783
191	0.0139168
192	0.0136513
193	0.0134206
194	0.0131863
195	0.0129853
196	0.012781
197	0.0125736
198	0.0123628
199	0.012148
200	0.0119298

## Sheet: dros_segments_averaged_tgmm
time	percent
1	0.874963
2	0.841321
3	0.814577
4	0.791567
5	0.770791
6	0.751628
7	0.733866
8	0.717237
9	0.701835
10	0.687493
11	0.673697
12	0.660477
13	0.647839
14	0.635954
15	0.624534
16	0.613725
17	0.603221
18	0.593127
19	0.583438
20	0.573993
21	0.564801
22	0.555957
23	0.54752
24	0.539357
25	0.531533
26	0.524081
27	0.516873
28	0.509819
29	0.502926
30	0.496252
31	0.489778
32	0.483443
33	0.477402
34	0.4715
35	0.465756
36	0.460192
37	0.45472
38	0.449476
39	0.444437
40	0.439482
41	0.434609
42	0.429903
43	0.42522
44	0.420584
45	0.416035
46	0.411592
47	0.40723
48	0.402924
49	0.398738
50	0.394546
51	0.390456
52	0.386469
53	0.382558
54	0.378727
55	0.374937
56	0.371123
57	0.367351
58	0.36356
59	0.3598
60	0.356055
61	0.352378
62	0.348779
63	0.34526
64	0.341796
65	0.338374
66	0.335032
67	0.331699
68	0.328392
69	0.325152
70	0.321896
71	0.318663
72	0.315473
73	0.31232
74	0.309276
75	0.306238
76	0.303234
77	0.300206
78	0.297291
79	0.294449
80	0.291683
81	0.288932
82	0.286274
83	0.28366
84	0.281064
85	0.278486
86	0.275921
87	0.273375
88	0.270806
89	0.268244
90	0.26566
91	0.263157
92	0.260632
93	0.258105
94	0.255619
95	0.253168
96	0.250691
97	0.248213
98	0.245777
99	0.243362
100	0.240925
101	0.238482
102	0.23606
103	0.233659
104	0.231348
105	0.229038
106	0.226728
107	0.224464
108	0.222197
109	0.219925
110	0.217677
111	0.215431
112	0.213209
113	0.210989
114	0.208818
115	0.206672
116	0.204529
117	0.202389
118	0.200275
119	0.198164
120	0.196081
121	0.193976
122	0.191924
123	0.189899
124	0.187879
125	0.185838
126	0.18385
127	0.181917
128	0.179964
129	0.178016
130	0.176122
131	0.174259
132	0.172376
133	0.170499
134	0.168653
135	0.166813
136	0.164979
137	0.163203
138	0.16146
139	0.159698
140	0.157995
141	0.156354
142	0.154722
143	0.153095
144	0.151478
145	0.149842
146	0.148187
147	0.146541
148	0.144903
149	0.143247
150	0.141599
151	0.139961
152	0.138332
153	0.136684
154	0.135046
155	0.133388
156	0.131739
157	0.13013
158	0.128531
159	0.126941
160	0.125332
161	0.123761
162	0.122232
163	0.120683
164	0.119208
165	0.117807
166	0.116417
167	0.115037
168	0.113701
169	0.11238
170	0.111103
171	0.10981
172	0.108533
173	0.107238
174	0.10596
175	0.10473
176	0.103549
177	0.102352
178	0.101172
179	0.100009
180	0.0988629
181	0.0977006
182	0.0965552
183	0.095465
184	0.094395
185	0.0933457
186	0.0923522
187	0.091344
188	0.0903579
189	0.089357
190	0.0883409
191	0.0873092
192	0.0863001
193	0.0852754
194	0.0842346
195	0.0831774
196	0.0821034
197	0.0810524
198	0.0799844
199	0.0789362
200	0.0779504

## Sheet: dros_segments_averaged_ours
time	percent
1	0.971862
2	0.943325
3	0.920121
4	0.899956
5	0.882184
6	0.86598
7	0.850978
8	0.83691
9	0.823595
10	0.810998
11	0.798871
12	0.787369
13	0.776168
14	0.765551
15	0.755204
16	0.745252
17	0.735562
18	0.726011
19	0.716689
20	0.707501
21	0.69856
22	0.689871
23	0.681453
24	0.673351
25	0.665458
26	0.657746
27	0.650255
28	0.642942
29	0.635865
30	0.628947
31	0.622192
32	0.615557
33	0.60904
34	0.602588
35	0.596443
36	0.590498
37	0.584748
38	0.579098
39	0.573579
40	0.568167
41	0.562836
42	0.557571
43	0.552302
44	0.547059
45	0.541958
46	0.537018
47	0.532149
48	0.527326
49	0.522559
50	0.517859
51	0.513226
52	0.508709
53	0.504185
54	0.499672
55	0.495206
56	0.490834
57	0.486531
58	0.482325
59	0.478173
60	0.47414
61	0.470109
62	0.466135
63	0.462181
64	0.458257
65	0.454328
66	0.450378
67	0.446431
68	0.4425
69	0.438573
70	0.434622
71	0.430761
72	0.426955
73	0.423157
74	0.419423
75	0.415803
76	0.412265
77	0.40875
78	0.405363
79	0.402046
80	0.39876
81	0.395506
82	0.392355
83	0.389243
84	0.386144
85	0.38312
86	0.380143
87	0.377161
88	0.374152
89	0.371165
90	0.368234
91	0.365319
92	0.36242
93	0.35958
94	0.356736
95	0.353923
96	0.351077
97	0.348248
98	0.345394
99	0.342557
100	0.339825
101	0.337082
102	0.334381
103	0.331699
104	0.329014
105	0.326327
106	0.323614
107	0.320921
108	0.318241
109	0.315573
110	0.312904
111	0.310209
112	0.307512
113	0.304812
114	0.302179
115	0.299567
116	0.296929
117	0.294313
118	0.291671
119	0.289028
120	0.286406
121	0.28383
122	0.281229
123	0.278625
124	0.275995
125	0.273413
126	0.270854
127	0.268294
128	0.265731
129	0.263192
130	0.260702
131	0.258211
132	0.25577
133	0.253407
134	0.251121
135	0.248888
136	0.246656
137	0.2444
138	0.242173
139	0.239921
140	0.237697
141	0.235476
142	0.233311
143	0.231142
144	0.228949
145	0.226867
146	0.22479
147	0.222745
148	0.220788
149	0.218836
150	0.216918
151	0.215006
152	0.213071
153	0.211113
154	0.209189
155	0.2073
156	0.205446
157	0.20363
158	0.201792
159	0.199931
160	0.198047
161	0.196171
162	0.194302
163	0.19247
164	0.190677
165	0.188891
166	0.187144
167	0.1854
168	0.183664
169	0.181937
170	0.180188
171	0.178415
172	0.176683
173	0.174962
174	0.173217
175	0.171547
176	0.169854
177	0.168204
178	0.166566
179	0.164906
180	0.163222
181	0.161514
182	0.159782
183	0.158131
184	0.156527
185	0.154899
186	0.153282
187	0.15164
188	0.149975
189	0.148322
190	0.146715
191	0.145122
192	0.143505
193	0.141863
194	0.14031
195	0.138845
196	0.137472
197	0.136114
198	0.134809
199	0.133639
200	0.13245

## Sheet: zebra_segments_averaged_greedy
time	percent
1	0.938829
2	0.80172
3	0.694215
4	0.607695
5	0.537321
6	0.479487
7	0.431179
8	0.38983
9	0.353939
10	0.321994
11	0.293385
12	0.267996
13	0.245444
14	0.225452
15	0.207485
16	0.190937
17	0.175941
18	0.162395
19	0.150279
20	0.139234
21	0.128782
22	0.118846
23	0.109475
24	0.100823
25	0.0933331
26	0.0867932
27	0.0808996
28	0.0753867
29	0.0701435
30	0.0652493
31	0.0606725
32	0.0564099
33	0.0525511
34	0.0490572
35	0.0458964
36	0.0429124
37	0.0401032
38	0.037514
39	0.0351091
40	0.0328487
41	0.0308151
42	0.0289291
43	0.0271499
44	0.0255178
45	0.0239956
46	0.0225471
47	0.0212132
48	0.0199971
49	0.0188533
50	0.0177424
51	0.0167088
52	0.0157113
53	0.0147482
54	0.0137775
55	0.0128866
56	0.0119886
57	0.0112127
58	0.0105646
59	0.00991132
60	0.00925279
61	0.00863278
62	0.00809574
63	0.00755434
64	0.00700852
65	0.00645822
66	0.00594812
67	0.00543381
68	0.00491522
69	0.0044376
70	0.00404693
71	0.00365297
72	0.00339325
73	0.00313133
74	0.00286718
75	0.00264722
76	0.00247201
77	0.00234214
78	0.00221114
79	0.002079
80	0.00199317
81	0.00190658
82	0.00181923
83	0.0017311
84	0.00164219
85	0.00155249
86	0.00146199
87	0.00137067
88	0.00127852
89	0.00118554
90	0.0010917
91	0.000997009
92	0.000901442
93	0.000804991
94	0.000707643
95	0.000660167
96	0.000612245
97	0.000563871
98	0.000515039
99	0.000465742
100	0.000415973
101	0.000365726
102	0.000314994
103	0.000263769
104	0.000212044
105	0.000159812
106	0.000107066
107	5.37981e-05
108	0
109	0
110	0
111	0
112	0
113	0
114	0
115	0
116	0
117	0
118	0
119	0
120	0
121	0
122	0
123	0
124	0
125	0
126	0
127	0
128	0
129	0
130	0
131	0
132	0
133	0
134	0
135	0
136	0
137	0
138	0
139	0
140	0
141	0
142	0
143	0
144	0
145	0
146	0
147	0
148	0
149	0
150	0
151	0
152	0
153	0
154	0
155	0
156	0
157	0
158	0
159	0
160	0
161	0
162	0
163	0
164	0
165	0
166	0
167	0
168	0
169	0
170	0
171	0
172	0
173	0
174	0
175	0
176	0
177	0
178	0
179	0
180	0
181	0
182	0
183	0
184	0
185	0
186	0
187	0
188	0
189	0
190	0
191	0
192	0
193	0
194	0
195	0
196	0
197	0
198	0
199	0
200	0

[truncated: 2 more sheets: zebra_segments_averaged_tgmm, zebra_segments_averaged_ours]
